# Supplementary material for: Supernumerary proteins of the human mitochondrial ribosomal small subunit are integral for assembly and translation
Source: iScience. 2024 Jun 4;27(7):110185. doi: 10.1016/j.isci.2024.110185 (PMC11251090; doi:10.1016/j.isci.2024.110185)
Supplement: Data S1. Whole-cell proteomic profiling of HEK293 WT, MRPS22, and MRPL44, related to Figures 2 and 3 [file mmc2.xlsx]

## Sheet: Perseus_all
WT_1	WT_2	WT_3	WT_4	MRPS22_1	MRPS22_2	MRPS22_3	MRPS22_4	MRPL44_1	MRPL44_2	MRPL44_3	MRPL44_4	Student's T-test Significant MRPS22_WT	Student's T-test Significant MRPL44_WT	Student's T-test significant	Peptides	Razor + unique peptides	Unique peptides	Sequence coverage [%]	Unique + razor sequence coverage [%]	Unique sequence coverage [%]	Mol. weight [kDa]	Q-value	Score	Intensity	MS/MS count	Student's T-test p-value MRPS22_WT	Student's T-test q-value MRPS22_WT	Student's T-test Difference MRPS22_WT	Student's T-test Test statistic MRPS22_WT	Student's T-test p-value MRPL44_WT	Student's T-test q-value MRPL44_WT	Student's T-test Difference MRPL44_WT	Student's T-test Test statistic MRPL44_WT	Protein IDs	Majority protein IDs	Protein names	Gene names
#!{Type}E	E	E	E	E	E	E	E	E	E	E	E	C	C	C	N	N	N	N	N	N	N	N	N	N	N	N	N	N	N	N	N	N	N	T	T	T	T
#!{C:Group1}WT	WT	WT	WT	MRPS22	MRPS22	MRPS22	MRPS22	MRPL44	MRPL44	MRPL44	MRPL44
8.61479187011719	8.61177635192871	8.70399570465088	8.75950145721436	8.54250144958496	8.47077751159668	6.99509716033936	8.41914558410645	8.62578582763672	8.6203441619873	8.52513599395752	8.49839305877686				3	3	3	19.3	19.3	19.3	20.434	0	6.1611	4086800000	24	0.180393	0.164901	-0.565636	-1.51564	0.0737957	0.0741597	-0.105102	-2.16276	A0A024RBG1;Q96G61;Q8NFP7;Q9NZJ9;O95989	A0A024RBG1;Q96G61;Q8NFP7;Q9NZJ9	Diphosphoinositol polyphosphate phosphohydrolase 3-beta;Diphosphoinositol polyphosphate phosphohydrolase 3-alpha;Diphosphoinositol polyphosphate phosphohydrolase 2	NUDT4;NUDT11;NUDT10
8.75394248962402	8.67457675933838	8.63918781280518	8.66886138916016	8.73604583740234	8.79585933685303	8.83768939971924	8.8239107131958	8.84396076202393	8.86138534545898	8.79771041870117	8.775559425354	+	+	MRPL44_WT;MRPS22_WT	8	8	8	58.6	58.6	58.6	28.17	0	73.882	6701400000	80	0.0139639	0.0165139	0.114234	3.43043	0.00515153	0.00920516	0.135512	4.28953	P0DPI2;A0A0B4J2D5	P0DPI2;A0A0B4J2D5
8.7230863571167	8.76442241668701	8.72706127166748	8.70938873291016	8.43877983093262	8.47994899749756	8.36389350891113	8.3833122253418	8.490309715271	8.47332668304443	8.51193714141846	8.50689697265625	+	+	MRPL44_WT;MRPS22_WT	23	23	23	33.2	33.2	33.2	117.97	0	73.466	4318700000	98	3.60051e-05	0.00111278	-0.314506	-10.8659	3.71761e-06	0	-0.235372	-16.0496	A0AVT1	A0AVT1	Ubiquitin-like modifier-activating enzyme 6	UBA6
8.0651683807373	7.99920034408569	7.91841840744019	7.9892406463623	8.13519668579102	8.04867458343506	8.15457630157471	8.06989002227783	8.08763980865479	8.01363754272461	8.01431083679199	8.07605743408203	+		MRPS22_WT	11	11	11	19	19	19	102.36	0	27.267	1282500000	35	0.0322839	0.0352382	0.109077	2.77324	0.177422	0.170261	0.0549045	1.5278	A0FGR8	A0FGR8	Extended synaptotagmin-2	ESYT2
7.37945079803467	7.33251905441284	7.03796577453613	7.2671012878418	7.34615707397461	7.24542903900146	7.26569032669067	6.82766246795654	7.28903675079346	7.60944509506226	7.34600067138672	7.38635635375977				2	2	2	20.1	20.1	20.1	26.273	0	8.6318	221650000	8	0.572112	0.525689	-0.0830245	-0.597351	0.187572	0.179596	0.15345	1.487	A0JLT2	A0JLT2	Mediator of RNA polymerase II transcription subunit 19	MED19
7.57827234268188	7.4489688873291	7.08364200592041	7.66028690338135	7.51938152313232	7.64953947067261	7.90263366699219	7.55342197418213	7.45723056793213	7.50889301300049	7.68547296524048	7.50834131240845				4	4	4	10.3	10.3	10.3	71.639	0	20.132	432670000	12	0.215152	0.194359	0.213452	1.38568	0.504169	0.476619	0.0971919	0.710312	A0MZ66	A0MZ66	Shootin-1	KIAA1598
8.50222206115723	8.5713939666748	8.51485347747803	8.50581455230713	8.60895347595215	8.61005306243896	8.69048881530762	8.61545562744141	8.69302272796631	8.66775131225586	8.6348705291748	8.68255996704102	+	+	MRPL44_WT;MRPS22_WT	13	13	13	38.9	38.9	38.9	67.867	0	162.35	4576200000	106	0.0056079	0.0084157	0.107667	4.21245	0.000389427	0.00221972	0.14598	7.10885	A1L0T0	A1L0T0	Acetolactate synthase-like protein	ILVBL
7.75912380218506	7.6858491897583	7.73873281478882	7.50574684143066	8.024977684021	7.97194814682007	7.89434385299683	7.92226362228394	7.81011152267456	8.0062952041626	7.89869785308838	7.92122316360474	+	+	MRPL44_WT;MRPS22_WT	12	12	12	8.3	8.3	8.3	268.57	0	23.725	807750000	27	0.00475864	0.00781687	0.28102	4.36229	0.015131	0.0189465	0.236719	3.36525	A2RRP1	A2RRP1	Neuroblastoma-amplified sequence	NBAS
6.89583110809326	6.96912670135498	6.95659589767456	6.79213237762451	6.88180685043335	7.0167498588562	6.75123310089111	6.85411787033081	6.95044279098511	6.95022869110107	6.9465799331665	6.95839166641235				2	2	2	20.1	20.1	20.1	16.765	0.0087187	1.6304	85573000	12	0.700472	0.653649	-0.0274446	-0.403636	0.280618	0.263666	0.0479892	1.18555	A2VDF0	A2VDF0	Fucose mutarotase	FUOM
7.47474050521851	7.30668210983276	7.34218549728394	7.23297071456909	7.11697435379028	7.0113353729248	7.34711503982544	7.35026741027832	7.03831481933594	7.17344999313354	6.98768854141235	7.24129724502563		+	MRPL44_WT	4	4	4	3.1	3.1	3.1	214.82	0	9.069	209230000	9	0.227969	0.205	-0.132722	-1.34259	0.0254783	0.0296223	-0.228957	-2.95406	A3KMH1	A3KMH1	von Willebrand factor A domain-containing protein 8	VWA8
7.51211023330688	7.52636528015137	7.49726152420044	7.42608833312988	7.40786647796631	7.51777648925781	7.5259256362915	7.47225904464722	7.47173166275024	7.39225721359253	7.4505877494812	7.41981840133667				3	3	3	13.2	13.2	13.2	42.932	0	6.1276	324330000	9	0.795465	0.762541	-0.00949943	-0.27101	0.0909901	0.0897647	-0.0568576	-2.0113	A4D1E9	A4D1E9	GTP-binding protein 10	GTPBP10
6.789710521698	7.45823001861572	7.62504482269287	8.05227088928223	7.58248376846313	7.49826908111572	7.9662823677063	7.36521625518799	7.5632438659668	7.89298439025879	7.71831083297729	7.49983835220337				1	1	1	5.6	5.6	5.6	31.135	0	4.3466	576380000	15	0.691538	0.645775	0.121749	0.416493	0.523546	0.495666	0.18728	0.677151	A5PLL7	A5PLL7	Transmembrane protein 189	TMEM189
9.05556964874268	9.11697292327881	9.09798526763916	9.04945087432861	8.98810863494873	9.06122589111328	9.02485466003418	9.04855823516846	8.98112964630127	8.96712684631348	9.02755355834961	9.00225257873535		+	MRPL44_WT	45	45	45	28.8	28.8	28.8	266.94	0	262.11	12458000000	287	0.0752466	0.0724241	-0.0493078	-2.14865	0.00659906	0.0110097	-0.085479	-4.06688	A5YKK6	A5YKK6	CCR4-NOT transcription complex subunit 1	CNOT1
8.16970348358154	8.30055236816406	8.25413703918457	8.28221416473389	8.16226577758789	8.37487697601318	8.11895847320557	8.13229179382324	8.27077198028564	8.15161514282227	8.11823177337646	7.93509387969971				9	9	9	53.9	53.9	53.9	34.006	0	55.633	1857300000	39	0.443802	0.405585	-0.0545535	-0.819548	0.128264	0.124833	-0.132724	-1.76355	A6NDG6	A6NDG6	Phosphoglycolate phosphatase	PGP
7.46326589584351	7.68087911605835	7.6360764503479	7.2864670753479	7.68809938430786	7.83340215682983	7.58379936218262	7.00044059753418	7.01455497741699	7.7780499458313	7.64575624465942	7.51934242248535				5	2	2	13	8.5	8.5	49.908	0	13.48	530480000	8	0.963308	0.957215	0.00976324	0.0479551	0.890418	0.875181	-0.0272462	-0.143732	A6NHL2	A6NHL2	Tubulin alpha chain-like 3	TUBAL3
8.19739055633545	8.00915336608887	7.97180891036987	7.93649387359619	8.123459815979	8.05184650421143	8.16103839874268	8.11650848388672	8.17423439025879	8.1937370300293	8.12316513061523	8.17877578735352				4	2	2	11.4	3.6	3.6	34.803	0	4.7862	1420200000	18	0.224543	0.202671	0.0845016	1.35389	0.0604887	0.0627184	0.138766	2.30734	A6NHQ2	A6NHQ2	rRNA/tRNA 2-O-methyltransferase fibrillarin-like protein 1	FBLL1
8.80099201202393	8.78806209564209	8.78840160369873	8.7919921875	8.86320972442627	8.90026378631592	8.94553756713867	8.93555736541748	8.877366065979	8.88463115692139	8.85507106781006	8.88515186309814	+	+	MRPL44_WT;MRPS22_WT	35	35	35	24.2	24.2	24.2	226.37	0	125.02	8175900000	190	0.000763362	0.00233476	0.11878	6.27204	3.64036e-05	0.000484848	0.0831931	10.8451	A6NHR9	A6NHR9	Structural maintenance of chromosomes flexible hinge domain-containing protein 1	SMCHD1
7.24753141403198	7.02456760406494	7.14736700057983	7.05560779571533	7.10458374023438	7.04072093963623	7.42171478271484	7.17635154724121	7.12841415405273	7.03478860855103	7.10023260116577	7.02361822128296				3	3	3	11.6	11.6	11.6	36.056	0	7.6994	117450000	7	0.516434	0.473789	0.0670743	0.689227	0.435344	0.412994	-0.0470051	-0.835679	A6NHX0;Q8WTX7	A6NHX0	GATS-like protein 2	GATSL2
7.84725189208984	7.81513261795044	7.89699983596802	7.98298072814941	7.86561918258667	7.78298854827881	7.8716197013855	7.12916135787964	7.38585948944092	7.81327390670776	7.61532926559448	6.908447265625				4	4	4	25.5	25.5	25.5	28.136	0	7.0704	709570000	11	0.26727	0.241083	-0.223244	-1.22275	0.0614942	0.06378	-0.454864	-2.29532	A6NIH7;Q13432	A6NIH7	Protein unc-119 homolog B	UNC119B
7.31534051895142	7.34415626525879	7.32401466369629	7.43922233581543	7.24961423873901	7.344313621521	7.23585653305054	7.23756885528564	7.32463216781616	7.17254447937012	7.06917524337769	7.46392297744751				2	2	2	16.8	16.8	16.8	13.171	0.00022168	4.0092	233770000	17	0.0608422	0.059458	-0.0888451	-2.30309	0.32276	0.304718	-0.0981147	-1.07726	A6ZKI3;Q9BWD3;Q17RB0	A6ZKI3;Q9BWD3;Q17RB0	Protein FAM127A;Protein FAM127B;Protein FAM127C	FAM127A;FAM127B;FAM127C
7.3648509979248	7.54186868667603	7.28747892379761	7.38875007629395	7.5993480682373	7.45726108551025	6.88838577270508	7.52351236343384	7.4826021194458	7.58233594894409	7.3935399055481	7.59801292419434				3	3	3	3.2	3.2	3.2	197.3	0	5.455	298470000	7	0.872421	0.849696	-0.0286103	-0.167578	0.148728	0.143364	0.118386	1.65636	A7E2V4	A7E2V4	Zinc finger SWIM domain-containing protein 8	ZSWIM8
8.01861763000488	8.038818359375	8.01080894470215	8.12729930877686	8.12162590026855	7.93866968154907	8.19862937927246	8.04626083374023	8.0781307220459	8.04206371307373	8.05307865142822	8.01355361938477				11	11	2	15.5	15.5	3.7	125.09	0	33.496	1305200000	41	0.671757	0.6239	0.0274104	0.445244	0.944358	0.934314	-0.00217938	-0.0727648	A8CG34;A6NF01;Q6PJE2	A8CG34	Nuclear envelope pore membrane protein POM 121C	POM121C
6.75782108306885	6.75387382507324	6.81854915618896	7.26323080062866	6.73973035812378	6.60448503494263	6.58785676956177	6.87500667572021	6.54946899414063	6.73626089096069	6.62586784362793	6.8517107963562				2	2	2	28.4	28.4	28.4	8.9593	0	4.447	52586000	19	0.208828	0.189265	-0.196599	-1.40781	0.186367	0.178637	-0.207542	-1.49174	A8MT69	A8MT69	Centromere protein X	STRA13
8.36640453338623	8.37747001647949	8.33517742156982	8.35736274719238	8.42074775695801	8.41160297393799	8.52779769897461	8.45695781707764	8.45641136169434	8.40248489379883	8.43028450012207	8.40803623199463	+	+	MRPL44_WT;MRPS22_WT	11	11	11	59.7	59.7	59.7	42.233	0	54.108	2905800000	67	0.0142426	0.0169509	0.0951729	3.41433	0.005156	0.00919438	0.0652006	4.28873	A8MXV4	A8MXV4	Nucleoside diphosphate-linked moiety X motif 19, mitochondrial	NUDT19
9.21848297119141	9.19251155853271	9.17292404174805	9.19487476348877	9.05705738067627	9.11484432220459	9.04672908782959	9.09286117553711	9.08997535705566	9.07751369476318	9.07492637634277	9.04559707641602	+	+	MRPL44_WT;MRPS22_WT	22	22	22	27.5	27.5	27.5	105.34	0	191.88	15146000000	269	0.000704503	0.00217778	-0.116825	-6.36751	8.92819e-05	0.000318408	-0.122695	-9.26643	Q99613;B5ME19	Q99613;B5ME19	Eukaryotic translation initiation factor 3 subunit C;Eukaryotic translation initiation factor 3 subunit C-like protein	EIF3C;EIF3CL
7.50873184204102	7.60188627243042	7.46171808242798	7.06949329376221	7.66350317001343	7.65275859832764	7.78268051147461	7.22697925567627	7.67264270782471	7.74788570404053	7.70811462402344	7.82806015014648		+	MRPL44_WT	2	2	2	8.6	8.6	8.6	52.916	0	16.543	459260000	15	0.350878	0.318322	0.171023	1.01136	0.0358223	0.0397791	0.328718	2.69481	P0CG08;B7ZAQ6	P0CG08;B7ZAQ6	Golgi pH regulator B;Golgi pH regulator A	GPR89B;GPR89A
7.23037242889404	7.24726104736328	7.2398247718811	7.18982696533203	7.13357543945313	7.39174890518188	7.03200483322144	7.32586431503296	6.88029623031616	7.26432180404663	7.25029802322388	7.31037473678589				2	2	2	5.6	5.6	5.6	49.994	0	9.075	190270000	7	0.94543	0.937362	-0.00602293	-0.0713611	0.632665	0.599702	-0.0504986	-0.503341	C4AMC7;Q6VEQ5;Q9NQA3;A8K0Z3	C4AMC7;Q6VEQ5;Q9NQA3;A8K0Z3	Putative WAS protein family homolog 3;WAS protein family homolog 2;WAS protein family homolog 6;WAS protein family homolog 1	WASH3P;WASH2P;WASH6P;WASH1
9.32658195495605	9.24395561218262	9.26925563812256	9.2449197769165	9.08414745330811	9.11647510528564	9.07228660583496	9.1290454864502	9.13174724578857	9.08087921142578	9.1489725112915	9.0901517868042	+	+	MRPL44_WT;MRPS22_WT	5	5	5	32.6	32.6	32.6	23.384	0	90.771	16985000000	132	0.000347814	0.00216667	-0.17069	-7.25775	0.000780632	0.00274388	-0.158241	-6.24562	Q13765;E9PAV3;Q9BZK3	Q13765;E9PAV3	Nascent polypeptide-associated complex subunit alpha;Nascent polypeptide-associated complex subunit alpha, muscle-specific form	NACA
8.24494457244873	8.15548801422119	8.12678050994873	8.13877582550049	8.2443265914917	8.13049411773682	8.23080635070801	8.23141860961914	8.21574306488037	8.24405479431152	8.23446655273438	8.25056648254395		+	MRPL44_WT	5	5	5	49.5	49.5	49.5	11.133	0	29.399	1789100000	44	0.299347	0.269804	0.0427642	1.13584	0.0463624	0.0499113	0.0697105	2.50264	L0R6Q1	L0R6Q1		SLC35A4
7.68831300735474	7.77915620803833	7.70058250427246	7.78088569641113	8.18035507202148	8.00753402709961	8.21845626831055	8.05997943878174	7.97360324859619	8.00030422210693	8.1037015914917	8.12933540344238	+	+	MRPL44_WT;MRPS22_WT	5	5	5	13.9	13.9	13.9	39.58	0	11.432	1086200000	21	0.000481021	0.0022487	0.379347	6.83719	0.000454903	0.00221277	0.314502	6.90815	O00115	O00115	Deoxyribonuclease-2-alpha	DNASE2
9.04493141174316	8.99467372894287	8.9755973815918	9.0019063949585	9.16790771484375	9.19451427459717	9.22677993774414	9.20409297943115	9.08972835540771	9.1607084274292	9.06669807434082	9.075364112854	+	+	MRPL44_WT;MRPS22_WT	28	28	28	60	60	60	72.911	0	165.44	14341000000	227	5.21663e-05	0.000986667	0.194046	10.185	0.0111	0.0158463	0.0938475	3.61979	O00116	O00116	Alkyldihydroxyacetonephosphate synthase, peroxisomal	AGPS
8.34311294555664	8.29139137268066	8.32674503326416	8.34689998626709	8.28404712677002	8.2462272644043	8.23279285430908	8.33183193206787	8.3215160369873	8.26092910766602	8.28813743591309	8.34421539306641				14	14	13	22.8	22.8	20.7	79.954	0	41.452	2325800000	55	0.0820523	0.0787313	-0.0533125	-2.08599	0.335129	0.317138	-0.0233378	-1.04771	O00139	O00139	Kinesin-like protein KIF2A	KIF2A
8.61902046203613	8.66718196868896	8.592209815979	8.57972621917725	8.63875865936279	8.65513801574707	8.70496559143066	8.62394142150879	8.69156742095947	8.72468566894531	8.67887306213379	8.64282035827637		+	MRPL44_WT	22	10	10	59.5	32.8	32.8	49.129	0	89.341	5051400000	64	0.166915	0.152493	0.0411663	1.57241	0.0346334	0.0382908	0.069952	2.7202	O00148	O00148	ATP-dependent RNA helicase DDX39A	DDX39A
9.21349143981934	9.16390609741211	9.17501831054688	9.20137023925781	9.30319595336914	9.38560676574707	9.33104228973389	9.39155292510986	9.30496406555176	9.3026123046875	9.27941608428955	9.22232627868652	+	+	MRPL44_WT;MRPS22_WT	18	18	18	77.5	77.5	77.5	36.071	0	318.82	21896000000	259	0.00050972	0.00215385	0.164403	6.76414	0.00735131	0.0116555	0.0888832	3.97186	O00151	O00151	PDZ and LIM domain protein 1	PDLIM1
8.82914257049561	8.86256694793701	8.83154964447021	8.85012531280518	8.64155387878418	8.73427200317383	8.62504482269287	8.72338199615479	8.72530746459961	8.74438667297363	8.77698421478271	8.75644588470459	+	+	MRPL44_WT;MRPS22_WT	10	10	10	37.1	37.1	37.1	41.796	0	62.905	6646200000	119	0.00138085	0.0030625	-0.162283	-5.60002	0.000460786	0.00218947	-0.0925651	-6.89177	O00154	O00154	Cytosolic acyl coenzyme A thioester hydrolase	ACOT7
8.28695011138916	8.37173271179199	8.37659549713135	8.33207511901855	8.43320941925049	8.42517566680908	8.42810249328613	8.45603179931641	8.47821998596191	8.44482517242432	8.47115993499756	8.5131778717041	+	+	MRPL44_WT;MRPS22_WT	14	14	14	20.5	20.5	20.5	121.68	0	101.16	2982600000	100	0.00528051	0.00808899	0.0937915	4.26699	0.00171436	0.00442249	0.135007	5.36842	O00159	O00159	Unconventional myosin-Ic	MYO1C
7.68381214141846	7.71528434753418	7.82157897949219	7.89204454421997	7.76183748245239	7.55588006973267	7.84032583236694	7.72734594345093	7.65578174591064	7.65542650222778	7.67614459991455	7.79707336425781				4	4	4	29.9	29.9	29.9	23.354	0	24.013	626000000	17	0.487646	0.445259	-0.0568327	-0.73927	0.212691	0.202247	-0.0820735	-1.39422	O00161	O00161	Synaptosomal-associated protein 23	SNAP23
7.87138032913208	7.84762191772461	7.88708257675171	7.92140531539917	8.10458946228027	8.0419454574585	8.10758304595947	8.06944561004639	8.01000308990479	8.00518035888672	7.97111320495605	7.91898393630981	+	+	MRPL44_WT;MRPS22_WT	7	7	7	39.1	39.1	39.1	31.62	0	15.982	1058900000	24	0.000101626	0.00072549	0.199018	9.05642	0.0110578	0.0157505	0.0944476	3.62297	O00165	O00165	HCLS1-associated protein X-1	HAX1
8.52972507476807	8.52006435394287	8.46448993682861	8.46002578735352	8.40012359619141	8.51140213012695	8.3720645904541	8.4881420135498	8.51648235321045	8.4978141784668	8.52770709991455	8.51471996307373				12	12	12	50	50	50	37.636	0	44.626	3497800000	68	0.233824	0.209918	-0.0506432	-1.32362	0.325093	0.307255	0.0206046	1.07161	O00170	O00170	AH receptor-interacting protein	AIP
8.21627140045166	8.2238073348999	8.10085296630859	8.0772590637207	8.12765502929688	8.32528972625732	8.00851535797119	8.15360164642334	8.10329055786133	8.0870361328125	8.08181476593018	8.12017917633057				7	7	7	19.6	19.6	19.6	72.453	0	52.072	1606800000	61	0.992084	0.990913	-0.000782251	-0.0103413	0.199013	0.189399	-0.0564675	-1.44341	O00178	O00178	GTP-binding protein 1	GTPBP1
7.90525054931641	7.88177251815796	7.98048496246338	7.94068098068237	7.88152742385864	7.86561918258667	7.97215175628662	7.90958833694458	7.89830827713013	7.97025871276855	7.88386011123657	7.7524938583374				8	8	8	17.9	17.9	17.9	67.764	0	30.102	908600000	42	0.556627	0.512106	-0.0198256	-0.62232	0.35064	0.333178	-0.050817	-1.0119	O00186	O00186	Syntaxin-binding protein 3	STXBP3
7.29252195358276	7.21096038818359	6.96023893356323	7.39120006561279	7.27172565460205	7.3026123046875	7.2456111907959	7.26221370697021	7.1298451423645	7.37916040420532	6.94668340682983	7.26107263565063				4	4	4	6.8	6.8	6.8	104.64	0	6.8152	187710000	14	0.56352	0.518333	0.0568104	0.611153	0.800495	0.769698	-0.0345399	-0.264162	O00192	O00192	Armadillo repeat protein deleted in velo-cardio-facial syndrome	ARVCF
8.36193561553955	8.24383163452148	8.20433712005615	8.32168102264404	8.14407539367676	8.26864814758301	8.1943473815918	8.1952075958252	8.20911312103271	8.21524047851563	8.21109390258789	8.21423435211182				4	4	4	23	23	23	20.332	0	209.69	2129400000	76	0.111025	0.103468	-0.0823767	-1.86775	0.0971485	0.0951738	-0.0705259	-1.96405	O00193	O00193	Small acidic protein	SMAP
8.62038612365723	8.69193840026855	8.71457290649414	8.73266696929932	8.72891330718994	8.79740619659424	8.74180507659912	8.72829723358154	8.70913410186768	8.69741249084473	8.74244976043701	8.77956771850586				19	19	19	23.5	23.5	23.5	121.32	0	125.42	6032100000	139	0.0922077	0.0874083	0.0592144	2.00171	0.218892	0.207492	0.0422499	1.37287	O00203;Q13367	O00203	AP-3 complex subunit beta-1	AP3B1
7.78725481033325	7.83694410324097	7.83162689208984	7.88393974304199	7.75661325454712	7.86970663070679	7.77469921112061	7.83455419540405	7.69938659667969	7.80279445648193	7.76282119750977	7.75030755996704		+	MRPL44_WT	5	5	4	13.1	13.1	11.7	77.243	0	20.418	713620000	16	0.458005	0.417763	-0.0260481	-0.792953	0.0315876	0.0352674	-0.0811139	-2.78976	O00213	O00213	Amyloid beta A4 precursor protein-binding family B member 1	APBB1
8.3005952835083	8.2697696685791	8.29470825195313	8.26178646087646	7.92963838577271	7.91935014724731	7.94393444061279	7.86332893371582	7.95554351806641	8.01986408233643	8.02706432342529	7.90602254867554	+	+	MRPL44_WT;MRPS22_WT	5	5	5	29	29	29	23.705	0	22.941	1719500000	58	1.67227e-06	0.00146667	-0.367652	-18.3789	5.46272e-05	0.000407643	-0.304591	-10.1031	O00217	O00217	NADH dehydrogenase [ubiquinone] iron-sulfur protein 8, mitochondrial	NDUFS8
9.24620342254639	9.26764106750488	9.26432228088379	9.23433971405029	9.20779609680176	9.32561779022217	9.23764419555664	9.27128410339355	9.17263221740723	9.2473840713501	9.21819400787354	9.2067174911499				22	22	22	59	59	59	47.463	0	117.17	20234000000	273	0.787397	0.752974	0.00745893	0.282029	0.0520117	0.0553574	-0.0418947	-2.4179	O00231	O00231	26S proteasome non-ATPase regulatory subunit 11	PSMD11
8.72736263275146	8.74291324615479	8.76508712768555	8.68559837341309	8.72094440460205	8.78056907653809	8.64460563659668	8.6947021484375	8.73965930938721	8.71432113647461	8.7434549331665	8.72196674346924				17	17	17	47.6	47.6	47.6	52.904	0	111.13	6736600000	155	0.564835	0.519441	-0.020035	-0.609033	0.983577	0.981722	-0.000389814	-0.0214567	O00232	O00232	26S proteasome non-ATPase regulatory subunit 12	PSMD12
8.24286460876465	8.10564613342285	8.12548160552979	8.06591606140137	8.01690769195557	7.94989252090454	7.88536691665649	7.94824647903442	8.08937549591064	8.11233711242676	8.09194850921631	8.15654945373535	+		MRPS22_WT	3	3	3	17	17	17	24.682	0	11.71	1338100000	17	0.0073632	0.0103229	-0.184874	-3.97045	0.604894	0.574163	-0.0224245	-0.545788	O00233	O00233	26S proteasome non-ATPase regulatory subunit 9	PSMD9
8.3054370880127	8.29688453674316	8.40531253814697	8.51884269714355	7.76924419403076	8.03522968292236	7.95125007629395	8.01849269866943	8.11129570007324	8.44940090179443	8.21489715576172	8.08660888671875	+		MRPS22_WT	5	5	5	57.4	57.4	57.4	7.4016	0	23	2026300000	32	0.00155147	0.00346309	-0.438065	-5.47443	0.140101	0.135972	-0.166069	-1.69968	O00244	O00244	Copper transport protein ATOX1	ATOX1
7.16121959686279	7.11540460586548	7.1153507232666	7.15153408050537	7.45692729949951	7.06280660629272	6.86661672592163	7.02085590362549	7.45806360244751	6.94864797592163	7.51495933532715	7.53045606613159				2	2	2	5.9	5.9	5.9	68.023	0	6.392	153860000	5	0.796254	0.763248	-0.0340756	-0.269935	0.154621	0.149689	0.227154	1.62813	O00255	O00255	Menin	MEN1
8.81803417205811	8.79949188232422	8.76248359680176	8.84449577331543	8.94125747680664	8.89061069488525	8.92397975921631	8.9403018951416	8.90948104858398	8.91480827331543	8.90535831451416	8.91016006469727	+	+	MRPL44_WT;MRPS22_WT	10	10	9	53.8	53.8	49.2	21.671	0	68.619	8451700000	94	0.00132866	0.00293474	0.117911	5.642	0.000974718	0.00293555	0.103826	5.988	O00264	O00264	Membrane-associated progesterone receptor component 1	PGRMC1
8.70026206970215	8.71893310546875	8.68489933013916	8.75959205627441	8.69795227050781	8.77155780792236	8.78656005859375	8.76606273651123	8.72489833831787	8.73860645294189	8.69305801391602	8.69327831268311				24	24	24	32.5	32.5	32.5	121	0	165.68	6062100000	149	0.170542	0.155374	0.0396116	1.55672	0.867002	0.845909	-0.00346136	-0.174779	O00267	O00267	Transcription elongation factor SPT5	SUPT5H
7.54151678085327	7.224196434021	6.62958288192749	7.85514974594116	7.54874563217163	7.50781536102295	7.94477367401123	7.46605157852173	7.12883281707764	7.65377187728882	7.68320941925049	7.72679233551025				5	5	5	7.7	7.7	7.7	110.11	0	13.36	467280000	18	0.325249	0.29394	0.304235	1.07124	0.457888	0.431583	0.23554	0.79317	O00268	O00268	Transcription initiation factor TFIID subunit 4	TAF4
8.65119075775146	8.58568668365479	8.57818031311035	8.6556282043457	8.43757629394531	8.40757751464844	8.377197265625	8.34987926483154	8.5072078704834	8.59905338287354	8.5610294342041	8.42546939849854	+		MRPS22_WT	10	10	10	43.5	43.5	43.5	36.521	0	49.932	4063200000	65	0.000203217	0.00172059	-0.224614	-8.00175	0.070132	0.070907	-0.0944815	-2.19969	O00273	O00273	DNA fragmentation factor subunit alpha	DFFA
7.34729099273682	7.45160245895386	7.53583812713623	7.30011701583862	7.58045721054077	7.45565176010132	6.81944227218628	7.38893556594849	7.32621288299561	7.50366830825806	6.92720413208008	6.86512660980225				4	4	4	6.3	6.3	6.3	116.22	0	12.372	296740000	8	0.600758	0.555008	-0.0975904	-0.552202	0.172262	0.165574	-0.253159	-1.54939	O00291	O00291	Huntingtin-interacting protein 1	HIP1
9.10809135437012	9.0421028137207	9.11273860931396	9.10788822174072	9.05461311340332	9.15008068084717	9.08753299713135	9.08568286895752	9.07521820068359	9.06681060791016	9.11484432220459	9.02296447753906				16	16	16	84.6	84.6	84.6	26.922	0	187.19	13795000000	139	0.948265	0.940514	0.00177217	0.0676466	0.40352	0.382557	-0.0227458	-0.898527	O00299	O00299	Chloride intracellular channel protein 1	CLIC1
9.01736736297607	9.08267784118652	9.05564594268799	9.08817195892334	8.90464019775391	9.07291126251221	8.99597263336182	8.99451923370361	9.047119140625	8.9362325668335	8.99793243408203	8.9749584197998		+	MRPL44_WT	12	12	12	51.3	51.3	51.3	37.563	0	89.965	11786000000	128	0.119625	0.111207	-0.0689549	-1.81391	0.0437908	0.047383	-0.0719051	-2.5449	O00303	O00303	Eukaryotic translation initiation factor 3 subunit F	EIF3F
8.20401096343994	8.2331485748291	8.20997047424316	8.26869487762451	8.10666656494141	8.05014801025391	8.29041290283203	8.1489725112915	8.14426231384277	8.21317195892334	8.0797233581543	8.08489799499512		+	MRPL44_WT	8	8	8	23.2	23.2	23.2	54.122	0	33.576	1703300000	75	0.184765	0.168834	-0.0799062	-1.49808	0.0289694	0.0333485	-0.0984423	-2.85557	O00330	O00330	Pyruvate dehydrogenase protein X component, mitochondrial	PDHX
7.65642404556274	6.89567422866821	7.68736839294434	7.79255294799805	7.66123533248901	6.88035297393799	7.11915349960327	7.23980569839478	7.24596786499023	7.70506811141968	7.36619710922241	7.08667087554932				2	2	2	16.8	16.8	16.8	20.747	0	9.7821	410440000	9	0.323626	0.292657	-0.282868	-1.07516	0.544253	0.517935	-0.157029	-0.642581	O00399	O00399	Dynactin subunit 6	DCTN6
8.03120613098145	8.14693355560303	8.05956363677979	8.02333450317383	8.15727519989014	8.22998905181885	7.98055791854858	8.13836574554443	8.26328086853027	8.172194480896	8.12881946563721	8.16672611236572		+	MRPL44_WT	7	7	7	23.8	23.8	23.8	54.826	0	31.667	1502100000	30	0.343938	0.310882	0.0612875	1.02721	0.0265087	0.0309035	0.117496	2.92355	O00401	O00401	Neural Wiskott-Aldrich syndrome protein	WASL
9.23924922943115	9.25418567657471	9.2220401763916	9.22970771789551	9.08678722381592	9.17617797851563	9.11677360534668	9.14684104919434	9.14528942108154	9.14448070526123	9.13206768035889	9.06453323364258	+	+	MRPL44_WT;MRPS22_WT	40	40	38	58.4	58.4	57.2	123.63	0	285.75	16932000000	365	0.00218866	0.00461912	-0.104651	-5.11513	0.00137509	0.00385321	-0.114703	-5.60455	O00410	O00410	Importin-5	IPO5
8.13494205474854	8.23562908172607	8.09860897064209	8.14575576782227	7.83710861206055	7.80237674713135	7.84035062789917	7.82497787475586	7.95981884002686	7.98447322845459	7.90728759765625	7.93976402282715	+	+	MRPL44_WT;MRPS22_WT	12	12	12	16.2	16.2	16.2	138.62	0	40.753	1155500000	29	3.74214e-05	0.00108029	-0.327531	-10.7932	0.000831644	0.00277124	-0.205898	-6.17134	O00411	O00411	DNA-directed RNA polymerase, mitochondrial	POLRMT
8.51297760009766	8.5989875793457	8.49615478515625	8.44765377044678	8.58669948577881	8.56460666656494	8.50882625579834	8.50578784942627	8.58728408813477	8.61413764953613	8.46706008911133	8.46924781799316				7	7	7	50.3	50.3	50.3	17.561	0	34.469	3935500000	78	0.490314	0.446975	0.0275366	0.734549	0.695618	0.663854	0.020489	0.410612	O00422	O00422	Histone deacetylase complex subunit SAP18	SAP18
7.58146047592163	7.56242370605469	7.54868412017822	7.56525754928589	7.58548307418823	7.5568208694458	7.45213222503662	7.47029304504395	7.53421640396118	7.19253587722778	7.55796432495117	7.58164262771606				3	3	3	6.9	6.9	6.9	89.86	0	7.485	374360000	8	0.195844	0.17811	-0.0482742	-1.45524	0.328885	0.310555	-0.0978667	-1.06251	O00423	O00423	Echinoderm microtubule-associated protein-like 1	EML1
8.6283073425293	8.64496994018555	8.64713859558105	8.66101741790771	8.76039981842041	8.76051330566406	8.70626544952393	8.79173278808594	8.68885612487793	8.67197799682617	8.70010662078857	8.7349681854248	+	+	MRPL44_WT;MRPS22_WT	15	14	13	36.4	34.2	32.5	63.704	0	89.053	6309300000	145	0.00119107	0.00288645	0.10937	5.76236	0.0114151	0.0159964	0.0536189	3.59645	O00425	O00425	Insulin-like growth factor 2 mRNA-binding protein 3	IGF2BP3
9.07936191558838	9.13937568664551	9.11454391479492	9.07591152191162	8.94162559509277	9.07463359832764	8.91137599945068	9.024977684021	9.04559707641602	9.08650207519531	9.04308700561523	9.08529090881348	+		MRPS22_WT	27	27	27	52.9	52.9	52.9	81.876	0	227.26	13081000000	273	0.0302994	0.0331401	-0.114145	-2.82137	0.102596	0.0999434	-0.037179	-1.92469	O00429	O00429	Dynamin-1-like protein	DNM1L
8.1987943649292	8.24286460876465	8.31689262390137	8.21112060546875	8.20903205871582	8.32393264770508	8.18369674682617	8.2081184387207	8.28039646148682	8.16817283630371	8.30563068389893	8.27130699157715				8	8	8	31.1	31.1	31.1	39.336	0	25.22	1990100000	75	0.794148	0.761615	-0.0112231	-0.272807	0.740544	0.708701	0.0139587	0.346852	O00442	O00442	RNA 3-terminal phosphate cyclase	RTCA
7.67163562774658	7.68339824676514	7.65427303314209	7.5949559211731	7.77171993255615	7.6785364151001	7.7362847328186	7.6264328956604	7.81584978103638	7.61176586151123	7.76891899108887	7.84772062301636				7	7	7	5.8	5.8	5.8	190.68	0	19.397	571260000	33	0.214011	0.193508	0.0521778	1.38963	0.0966205	0.0949979	0.109998	1.96798	O00443	O00443	Phosphatidylinositol 4-phosphate 3-kinase C2 domain-containing subunit alpha	PIK3C2A
6.94773626327515	7.48132562637329	7.15740966796875	7.44837665557861	7.56062364578247	7.55499744415283	7.45425033569336	7.47673034667969	7.55619382858276	7.58629465103149	7.56074333190918	6.91440963745117				3	3	3	12.6	12.6	12.6	50.268	0	12.875	281480000	11	0.0986521	0.0932552	0.252938	1.95297	0.507495	0.47991	0.145698	0.704562	O00458	O00458	Interferon-related developmental regulator 1	IFRD1
7.81105184555054	7.78854322433472	7.85511922836304	8.01953125	7.98574542999268	7.91306638717651	8.28415966033936	8.02905941009521	8.05530166625977	8.16154766082764	7.96420764923096	7.9796257019043				7	7	7	14.9	14.9	14.9	81.879	0	25.238	1154000000	30	0.10333	0.0972901	0.184446	1.91955	0.0472761	0.0508161	0.171609	2.48822	O00461	O00461	Golgi integral membrane protein 4	GOLIM4
7.86924934387207	7.84779453277588	7.94341516494751	7.81402778625488	7.88653039932251	7.81004428863525	7.86248302459717	7.94318294525146	7.83231067657471	7.83562707901001	7.87851619720459	7.94986772537231				8	8	8	14.9	14.9	14.9	84.685	0	19.449	828030000	29	0.86433	0.840517	0.00693846	0.178333	0.892514	0.877151	0.00545871	0.140961	O00469	O00469	Procollagen-lysine,2-oxoglutarate 5-dioxygenase 2	PLOD2
7.87577867507935	7.91335821151733	7.9447193145752	8.02857112884521	7.93562793731689	7.99700164794922	8.09138584136963	7.99175310134888	7.99434804916382	8.08044624328613	8.05257892608643	7.95238065719604				7	7	7	15.7	15.7	15.7	81.852	0	39.782	1142900000	31	0.216274	0.195335	0.0633353	1.38182	0.117606	0.113929	0.0793316	1.8262	O00471	O00471	Exocyst complex component 5	EXOC5
7.95190572738647	7.92204523086548	7.96536159515381	8.0097484588623	7.30558586120605	7.37030220031738	7.1376805305481	7.14704084396362	7.08089637756348	6.7894606590271	7.26332473754883	7.02732419967651	+	+	MRPL44_WT;MRPS22_WT	3	3	3	32.1	32.1	32.1	9.3697	0	5.2962	545310000	8	2.15852e-05	0.000872727	-0.722113	-11.8741	8.85654e-05	0.000326531	-0.922014	-9.27964	O00483	O00483	Cytochrome c oxidase subunit NDUFA4	NDUFA4
8.86897945404053	8.85873603820801	8.87667942047119	8.91025066375732	8.84170341491699	8.93584442138672	8.90435314178467	8.94921875	8.85057926177979	8.83927726745605	8.85412979125977	8.86373901367188				13	13	13	70	70	70	34.577	0	144.29	8675900000	93	0.31261	0.281913	0.0291185	1.1022	0.07174	0.0722883	-0.0267301	-2.18324	O00487	O00487	26S proteasome non-ATPase regulatory subunit 14	PSMD14
9.06774044036865	9.13161849975586	9.07693195343018	8.94261837005615	9.04898548126221	9.08831310272217	8.88315010070801	9.03490924835205	9.05835056304932	9.07751369476318	9.01607227325439	8.98798370361328				15	15	11	47.2	47.2	36.7	57.81	0	181.01	12391000000	156	0.522149	0.479419	-0.0408878	-0.679514	0.67468	0.6416	-0.0197473	-0.44097	O00505	O00505	Importin subunit alpha-4	KPNA3
8.75085544586182	8.7497444152832	8.73090362548828	8.80934429168701	8.77914905548096	8.74583148956299	8.84282779693604	8.72237873077393	8.80932426452637	8.80782604217529	8.81695652008057	8.87026309967041		+	MRPL44_WT	14	14	14	27	27	27	68.002	0	56.094	6921100000	98	0.706288	0.660069	0.0123348	0.395307	0.0267224	0.0310051	0.0658805	2.91738	O00541	O00541	Pescadillo homolog	PES1
8.20585346221924	8.34093952178955	8.2358570098877	8.25727081298828	8.22018623352051	8.25321674346924	8.15115547180176	8.11793422698975	7.99273014068604	7.9535665512085	8.03726673126221	8.13033390045166		+	MRPL44_WT	6	6	5	38.6	38.6	35.2	32.444	0	58.986	1673400000	48	0.130268	0.120212	-0.074357	-1.75234	0.00287055	0.00647126	-0.231506	-4.8435	O00560	O00560	Syntenin-1	SDCBP
8.33753871917725	8.39273166656494	8.41602420806885	8.52245712280273	8.42073154449463	8.39024639129639	8.61679077148438	8.49271869659424	8.49882030487061	8.59870338439941	8.49992084503174	8.43621063232422				8	8	8	22	22	22	78.863	0	37.197	3559300000	44	0.360282	0.32773	0.0629339	0.990268	0.12555	0.12162	0.0912259	1.779	O00566	O00566	U3 small nucleolar ribonucleoprotein protein MPP10	MPHOSPH10
9.12385177612305	9.07827568054199	9.11806583404541	9.04147148132324	9.16577816009521	9.15060329437256	9.20701503753662	9.23001480102539	9.26941967010498	9.28144264221191	9.26323318481445	9.29453277587891	+	+	MRPL44_WT;MRPS22_WT	28	28	28	64.1	64.1	64.1	66.049	0	179.73	18000000000	277	0.0101847	0.0129263	0.0979366	3.69199	9.59612e-05	0.000313725	0.186741	9.14891	O00567	O00567	Nucleolar protein 56	NOP56
9.74281120300293	9.72038269042969	9.72647476196289	9.74815654754639	9.54562854766846	9.61746120452881	9.59954452514648	9.57507228851318	9.63583564758301	9.66240787506104	9.63284206390381	9.61280536651611	+	+	MRPL44_WT;MRPS22_WT	39	39	38	60.9	60.9	60.9	73.243	0	252.23	56261000000	612	0.000114148	0.00140092	-0.15003	-8.87157	0.000187144	0.000966038	-0.0984836	-8.12132	O00571;O15523;Q9NQI0	O00571;O15523	ATP-dependent RNA helicase DDX3X;ATP-dependent RNA helicase DDX3Y	DDX3X;DDX3Y
7.71991109848022	7.63444709777832	7.63864898681641	7.34016132354736	7.92312479019165	7.83616590499878	7.99817657470703	7.82988262176514	7.89703845977783	7.94235038757324	7.93476581573486	8.01961517333984	+	+	MRPL44_WT;MRPS22_WT	3	3	3	10.2	10.2	10.2	29.48	0	10.691	758360000	10	0.014654	0.0171945	0.313545	3.3912	0.00578647	0.0100494	0.36515	4.18419	O00584	O00584	Ribonuclease T2	RNASET2
9.05891895294189	8.908522605896	8.92455291748047	8.72417736053467	8.89983177185059	8.91751098632813	8.81543159484863	8.79316806793213	8.96955108642578	8.84138488769531	8.93769359588623	8.84666442871094				12	8	8	40.7	30.1	30.1	57.886	0	101.29	9020000000	61	0.551055	0.506996	-0.0475574	-0.631408	0.947478	0.937369	-0.00521946	-0.0686771	O00629	O00629	Importin subunit alpha-3	KPNA4
8.31868934631348	8.3761568069458	8.33885478973389	8.29837226867676	8.28273582458496	8.28438568115234	8.19440364837646	8.21181488037109	8.25553798675537	8.20240688323975	8.34340858459473	8.25309562683105	+		MRPS22_WT	8	8	8	37	37	37	35.144	0	53.271	2163700000	55	0.0206302	0.0228243	-0.0896833	-3.11827	0.0847715	0.0833508	-0.069406	-2.06242	O00743	O00743	Serine/threonine-protein phosphatase 6 catalytic subunit;Serine/threonine-protein phosphatase 6 catalytic subunit, N-terminally processed	PPP6C
8.01757621765137	7.98907566070557	7.91161012649536	8.01384830474854	7.67296552658081	7.70647859573364	7.67430067062378	7.64140462875366	7.42509365081787	7.34570693969727	7.35057735443115	7.43288898468018	+	+	MRPL44_WT;MRPS22_WT	4	4	4	29.9	29.9	29.9	20.658	0	11.04	649960000	26	3.26954e-05	0.000755906	-0.30924	-11.0497	2.23928e-06	0	-0.594461	-17.4921	O00746	O00746	Nucleoside diphosphate kinase, mitochondrial	NME4
7.77233648300171	7.86672449111938	7.87576150894165	7.93238258361816	8.26888179779053	8.22450733184814	8.20403861999512	8.19024753570557	7.78189897537231	7.77415895462036	7.84364366531372	7.89929533004761	+		MRPS22_WT	8	8	8	13.6	13.6	13.6	113.74	0	33.424	1120100000	35	7.12833e-05	0.000855491	0.360118	9.64184	0.434647	0.41248	-0.037052	-0.837019	O00754	O00754	Lysosomal alpha-mannosidase;Lysosomal alpha-mannosidase A peptide;Lysosomal alpha-mannosidase B peptide;Lysosomal alpha-mannosidase C peptide;Lysosomal alpha-mannosidase D peptide;Lysosomal alpha-mannosidase E peptide	MAN2B1
8.3679895401001	8.37610244750977	8.35789680480957	8.3993968963623	8.16160774230957	8.19981002807617	8.03358459472656	8.16896820068359	8.19038772583008	8.11344242095947	8.24667072296143	8.21146774291992	+	+	MRPL44_WT;MRPS22_WT	6	6	6	60.3	60.3	60.3	19.652	0	63.466	2047400000	57	0.000811024	0.00248739	-0.234354	-6.20072	0.000772436	0.00266667	-0.184854	-6.25808	O00762	O00762	Ubiquitin-conjugating enzyme E2 C	UBE2C
8.0535774230957	8.07605743408203	8.14995765686035	7.91232824325562	8.09061050415039	8.14643859863281	7.90230751037598	8.07452392578125	8.06762886047363	8.10998344421387	8.07997703552246	8.07838439941406				6	6	6	32.4	32.4	32.4	35.102	0	77.644	1335400000	51	0.942037	0.933745	0.00548995	0.0758067	0.5026	0.475267	0.0360132	0.713036	O00764	O00764	Pyridoxal kinase	PDXK
8.38212490081787	8.41232585906982	8.11092662811279	8.16876220703125	7.88307046890259	7.90566110610962	8.03530979156494	7.94096946716309	7.955322265625	7.99395608901978	7.99803686141968	7.95134258270264	+	+	MRPL44_WT;MRPS22_WT	2	2	2	15.6	15.6	15.6	41.522	0	28.997	1456700000	14	0.00743237	0.0104159	-0.327282	-3.96228	0.00853992	0.013027	-0.29387	-3.84191	O00767	O00767	Acyl-CoA desaturase	SCD
8.10598659515381	8.11577701568604	8.12165832519531	8.10123157501221	8.08432579040527	8.01173973083496	7.97363138198853	8.06363391876221	8.10298252105713	8.07889175415039	7.96248292922974	8.07371807098389	+		MRPS22_WT	13	13	10	8.3	8.3	6.6	242.04	0	53.242	1336500000	35	0.0224649	0.0246039	-0.0778307	-3.05163	0.123933	0.120211	-0.0566446	-1.78837	O14497	O14497	AT-rich interactive domain-containing protein 1A	ARID1A
7.99925661087036	7.82926511764526	7.97758197784424	7.94911193847656	7.76240825653076	7.80263710021973	7.8121509552002	7.76537036895752	7.83906936645508	7.81136035919189	7.77865743637085	7.54324817657471	+	+	MRPL44_WT;MRPS22_WT	4	4	4	73	73	73	12.365	0	46.432	838360000	28	0.0086743	0.011405	-0.153162	-3.8285	0.0452366	0.048642	-0.19572	-2.52083	O14519;O75956	O14519	Cyclin-dependent kinase 2-associated protein 1	CDK2AP1
7.11440801620483	7.16592645645142	7.166015625	7.49506378173828	7.48050975799561	7.14537477493286	6.95649290084839	7.48242521286011	6.9038290977478	7.16967439651489	7.27383422851563	7.26822662353516				2	2	2	4.7	4.7	4.7	50.639	0	5.4728	147810000	8	0.850501	0.825125	0.0308472	0.196773	0.532813	0.505594	-0.0814624	-0.661574	O14524	O14524	Transmembrane protein 194A	TMEM194A
7.94194841384888	7.95728158950806	7.88152742385864	7.88633298873901	7.71972894668579	7.66368198394775	7.6271710395813	7.63518190383911	7.69837045669556	7.65744781494141	7.70564985275269	7.62352848052979	+	+	MRPL44_WT;MRPS22_WT	6	6	6	14.3	14.3	14.3	64.84	0	17.507	674810000	20	0.000106866	0.00146154	-0.255332	-8.97603	0.000101971	0.00030622	-0.245523	-9.05098	O14545	O14545	TRAF-type zinc finger domain-containing protein 1	TRAFD1
8.33077907562256	8.57476043701172	8.58172225952148	8.82815074920654	8.62506580352783	8.14755249023438	8.65585803985596	7.9950909614563	8.47231769561768	8.60631656646729	8.64288997650146	8.54396915435791				3	3	3	15.4	15.4	15.4	17.417	0	14.098	4183800000	28	0.298082	0.268665	-0.222961	-1.13912	0.911947	0.897695	-0.0124798	-0.115329	O14561	O14561	Acyl carrier protein, mitochondrial	NDUFAB1
8.26759433746338	8.9427318572998	7.60735845565796	7.34126234054565	8.12430858612061	7.16033935546875	7.01850032806396	7.28359603881836	7.84358787536621	8.08080673217773	7.83791637420654	7.82531595230103				3	3	3	11.7	11.7	11.7	33.382	0	7.2522	1614800000	10	0.190864	0.173881	-0.643051	-1.47421	0.708109	0.676902	-0.14283	-0.392705	O14562	O14562	Ubiquitin domain-containing protein UBFD1	UBFD1
8.99559116363525	8.88973903656006	8.93499851226807	8.87629318237305	8.8339376449585	8.99902153015137	8.85700702667236	8.94258308410645	8.83778381347656	8.90332317352295	8.83948421478271	8.79628276824951				13	13	13	70.5	70.5	70.5	34.482	0	192.31	9341500000	134	0.743724	0.70081	-0.0160182	-0.342402	0.0614716	0.0638173	-0.079937	-2.29558	O14579	O14579	Coatomer subunit epsilon	COPE
8.7308464050293	8.7543249130249	8.73232936859131	8.77968311309814	8.77300357818604	8.84873104095459	8.82045745849609	8.79548358917236	8.76707458496094	8.75736522674561	8.7933292388916	8.7577600479126	+		MRPS22_WT	23	23	23	28.5	28.5	28.5	130.16	0	101.85	6827900000	180	0.0234776	0.0253323	0.060123	3.01733	0.218208	0.207019	0.0195863	1.3752	O14617	O14617	AP-3 complex subunit delta-1	AP3D1
7.83732938766479	7.87984657287598	7.79124116897583	7.87335538864136	8.11340808868408	8.06896495819092	8.10598659515381	8.03846073150635	7.81337404251099	7.80225372314453	7.96766519546509	7.88043642044067	+		MRPS22_WT	9	9	9	14.5	14.5	14.5	87.687	0	26.985	960380000	32	0.000117295	0.00138813	0.236262	8.82879	0.651698	0.620029	0.0204892	0.474831	O14639	O14639	Actin-binding LIM protein 1	ABLIM1
8.09711837768555	8.11919021606445	8.15466785430908	8.1371955871582	8.11984920501709	8.07747650146484	8.03442764282227	8.14556884765625	8.13896560668945	8.10417938232422	8.08934020996094	8.14992713928223				15	15	14	12	12	11.5	196.69	0	29.321	1497600000	74	0.276693	0.249788	-0.0327125	-1.19633	0.744374	0.713151	-0.00643992	-0.341493	O14646;O14647	O14646	Chromodomain-helicase-DNA-binding protein 1	CHD1
8.10585021972656	8.22318458557129	8.1325798034668	8.05430698394775	8.28212356567383	8.3215160369873	8.27875328063965	8.24713802337646	8.22788715362549	8.3001823425293	8.27369594573975	8.30764579772949	+	+	MRPL44_WT;MRPS22_WT	7	7	7	28.3	28.3	28.3	37.808	0	35.607	1929700000	35	0.00724459	0.0102845	0.153402	3.98466	0.00963528	0.0137778	0.148372	3.73887	O14656	O14656	Torsin-1A	TOR1A
7.51727485656738	7.60666084289551	7.60921001434326	7.650550365448	7.7910304069519	7.73938226699829	7.69640874862671	7.60802316665649	7.62983751296997	7.7988715171814	7.74698448181152	7.72715902328491		+	MRPL44_WT	4	4	4	18.2	18.2	18.2	37.978	0	10.489	543770000	15	0.0564833	0.0563261	0.112787	2.35741	0.0282517	0.0328924	0.129789	2.87473	O14657	O14657	Torsin-1B	TOR1B
7.79789066314697	7.84555673599243	7.73650789260864	7.86097860336304	8.01861763000488	7.99914360046387	7.98818874359131	7.88258123397827	7.97159147262573	8.00586700439453	7.95152187347412	8.03378582000732	+	+	MRPL44_WT;MRPS22_WT	6	6	6	28	28	28	37.031	0	16.799	982090000	21	0.00789616	0.0107667	0.161899	3.90959	0.00166256	0.00446816	0.180458	5.40084	O14662	O14662	Syntaxin-16	STX16
7.73431158065796	7.71766233444214	7.61279439926147	7.63259887695313	7.83430624008179	7.71992778778076	7.76911878585815	7.73737573623657	7.71165561676025	7.70988035202026	7.64148426055908	7.78417491912842				6	6	6	12.4	12.4	12.4	84.141	0	18.432	586050000	19	0.0605829	0.0592894	0.0908403	2.30621	0.40705	0.38545	0.037457	0.891376	O14672	O14672	Disintegrin and metalloproteinase domain-containing protein 10	ADAM10
7.55661582946777	7.48929738998413	7.47816228866577	7.46242809295654	7.57081127166748	7.43030071258545	7.64744186401367	7.54606103897095	7.50957870483398	7.5462589263916	7.44527721405029	7.52654600143433				4	4	4	1.2	1.2	1.2	593.38	0	14.694	372360000	24	0.333889	0.301672	0.0520278	1.05064	0.744469	0.71321	0.0102893	0.341361	O14686	O14686	Histone-lysine N-methyltransferase 2D	KMT2D
7.2849268913269	7.53358125686646	7.58369731903076	7.58677864074707	7.49692964553833	7.58934640884399	7.30079126358032	7.62776517868042	7.5864634513855	7.65909814834595	7.56308937072754	7.64063024520874				5	5	5	5.7	5.7	5.7	141.84	0	7.2724	412720000	29	0.951733	0.943808	0.0064621	0.063105	0.177133	0.170088	0.115074	1.52899	O14727	O14727	Apoptotic protease-activating factor 1	APAF1
7.57524538040161	7.68386602401733	7.6287670135498	7.76116847991943	7.49016904830933	7.49997568130493	6.61989784240723	7.04836797714233	7.53332710266113	7.5896258354187	7.57544183731079	7.59146547317505				3	3	3	13.1	13.1	13.1	47.484	0	10.038	417300000	14	0.0586731	0.0579236	-0.497659	-2.3296	0.0762058	0.0763566	-0.0897967	-2.13947	O14733	O14733	Dual specificity mitogen-activated protein kinase kinase 7	MAP2K7
7.58049154281616	7.61404275894165	7.58553981781006	7.58307409286499	7.65906953811646	7.7497673034668	7.8272271156311	7.63125085830688	7.79570627212524	7.8123984336853	7.63785982131958	7.50867795944214	+		MRPS22_WT	3	3	3	13.8	13.8	13.8	35.914	0	11.443	534830000	20	0.0319949	0.0351781	0.126042	2.78005	0.223784	0.212294	0.0978736	1.35641	O14734	O14734	Acyl-coenzyme A thioesterase 8	ACOT8
7.60401010513306	7.34196853637695	7.76862335205078	7.78564310073853	7.81598281860352	7.80792713165283	8.05411529541016	7.71370029449463	7.77102851867676	7.83918905258179	7.86986494064331	7.88133335113525				2	2	2	11.3	11.3	11.3	23.539	0	5.9683	805050000	25	0.127023	0.117621	0.22287	1.77058	0.0880778	0.0863784	0.215293	2.03479	O14735	O14735	CDP-diacylglycerol--inositol 3-phosphatidyltransferase	CDIPT
8.94283103942871	9.02522373199463	9.04162979125977	9.06133937835693	8.8573751449585	8.90999412536621	8.82379341125488	8.80291080474854	8.86506271362305	8.86221504211426	8.92852401733398	8.95688343048096	+	+	MRPL44_WT;MRPS22_WT	7	7	7	49.6	49.6	49.6	14.285	0	53.472	9803800000	98	0.00288864	0.00517385	-0.169238	-4.83732	0.0171806	0.0216259	-0.114585	-3.26316	O14737	O14737	Programmed cell death protein 5	PDCD5
9.07445049285889	9.13014030456543	9.11624240875244	9.04606533050537	9.05541610717773	9.05819797515869	8.95098781585693	8.99597263336182	9.09826278686523	9.04099750518799	9.11106109619141	9.10893726348877				24	24	24	56	56	56	72.683	0	185.52	13386000000	210	0.0547314	0.054427	-0.076581	-2.38049	0.942465	0.93172	-0.00190997	-0.0752458	O14744	O14744	Protein arginine N-methyltransferase 5;Protein arginine N-methyltransferase 5, N-terminally processed	PRMT5
7.71982002258301	7.59764051437378	7.72515153884888	7.79966449737549	7.36580610275269	7.39366292953491	7.32996702194214	7.4730486869812	7.47230291366577	7.4665265083313	7.48290205001831	7.49941205978394	+	+	MRPL44_WT;MRPS22_WT	4	4	4	18.4	18.4	18.4	38.868	0	10.206	412360000	11	0.000820348	0.00246667	-0.319948	-6.18733	0.00162364	0.00422222	-0.230283	-5.42597	O14745	O14745	Na(+)/H(+) exchange regulatory cofactor NHE-RF1	SLC9A3R1
7.21157455444336	7.23603296279907	7.22551584243774	7.17008543014526	6.94397640228271	7.07845687866211	7.05807256698608	7.11524438858032	7.08785247802734	6.97647857666016	7.14176321029663	7.08951663970947	+	+	MRPL44_WT;MRPS22_WT	2	2	2	6.1	6.1	6.1	54.433	0	7.8889	139180000	6	0.00649633	0.00954015	-0.161865	-4.08079	0.0109357	0.0156434	-0.136899	-3.63225	O14757	O14757	Serine/threonine-protein kinase Chk1	CHEK1
7.98516130447388	8.14338970184326	7.97602415084839	8.08479022979736	8.80486106872559	8.65273952484131	8.68367767333984	8.65764808654785	8.53000736236572	8.4652042388916	8.53320026397705	8.60300350189209	+	+	MRPL44_WT;MRPS22_WT	8	8	8	30	30	30	61.247	0	88.19	3397300000	52	1.93312e-05	0.000932039	0.65239	12.1025	6.27051e-05	0.000372093	0.485512	9.86166	O14773	O14773	Tripeptidyl-peptidase 1	TPP1
8.68562507629395	8.65863132476807	8.65122032165527	8.69878768920898	8.60207080841064	8.61605548858643	8.66871166229248	8.66172790527344	8.66584396362305	8.68525791168213	8.61543464660645	8.56909275054932				19	19	19	22.4	22.4	22.4	123.9	0	80.325	5128400000	129	0.117785	0.109579	-0.0364246	-1.8251	0.212557	0.202203	-0.0396588	-1.39469	O14776;Q5VWI1	O14776	Transcription elongation regulator 1	TCERG1
7.70058250427246	6.91410350799561	7.66478300094604	7.73587036132813	7.61266756057739	7.92150449752808	7.52312183380127	7.70788526535034	7.58158540725708	7.79394388198853	7.43054246902466	7.2952880859375				7	7	7	14.6	14.6	14.6	73.912	0	30.739	545290000	16	0.416492	0.379537	0.18746	0.872478	0.926725	0.91522	0.0215051	0.0958977	O14777	O14777	Kinetochore protein NDC80 homolog	NDC80
7.94623613357544	7.99602556228638	8.01644802093506	7.88870191574097	7.99906969070435	7.9419584274292	7.79882335662842	7.74739646911621	7.91665410995483	8.02052688598633	7.94237041473389	7.86139106750488				16	10	10	25.8	18.1	18.1	101.39	0	39.669	1100500000	55	0.219076	0.197892	-0.0900409	-1.37225	0.564392	0.537664	-0.0266173	-0.609745	O14787	O14787	Transportin-2	TNPO2
8.08699989318848	8.11531066894531	8.16289329528809	8.06733131408691	8.08521938323975	8.07081317901611	8.03302097320557	8.07903671264648	8.01728343963623	8.06970500946045	8.04696273803711	8.03567028045654		+	MRPL44_WT	11	11	11	13.9	13.9	13.9	155.64	0	27.925	1339200000	41	0.135088	0.124006	-0.0411112	-1.72606	0.0310902	0.0349412	-0.0657284	-2.8018	O14802	O14802	DNA-directed RNA polymerase III subunit RPC1	POLR3A
9.21627140045166	9.22732067108154	9.19365310668945	9.24807167053223	9.2067174911499	9.2230281829834	9.16025829315186	9.2342643737793	9.19041538238525	9.18712615966797	9.2647705078125	9.26033401489258				13	13	13	57.3	57.3	57.3	27.887	0	116.01	18600000000	150	0.47096	0.429175	-0.0152621	-0.769201	0.863563	0.842143	0.0043323	0.179354	O14818;Q8TAA3	O14818	Proteasome subunit alpha type-7	PSMA7
8.54572772979736	8.51944732666016	8.50264549255371	8.5712776184082	8.57614517211914	8.55174255371094	8.62706851959229	8.5576639175415	8.57711219787598	8.55792808532715	8.53306007385254	8.55533599853516				7	7	7	31.4	31.4	31.4	38.287	0	67.516	4061800000	87	0.105682	0.0992004	0.0433805	1.90332	0.274843	0.258623	0.0210845	1.20145	O14828	O14828	Secretory carrier-associated membrane protein 3	SCAMP3
7.80208253860474	7.85522842407227	7.86946058273315	7.86949586868286	7.67667531967163	7.83314085006714	7.69994163513184	7.63402366638184	7.85957050323486	7.90213871002197	7.8313193321228	7.72020053863525	+		MRPS22_WT	3	3	3	19.7	19.7	19.7	46.36	0	30.686	729170000	12	0.0236186	0.0255269	-0.138121	-3.01269	0.638959	0.60649	-0.0207596	-0.493864	O14874	O14874	[3-methyl-2-oxobutanoate dehydrogenase [lipoamide]] kinase, mitochondrial	BCKDK
8.23322486877441	8.35658073425293	8.29327392578125	8.27332496643066	8.57745742797852	8.46092796325684	8.53224468231201	8.43673515319824	8.41579151153564	8.34506034851074	8.38017463684082	8.55408954620361	+	+	MRPL44_WT;MRPS22_WT	7	7	7	69.7	69.7	69.7	16.516	0	34.582	2853200000	52	0.00212041	0.00443692	0.21274	5.14751	0.0426253	0.0461592	0.134678	2.56492	O14880	O14880	Microsomal glutathione S-transferase 3	MGST3
7.70802116394043	7.96232652664185	7.9425835609436	7.84688138961792	7.77055025100708	7.9995002746582	7.90482902526855	7.79100275039673	8.00060749053955	8.05134582519531	7.97557878494263	7.77132272720337				5	5	5	35	35	35	31.585	0	31.337	1024400000	31	0.985262	0.982428	0.00151742	0.0192548	0.35504	0.336197	0.0847605	1.00197	O14893	O14893	Gem-associated protein 2	GEMIN2
7.86667728424072	7.78036785125732	7.69776105880737	7.76508712768555	7.74668073654175	7.82931661605835	7.67570495605469	7.78017330169678	7.65805912017822	7.63204193115234	7.6914439201355	7.58603572845459		+	MRPL44_WT	3	3	3	39.5	39.5	39.5	13.735	0	16.462	602220000	25	0.69496	0.649133	-0.0195044	-0.411559	0.0166616	0.0208809	-0.135578	-3.2877	O14907	O14907	Tax1-binding protein 3	TAX1BP3
8.35376262664795	8.40152072906494	8.38640975952148	8.46818447113037	8.31346607208252	8.28348255157471	8.34435272216797	8.29094696044922	8.29132461547852	8.30031299591064	8.28032779693604	8.39875602722168	+		MRPS22_WT	8	8	8	40.5	40.5	40.5	36.049	0	42.041	2545700000	46	0.0143027	0.016945	-0.0944073	-3.4109	0.0587787	0.0610367	-0.084789	-2.32828	O14908;Q8TF64	O14908	PDZ domain-containing protein GIPC1	GIPC1
8.42452239990234	8.49172592163086	8.3994140625	8.46056747436523	8.41104698181152	8.44059467315674	8.49507236480713	8.49767589569092	8.46170902252197	8.50969982147217	8.44890689849854	8.49084281921387				7	7	7	57.4	57.4	57.4	21.943	0	74.975	3409700000	76	0.582659	0.536482	0.01704	0.580576	0.217675	0.20648	0.0337322	1.37702	O14925;Q5SRD1	O14925;Q5SRD1	Mitochondrial import inner membrane translocase subunit Tim23;Putative mitochondrial import inner membrane translocase subunit Tim23B	TIMM23;TIMM23B
8.66749000549316	8.66888904571533	8.6721715927124	8.69055938720703	8.4495096206665	8.57627201080322	8.50338172912598	8.56515121459961	8.53557300567627	8.43389797210693	8.50285053253174	8.57276725769043	+	+	MRPL44_WT;MRPS22_WT	10	10	10	40.8	40.8	40.8	49.512	0	90.621	4269900000	67	0.0023258	0.00477976	-0.151199	-5.0534	0.00157719	0.00416169	-0.163505	-5.45687	O14929	O14929	Histone acetyltransferase type B catalytic subunit	HAT1
8.10574817657471	8.01249980926514	8.08557605743408	8.06625175476074	8.1953182220459	8.21685218811035	8.32789039611816	8.21579647064209	8.19007968902588	8.22385883331299	8.18794345855713	8.05891895294189	+		MRPS22_WT	7	7	7	12	12	12	105.12	0	42.695	1775100000	57	0.00316943	0.00542005	0.171445	4.74671	0.0568628	0.0592129	0.0976813	2.35251	O14936	O14936	Peripheral plasma membrane protein CASK	CASK
7.77387428283691	7.88011598587036	7.77362537384033	7.95076894760132	7.32752227783203	7.46547508239746	6.8305778503418	7.25094985961914	7.07069873809814	7.29593944549561	6.99188137054443	6.84854507446289	+	+	MRPL44_WT;MRPS22_WT	2	2	2	26.8	26.8	26.8	9.9062	0	7.069	409840000	13	0.00475426	0.0078263	-0.625965	-4.36314	0.000252555	0.00122876	-0.79283	-7.69349	O14949	O14949	Cytochrome b-c1 complex subunit 8	UQCRQ
9.24610424041748	9.23129081726074	9.17808437347412	9.16589736938477	9.4779748916626	9.55008125305176	9.43463230133057	9.50404930114746	9.26126289367676	9.30131244659424	9.35606384277344	9.31527709960938	+	+	MRPL44_WT;MRPS22_WT	12	12	12	60.2	60.2	60.2	19.794	0	249.31	25392000000	184	9.3336e-05	0.000762887	0.28634	9.19394	0.00985538	0.0140756	0.103135	3.71974	P19105;O14950;P24844	P19105;O14950;P24844	Myosin regulatory light chain 12A;Myosin regulatory light chain 12B;Myosin regulatory light polypeptide 9	MYL12A;MYL12B;MYL9
7.75636959075928	7.75436353683472	7.80445957183838	7.80660057067871	7.86352491378784	7.8729190826416	7.87853908538818	7.80221939086914	7.78143215179443	7.85057258605957	7.8502049446106	7.82575702667236	+		MRPS22_WT	8	8	8	10.4	10.4	10.4	86.191	0	15.617	825770000	48	0.0177887	0.0204048	0.0738523	3.23543	0.0764763	0.0765354	0.0465434	2.13691	O14964	O14964	Hepatocyte growth factor-regulated tyrosine kinase substrate	HGS
6.94899749755859	7.46660089492798	7.56106567382813	7.53462266921997	7.82314157485962	7.02103710174561	7.62158107757568	7.20272445678711	7.0499415397644	7.3201847076416	7.27606201171875	7.52171325683594				5	5	5	12	12	12	70.038	0	10.649	448340000	10	0.872371	0.849894	0.0392994	0.167644	0.63885	0.606483	-0.0858463	-0.494027	O14967	O14967	Calmegin	CLGN
8.16247463226318	8.15149211883545	8.11133003234863	8.19448661804199	8.25280475616455	8.15491104125977	8.24846363067627	8.23093414306641	8.1353874206543	8.16625213623047	8.18238639831543	8.15084838867188				13	13	13	20.1	20.1	20.1	115.28	0	73.357	1707200000	74	0.0576125	0.0570227	0.0668325	2.34293	0.855968	0.834783	0.00377274	0.189475	O14974	O14974	Protein phosphatase 1 regulatory subunit 12A	PPP1R12A
7.98944997787476	8.04162979125977	8.03917598724365	8.03302097320557	7.36258506774902	7.86112785339355	7.80009126663208	7.66044807434082	7.89896631240845	7.81501960754395	7.86819171905518	7.81716871261597	+	+	MRPL44_WT;MRPS22_WT	4	4	4	7.1	7.1	7.1	143.19	0	29.203	892310000	21	0.0192053	0.0215392	-0.354756	-3.17465	0.000318657	0.00209174	-0.175983	-7.37487	O14976	O14976	Cyclin-G-associated kinase	GAK
9.4052095413208	9.26073932647705	9.34070205688477	9.34695911407471	9.32329368591309	9.20991706848145	9.2960729598999	9.34529495239258	9.37296676635742	9.34978199005127	9.33915328979492	9.26857757568359				12	11	11	27.1	25.2	25.2	46.437	0	94.14	24071000000	187	0.327235	0.295221	-0.0447578	-1.06646	0.881686	0.864481	-0.0057826	-0.155289	O14979	O14979	Heterogeneous nuclear ribonucleoprotein D-like	HNRNPDL
9.3677282333374	9.45703411102295	9.42066478729248	9.4293327331543	9.44943237304688	9.5182638168335	9.46058177947998	9.41554069519043	9.45878887176514	9.42976856231689	9.45741271972656	9.48448467254639				41	41	41	47.9	47.9	47.9	123.38	0	314.52	32152000000	428	0.186983	0.170584	0.0422647	1.48931	0.1239	0.120247	0.0389237	1.78856	O14980	O14980	Exportin-1	XPO1
8.2147912979126	8.23761940002441	8.15415000915527	8.22084045410156	8.30911922454834	8.34954929351807	8.21737861633301	8.35970306396484	8.22561931610107	8.24983406066895	8.26731300354004	8.30798816680908	+		MRPS22_WT	15	15	15	14.3	14.3	14.3	206.89	0	69.765	2108300000	48	0.0334945	0.0366237	0.102087	2.74542	0.0682518	0.0696524	0.0558383	2.21943	O14981	O14981	TATA-binding protein-associated factor 172	BTAF1
8.14476108551025	8.10157489776611	8.06337070465088	8.11360931396484	8.21130752563477	8.1775074005127	8.25536918640137	8.21937465667725	8.13427257537842	8.21088027954102	8.12525367736816	8.07423114776611	+		MRPS22_WT	18	10	10	10.5	7.1	7.1	271.32	0	61.211	1605400000	48	0.00318209	0.00540541	0.110061	4.74284	0.391269	0.36999	0.0303304	0.923715	O15020	O15020	Spectrin beta chain, non-erythrocytic 2	SPTBN2
8.64936447143555	8.65585803985596	8.63228511810303	8.63132190704346	8.56631946563721	8.64381790161133	8.52198791503906	8.58762073516846	8.55190086364746	8.58933544158936	8.60515403747559	8.5456657409668		+	MRPL44_WT	26	26	26	22.6	22.6	22.6	233.51	0	167.77	4539600000	136	0.053936	0.0538352	-0.0622709	-2.39123	0.00449547	0.00832512	-0.0691934	-4.41492	O15027	O15027	Protein transport protein Sec16A	SEC16A
8.25671768188477	8.36030960083008	8.37432670593262	8.31779193878174	8.48668575286865	8.47334098815918	8.54190349578857	8.3967399597168	8.41340065002441	8.42730712890625	8.42186737060547	8.49110984802246	+	+	MRPL44_WT;MRPS22_WT	17	17	16	15.8	15.8	15.4	205.12	0	66.629	2926800000	86	0.0101736	0.0129213	0.147381	3.6929	0.0129942	0.0177719	0.111135	3.48932	O15031;O60486	O15031	Plexin-B2	PLXNB2
8.73426342010498	8.71499156951904	8.67710494995117	8.67970085144043	8.6280517578125	8.6550235748291	8.73341369628906	8.68865966796875	8.75366687774658	8.76784610748291	8.67258739471436	8.67729663848877				22	22	22	29.2	29.2	29.2	118.29	0	83.191	5693700000	199	0.380327	0.347697	-0.025228	-0.94673	0.588395	0.558995	0.0163341	0.571529	O15042	O15042	U2 snRNP-associated SURP motif-containing protein	U2SURP
7.30708932876587	7.45757913589478	7.40978097915649	7.13703441619873	7.35378170013428	7.51599311828613	7.37158489227295	6.8897500038147	7.28684568405151	7.33382987976074	7.31466770172119	7.37739753723145				3	3	3	2.8	2.8	2.8	186.03	0	8.0128	255350000	10	0.778614	0.743177	-0.0450935	-0.294068	0.996725	0.995934	0.000314236	0.00427854	O15047;Q9UPS6	O15047	Histone-lysine N-methyltransferase SETD1A	SETD1A
8.93706607818604	8.95931339263916	8.9315185546875	8.92976665496826	8.84997177124023	8.91723251342773	8.77187442779541	8.87087154388428	8.83959770202637	8.84055805206299	8.90172481536865	8.86886215209961	+	+	MRPL44_WT;MRPS22_WT	26	26	26	36.1	36.1	36.1	144.73	0	177.79	8784900000	172	0.0312903	0.034251	-0.0869286	-2.79693	0.00318457	0.00664624	-0.0767305	-4.74209	O15067	O15067	Phosphoribosylformylglycinamidine synthase	PFAS
7.93000078201294	7.92553901672363	7.85902404785156	7.83356761932373	7.91042709350586	7.94926786422729	8.0896577835083	7.91534185409546	7.9225025177002	8.06246948242188	7.86084079742432	7.89858245849609				8	8	8	13.3	13.3	13.3	112.96	0	16.026	980780000	18	0.153669	0.139406	0.0791408	1.63262	0.365797	0.345924	0.0490659	0.978102	O15084;Q8N8A2	O15084	Serine/threonine-protein phosphatase 6 regulatory ankyrin repeat subunit A	ANKRD28
7.63881874084473	7.77372074127197	7.68433380126953	7.73273134231567	7.78287363052368	7.7245135307312	7.57612228393555	7.75841999053955	7.82501697540283	7.79091119766235	7.86323976516724	7.96572351455688		+	MRPL44_WT	6	6	6	11	11	11	67.315	0	10.393	664530000	25	0.957003	0.949969	0.0030812	0.0562052	0.0182314	0.0224801	0.153822	3.21589	O15091	O15091	Mitochondrial ribonuclease P protein 3	KIAA0391
7.82648277282715	7.71586990356445	7.92207098007202	7.80997037887573	7.73148393630981	7.93517446517944	7.77135944366455	7.90772819519043	7.78330326080322	7.8457612991333	7.87177705764771	7.83167791366577				6	6	6	11.3	11.3	11.3	84.639	0	15.33	764760000	38	0.794484	0.76177	0.017838	0.272349	0.763416	0.734414	0.0145314	0.315018	O15111;O14920	O15111	Inhibitor of nuclear factor kappa-B kinase subunit alpha	CHUK
8.09701442718506	8.06814861297607	8.08753299713135	8.05621814727783	7.81178283691406	7.95455121994019	7.90752410888672	7.9084849357605	7.9999828338623	8.03031635284424	7.99072933197021	7.95973777770996	+	+	MRPL44_WT;MRPS22_WT	3	3	3	36.1	36.1	36.1	15.179	0	40.273	1145500000	19	0.00116695	0.00283179	-0.181643	-5.7851	0.00310653	0.00670225	-0.082037	-4.7662	O15116	O15116	U6 snRNA-associated Sm-like protein LSm1	LSM1
8.02645111083984	8.00483703613281	8.00195026397705	7.94475889205933	8.29587459564209	8.26808643341064	8.25049304962158	8.24821853637695	8.16589736938477	8.10653114318848	8.12707233428955	8.2671947479248	+	+	MRPL44_WT;MRPS22_WT	7	7	7	8.8	8.8	8.8	142.17	0	31.519	1563800000	54	1.19879e-05	0.00053012	0.271169	13.1401	0.00491311	0.00922302	0.172175	4.33291	O15118	O15118	Niemann-Pick C1 protein	NPC1
8.11347579956055	8.09110355377197	8.1071081161499	8.1578197479248	8.02730846405029	8.09138584136963	8.2135181427002	8.18506050109863	7.93493270874023	8.00487995147705	7.99679183959961	8.08728408813477		+	MRPL44_WT	3	3	3	20.4	20.4	20.4	37.866	0	13.406	1383000000	11	0.800361	0.767865	0.0119414	0.264343	0.0176946	0.0221979	-0.111405	-3.23965	O15121	O15121	Sphingolipid delta(4)-desaturase DES1	DEGS1
8.53682327270508	8.48964881896973	8.41309833526611	8.41065883636475	8.52859497070313	8.50432109832764	8.58200645446777	8.53798294067383	8.51405620574951	8.5222749710083	8.54144191741943	8.52207851409912				7	7	7	43.2	43.2	43.2	37.92	0	57.505	3814000000	46	0.0727372	0.0706571	0.0756691	2.17323	0.0936503	0.0923581	0.0624056	1.99051	O15126	O15126	Secretory carrier-associated membrane protein 1	SCAMP1
7.78663063049316	7.31077814102173	7.97623538970947	8.00056457519531	8.19667339324951	8.10026741027832	8.10332489013672	8.2491979598999	8.01283740997314	8.10666656494141	7.98893356323242	8.04594898223877				3	3	3	10.3	10.3	10.3	36.648	0	130.53	1189700000	21	0.0532415	0.0535101	0.393814	2.40073	0.146433	0.14161	0.270044	1.66764	O15127	O15127	Secretory carrier-associated membrane protein 2	SCAMP2
8.31344509124756	8.32182598114014	8.2741117477417	8.2919454574585	8.56362342834473	8.56467819213867	8.50215435028076	8.52079772949219	8.44240093231201	8.3120288848877	8.43795680999756	8.47588920593262	+	+	MRPL44_WT;MRPS22_WT	11	10	10	42.5	36.3	36.3	40.949	0	35.45	2943100000	57	1.61291e-05	0.000989691	0.237481	12.4864	0.020985	0.0250795	0.116737	3.1049	O15143	O15143	Actin-related protein 2/3 complex subunit 1B	ARPC1B
8.88748741149902	8.96276187896729	8.89051055908203	8.87883758544922	8.98643589019775	9.01619720458984	8.97906589508057	8.99125671386719	8.9328441619873	8.86533546447754	8.94790363311768	8.89362335205078	+		MRPS22_WT	17	17	17	62.7	62.7	62.7	34.333	0	149.29	9760800000	176	0.00570305	0.00849712	0.0883396	4.19727	0.858515	0.837179	0.00502729	0.186078	O15144	O15144	Actin-related protein 2/3 complex subunit 2	ARPC2
8.62279415130615	8.5607795715332	8.4954891204834	8.51212406158447	8.58377647399902	8.48503971099854	8.49025344848633	8.51918506622314	8.53397560119629	8.43903255462646	8.49515533447266	8.5335054397583				6	6	6	45.5	45.5	45.5	20.546	0	22.629	3993400000	89	0.468448	0.427212	-0.0282331	-0.773769	0.239716	0.225982	-0.0473795	-1.30496	O15145	O15145	Actin-related protein 2/3 complex subunit 3	ARPC3
8.38442516326904	8.40195178985596	8.35602569580078	8.39501190185547	8.36590003967285	8.37796115875244	8.3695125579834	8.41438865661621	8.32376766204834	8.38503360748291	8.32012557983398	8.45572757720947				8	8	8	41	41	41	39.249	0	52.317	2747000000	63	0.877616	0.855811	-0.00241303	-0.160683	0.706913	0.676371	-0.01319	-0.394414	O15160	O15160	DNA-directed RNA polymerases I and III subunit RPAC1	POLR1C
7.44673919677734	7.49386215209961	7.48072528839111	6.59314346313477	7.50586891174316	7.03494071960449	7.5436954498291	7.55921649932861	6.98336267471313	6.8583197593689	7.57251167297363	7.47027158737183				5	5	5	8.2	8.2	8.2	116.83	0	6.7096	432930000	6	0.55812	0.513221	0.157313	0.619894	0.912108	0.897698	-0.0325011	-0.115117	O15164	O15164	Transcription intermediary factor 1-alpha	TRIM24
7.95555782318115	7.94286108016968	7.91700649261475	7.89065027236938	7.99543762207031	7.92566251754761	7.98833608627319	7.87194061279297	8.00761985778809	7.9474139213562	7.99496364593506	8.01861763000488		+	MRPL44_WT	5	4	4	29.1	25.1	25.1	23.818	0	30.064	1020500000	33	0.582714	0.536386	0.0188253	0.58049	0.0215617	0.0257508	0.0656348	3.08366	O15173	O15173	Membrane-associated progesterone receptor component 2	PGRMC2
8.65948867797852	8.68064403533936	8.65397453308105	8.64742183685303	8.61403179168701	8.61581325531006	8.51745986938477	8.58102798461914	8.63757991790771	8.57306861877441	8.66075134277344	8.64535331726074	+		MRPS22_WT	8	8	8	45	45	45	14.582	0	74.292	4807400000	89	0.0174203	0.0200615	-0.078299	-3.25211	0.180928	0.172941	-0.031194	-1.51347	O15212	O15212	Prefoldin subunit 6	PFDN6
8.08944606781006	8.06103801727295	8.07213973999023	8.07331466674805	8.10934257507324	8.03866004943848	8.20542049407959	8.09926605224609	8.17245674133301	8.17975234985352	8.18061351776123	8.22832298278809		+	MRPL44_WT	8	8	8	20.3	20.3	20.3	68.07	0	19.381	1499800000	31	0.305378	0.275089	0.0391877	1.1204	0.000170454	0.000787645	0.116302	8.25872	O15213	O15213	WD repeat-containing protein 46	WDR46
8.00091075897217	7.93183898925781	7.96935987472534	8.03885841369629	7.90994644165039	7.90406084060669	7.8998589515686	7.95980453491211	8.07957935333252	8.06005573272705	7.95709943771362	7.99768781661987	+		MRPS22_WT	10	10	10	22.9	22.9	22.9	77.672	0	30.113	1089800000	41	0.0463979	0.0482948	-0.0668243	-2.50207	0.330821	0.312372	0.0383636	1.0579	O15226	O15226	NF-kappa-B-repressing factor	NKRF
7.72162914276123	7.80577945709229	7.88288307189941	7.65551280975342	8.17449569702148	8.08069896697998	8.04320526123047	8.06348323822021	7.87142133712769	7.88588666915894	7.87689304351807	7.89342308044434	+		MRPS22_WT	9	9	9	18.5	18.5	18.5	77.187	0	51.672	951720000	33	0.00132511	0.00294513	0.32402	5.64492	0.059399	0.0616165	0.115455	2.32061	O15228	O15228	Dihydroxyacetone phosphate acyltransferase	GNPAT
7.21410751342773	7.04666137695313	7.99025869369507	8.00453662872314	8.23324966430664	7.94339561462402	8.35183525085449	7.98127937316895	7.93082189559937	6.75296115875244	7.18045949935913	7.26765966415405				5	5	5	2.3	2.3	2.3	399.73	0	7.7605	1039300000	12	0.0829692	0.0796452	0.563549	2.07795	0.453857	0.428785	-0.280915	-0.800658	O15230	O15230	Laminin subunit alpha-5	LAMA5
7.41579103469849	7.51832962036133	7.4063868522644	7.40239906311035	7.8490629196167	8.01025772094727	8.00590991973877	7.83463668823242	7.62030267715454	7.65126848220825	7.53758001327515	7.24651432037354	+		MRPS22_WT	8	8	8	19.3	19.3	19.3	73.525	0	41.658	534350000	21	0.000118108	0.00138182	0.48924	8.81794	0.448134	0.42434	0.0781897	0.811373	O15231	O15231	Zinc finger protein 185	ZNF185
7.04735279083252	7.17304039001465	7.01753425598145	7.08511209487915	7.43345308303833	6.92335271835327	7.1906361579895	6.76577234268188	7.00220918655396	6.93338584899902	6.95029497146606	7.51459693908691				2	2	2	5.5	5.5	5.5	76.277	0	6.0472	114470000	7	0.98756	0.985519	-0.00245631	-0.0162529	0.896702	0.882563	0.0193619	0.135429	O15234	O15234	Protein CASC3	CASC3
7.92209720611572	7.90949201583862	7.95085620880127	7.93158006668091	7.19917440414429	7.01280546188354	7.61557483673096	7.15621089935303	7.74106502532959	7.7147068977356	7.64747095108032	7.72990942001343	+	+	MRPL44_WT;MRPS22_WT	3	3	3	33.3	33.3	33.3	15.173	0	13.847	554470000	7	0.00190292	0.00381732	-0.682565	-5.25917	6.91497e-05	0.000351648	-0.220218	-9.69354	O15235	O15235	28S ribosomal protein S12, mitochondrial	MRPS12
8.01266860961914	7.9479775428772	7.91367101669312	7.96852970123291	8.01254177093506	7.98903131484985	7.99110651016235	8.00548076629639	7.96629667282104	7.96358013153076	7.97198963165283	7.95609140396118				3	3	3	24	24	24	22.958	0	16.689	1084200000	22	0.120253	0.111424	0.0388284	1.81013	0.862832	0.841116	0.00377774	0.180327	O15258	O15258	Protein RER1	RER1
8.79728126525879	8.86869716644287	8.912428855896	8.72725677490234	8.92171764373779	8.89448261260986	8.92685127258301	8.75826072692871	8.91775703430176	8.94163036346436	8.86315631866455	8.86729621887207				7	7	7	29	29	29	30.394	0	56.217	9204500000	194	0.422415	0.385158	0.048912	0.860786	0.165595	0.159926	0.071044	1.57821	O15260	O15260	Surfeit locus protein 4	SURF4
8.51965713500977	8.5073299407959	8.48491191864014	8.58344841003418	8.60702610015869	8.60581111907959	8.7518949508667	8.60213565826416	8.5770320892334	8.59750843048096	8.54628372192383	8.57082271575928	+		MRPS22_WT	14	14	14	48.8	48.8	48.8	52.743	0	70.107	4320500000	72	0.0319456	0.0350898	0.11788	2.78122	0.0829856	0.082029	0.0490749	2.07781	O15269	O15269	Serine palmitoyltransferase 1	SPTLC1
8.07780361175537	8.04087924957275	8.03466892242432	8.12642383575439	8.15790939331055	8.07791233062744	8.17379760742188	8.13716411590576	8.14764499664307	8.0227165222168	8.11477756500244	8.15920639038086				10	10	10	24.7	24.7	24.7	62.924	0	26.347	1434800000	45	0.0660273	0.0643614	0.066752	2.24351	0.313873	0.295158	0.0411425	1.09906	O15270	O15270	Serine palmitoyltransferase 2	SPTLC2
8.81203079223633	8.88919544219971	8.84545803070068	8.86294174194336	8.86499118804932	8.89151000976563	8.8638219833374	8.8808765411377	8.91637516021729	8.88746547698975	8.89519023895264	8.91353321075439		+	MRPL44_WT	29	29	29	40.5	40.5	40.5	116.92	0	192.08	8419800000	205	0.238673	0.214856	0.0228934	1.30824	0.0282143	0.0328787	0.0507345	2.87574	O15294	O15294	UDP-N-acetylglucosamine--peptide N-acetylglucosaminyltransferase 110 kDa subunit	OGT
7.79931974411011	7.88867378234863	7.73928737640381	7.73359823226929	7.67380380630493	7.66804075241089	7.63724946975708	7.68906879425049	7.84067678451538	7.71596145629883	7.64230632781982	7.65729475021362	+		MRPS22_WT	4	4	4	28.5	28.5	28.5	28.082	0	29.016	623620000	25	0.0169683	0.0196046	-0.123179	-3.2731	0.23514	0.222727	-0.07616	-1.31942	O15305	O15305	Phosphomannomutase 2	PMM2
7.40653848648071	6.99362134933472	6.9856014251709	7.00298643112183	7.42558336257935	7.08514785766602	7.39675712585449	7.16893911361694	7.11407709121704	7.05690479278564	7.04119539260864	7.1230673789978				2	2	2	3.5	3.5	3.5	90.995	0	4.9962	148970000	12	0.243815	0.219127	0.17192	1.29222	0.902958	0.888341	-0.0133758	-0.127174	O15320;Q96PC5;Q86UF2;A4D2H0	O15320;Q96PC5;Q86UF2;A4D2H0	cTAGE family member 5;Melanoma inhibitory activity protein 2;cTAGE family member 6;cTAGE family member 15	CTAGE5;MIA2;CTAGE6;CTAGE15
7.33435487747192	7.38760328292847	7.48020839691162	7.49176788330078	7.78061962127686	7.83035755157471	7.89310693740845	7.94397878646851	7.69122314453125	7.70524787902832	7.52173948287964	7.67394208908081	+	+	MRPL44_WT;MRPS22_WT	3	3	3	9.7	9.7	9.7	68.86	0	23.323	513950000	17	0.000151352	0.00123077	0.438532	8.43644	0.0075773	0.0120579	0.224555	3.94543	O15321	O15321	Transmembrane 9 superfamily member 1	TM9SF1
8.60733699798584	8.65561866760254	8.59004974365234	8.60195159912109	8.56739139556885	8.66878604888916	8.58296012878418	8.56523418426514	8.59822082519531	8.56112480163574	8.6369686126709	8.59599208831787				8	8	8	35.5	35.5	35.5	22.98	0	22.287	4555700000	59	0.55819	0.51311	-0.0176463	-0.619779	0.487293	0.461095	-0.0156627	-0.739895	O15347	O15347	High mobility group protein B3	HMGB3
8.64266204833984	8.57899475097656	8.62192344665527	8.5929536819458	8.50635623931885	8.53290748596191	8.48785972595215	8.58541584014893	8.55934429168701	8.50980758666992	8.52570533752441	8.50994110107422	+	+	MRPL44_WT;MRPS22_WT	15	15	15	43.4	43.4	43.4	59.271	0	183.66	4144000000	132	0.0194353	0.0217563	-0.0809987	-3.16525	0.00413743	0.00784403	-0.0829339	-4.49237	O15355	O15355	Protein phosphatase 1G	PPM1G
7.39401388168335	7.52398061752319	7.53749179840088	7.12814044952393	7.43125104904175	7.51718282699585	7.2749195098877	7.42999458312988	7.38221502304077	7.46178340911865	7.44345092773438	7.41490650177002				4	4	4	5.1	5.1	5.1	138.6	0	8.4395	302580000	12	0.876524	0.854322	0.0174303	0.162132	0.768822	0.740671	0.0296823	0.307548	O15357	O15357	Phosphatidylinositol 3,4,5-trisphosphate 5-phosphatase 2	INPPL1
9.04253578186035	9.02317047119141	9.02292346954346	9.01619720458984	8.86482524871826	8.94688892364502	8.90354537963867	8.97940731048584	8.90283489227295	8.90709400177002	8.9085865020752	8.91641139984131	+	+	MRPL44_WT;MRPS22_WT	20	20	20	48	48	48	63.972	0	170.8	10569000000	166	0.00714874	0.0102633	-0.10254	-3.99634	1.60284e-06	0	-0.117475	-18.5113	O15371	O15371	Eukaryotic translation initiation factor 3 subunit D	EIF3D
9.03043746948242	9.05453681945801	9.11203479766846	9.09092807769775	8.89405536651611	9.00436401367188	8.94964408874512	8.93731689453125	8.93769359588623	8.92282390594482	8.87827491760254	8.86840915679932	+	+	MRPL44_WT;MRPS22_WT	14	14	14	62.2	62.2	62.2	39.93	0	151.72	12062000000	143	0.00502481	0.00811442	-0.125639	-4.31229	0.000473629	0.00217232	-0.170184	-6.85681	O15372	O15372	Eukaryotic translation initiation factor 3 subunit H	EIF3H
8.09335136413574	8.2278356552124	8.08710670471191	8.10136890411377	8.21370410919189	8.2671012878418	8.30313110351563	8.28151035308838	8.11434364318848	8.09099864959717	8.05445957183838	7.99566173553467	+		MRPS22_WT	9	9	9	18.3	18.3	18.3	95.05	0	37.264	1745000000	49	0.0114032	0.0139636	0.138946	3.59731	0.184571	0.176683	-0.0635498	-1.49884	O15381	O15381	Nuclear valosin-containing protein-like	NVL
8.51995944976807	8.60947704315186	8.55660438537598	8.62911415100098	8.67578792572021	8.5382719039917	8.67591571807861	8.5341911315918	8.62484931945801	8.62178897857666	8.6159496307373	8.65481185913086				12	12	12	43.4	43.4	43.4	44.287	0	77.671	4814700000	99	0.586005	0.540183	0.0272529	0.575292	0.103448	0.100781	0.0505612	1.91873	O15382	O15382	Branched-chain-amino-acid aminotransferase, mitochondrial	BCAT2
8.20647525787354	8.3378381729126	8.38578510284424	8.29050159454346	8.23583126068115	8.34026527404785	8.28119277954102	8.29001235961914	8.36953163146973	8.40133190155029	8.38928985595703	8.42336082458496				18	17	17	24.1	23.1	23.1	119.94	0	48.354	2488900000	80	0.690229	0.644354	-0.0183246	-0.418383	0.063019	0.0651555	0.0907285	2.27746	O15397	O15397	Importin-8	IPO8
8.49659729003906	8.44248008728027	8.3832950592041	8.3291130065918	8.532639503479	8.52342128753662	8.5836296081543	8.54795932769775	8.50249576568604	8.46938037872314	8.49868297576904	8.43437767028809	+		MRPS22_WT	8	8	8	50.6	50.6	50.6	29.815	0	106.37	3458500000	55	0.0132657	0.0157053	0.134041	3.47235	0.160246	0.154965	0.0633628	1.60213	O15400	O15400	Syntaxin-7	STX7
7.87170124053955	7.88444423675537	7.83705806732178	7.93298101425171	7.89800643920898	7.84908151626587	7.99283599853516	7.82885313034058	8.01367950439453	7.91632223129272	7.94933652877808	7.94850587844849		+	MRPL44_WT	5	5	5	18.4	18.4	18.4	54.985	0	22.038	947200000	25	0.806513	0.774597	0.0106481	0.255985	0.038095	0.0423074	0.0754149	2.6487	O15446	O15446	DNA-directed RNA polymerase I subunit RPA34	CD3EAP
8.04103755950928	7.88327503204346	7.96285200119019	7.94653558731079	8.26827335357666	8.21997737884521	8.24669551849365	8.25563430786133	8.0846118927002	8.03051853179932	8.09036350250244	8.12593650817871	+	+	MRPL44_WT;MRPS22_WT	6	6	6	20.6	20.6	20.6	60.901	0	41.323	1420400000	34	0.000145009	0.00127197	0.28922	8.50125	0.0168576	0.0212303	0.124433	3.27834	O15460	O15460	Prolyl 4-hydroxylase subunit alpha-2	P4HA2
7.9368200302124	8.03257846832275	7.9393744468689	7.91315126419067	7.78133869171143	7.9394645690918	7.78867721557617	7.80388689041138	7.82388496398926	7.77340602874756	7.88118505477905	7.83024215698242	+	+	MRPL44_WT;MRPS22_WT	3	3	3	23.7	23.7	23.7	22.417	0	23.107	858940000	28	0.0319355	0.035138	-0.127139	-2.78146	0.0096973	0.0138047	-0.128302	-3.73343	O15498	O15498	Synaptobrevin homolog YKT6	YKT6
8.35339641571045	8.25611591339111	8.19603824615479	8.32112216949463	8.29227828979492	8.31082057952881	8.30655384063721	8.34238338470459	8.24343490600586	8.13997364044189	8.29039096832275	8.26785182952881				4	4	4	52.3	52.3	52.3	16.32	0	48.937	2076200000	31	0.424036	0.386574	0.0313408	0.857607	0.374735	0.354666	-0.0462554	-0.958693	O15511	O15511	Actin-related protein 2/3 complex subunit 5	ARPC5
8.23532676696777	8.05242443084717	7.98623418807983	8.05652332305908	7.98317956924438	7.19928121566772	8.1894063949585	7.93430662155151	7.97984886169434	8.10376930236816	8.00457954406738	7.946373462677				5	5	5	54.9	54.9	54.9	16.311	0	41.081	1250000000	23	0.294067	0.265102	-0.256084	-1.14958	0.286328	0.269008	-0.0739844	-1.17011	O15514	O15514	DNA-directed RNA polymerase II subunit RPB4	POLR2D
7.62336301803589	7.61811065673828	7.52895545959473	7.52670097351074	8.02019596099854	7.93722677230835	7.85570096969604	7.9280834197998	7.80467748641968	7.74984455108643	7.75137901306152	7.74383878707886	+	+	MRPL44_WT;MRPS22_WT	3	3	3	15.8	15.8	15.8	47.625	0	14.538	662530000	22	0.000156659	0.00121116	0.361019	8.38457	0.000813064	0.00270175	0.188152	6.19777	O15533	O15533	Tapasin	TAPBP
9.57964611053467	9.60786247253418	9.61145782470703	9.64496040344238	9.43803596496582	9.41550731658936	9.45863819122314	9.44068908691406	9.5319766998291	9.56139945983887	9.53800773620605	9.50731563568115	+	+	MRPL44_WT;MRPS22_WT	36	36	36	57	57	57	90.932	0	200.25	40185000000	510	3.77969e-05	0.00105714	-0.172764	-10.7744	0.00462389	0.00898168	-0.0763068	-4.38882	O43143	O43143	Pre-mRNA-splicing factor ATP-dependent RNA helicase DHX15	DHX15
7.79164838790894	7.77751398086548	7.80716276168823	7.79130458831787	7.89306783676147	7.92288112640381	7.95732927322388	7.91730070114136	7.9228138923645	7.96744012832642	7.94884824752808	7.88468790054321	+	+	MRPL44_WT;MRPS22_WT	5	5	5	20	20	20	54.843	0	20.636	852060000	23	0.000106987	0.00145455	0.130737	8.97422	0.000325502	0.00207903	0.13904	7.34629	O43148	O43148	mRNA cap guanine-N7 methyltransferase	RNMT
7.15451145172119	7.16598606109619	7.14148092269897	6.81244277954102	7.23271656036377	7.22955369949341	7.16414451599121	7.12710475921631	7.31114530563354	7.143639087677	7.24927186965942	7.43953800201416				4	4	4	1.9	1.9	1.9	331.07	0	9.0312	166700000	7	0.228593	0.205603	0.119775	1.34055	0.0851444	0.0835186	0.217293	2.05925	O43149	O43149	Zinc finger ZZ-type and EF-hand domain-containing protein 1	ZZEF1
7.98017597198486	8.10050868988037	8.17960929870605	7.97201776504517	7.85632419586182	7.91531562805176	7.76393699645996	7.84255933761597	8.07903671264648	8.04139232635498	8.07342529296875	8.07202911376953	+		MRPS22_WT	10	10	10	15.1	15.1	15.1	122.07	0	52.437	1165200000	62	0.0110605	0.0135541	-0.213544	-3.62277	0.874087	0.855885	0.00839293	0.165365	O43156	O43156	TELO2-interacting protein 1 homolog	TTI1
8.27943897247314	8.2850170135498	8.21085357666016	8.41775417327881	8.31154155731201	8.19893169403076	8.40827369689941	8.29780387878418	8.37936019897461	8.43285751342773	8.39100551605225	8.37529754638672				10	10	10	29.8	29.8	29.8	50.714	0	32.161	2553300000	49	0.926288	0.912866	0.00587177	0.0964706	0.0770627	0.0768498	0.0963643	2.13138	O43159	O43159	Ribosomal RNA-processing protein 8	RRP8
8.52626132965088	8.4786958694458	8.42327880859375	8.44801044464111	8.49710941314697	8.39026355743408	8.50056552886963	8.43170166015625	8.49607086181641	8.43749713897705	8.4523229598999	8.47529315948486				5	5	5	53.4	53.4	53.4	16.332	0	39.197	3272000000	34	0.697924	0.65185	-0.0141516	-0.407294	0.888072	0.872034	-0.00376558	-0.146835	O43169	O43169	Cytochrome b5 type B	CYB5B
8.62912368774414	8.64062023162842	8.59191036224365	8.62491130828857	8.40265655517578	8.4666748046875	8.55613327026367	8.49891662597656	8.59772777557373	8.57299900054932	8.52631378173828	8.5529842376709	+	+	MRPL44_WT;MRPS22_WT	16	16	16	44.6	44.6	44.6	58.449	0	66.117	4180500000	121	0.00586663	0.00863398	-0.140546	-4.17182	0.0182714	0.0224679	-0.0591352	-3.21414	O43172	O43172	U4/U6 small nuclear ribonucleoprotein Prp4	PRPF4
9.37986755371094	9.4263162612915	9.4132661819458	9.32563877105713	9.70306777954102	9.80616664886475	9.6704683303833	9.7711238861084	9.70469093322754	9.66254997253418	9.7006254196167	9.69693279266357	+	+	MRPL44_WT;MRPS22_WT	25	25	25	60.4	60.4	60.4	56.65	0	297.67	48043000000	541	9.39469e-05	0.000758974	0.351434	9.18333	1.6245e-05	0	0.304928	12.471	O43175	O43175	D-3-phosphoglycerate dehydrogenase	PHGDH
7.93291997909546	7.65439796447754	7.9348316192627	7.91595888137817	7.21352291107178	7.12613153457642	6.89022874832153	7.19934368133545	7.18208980560303	7.03850078582764	6.99741840362549	7.23960733413696	+	+	MRPL44_WT;MRPS22_WT	4	4	4	38.9	38.9	38.9	20.108	0	12.069	404980000	7	0.000309696	0.00224	-0.75222	-7.41336	0.00016251	0.0008	-0.745123	-8.32969	O43181	O43181	NADH dehydrogenase [ubiquinone] iron-sulfur protein 4, mitochondrial	NDUFS4
8.04906272888184	7.97310495376587	8.02546977996826	8.12430858612061	7.94338083267212	7.77981996536255	7.90336656570435	7.79176092147827	7.84323883056641	7.84214115142822	7.8338098526001	7.90716409683228	+	+	MRPL44_WT;MRPS22_WT	8	7	7	23.8	21.1	21.1	54.099	0	28.524	972120000	35	0.0104661	0.0132531	-0.188404	-3.66905	0.00197719	0.00458252	-0.186398	-5.21948	O43237	O43237	Cytoplasmic dynein 1 light intermediate chain 2	DYNC1LI2
9.12359046936035	9.11561012268066	9.09398174285889	9.12103462219238	9.07140350341797	9.10642910003662	9.05922222137451	9.11577701568604	9.0581226348877	9.03140830993652	9.10054302215576	9.12466716766357				25	25	25	55.1	55.1	55.1	60.977	0	122.87	14223000000	243	0.145615	0.133715	-0.0253463	-1.6717	0.16364	0.158074	-0.034869	-1.58686	O43242	O43242	26S proteasome non-ATPase regulatory subunit 3	PSMD3
7.70050477981567	7.69091320037842	7.01221942901611	7.26502752304077	7.6249828338623	7.2119517326355	7.68106031417847	7.69094896316528	7.7002968788147	6.61325168609619	7.24918651580811	7.10802030563354				3	3	3	13.3	13.3	13.3	41.373	0	12.253	512850000	6	0.532445	0.488168	0.13507	0.662188	0.407902	0.385919	-0.249477	-0.889658	O43251;Q9NWB1;A6NFN3	O43251;Q9NWB1	RNA binding protein fox-1 homolog 2;RNA binding protein fox-1 homolog 1	RBFOX2;RBFOX1
8.44249534606934	8.47481346130371	8.5231351852417	8.41937732696533	8.38567733764648	8.39190483093262	8.34840202331543	8.35380077362061	8.42509365081787	8.48471260070801	8.41987323760986	8.41949272155762	+		MRPS22_WT	15	15	14	43.9	43.9	41.7	70.832	0	62.688	3118900000	74	0.00901282	0.0118802	-0.0950091	-3.79572	0.353455	0.335215	-0.0276623	-1.00553	O43252	O43252	Bifunctional 3-phosphoadenosine 5-phosphosulfate synthase 1;Sulfate adenylyltransferase;Adenylyl-sulfate kinase	PAPSS1
8.23954963684082	8.33455467224121	8.22409248352051	8.26932621002197	8.18559837341309	8.21420764923096	8.25154113769531	8.14566230773926	8.23129081726074	8.25428199768066	8.20030307769775	8.21502876281738				13	13	13	25.7	25.7	25.7	88.828	0	43.036	1954300000	49	0.0873664	0.0829797	-0.0676284	-2.04064	0.174286	0.167344	-0.0416546	-1.54085	O43264	O43264	Centromere/kinetochore protein zw10 homolog	ZW10
8.43644905090332	8.37202739715576	8.38665962219238	8.52411079406738	8.42751884460449	8.40342903137207	8.51657485961914	8.38861656188965	8.40660858154297	8.4026050567627	8.400071144104	8.42429351806641				15	15	15	27.4	27.4	27.4	90.254	0	66.812	3004500000	78	0.92783	0.913983	0.00422311	0.0944466	0.560396	0.53373	-0.0214171	-0.616203	O43290	O43290	U4/U6.U5 tri-snRNP-associated protein 1	SART1
7.73259496688843	7.84530878067017	7.77177095413208	7.71728754043579	7.87236595153809	7.78276634216309	7.69534158706665	7.7852087020874	7.91481876373291	7.79464817047119	7.88948678970337	7.86709594726563		+	MRPL44_WT	5	5	5	13.4	13.4	13.4	67.622	0	17.754	717720000	22	0.722096	0.678095	0.0171801	0.372823	0.0413272	0.0455481	0.0997719	2.58792	O43292	O43292	Glycosylphosphatidylinositol anchor attachment 1 protein	GPAA1
6.92473411560059	7.06770324707031	7.05207824707031	6.94573926925659	7.62316370010376	7.15115547180176	6.99999570846558	7.01782608032227	7.06666135787964	7.02790498733521	6.88561582565308	6.87513637542725				3	3	3	8.4	8.4	8.4	67.586	0	7.3096	105430000	8	0.230228	0.207033	0.200472	1.33522	0.599808	0.569623	-0.0337341	-0.55368	O43310	O43310	CBP80/20-dependent translation initiation factor	CTIF
7.26460552215576	7.24469757080078	7.2818284034729	7.20216131210327	7.23625993728638	7.32091426849365	7.28472375869751	7.13880777359009	7.3093957901001	7.42488145828247	7.19923543930054	7.2443265914917				3	3	3	4.2	4.2	4.2	140.41	0	6.3039	214110000	13	0.944088	0.93659	-0.00314677	-0.0731184	0.408405	0.386162	0.0461366	0.888645	O43314;Q6PFW1	O43314	Inositol hexakisphosphate and diphosphoinositol-pentakisphosphate kinase 2	PPIP5K2
7.77403497695923	7.71531772613525	7.78498077392578	7.84989213943481	7.74647855758667	7.75403451919556	7.66509294509888	7.69815254211426	7.75567674636841	7.63664817810059	7.70230102539063	7.76537799835205				5	5	5	10.9	10.9	10.9	67.195	0	12.625	622850000	37	0.109293	0.102185	-0.0651168	-1.87909	0.153436	0.148327	-0.0660554	-1.63372	O43318	O43318	Mitogen-activated protein kinase kinase kinase 7	MAP3K7
8.54852485656738	8.58439922332764	8.6261043548584	8.63554382324219	8.65879344940186	8.67981815338135	8.69886589050293	8.73129844665527	8.52125549316406	8.52111148834229	8.59176540374756	8.58924579620361	+		MRPS22_WT	9	9	9	67.2	67.2	67.2	19.81	0	27.233	4627400000	38	0.0100929	0.0128393	0.0935509	3.69963	0.181768	0.17382	-0.0427985	-1.51007	O43324	O43324	Eukaryotic translation elongation factor 1 epsilon-1	EEF1E1
7.81604242324829	7.82148742675781	7.75274753570557	7.68071603775024	7.6672568321228	7.71092081069946	7.78359651565552	7.70905780792236	7.87513637542725	7.83250904083252	7.81700325012207	7.79876089096069				5	3	3	19.1	13.5	13.5	39.124	0	22.314	675680000	25	0.266517	0.240534	-0.0500404	-1.2249	0.136754	0.132864	0.063104	1.71719	O43347	O43347	RNA-binding protein Musashi homolog 1	MSI1
8.14500999450684	7.28339672088623	8.21955871582031	8.1898832321167	8.03770542144775	8.2027063369751	7.99297285079956	8.16616344451904	8.11955261230469	8.09036350250244	8.1573657989502	6.91820621490479				2	2	2	2.2	2.2	2.2	165.95	0	4.0526	1681900000	7	0.566175	0.520782	0.140425	0.606874	0.726458	0.693644	-0.13809	-0.366657	O43379	O43379	WD repeat-containing protein 62	WDR62
9.66726589202881	9.54587554931641	9.62062549591064	9.55761528015137	9.64011383056641	9.5409049987793	9.63470935821533	9.67939186096191	9.66451930999756	9.62696647644043	9.61747169494629	9.63435649871826				26	26	20	48.5	48.5	40.9	70.942	0	217.1	48400000000	368	0.548748	0.505456	0.0259345	0.635188	0.254332	0.238821	0.0379829	1.26037	O43390	O43390	Heterogeneous nuclear ribonucleoprotein R	HNRNPR
8.34600067138672	8.31079959869385	8.30575942993164	8.30070400238037	8.22300243377686	8.06028175354004	8.26892852783203	8.1550931930542	8.3026123046875	8.28497219085693	8.27086544036865	8.33067798614502	+		MRPS22_WT	9	9	9	18	18	18	77.528	0	27.863	2130800000	54	0.0243307	0.0262258	-0.138989	-2.98967	0.303698	0.286109	-0.0185339	-1.12467	O43395	O43395	U4/U6 small nuclear ribonucleoprotein Prp3	PRPF3
8.72296237945557	8.65486907958984	8.61789131164551	8.70624828338623	8.63376140594482	8.70754432678223	8.61538219451904	8.71692943572998	8.68351554870605	8.67664813995361	8.70822525024414	8.71617889404297				14	14	14	70.2	70.2	70.2	32.251	0	117.64	5506100000	95	0.846917	0.821071	-0.00708842	-0.201564	0.455139	0.429159	0.0206492	0.798272	O43396	O43396	Thioredoxin-like protein 1	TXNL1
8.85408115386963	8.83950328826904	8.84590339660645	8.82140254974365	8.86596775054932	8.88954830169678	8.88678932189941	8.88830852508545	8.84963417053223	8.84804153442383	8.91985702514648	8.93498802185059	+		MRPS22_WT	10	10	10	72.8	72.8	72.8	22.237	0	143.3	8623900000	111	0.00313085	0.00544218	0.0424309	4.75861	0.0921458	0.0909979	0.0479076	2.00219	O43399	O43399	Tumor protein D54	TPD52L2
7.87946271896362	7.81166887283325	7.70791912078857	7.73504781723022	7.64424180984497	7.6919207572937	7.22417306900024	7.80378484725952	7.77545738220215	7.6470308303833	7.60907125473022	6.86249923706055				5	5	5	39.5	39.5	39.5	23.773	0	11.639	584840000	13	0.196724	0.17854	-0.192495	-1.45194	0.191008	0.182899	-0.31001	-1.47366	O43402	O43402	ER membrane protein complex subunit 8	EMC8
7.74277210235596	7.85966062545776	7.93588495254517	7.88699817657471	7.82344818115234	7.82996606826782	7.85243129730225	7.77894687652588	7.86331701278687	7.89021396636963	7.85555553436279	7.80982208251953				4	4	4	16.6	16.6	16.6	37.238	0	16.416	807900000	19	0.453073	0.413338	-0.0351309	-0.80212	0.972315	0.968337	-0.00160182	-0.0361765	O43414	O43414	ERI1 exoribonuclease 3	ERI3
7.13691091537476	6.96408605575562	7.16331052780151	6.81388092041016	6.97463607788086	7.04592370986938	7.05982828140259	7.05281925201416	7.06569194793701	7.16719913482666	6.91924047470093	7.04559659957886				2	2	2	3.8	3.8	3.8	87.703	0	4.4571	113410000	12	0.875183	0.853064	0.0137547	0.163911	0.766432	0.737367	0.0298849	0.310848	O43422	O43422	52 kDa repressor of the inhibitor of the protein kinase	PRKRIR
8.2981538772583	8.35619831085205	8.33943176269531	8.29578685760498	8.18295669555664	8.25551414489746	8.20376682281494	8.23952484130859	8.11574363708496	8.25861358642578	8.15063381195068	8.15989780426025	+	+	MRPL44_WT;MRPS22_WT	16	12	12	12.8	10.2	10.2	176.65	0	31.513	1995900000	42	0.00386244	0.00680359	-0.101952	-4.55717	0.00443985	0.0082963	-0.15117	-4.42648	O43432	O43432	Eukaryotic translation initiation factor 4 gamma 3	EIF4G3
8.005051612854	8.10116291046143	8.08163547515869	8.19440364837646	7.99772691726685	7.91116809844971	7.9074649810791	7.91938161849976	8.12678050994873	8.14488506317139	8.17315673828125	8.1465311050415	+		MRPS22_WT	5	5	5	26	26	26	19.208	0	14.474	1338300000	51	0.0108623	0.0134791	-0.161628	-3.63789	0.239994	0.226198	0.0522749	1.30409	O43447	O43447	Peptidyl-prolyl cis-trans isomerase H	PPIH
7.9884877204895	7.89494180679321	7.82478952407837	7.68252420425415	8.1334753036499	8.12381935119629	8.02123069763184	8.11069107055664	8.17539596557617	8.00727844238281	8.13059139251709	8.2511510848999	+	+	MRPL44_WT;MRPS22_WT	7	7	7	26	26	26	48.84	0	16.19	1218700000	23	0.0114283	0.0139509	0.249618	3.59549	0.0118169	0.0162202	0.293418	3.5677	O43464;P83110	O43464	Serine protease HTRA2, mitochondrial	HTRA2
8.25227069854736	8.2086296081543	8.16979217529297	8.23545265197754	8.0651683807373	8.08145523071289	8.06892776489258	8.0211067199707	8.07003784179688	7.97249460220337	8.05838775634766	8.14348316192627	+	+	MRPL44_WT;MRPS22_WT	6	6	6	26.5	26.5	26.5	39.589	0	31.362	1511100000	31	0.000403658	0.00219318	-0.157372	-7.06208	0.00756124	0.0120704	-0.155435	-3.94727	O43488;Q8NHP1;O95154	O43488	Aflatoxin B1 aldehyde reductase member 2	AKR7A2
8.97571659088135	8.92735004425049	8.93243789672852	8.99277019500732	9.02905941009521	9.01770114898682	9.16494750976563	9.04867458343506	9.07280158996582	9.10006046295166	9.02800178527832	9.01131629943848	+	+	MRPL44_WT;MRPS22_WT	32	32	29	44	44	42.3	112.59	0	180.34	12079000000	228	0.0281005	0.030642	0.108027	2.87883	0.0101079	0.0143099	0.0959764	3.69837	O43491	O43491	Band 4.1-like protein 2	EPB41L2
8.43520736694336	8.39675712585449	8.42800521850586	8.39710521697998	8.07776737213135	8.13624477386475	8.31931400299072	8.18429374694824	8.29793548583984	8.40840911865234	8.17035007476807	8.10893726348877	+		MRPS22_WT	4	4	4	85.7	85.7	85.7	9.6138	0	108.73	2356100000	30	0.00420435	0.00712763	-0.234864	-4.47733	0.0475636	0.0510503	-0.167861	-2.48374	O43504	O43504	Ragulator complex protein LAMTOR5	LAMTOR5
8.38521289825439	8.45900058746338	8.42145538330078	8.30405902862549	8.39515113830566	8.44818019866943	8.3611421585083	8.42949390411377	8.44698715209961	8.53759288787842	8.44393539428711	8.42367172241211				6	6	6	34.5	34.5	34.5	47.119	0	71.929	3302900000	53	0.689328	0.643733	0.0160599	0.419686	0.141318	0.137046	0.0706148	1.69342	O43505	O43505	Beta-1,4-glucuronyltransferase 1	B4GAT1
8.274827003479	8.09001064300537	8.02571582794189	8.05986595153809	7.95454168319702	8.01144313812256	7.18525218963623	7.88012742996216	8.05111408233643	8.0204439163208	8.03686809539795	7.96226978302002				4	4	4	29.8	29.8	29.8	22.092	0	13.108	1226200000	14	0.127415	0.117955	-0.354764	-1.76835	0.15853	0.153748	-0.0949309	-1.60997	O43583	O43583	Density-regulated protein	DENR
8.60334968566895	8.69241523742676	8.59334182739258	8.59152126312256	8.83232402801514	8.94504451751709	8.76761627197266	8.81743335723877	8.91656494140625	8.84844207763672	8.86787986755371	8.85148429870605	+	+	MRPL44_WT;MRPS22_WT	27	27	27	43.2	43.2	43.2	109.96	0	127.61	6943600000	222	0.0026003	0.00498851	0.220448	4.94139	0.000128656	0.000643478	0.250936	8.68469	O43592	O43592	Exportin-T	XPOT
9.06363391876221	9.09328174591064	9.02567481994629	8.97292423248291	9.12221622467041	9.12443923950195	9.22052669525146	9.16112804412842	9.17096519470215	9.21197414398193	9.16169738769531	9.17099475860596	+	+	MRPL44_WT;MRPS22_WT	17	17	17	38.9	38.9	38.9	51.355	0	111.33	15154000000	133	0.0143224	0.0169305	0.118199	3.40979	0.00258401	0.00595796	0.140029	4.94765	O43615	O43615	Mitochondrial import inner membrane translocase subunit TIM44	TIMM44
7.6914176940918	7.81710243225098	7.78982019424438	7.66850709915161	7.57624912261963	7.63822937011719	7.32780075073242	7.57782506942749	7.61943769454956	7.2100977897644	7.61029815673828	7.66339921951294	+		MRPS22_WT	3	3	3	22.2	22.2	22.2	20.274	0	8.3273	488500000	16	0.03484	0.037608	-0.211686	-2.71573	0.102048	0.0992554	-0.215904	-1.92856	O43617	O43617	Trafficking protein particle complex subunit 3	TRAPPC3
8.15573024749756	8.15179824829102	8.03334331512451	7.98632383346558	8.24062442779541	7.99800205230713	8.17690086364746	7.91620635986328	7.90095663070679	7.87616586685181	7.77570486068726	7.88688516616821		+	MRPL44_WT	3	3	3	15.5	15.5	15.5	27.563	0	22.684	1197300000	18	0.990002	0.988528	0.00113451	0.0130614	0.00496177	0.00915714	-0.221871	-4.32386	O43657	O43657	Tetraspanin-6	TSPAN6
8.8724422454834	8.79775238037109	8.8427095413208	8.95798015594482	8.83321762084961	8.73760604858398	8.93598556518555	8.83771419525146	8.81398773193359	8.85797119140625	8.79737854003906	8.80982875823975				15	15	15	49.4	49.4	49.4	57.193	0	140.12	7959800000	130	0.5711	0.524716	-0.0315902	-0.59897	0.234459	0.222018	-0.0479295	-1.32159	O43660	O43660	Pleiotropic regulator 1	PLRG1
8.49589061737061	8.44424819946289	8.41763782501221	8.45854759216309	8.39334678649902	8.32797145843506	8.38237762451172	8.34906387329102	8.35941791534424	8.33555793762207	8.36722564697266	8.38653469085693	+	+	MRPL44_WT;MRPS22_WT	7	7	7	14.9	14.9	14.9	50.75	0	50.612	2815100000	42	0.00638952	0.00929061	-0.0908911	-4.09551	0.00322129	0.00660028	-0.091897	-4.73097	O43670	O43670	BUB3-interacting and GLEBS motif-containing protein ZNF207	ZNF207
7.70627403259277	7.75030755996704	7.26511669158936	7.78905153274536	7.35252523422241	7.17627048492432	7.31884431838989	6.95023727416992	7.4146900177002	7.11109352111816	6.9018383026123	6.90146970748901	+	+	MRPL44_WT;MRPS22_WT	2	2	2	21.4	21.4	21.4	11.402	0	5.1216	247780000	10	0.0308304	0.033681	-0.428218	-2.80817	0.0193243	0.0237225	-0.545415	-3.16978	O43676	O43676	NADH dehydrogenase [ubiquinone] 1 beta subcomplex subunit 3	NDUFB3
8.28587245941162	8.37208271026611	8.34768104553223	8.31956386566162	8.44296550750732	8.4790563583374	8.44362258911133	8.50351810455322	8.53760528564453	8.46576976776123	8.55924797058105	8.52877521514893	+	+	MRPL44_WT;MRPS22_WT	10	10	10	44.3	44.3	44.3	38.792	0	39.315	3227600000	58	0.00121542	0.00294545	0.135991	5.73994	0.000421332	0.0021355	0.19155	7.00657	O43681	O43681	ATPase ASNA1	ASNA1
9.17446708679199	9.16307163238525	9.15908527374268	9.16987991333008	9.1397533416748	9.10815906524658	9.09032821655273	9.12733173370361	9.1039400100708	9.07990455627441	9.08763980865479	9.12159252166748	+	+	MRPL44_WT;MRPS22_WT	15	15	15	71.3	71.3	71.3	37.154	0	181.33	15095000000	156	0.00449957	0.00766341	-0.0502329	-4.41407	0.000447598	0.00221867	-0.0683568	-6.92884	O43684	O43684	Mitotic checkpoint protein BUB3	BUB3
9.84190940856934	9.81491279602051	9.79598426818848	9.81695652008057	10.0788192749023	10.0421028137207	10.1108255386353	10.1022281646729	9.9434700012207	9.92896366119385	9.92670726776123	9.91229152679443	+	+	MRPL44_WT;MRPS22_WT	61	61	40	73.2	73.2	53.6	104.85	0	323.31	101460000000	938	6.07792e-06	0.000758621	0.266053	14.7603	6.88103e-05	0.000353591	0.110417	9.70193	O43707;Q08043	O43707	Alpha-actinin-4	ACTN4
7.65293264389038	7.68969058990479	7.73134708404541	7.69130277633667	7.61172342300415	7.70164585113525	7.64032220840454	7.60388040542603	7.70763826370239	7.66854429244995	7.69106388092041	7.73403120040894				4	4	4	27	27	27	31.88	0	12.852	539220000	19	0.106464	0.0997171	-0.0519253	-1.898	0.68514	0.653042	0.00900114	0.425748	O43709	O43709	Probable 18S rRNA (guanine-N(7))-methyltransferase	WBSCR22
7.46293687820435	7.44026327133179	7.43746519088745	7.05765819549561	7.47149705886841	6.76041412353516	7.14062356948853	7.28584003448486	7.480553150177	7.46287679672241	7.49591875076294	7.49659776687622				2	2	2	14.7	14.7	14.7	15.086	0.0018123	2.5492	272000000	9	0.342597	0.309856	-0.184987	-1.0303	0.218468	0.207129	0.134406	1.37431	O43716	O43716	Glutamyl-tRNA(Gln) amidotransferase subunit C, mitochondrial	GATC
8.34904384613037	8.50565147399902	8.43062305450439	8.39211654663086	8.36349868774414	8.29589653015137	8.25945091247559	8.1904993057251	8.21018505096436	8.21561145782471	8.28730869293213	8.3378381729126	+	+	MRPL44_WT;MRPS22_WT	16	16	16	26.8	26.8	26.8	91.35	0	79.586	2478700000	101	0.0275289	0.0300171	-0.142022	-2.89457	0.0133484	0.0179843	-0.156623	-3.46726	O43747	O43747	AP-1 complex subunit gamma-1	AP1G1
7.16679048538208	7.42568111419678	7.15551996231079	7.29859113693237	7.52913522720337	7.36023378372192	7.46396780014038	7.09012174606323	7.08069324493408	7.64022302627563	7.29864835739136	7.05109882354736				5	5	5	33.7	33.7	33.7	29.176	0	5.898	384270000	7	0.424257	0.386638	0.099219	0.857174	0.969297	0.965073	0.00602019	0.0401233	O43752	O43752	Syntaxin-6	STX6
7.19587898254395	7.58254051208496	7.46268224716187	7.53942728042603	7.44513702392578	7.39082908630371	7.40543174743652	7.33609914779663	7.46831798553467	7.43163728713989	7.52730751037598	7.47301959991455				2	2	2	8	8	8	24.81	0.0004329	3.6124	312860000	12	0.591558	0.546339	-0.050758	-0.566562	0.747805	0.716578	0.0299383	0.336704	O43760	O43760	Synaptogyrin-2	SYNGR2
8.51256465911865	8.55315494537354	8.57518768310547	8.59646511077881	8.45665454864502	8.49575233459473	8.4348726272583	8.4940013885498	8.45592594146729	8.41522407531738	8.41351795196533	8.44997215270996	+	+	MRPL44_WT;MRPS22_WT	8	8	8	27.8	27.8	27.8	34.063	0	33.884	3630400000	74	0.00872878	0.0114824	-0.0890229	-3.82313	0.00101211	0.00302058	-0.125683	-5.94513	O43765	O43765	Small glutamine-rich tetratricopeptide repeat-containing protein alpha	SGTA
8.30753898620605	8.41990661621094	8.36456966400146	8.34271907806396	8.28730869293213	8.26590251922607	8.16004848480225	8.28348255157471	8.28119277954102	8.21322536468506	8.28248596191406	8.29530334472656	+	+	MRPL44_WT;MRPS22_WT	5	5	5	38.8	38.8	38.8	13.389	0	12.84	2301000000	44	0.0285512	0.0309484	-0.109498	-2.86667	0.0232944	0.0276353	-0.0906317	-3.02342	O43768;P56211	O43768	Alpha-endosulfine	ENSA
9.05789375305176	9.12310028076172	9.08041000366211	9.0942268371582	9.20327758789063	9.30356311798096	9.18904113769531	9.25818252563477	9.25858974456787	9.23065280914307	9.27914237976074	9.2575101852417	+	+	MRPL44_WT;MRPS22_WT	23	23	23	50.2	50.2	50.2	62.942	0	157.51	17928000000	245	0.00233747	0.0048237	0.149608	5.04834	6.03145e-05	0.000390244	0.167566	9.92918	O43776	O43776	Asparagine--tRNA ligase, cytoplasmic	NARS
8.3598165512085	8.4104061126709	8.40824031829834	8.45140266418457	8.52214431762695	8.52125549316406	8.62552833557129	8.56984233856201	8.41952610015869	8.41680717468262	8.40778160095215	8.43271255493164	+		MRPS22_WT	16	16	16	22.1	22.1	22.1	131.98	0	81.481	3317300000	98	0.00268388	0.00499432	0.152226	4.90993	0.567755	0.540408	0.0117404	0.604334	O43795;Q9UBC5	O43795	Unconventional myosin-Ib	MYO1B
7.98631906509399	8.12326335906982	8.058274269104	8.06509399414063	8.00246810913086	8.05142307281494	7.81938600540161	7.91847085952759	8.08845520019531	8.00693607330322	8.19228839874268	8.14057064056396				3	3	3	33.6	33.6	33.6	13.596	0	21.814	1268100000	43	0.106455	0.0997348	-0.110301	-1.89807	0.352767	0.334722	0.0488249	1.00708	O43805	O43805	Sjoegren syndrome nuclear autoantigen 1	SSNA1
7.4052095413208	7.5888204574585	7.55160856246948	7.59825420379639	7.74350214004517	7.7708592414856	7.76012849807739	7.6482720375061	7.77009296417236	7.79619932174683	7.85335159301758	7.85412359237671	+	+	MRPL44_WT;MRPS22_WT	4	4	4	16	16	16	34.566	0	11.419	573620000	29	0.010234	0.0128821	0.194717	3.68792	0.00124588	0.00336122	0.282469	5.7126	O43808	O43808	Peroxisomal membrane protein PMP34	SLC25A17
8.88731861114502	8.89538383483887	8.8390064239502	8.9220609664917	8.78182697296143	8.76130390167236	8.76022624969482	8.81708240509033	8.73649978637695	8.69239711761475	8.76487064361572	8.83278942108154	+	+	MRPL44_WT;MRPS22_WT	12	12	12	72.2	72.2	72.2	26.227	0	54.311	7378500000	85	0.00285603	0.00512291	-0.105833	-4.84849	0.00911702	0.0134655	-0.129303	-3.7859	O43809	O43809	Cleavage and polyadenylation specificity factor subunit 5	NUDT21
8.04012775421143	8.1168737411499	8.10890293121338	8.03626918792725	8.26116752624512	8.28296184539795	8.20436382293701	8.19659042358398	8.0818510055542	7.97841358184814	8.08979892730713	8.01435279846191	+		MRPS22_WT	8	8	8	30.6	30.6	30.6	45.283	0	32.493	1484800000	35	0.00181904	0.00378981	0.160728	5.30618	0.356891	0.33825	-0.0344393	-0.997822	O43813	O43813	LanC-like protein 1	LANCL1
8.25779819488525	8.27673721313477	8.22000312805176	8.21539974212646	8.22587776184082	8.26328086853027	8.36118030548096	8.31758308410645	8.25837421417236	8.27072525024414	8.20547485351563	8.19228839874268				9	9	9	21	21	21	86.131	0	33.674	2014100000	37	0.187412	0.170893	0.0494959	1.48763	0.673954	0.640978	-0.0107689	-0.442031	O43815	O43815	Striatin	STRN
8.40114212036133	8.37562656402588	8.45868301391602	8.30721759796143	8.59154319763184	8.47265434265137	8.55484008789063	8.4304780960083	8.60352325439453	8.68369483947754	8.61442279815674	8.48374366760254	+	+	MRPL44_WT;MRPS22_WT	8	8	8	31.8	31.8	31.8	51.84	0	123.87	3649600000	53	0.0398678	0.0421839	0.126712	2.61471	0.00674562	0.0110172	0.210679	4.04744	O43818	O43818	U3 small nucleolar RNA-interacting protein 2	RRP9
7.89498567581177	7.83880519866943	7.91126394271851	7.60761594772339	7.38969755172729	7.26740646362305	7.52049684524536	7.42520809173584	6.83748054504395	7.35994911193848	7.45960378646851	7.25270748138428	+	+	MRPL44_WT;MRPS22_WT	4	4	4	29.7	29.7	29.7	29.81	0	57.063	465700000	14	0.0032953	0.00553271	-0.412465	-4.709	0.008848	0.0132915	-0.585732	-3.81151	O43819	O43819	Protein SCO2 homolog, mitochondrial	SCO2
8.01865863800049	7.88681793212891	7.96384906768799	8.00099754333496	7.87146186828613	7.94401836395264	8.0941219329834	7.85000848770142	7.91099262237549	7.9331226348877	7.83422374725342	8.01761722564697				6	6	6	19.9	19.9	19.9	76.107	0	21.625	1020800000	19	0.673241	0.625033	-0.0276781	-0.443073	0.396306	0.375097	-0.0435917	-0.913286	O43823	O43823	A-kinase anchor protein 8	AKAP8
8.40363502502441	8.5492115020752	8.54431629180908	8.60783004760742	8.56117343902588	8.54149150848389	8.72484111785889	8.52922534942627	8.46161842346191	8.51434803009033	8.48333072662354	8.51600646972656				13	13	13	42.3	42.3	42.3	42.183	0	69.828	4016300000	108	0.356252	0.323691	0.0629346	0.999252	0.500877	0.473652	-0.0324223	-0.716031	O43837	O43837	Isocitrate dehydrogenase [NAD] subunit beta, mitochondrial	IDH3B
8.45284366607666	8.55979919433594	8.49779987335205	8.51219081878662	8.26462936401367	8.35761070251465	8.26040554046631	8.27763175964355	8.26881217956543	8.23032093048096	8.32676601409912	8.36044216156006	+	+	MRPL44_WT;MRPS22_WT	15	15	15	20.7	20.7	20.7	131.57	0	42.752	2747600000	77	0.000496144	0.00220865	-0.215589	-6.79809	0.00122638	0.00337405	-0.209073	-5.73001	O43847	O43847	Nardilysin	NRD1
8.856764793396	8.69040012359619	8.69790077209473	8.76438522338867	8.90827083587646	8.86038017272949	8.92717552185059	8.951171875	8.83035087585449	8.87690448760986	8.87361717224121	8.79651165008545	+		MRPS22_WT	15	15	15	60.3	60.3	60.3	37.106	0	158.97	7887600000	114	0.0101129	0.0128146	0.159387	3.69795	0.0765581	0.0765127	0.0919833	2.13613	O43852	O43852	Calumenin	CALU
6.96388244628906	7.0706205368042	7.31975555419922	7.45926427841187	8.07320499420166	8.07353496551514	8.22543811798096	8.1129732131958	7.03060960769653	7.18341827392578	6.85796546936035	7.92285013198853	+		MRPS22_WT	5	5	5	14.4	14.4	14.4	53.764	0	4.8769	1215300000	7	0.00024727	0.0019798	0.917907	7.72303	0.867471	0.846166	0.0453302	0.174156	O43854	O43854	EGF-like repeat and discoidin I-like domain-containing protein 3	EDIL3
8.50387191772461	8.48200130462646	8.42999458312988	8.4871244430542	8.30715370178223	8.41504001617432	8.41335010528564	8.39826965332031	8.34914112091064	8.33423233032227	8.3266019821167	8.30470561981201	+	+	MRPL44_WT;MRPS22_WT	14	14	6	33.2	33.2	17.9	58.951	0	57.469	2859900000	86	0.0225004	0.0245846	-0.0922947	-3.0504	0.000207026	0.000924188	-0.147078	-7.97501	O43865	O43865	Putative adenosylhomocysteinase 2	AHCYL1
7.69349813461304	7.6710524559021	7.73901844024658	7.58133506774902	7.65359830856323	7.79439735412598	7.56923341751099	7.76916313171387	7.57442474365234	7.71801137924194	7.74149036407471	7.55036306381226				5	5	5	18.6	18.6	18.6	50.282	0	11.84	529740000	26	0.696412	0.650685	0.025372	0.409469	0.684644	0.652555	-0.0251536	-0.426467	O43913	O43913	Origin recognition complex subunit 5	ORC5
8.02065086364746	8.03662872314453	7.98225784301758	8.03582954406738	7.33428001403809	7.21919345855713	6.98101234436035	7.15825033187866	7.0819354057312	7.26467990875244	7.06360292434692	6.93061113357544	+	+	MRPL44_WT;MRPS22_WT	5	5	5	50.9	50.9	50.9	12.517	0	10.899	452610000	11	2.86905e-05	0.000820513	-0.845658	-11.3032	1.0846e-05	0	-0.933634	-13.3679	O43920	O43920	NADH dehydrogenase [ubiquinone] iron-sulfur protein 5	NDUFS5
8.676025390625	8.55726623535156	8.59019470214844	8.64778423309326	8.67198657989502	8.66121578216553	8.74197864532471	8.6607608795166	8.70723819732666	8.71315479278564	8.62336349487305	8.62880802154541				17	17	17	42.6	42.6	42.6	71.689	0	72.33	5142800000	137	0.0938502	0.0887347	0.0661678	1.98897	0.215098	0.204444	0.0503235	1.38587	O60216;Q9H4I0	O60216	Double-strand-break repair protein rad21 homolog	RAD21
8.03578948974609	7.92269420623779	7.86330509185791	7.94800186157227	8.17140483856201	8.06494426727295	8.20501518249512	8.08350276947021	8.11038780212402	8.08235454559326	8.15146160125732	8.12031078338623	+	+	MRPL44_WT;MRPS22_WT	5	5	5	79.4	79.4	79.4	10.998	0	43.494	1296200000	33	0.00864378	0.0114165	0.188769	3.83153	0.00408264	0.00776233	0.173681	4.50489	O60220	O60220	Mitochondrial import inner membrane translocase subunit Tim8 A	TIMM8A
8.29580879211426	8.35406970977783	8.32176399230957	8.33753871917725	8.36112308502197	8.4170560836792	8.36971664428711	8.39394378662109	8.29101371765137	8.34313297271729	8.35527896881104	8.36146354675293	+		MRPS22_WT	13	13	13	17.6	17.6	17.6	119.26	0	45.166	2571900000	89	0.0166462	0.0191954	0.0581646	3.28844	0.625228	0.592298	0.010427	0.514605	O60231	O60231	Putative pre-mRNA-splicing factor ATP-dependent RNA helicase DHX16	DHX16
8.29611682891846	8.24412822723389	8.24961376190186	8.34507942199707	8.00996017456055	8.10744762420654	8.10233116149902	8.11186695098877	8.20352268218994	8.2698860168457	8.22816944122314	8.1308479309082	+		MRPS22_WT	7	7	7	59.3	59.3	59.3	21.474	0	111.01	1848600000	36	0.00103057	0.00269767	-0.200833	-5.92464	0.0901832	0.0885471	-0.075628	-2.01773	O60232	O60232	Sjoegren syndrome/scleroderma autoantigen 1	SSSCA1
7.64038181304932	7.78383207321167	7.74548101425171	7.57195329666138	7.78853607177734	7.76455736160278	7.54918718338013	7.61704206466675	7.80176734924316	7.84188461303711	7.80624771118164	7.86253690719604		+	MRPL44_WT	7	7	7	8.5	8.5	8.5	160.6	0	19.551	634000000	27	0.943389	0.935546	-0.00558138	-0.0740349	0.030383	0.0343601	0.142697	2.81928	O60244	O60244	Mediator of RNA polymerase II transcription subunit 14	MED14
8.261643409729	8.29708194732666	8.30401611328125	8.23979949951172	8.16778945922852	8.30610275268555	8.148756980896	8.28717422485352	8.28087425231934	8.297607421875	8.29036808013916	8.26778125762939				12	12	11	42	42	38.2	40.925	0	40.386	2092300000	90	0.305977	0.275719	-0.0481794	-1.11887	0.622763	0.589927	0.00852251	0.518356	O60256	O60256	Phosphoribosyl pyrophosphate synthase-associated protein 2	PRPSAP2
8.93519973754883	8.89997863769531	8.87021064758301	8.94736957550049	8.90546131134033	8.85082340240479	8.95043754577637	8.88528728485107	8.90513706207275	8.88091659545898	8.88355350494385	8.91293907165527				34	34	23	39.1	39.1	29.7	121.9	0	128.72	9028600000	221	0.596583	0.551297	-0.0151873	-0.558702	0.396006	0.374924	-0.0175531	-0.913906	O60264	O60264	SWI/SNF-related matrix-associated actin-dependent regulator of chromatin subfamily A member 5	SMARCA5
8.47548198699951	8.5286340713501	8.5284538269043	8.52001190185547	8.5116024017334	8.55326366424561	8.49129199981689	8.4887056350708	8.54970169067383	8.56256675720215	8.54917526245117	8.58298301696777		+	MRPL44_WT	18	18	18	22.9	22.9	22.9	146.2	0	119.6	3801300000	131	0.9248	0.91113	-0.00192952	-0.0984253	0.0185642	0.0229811	0.0479612	3.20153	O60271;Q9UPT6	O60271	C-Jun-amino-terminal kinase-interacting protein 4	SPAG9
7.90001726150513	8.0779857635498	8.08267784118652	8.02571582794189	7.95254039764404	8.00693607330322	7.88981151580811	7.99262428283691	8.14173221588135	8.15639781951904	8.06269454956055	8.1087007522583				16	16	16	10	10	10	254.39	0	42.248	1261400000	70	0.267082	0.241037	-0.0611211	-1.22329	0.089481	0.0877599	0.0957822	2.02338	O60287	O60287	Nucleolar pre-ribosomal-associated protein 1	URB1
8.45204734802246	8.38071727752686	8.46735668182373	8.33008861541748	8.47953224182129	8.5072078704834	8.46390819549561	8.45155620574951	8.49899959564209	8.56173324584961	8.50092220306396	8.50177097320557		+	MRPL44_WT	21	20	20	21.6	21.1	21.1	171.29	0	79.633	3322900000	88	0.0936719	0.0886411	0.0679986	1.99034	0.0223847	0.0269319	0.108304	3.05442	O60306	O60306	Intron-binding protein aquarius	AQR
8.54458904266357	8.56695556640625	8.49710941314697	8.52890396118164	8.46814060211182	8.47803211212158	8.55513095855713	8.47642612457275	8.56919860839844	8.61867523193359	8.54634475708008	8.52297878265381				16	16	16	23.1	23.1	23.1	111.63	0	65.604	3940600000	88	0.162349	0.148047	-0.039957	-1.59264	0.279398	0.262055	0.0299098	1.18889	O60313	O60313	Dynamin-like 120 kDa protein, mitochondrial;Dynamin-like 120 kDa protein, form S1	OPA1
8.51280403137207	8.54024219512939	8.48971939086914	8.52048397064209	8.54408073425293	8.50373649597168	8.50317764282227	8.53086566925049	8.50851631164551	8.53526878356934	8.50185298919678	8.54984855651855				15	15	15	28.4	28.4	28.4	92.902	0	130.01	3745700000	121	0.760554	0.720939	0.00465274	0.318981	0.618773	0.58715	0.00805926	0.524443	O60341	O60341	Lysine-specific histone demethylase 1A	KDM1A
8.05880546569824	7.94130277633667	7.91658544540405	7.98272800445557	7.89593601226807	7.86313819885254	7.97760486602783	7.83230447769165	7.96120262145996	7.85730218887329	7.89987516403198	7.93213891983032				6	6	6	21.8	21.8	21.8	51.964	0	21.356	1048700000	26	0.110387	0.102934	-0.0826095	-1.87191	0.155273	0.150456	-0.0622257	-1.62507	O60427	O60427	Fatty acid desaturase 1	FADS1
7.15504264831543	6.90945434570313	7.17172288894653	6.81449174880981	7.07338857650757	7.1303014755249	6.99638032913208	7.03326559066772	7.45926904678345	6.92664051055908	7.03335905075073	6.93621206283569				2	2	2	5	5	5	54.554	0	4.3323	74062000	6	0.643384	0.596613	0.0456561	0.48723	0.638829	0.606603	0.0761923	0.494058	O60443	O60443	Non-syndromic hearing impairment protein 5	DFNA5
7.98593807220459	7.98097991943359	8.0145206451416	8.01021480560303	8.01460456848145	8.03342342376709	8.11547756195068	8.0118236541748	7.92719602584839	8.02448558807373	8.04758644104004	8.13039779663086				11	9	9	23.1	19	19	79.187	0	26.736	1226100000	41	0.125213	0.116121	0.0459189	1.78094	0.449344	0.42564	0.0345031	0.809099	O60488	O60488	Long-chain-fatty-acid--CoA ligase 4	ACSL4
8.07968807220459	8.24701499938965	8.14216995239258	8.23492240905762	8.11584377288818	8.17877578735352	8.0222225189209	8.11935520172119	8.10191917419434	7.97955274581909	8.08289337158203	8.21502876281738				6	4	4	41.4	37	37	18.762	0	23.245	1533800000	37	0.23939	0.215634	-0.0668995	-1.30598	0.24203	0.227758	-0.0811003	-1.29775	O60493	O60493	Sorting nexin-3	SNX3
8.14323329925537	8.24985885620117	8.22367763519287	8.21545219421387	8.39348793029785	8.51491928100586	8.40793418884277	8.38492679595947	8.33988857269287	8.29119110107422	8.30507183074951	8.26599597930908	+	+	MRPL44_WT;MRPS22_WT	14	14	14	24.5	24.5	24.5	102.91	0	72.309	2327200000	49	0.00122114	0.00292948	0.217262	5.73475	0.0152531	0.01907	0.0924814	3.35875	O60502	O60502	Protein O-GlcNAcase	MGEA5
9.34558963775635	9.26268863677979	9.27422714233398	9.26287841796875	9.2531681060791	9.29786968231201	9.32933712005615	9.36471939086914	9.3899450302124	9.38033771514893	9.2907247543335	9.3042106628418				23	17	17	42.4	34.7	34.7	69.602	0	273.14	23623000000	254	0.451513	0.412378	0.0249276	0.805034	0.140684	0.13651	0.0549586	1.69668	O60506	O60506	Heterogeneous nuclear ribonucleoprotein Q	SYNCRIP
7.17840623855591	7.20103597640991	7.58482551574707	7.61208438873291	7.61113882064819	7.604323387146	7.60177755355835	7.10359001159668	7.42853975296021	7.65742874145508	7.64803791046143	7.65605020523071				4	4	4	7.6	7.6	7.6	65.521	0	6.6287	408370000	11	0.635282	0.58914	0.0861194	0.499394	0.171337	0.165164	0.203426	1.55332	O60508	O60508	Pre-mRNA-processing factor 17	CDC40
7.15877914428711	7.18681669235229	7.60916757583618	7.56743812561035	7.59178781509399	7.3265061378479	7.53314924240112	7.14847660064697	7.06579399108887	7.62080192565918	7.5986156463623	7.57594966888428				6	4	4	6.8	5.5	5.5	124.71	0	4.9118	317120000	16	0.905756	0.888669	0.0194296	0.123485	0.653982	0.623006	0.0847399	0.471438	O60518	O60518	Ran-binding protein 6	RANBP6
7.67504453659058	7.78265905380249	7.72393178939819	7.79682397842407	7.8328857421875	7.87288999557495	7.8400559425354	7.78147554397583	7.77703523635864	7.76862335205078	7.73360633850098	7.73411130905151	+		MRPS22_WT	7	7	7	9.1	9.1	9.1	122.95	0	13.226	659630000	13	0.0418723	0.0442702	0.087212	2.57817	0.782759	0.754578	0.00872922	0.28838	O60524	O60524	Nuclear export mediator factor NEMF	NEMF
7.69025802612305	7.71189165115356	7.69520139694214	7.81443405151367	7.86099052429199	7.99169111251831	7.81665229797363	7.78246545791626	7.87680673599243	7.8688383102417	7.80618667602539	7.86195850372314	+	+	MRPL44_WT;MRPS22_WT	6	6	6	23.7	23.7	23.7	41.949	0	20.903	735110000	17	0.0475104	0.0489242	0.135004	2.48457	0.00932093	0.0136192	0.125501	3.76705	O60547	O60547	GDP-mannose 4,6 dehydratase	GMDS
7.95247745513916	7.94979476928711	7.902747631073	7.95403480529785	7.78877639770508	7.84031963348389	7.86563682556152	7.85144186019897	7.83891820907593	7.82008981704712	7.82269096374512	7.89313459396362	+	+	MRPL44_WT;MRPS22_WT	7	7	7	17.1	17.1	17.1	80.684	0	35.715	853540000	45	0.00255657	0.00492352	-0.10322	-4.95831	0.00381078	0.0074456	-0.0960553	-4.56993	O60563	O60563	Cyclin-T1	CCNT1
7.38690900802612	7.42135715484619	7.33815765380859	7.28005456924438	7.34109783172607	7.44756126403809	7.33342695236206	7.38144016265869	6.94911432266235	7.39581537246704	7.41545724868774	7.05046415328979				3	3	3	4.8	4.8	4.8	119.54	0	8.8877	259330000	9	0.64962	0.602285	0.019262	0.477921	0.25718	0.240506	-0.153907	-1.25195	O60566	O60566	Mitotic checkpoint serine/threonine-protein kinase BUB1 beta	BUB1B
8.2230281829834	8.32083129882813	8.22914409637451	8.11958599090576	8.43460083007813	8.50415802001953	8.47958946228027	8.45874309539795	8.38316917419434	8.36276531219482	8.38152980804443	8.38950252532959	+	+	MRPL44_WT;MRPS22_WT	15	15	15	35.2	35.2	35.2	84.784	0	34.447	2618200000	38	0.00134419	0.00300351	0.246125	5.62931	0.00941773	0.0136153	0.156094	3.75826	O60568	O60568	Procollagen-lysine,2-oxoglutarate 5-dioxygenase 3	PLOD3
8.15554904937744	8.26986312866211	8.22216987609863	8.29470825195313	8.24836540222168	8.15182971954346	8.26820373535156	8.20487976074219	8.09898948669434	8.17606258392334	8.13443183898926	8.21034526824951				4	4	4	27.3	27.3	27.3	28.362	0	15.77	1808700000	37	0.681678	0.635395	-0.0172529	-0.430774	0.0846996	0.0833953	-0.0806153	-2.06304	O60573	O60573	Eukaryotic translation initiation factor 4E type 2	EIF4E2
8.661376953125	8.68063449859619	8.77189636230469	8.6848726272583	8.69994163513184	8.80980205535889	8.72163772583008	8.74635410308838	8.69223880767822	8.8009090423584	8.66441631317139	8.71236324310303				21	21	21	23.9	23.9	23.9	141.35	0	80.006	6181400000	123	0.238767	0.21486	0.0447388	1.30794	0.659629	0.627192	0.0177867	0.463078	O60610	O60610	Protein diaphanous homolog 1	DIAPH1
7.8278923034668	7.73734378814697	7.75826072692871	7.82504940032959	7.7485523223877	7.47751188278198	7.71437168121338	7.53764295578003	7.47198057174683	7.4953498840332	7.48371553421021	7.55048513412476		+	MRPL44_WT	2	2	2	9.1	9.1	9.1	28.017	0	7.9138	517210000	18	0.0538845	0.0538031	-0.167617	-2.39193	6.07106e-05	0.000383234	-0.286754	-9.91778	O60637	O60637	Tetraspanin-3	TSPAN3
7.85275459289551	7.79753065109253	7.84796094894409	7.81704950332642	7.75210237503052	7.81855583190918	7.77018880844116	7.85019874572754	7.82940673828125	7.83221483230591	7.84809064865112	7.8853611946106				7	7	7	12.4	12.4	12.4	86.844	0	22.149	756780000	36	0.276528	0.249781	-0.0310625	-1.19679	0.319057	0.300581	0.0199444	1.08628	O60645	O60645	Exocyst complex component 3	EXOC3
8.62759113311768	8.68646621704102	8.60084247589111	8.64912986755371	8.72655582427979	8.84591579437256	8.66649913787842	8.76682186126709	8.73939800262451	8.72162055969238	8.67970085144043	8.66334247589111	+		MRPS22_WT	14	14	14	53.7	53.7	53.7	47.074	0	127.57	5675700000	95	0.0382864	0.0409207	0.110441	2.64495	0.0555664	0.0583293	0.060008	2.3694	O60664	O60664	Perilipin-3	PLIN3
8.25049304962158	8.22605800628662	8.2135181427002	8.24034976959229	7.95198822021484	8.17493152618408	8.05265522003174	8.12531852722168	8.16488838195801	8.19175815582275	8.12296867370605	8.09008121490479	+	+	MRPL44_WT;MRPS22_WT	15	15	15	34.5	34.5	34.5	59.902	0	41.278	1659300000	49	0.0189579	0.0214319	-0.156381	-3.18491	0.0092217	0.0135116	-0.0901806	-3.77617	O60678	O60678	Protein arginine N-methyltransferase 3	PRMT3
8.89390563964844	8.94592094421387	8.91947078704834	8.85855484008789	8.82789897918701	8.85696411132813	8.84298324584961	8.85032749176025	8.8607931137085	8.80484104156494	8.79307079315186	8.80007076263428	+	+	MRPL44_WT;MRPS22_WT	19	19	12	43.5	43.5	34	60.029	0	228.76	8193400000	152	0.0224999	0.024603	-0.0599196	-3.05042	0.0100976	0.0143233	-0.0897691	-3.69923	O60684;O15131	O60684	Importin subunit alpha-7	KPNA6
8.57460975646973	8.65403175354004	8.61329174041748	8.58946895599365	8.4122257232666	8.49857234954834	8.3621244430542	8.39459133148193	8.47098350524902	8.47388076782227	8.50747776031494	8.48521041870117	+	+	MRPL44_WT;MRPS22_WT	15	15	15	46	46	46	55.023	0	84.078	3731500000	103	0.00134039	0.00292443	-0.190972	-5.6324	0.000670764	0.00267285	-0.123462	-6.42644	O60701	O60701	UDP-glucose 6-dehydrogenase	UGDH
8.92517757415771	8.89918041229248	8.91582679748535	8.87463855743408	9.04937267303467	9.04000854492188	9.12254333496094	9.04237842559814	9.01283740997314	9.00358963012695	8.94987297058105	8.924635887146	+	+	MRPL44_WT;MRPS22_WT	30	30	30	43.5	43.5	43.5	108.17	0	188.41	10946000000	217	0.00040497	0.00218079	0.15987	7.05787	0.0278749	0.0325083	0.0690281	2.885	O60716	O60716	Catenin delta-1	CTNND1
7.57067155838013	6.91860389709473	7.6105432510376	7.63909769058228	7.13559436798096	7.58565235137939	7.64861345291138	7.52981519699097	7.5308780670166	7.50272750854492	7.60283041000366	7.60511112213135				2	2	2	9.5	9.5	9.5	31.938	0	5.1694	420390000	17	0.853017	0.828265	0.0401897	0.193414	0.498619	0.471686	0.125658	0.719967	O60725	O60725	Protein-S-isoprenylcysteine O-methyltransferase	ICMT
7.95564460754395	7.87857341766357	7.93989324569702	7.67108011245728	8.14313983917236	8.09513473510742	7.63129138946533	7.99539804458618	7.87185287475586	7.97304487228394	7.84884786605835	7.75388956069946				6	3	3	58.4	45.1	45.1	12.823	0	29.856	934890000	29	0.46036	0.420027	0.104943	0.788601	0.994118	0.992838	0.000610948	0.00768459	O60739	O60739	Eukaryotic translation initiation factor 1b	EIF1B
8.56108951568604	8.54121685028076	8.52138614654541	8.56003856658936	8.49989318847656	8.62955188751221	8.51876354217529	8.57868480682373	8.61757659912109	8.58801364898682	8.6483211517334	8.63345813751221		+	MRPL44_WT	14	14	12	32.8	32.8	28.7	58.47	0	53.545	4305300000	106	0.739432	0.695715	0.0107906	0.34841	0.00312707	0.00669285	0.0759096	4.75979	O60749	O60749	Sorting nexin-2	SNX2
8.36044216156006	8.44909286499023	8.42257308959961	8.30137729644775	8.47123336791992	8.35026741027832	8.38174629211426	8.40883350372314	8.53604030609131	8.48679828643799	8.54618453979492	8.59126472473145		+	MRPL44_WT	7	7	7	35.8	35.8	35.8	29.634	0	32.646	3137900000	80	0.655361	0.607308	0.0196488	0.469393	0.00729696	0.0116211	0.156701	3.97835	O60762	O60762	Dolichol-phosphate mannosyltransferase subunit 1	DPM1
8.74060726165771	8.62522029876709	8.63465881347656	8.72144794464111	8.61748218536377	8.56412124633789	8.6108512878418	8.60318756103516	8.66910266876221	8.6581449508667	8.67893695831299	8.6845760345459	+		MRPS22_WT	22	22	22	38.5	38.5	38.5	107.89	0	172.16	5376000000	165	0.0427802	0.0453015	-0.081573	-2.56223	0.804172	0.773955	-0.00779343	-0.259162	O60763	O60763	General vesicular transport factor p115	USO1
7.65928840637207	7.61169147491455	7.55810832977295	7.76240110397339	7.13930606842041	7.62093782424927	7.33548879623413	6.96589088439941	7.20224285125732	7.29638004302979	7.15554857254028	7.04772663116455	+	+	MRPL44_WT;MRPS22_WT	2	2	2	21.9	21.9	21.9	15.139	0	8.2417	252090000	10	0.0406265	0.042847	-0.382466	-2.60066	0.000423771	0.00212399	-0.472398	-6.99912	O60783	O60783	28S ribosomal protein S14, mitochondrial	MRPS14
7.68338012695313	7.57620286941528	7.61910390853882	7.62041711807251	7.58748626708984	7.61589765548706	7.65539789199829	7.78304576873779	7.62509632110596	7.70932912826538	7.60929536819458	7.11347627639771				4	4	4	17.5	17.5	17.5	53.818	0	26.673	475160000	18	0.489535	0.446502	0.0356809	0.735925	0.451369	0.42698	-0.110477	-0.805304	O60784	O60784	Target of Myb protein 1	TOM1
7.82237100601196	7.67256879806519	7.68793916702271	7.45780611038208	7.09834432601929	7.70380687713623	7.67326068878174	7.64240503311157	7.95353746414185	7.71369218826294	7.70705032348633	7.10543632507324				7	7	7	18.7	18.7	18.7	70.755	0	19.004	537030000	21	0.452525	0.412874	-0.130717	-0.803143	0.844042	0.821708	-0.0402422	-0.205413	O60826	O60826	Coiled-coil domain-containing protein 22	CCDC22
8.3677282333374	8.37029075622559	8.33257961273193	8.39891147613525	8.42821598052979	8.38207149505615	8.39687919616699	8.35113906860352	8.36739349365234	8.3220329284668	8.35510635375977	8.27445793151855				6	6	6	35.5	35.5	35.5	30.472	0	41.252	2587200000	31	0.331246	0.298962	0.0221989	1.05689	0.180232	0.172601	-0.0376298	-1.51629	O60828	O60828	Polyglutamine-binding protein 1	PQBP1
8.05659961700439	8.11109447479248	8.04131412506104	8.02816486358643	8.19609355926514	8.14662456512451	8.29272079467773	8.21961116790771	8.18954658508301	8.17854499816895	8.2161922454834	8.18819713592529	+	+	MRPL44_WT;MRPS22_WT	4	4	4	43.6	43.6	43.6	18.273	0	34.686	1546000000	27	0.0047771	0.00780746	0.154469	4.35872	0.000529644	0.00241206	0.133827	6.71615	O60830	O60830	Mitochondrial import inner membrane translocase subunit Tim17-B	TIMM17B
7.78832387924194	7.74835872650146	7.6865291595459	7.81780338287354	7.93406391143799	8.07162475585938	7.97062110900879	8.19956302642822	7.91553688049316	7.96838474273682	7.98590660095215	7.89954710006714	+	+	MRPL44_WT;MRPS22_WT	4	4	4	23	23	23	19.258	0	16.496	954360000	39	0.00506294	0.00814235	0.283714	4.30538	0.00204539	0.0047504	0.18209	5.18449	O60831	O60831	PRA1 family protein 2	PRAF2
9.01882553100586	9.00586700439453	9.03318214416504	8.99717617034912	9.16660785675049	9.0652437210083	9.186842918396	9.16259384155273	9.14961910247803	9.13049411773682	9.18352603912354	9.20822620391846	+	+	MRPL44_WT;MRPS22_WT	19	19	19	47.3	47.3	47.3	57.673	0	99.412	14546000000	161	0.00352377	0.0061746	0.131559	4.64453	0.000189274	0.000962406	0.154204	8.10481	O60832	O60832	H/ACA ribonucleoprotein complex subunit 4	DKC1
8.74582386016846	8.72124195098877	8.73935031890869	8.69041728973389	8.78268718719482	8.80089569091797	8.69329643249512	8.70126533508301	8.73493576049805	8.69108104705811	8.75994682312012	8.78741836547852				24	24	24	29	29	29	138.83	0	127.23	6293600000	170	0.526533	0.483162	0.0203278	0.672111	0.454231	0.429198	0.0191371	0.799962	O60841	O60841	Eukaryotic translation initiation factor 5B	EIF5B
8.77985572814941	8.67758846282959	8.68711853027344	8.73779678344727	8.49565505981445	8.57204627990723	8.47395420074463	8.5677433013916	8.52650737762451	8.51117420196533	8.63283157348633	8.63010215759277	+	+	MRPL44_WT;MRPS22_WT	8	8	8	43.9	43.9	43.9	16.368	0	33.978	4736700000	54	0.00137442	0.00307317	-0.19324	-5.60508	0.0113653	0.0160255	-0.145436	-3.60009	O60869	O60869	Endothelial differentiation-related factor 1	EDF1
7.40934133529663	7.42496347427368	7.50368165969849	7.57344007492065	7.66788244247437	7.71238040924072	7.36496353149414	7.62309408187866	7.63551378250122	7.83248996734619	7.65034627914429	7.50653219223022				6	6	6	9.8	9.8	9.8	125.57	0	33.046	448740000	15	0.235422	0.211336	0.114223	1.31852	0.0598587	0.0619753	0.178364	2.31498	O60879	O60879	Protein diaphanous homolog 2	DIAPH2
8.62972545623779	8.67788982391357	8.69018745422363	8.64568710327148	8.50440311431885	8.46809577941895	8.41773700714111	8.35698127746582	8.38553524017334	8.43293762207031	8.41072654724121	8.36856555938721	+	+	MRPL44_WT;MRPS22_WT	13	13	13	51.5	51.5	51.5	45.745	0	65.284	4105000000	104	0.000676364	0.00206306	-0.224068	-6.41643	1.19565e-05	0	-0.261431	-13.1461	O60884	O60884	DnaJ homolog subfamily A member 2	DNAJA2
8.2446231842041	8.2267541885376	8.17843055725098	8.23694038391113	8.28950023651123	8.27253818511963	8.29382610321045	8.31487846374512	8.2677583694458	8.22827243804932	8.20074081420898	8.2250509262085	+		MRPS22_WT	13	8	8	12.4	9.2	9.2	152.22	0	33.149	1981000000	65	0.00622363	0.00888988	0.0709987	4.11894	0.681436	0.649638	0.00876856	0.431126	O60885	O60885	Bromodomain-containing protein 4	BRD4
8.6690559387207	8.71788692474365	8.63975524902344	8.56892871856689	8.5960693359375	8.67534732818604	8.43404197692871	8.65559959411621	8.66901874542236	8.69757843017578	8.76357746124268	8.70738315582275				4	4	4	41.3	41.3	41.3	19.116	0	26.465	5070900000	60	0.387691	0.354896	-0.0586421	-0.931185	0.152461	0.147251	0.0604827	1.63836	O60888	O60888	Protein CutA	CUTA
8.26377773284912	8.26235580444336	8.25856590270996	8.31492042541504	8.23006534576416	8.27586364746094	7.40410709381104	8.30265522003174	8.26540756225586	8.20892524719238	8.20485210418701	8.3388147354126				4	4	4	29.5	29.5	29.5	14.21	0	7.811	1987600000	23	0.346879	0.314085	-0.221732	-1.02046	0.571002	0.542926	-0.0204051	-0.599126	O60925	O60925	Prefoldin subunit 1	PFDN1
7.81493330001831	7.77574157714844	7.72503709793091	7.83704519271851	7.81840419769287	7.87834930419922	7.90607070922852	7.87138605117798	7.94279670715332	8.0375862121582	7.86907911300659	7.97161436080933	+	+	MRPL44_WT;MRPS22_WT	7	7	7	16.3	16.3	16.3	84.958	0	42.507	855750000	17	0.039474	0.0418872	0.0803633	2.62212	0.00786089	0.012208	0.16708	3.91347	O60934	O60934	Nibrin	NBN
8.54628372192383	8.53317451477051	8.52800369262695	8.47421646118164	8.63157558441162	8.56293487548828	8.6997766494751	8.62932777404785	8.62177848815918	8.61095809936523	8.64208889007568	8.65420532226563	+	+	MRPL44_WT;MRPS22_WT	15	15	15	29.4	29.4	29.4	82.64	0	106.71	4398600000	124	0.0138284	0.0163722	0.110484	3.43838	0.000962396	0.00286192	0.111838	6.00254	O75027	O75027	ATP-binding cassette sub-family B member 7, mitochondrial	ABCB7
7.65434980392456	7.76074647903442	7.76317310333252	7.76200294494629	7.73672294616699	7.46553134918213	7.71065902709961	7.65242052078247	7.62877702713013	7.67842721939087	7.08408451080322	7.72434139251709				4	4	4	13.2	13.2	13.2	46.432	0	8.5783	548860000	10	0.210418	0.190223	-0.0937346	-1.40219	0.22369	0.212294	-0.206161	-1.35673	O75063	O75063	Glycosaminoglycan xylosylkinase	FAM20B
9.16565990447998	9.1685266494751	9.14382648468018	9.21407508850098	8.98919582366943	9.03068065643311	9.04540157318115	9.07809448242188	9.06636333465576	9.04622173309326	9.07758617401123	9.09099864959717	+	+	MRPL44_WT;MRPS22_WT	24	24	24	67.7	67.7	67.7	66.193	0	292.68	14711000000	179	0.0011419	0.00285821	-0.137179	-5.80928	0.00109215	0.00320161	-0.10273	-5.85917	O75083	O75083	WD repeat-containing protein 1	WDR1
7.84059524536133	7.80867671966553	7.76905965805054	7.81610202789307	7.91569519042969	7.77899026870728	7.75157165527344	7.86985349655151	7.83813095092773	7.74752044677734	7.83867931365967	7.89694499969482				12	12	10	11.4	11.4	9.9	160.9	0	17.28	745640000	26	0.637433	0.591473	0.0204192	0.496157	0.549436	0.522867	0.0217105	0.634059	O75116	O75116	Rho-associated protein kinase 2	ROCK2
7.60034132003784	7.58149433135986	7.58922338485718	7.73642826080322	7.56932687759399	7.56319618225098	7.56337404251099	6.9975118637085	7.60003566741943	7.39473295211792	6.88427400588989	7.67648315429688				9	5	5	9.6	6.6	6.6	141.06	0	10.557	433470000	10	0.21448	0.193663	-0.20352	-1.38801	0.239207	0.225754	-0.23799	-1.30656	O75122	O75122	CLIP-associating protein 2	CLASP2
7.58702564239502	7.74843597412109	7.71425437927246	7.56954956054688	7.68602800369263	7.68121385574341	7.45285940170288	7.62925672531128	7.94087505340576	7.86028432846069	7.88563251495361	7.97884225845337		+	MRPL44_WT	5	5	5	9.6	9.6	9.6	78.855	0	8.0254	638530000	26	0.570189	0.524258	-0.0424769	-0.600427	0.00243575	0.00553425	0.261592	5.00682	O75127	O75127	Pentatricopeptide repeat-containing protein 1, mitochondrial	PTCD1
9.18979930877686	9.19661808013916	9.15627670288086	9.15231895446777	9.06922435760498	9.14413833618164	9.02563381195068	9.05698108673096	9.10037040710449	9.07250690460205	9.14382648468018	9.1294641494751	+	+	MRPL44_WT;MRPS22_WT	18	18	17	43.9	43.9	43.9	60.13	0	112.59	15001000000	188	0.0111055	0.0135447	-0.0997589	-3.61938	0.0187802	0.0231471	-0.0622113	-3.19236	O75131;Q8IYJ1;Q96A23;O95741;Q9HCH3;Q9UBL6	O75131	Copine-3	CPNE3
7.80741310119629	7.74285078048706	7.80673599243164	7.67766189575195	7.97003078460693	8.01582050323486	7.63323593139648	7.82769870758057	7.78192043304443	7.88541793823242	7.89759969711304	7.77785444259644				7	7	7	11.3	11.3	11.3	119.39	0	35.89	776420000	21	0.302889	0.272529	0.103031	1.12674	0.136027	0.132317	0.0770327	1.72105	O75146	O75146	Huntingtin-interacting protein 1-related protein	HIP1R
8.00608062744141	7.89545011520386	7.87838411331177	7.97311401367188	7.90675497055054	7.89143133163452	7.95667266845703	7.85906028747559	7.89418315887451	7.90312814712524	7.80419397354126	7.75935792922974				12	9	9	17.4	14.4	14.4	113.68	0	12.385	893740000	21	0.380298	0.34778	-0.0347774	-0.946792	0.0795075	0.0787283	-0.0980414	-2.10877	O75150	O75150	E3 ubiquitin-protein ligase BRE1B	RNF40
7.76247596740723	7.73724842071533	7.7987265586853	7.79023599624634	7.84302091598511	7.77848386764526	7.92054605484009	7.81877994537354	7.80441188812256	7.79522657394409	7.74420690536499	7.7955322265625				6	6	5	8.3	8.3	7	120.77	0	28.568	707280000	35	0.0849336	0.0814021	0.068036	2.06104	0.541481	0.514744	0.0126727	0.64716	O75151	O75151	Lysine-specific demethylase PHF2	PHF2
8.1689395904541	8.11102676391602	8.09127998352051	8.18044090270996	8.14216995239258	7.88133335113525	8.13602256774902	8.08123970031738	8.06584072113037	7.98341417312622	7.99289798736572	7.97916603088379		+	MRPL44_WT	12	12	12	20.4	20.4	20.4	89.13	0	72.701	1357100000	43	0.276322	0.249698	-0.0777304	-1.19735	0.0043254	0.00814446	-0.132592	-4.45081	O75152;A0A1B0GTU1	O75152	Zinc finger CCCH domain-containing protein 11A	ZC3H11A
8.44639778137207	8.47418689727783	8.48412895202637	8.54097938537598	8.25587558746338	8.33164978027344	8.40761184692383	8.27524185180664	8.34390068054199	8.34149360656738	8.40732288360596	8.3721752166748	+	+	MRPL44_WT;MRPS22_WT	18	18	18	20.9	20.9	20.9	146.67	0	50.415	2895700000	50	0.00518292	0.00815584	-0.168828	-4.28398	0.00304281	0.00650425	-0.1202	-4.7864	O75153;Q9Y5I4	O75153	Clustered mitochondria protein homolog	CLUH
7.51960468292236	7.39865589141846	7.12342357635498	7.50477457046509	7.41252326965332	7.52645540237427	7.21126461029053	6.98503732681274	7.51473379135132	7.52599000930786	6.82500696182251	7.59768438339233				7	6	6	9	8.3	8.3	135.25	0	11.109	279320000	11	0.519512	0.476978	-0.102795	-0.683988	0.921923	0.909644	-0.0207609	-0.102206	O75155	O75155	Cullin-associated NEDD8-dissociated protein 2	CAND2
8.17507648468018	8.24958992004395	8.21088027954102	7.99082708358765	8.04828643798828	8.08174324035645	8.10812473297119	8.03619003295898	8.1807279586792	8.23578071594238	8.14820194244385	8.1088695526123				9	9	9	6.5	6.5	6.5	254.41	0	24.318	1536200000	27	0.190181	0.173485	-0.0880073	-1.47685	0.858211	0.836998	0.0118016	0.186484	O75165	O75165	DnaJ homolog subfamily C member 13	DNAJC13
6.9009485244751	7.41082763671875	7.4840292930603	7.44879913330078	7.30619049072266	7.40754795074463	7.01707792282104	6.58353996276855	7.35550880432129	6.81502914428711	7.23845911026001	7.13468599319458				3	3	3	6.1	6.1	6.1	81.871	0.0018112	2.5377	210500000	5	0.351363	0.318647	-0.232562	-1.01026	0.367867	0.347748	-0.17523	-0.973576	O75175	O75175	CCR4-NOT transcription complex subunit 3	CNOT3
8.7218599319458	8.65369510650635	8.66824626922607	8.66730308532715	8.54141712188721	8.57896041870117	8.53991603851318	8.5658597946167	8.57532596588135	8.56583595275879	8.60943412780762	8.57057762145996	+	+	MRPL44_WT;MRPS22_WT	22	22	10	14.6	14.6	7.9	274.25	0	120.54	4615100000	94	0.000496745	0.00220305	-0.121238	-6.79656	0.00165349	0.00431779	-0.0974827	-5.40664	O75179	O75179	Ankyrin repeat domain-containing protein 17	ANKRD17
7.69089555740356	7.78996849060059	7.81151485443115	7.5507664680481	7.69507884979248	7.46590328216553	7.57090473175049	7.5521936416626	7.46797800064087	7.57627201080322	7.41939401626587	7.49123573303223		+	MRPL44_WT	4	4	4	29.9	29.9	29.9	35.509	0	24.552	457990000	15	0.115322	0.106967	-0.139766	-1.84035	0.0170245	0.0214177	-0.222066	-3.27046	O75208	O75208	Ubiquinone biosynthesis protein COQ9, mitochondrial	COQ9
7.97092294692993	7.93693590164185	7.77909851074219	7.81897115707397	7.5812668800354	7.60107088088989	7.17409038543701	7.61470746994019	7.65545558929443	7.54009199142456	7.6509485244751	7.09683465957642	+	+	MRPL44_WT;MRPS22_WT	2	2	2	10.8	10.8	10.8	23.563	0	8.0238	548280000	6	0.0162253	0.0187868	-0.383698	-3.30898	0.0316773	0.0354298	-0.390649	-2.78761	O75251	O75251	NADH dehydrogenase [ubiquinone] iron-sulfur protein 7, mitochondrial	NDUFS7
8.7032995223999	8.72220611572266	8.67388725280762	8.72596836090088	8.42620182037354	8.45519542694092	8.45516490936279	8.41762161254883	8.46155834197998	8.49448871612549	8.43131542205811	8.44174194335938	+	+	MRPL44_WT;MRPS22_WT	10	10	10	38.4	38.4	38.4	52.545	0	70.809	4215000000	82	2.31161e-06	0.00129412	-0.267794	-17.3981	9.76143e-06	0	-0.249064	-13.6115	O75306	O75306	NADH dehydrogenase [ubiquinone] iron-sulfur protein 2, mitochondrial	NDUFS2
7.93316316604614	7.92948532104492	8.03116607666016	8.04446125030518	7.80747413635254	7.93863487243652	7.94324207305908	8.04091835021973	7.92212295532227	8.04351902008057	8.04851913452148	7.88792657852173				5	5	5	18.3	18.3	18.3	50.925	0	31.614	1078100000	33	0.396702	0.363367	-0.0520016	-0.912471	0.866507	0.845387	-0.00904703	-0.175437	O75312	O75312	Zinc finger protein ZPR1	ZPR1
8.41864967346191	8.39194011688232	8.41755485534668	8.29196834564209	8.41555786132813	8.39607715606689	8.44002723693848	8.42502880096436	8.36845397949219	8.31712245941162	8.23276710510254	8.31601238250732				8	8	8	35.7	35.7	35.7	33.742	0	23.557	2658100000	45	0.258638	0.233322	0.0391445	1.24767	0.132737	0.128896	-0.0714393	-1.73876	O75323	O75323	Protein NipSnap homolog 2	GBAS
8.53901290893555	8.64327526092529	8.67732429504395	8.61259269714355	8.68300247192383	8.68047142028809	8.61001014709473	8.6640682220459	8.65260410308838	8.65328025817871	8.73134708404541	8.72031688690186				9	9	9	70.7	70.7	70.7	21.868	0	61.494	5367000000	75	0.269984	0.244169	0.0413368	1.21506	0.0968976	0.0949231	0.0713358	1.96591	O75340	O75340	Programmed cell death protein 6	PDCD6
8.95552444458008	8.82380676269531	8.96374988555908	9.03314208984375	8.72425937652588	8.70801258087158	8.72739505767822	8.74619007110596	8.79141712188721	8.85052394866943	8.94652557373047	8.8710880279541	+		MRPS22_WT	6	6	6	47.2	47.2	47.2	12.855	0	11.62	8427200000	49	0.00270741	0.00498017	-0.217592	-4.90127	0.194256	0.186064	-0.0791671	-1.46124	O75347	O75347	Tubulin-specific chaperone A	TBCA
8.37745189666748	8.37386798858643	8.31376171112061	8.2741117477417	8.13649845123291	8.34378242492676	7.97377872467041	8.10836219787598	8.30862808227539	8.40160751342773	8.18341255187988	7.93838453292847				3	3	3	42.4	42.4	42.4	13.757	0	41.691	2218800000	30	0.0522707	0.052609	-0.194193	-2.41425	0.266189	0.24907	-0.12679	-1.22583	O75348;O95670	O75348	V-type proton ATPase subunit G 1	ATP6V1G1
8.29907131195068	8.44502830505371	8.3861780166626	8.42955875396729	8.26524257659912	8.33573818206787	8.16196632385254	8.3052225112915	8.29826354980469	8.31005573272705	8.30843639373779	8.36634826660156				13	13	11	43.7	43.7	39.2	49.301	0	31.868	2446600000	63	0.0494954	0.0503108	-0.122917	-2.45438	0.104554	0.10143	-0.0691831	-1.91106	O75351	O75351	Vacuolar protein sorting-associated protein 4B	VPS4B
7.8727445602417	7.82746601104736	7.79972648620605	7.67673921585083	8.03185272216797	7.8675971031189	7.9601993560791	7.84150314331055	7.82896900177002	7.95596170425415	7.88125896453857	7.95638465881348				3	3	3	17.4	17.4	17.4	26.638	0	11.763	848420000	36	0.0735971	0.0714721	0.131119	2.16471	0.0765722	0.0764925	0.111475	2.136	O75352	O75352	Mannose-P-dolichol utilization defect 1 protein	MPDU1
6.70800447463989	6.82782125473022	6.8954005241394	6.93680000305176	6.70224952697754	6.66563749313354	6.65275859832764	6.64354133605957	6.85850095748901	6.80897331237793	6.75287008285522	6.70777463912964	+		MRPS22_WT	1	1	1	1.5	1.5	1.5	115.27	0.00083438	3.0613	68278000	9	0.0143527	0.016946	-0.17596	-3.40807	0.354704	0.336038	-0.0599768	-1.00272	O75362	O75362	Zinc finger protein 217	ZNF217
9.31724834442139	8.47772884368896	9.42381954193115	8.73221683502197	9.65967845916748	9.03506946563721	9.46478748321533	9.59299755096436	9.62650489807129	9.35594940185547	9.604248046875	9.63816928863525				18	18	16	63.7	63.7	56.7	39.617	0	252.14	31580000000	283	0.143563	0.131507	0.45038	1.68199	0.0539402	0.0570781	0.568465	2.39117	O75367	O75367	Core histone macro-H2A.1	H2AFY
7.91273736953735	8.03011417388916	7.99370527267456	7.91446495056152	8.12270736694336	8.17903423309326	8.02135467529297	8.05503368377686	8.10944366455078	8.00894069671631	8.17452526092529	8.13924884796143	+	+	MRPL44_WT;MRPS22_WT	5	5	5	59.6	59.6	59.6	12.774	0	25.719	1275600000	21	0.0281737	0.0307262	0.131777	2.87684	0.0198442	0.024442	0.145284	3.14883	O75368	O75368	SH3 domain-binding glutamic acid-rich-like protein	SH3BGRL
9.49444675445557	9.51580810546875	9.46943950653076	9.51460075378418	9.68685054779053	9.71867561340332	9.72390651702881	9.72472667694092	9.61681175231934	9.5979585647583	9.59226512908936	9.61408519744873	+	+	MRPL44_WT;MRPS22_WT	103	93	89	60.4	58	55.9	278.16	0	323.31	45565000000	813	5.06021e-06	0.000846154	0.214966	15.2289	0.000137127	0.000857143	0.106706	8.58651	O75369	O75369	Filamin-B	FLNB
8.14119911193848	8.1782283782959	8.13864994049072	8.20349502563477	7.98567771911621	7.85712146759033	7.97755432128906	7.91291236877441	7.9264349937439	8.02893733978271	7.91609048843384	7.89215040206909	+	+	MRPL44_WT;MRPS22_WT	3	3	3	39.5	39.5	39.5	13.711	0	13.463	1238600000	20	0.000482147	0.00223711	-0.232077	-6.83423	0.000580087	0.00241546	-0.22449	-6.60338	O75380	O75380	NADH dehydrogenase [ubiquinone] iron-sulfur protein 6, mitochondrial	NDUFS6
7.78167629241943	7.77298879623413	7.79449510574341	7.87168979644775	7.82559490203857	7.87373876571655	7.92374658584595	7.83227872848511	7.94253873825073	7.89101314544678	7.81207752227783	7.71668767929077				5	5	5	23.1	23.1	23.1	41.236	0	12.925	788780000	29	0.116455	0.108272	0.0586272	1.8333	0.538109	0.51097	0.0353668	0.65275	O75381	O75381	Peroxisomal membrane protein PEX14	PEX14
9.72074604034424	9.75813961029053	9.73281192779541	9.81842422485352	9.74724864959717	9.68264102935791	9.72935104370117	9.66174602508545	9.73874855041504	9.75064754486084	9.77968311309814	9.80869674682617				21	21	21	56.4	56.4	56.4	51.712	0	299.77	73678000000	413	0.126388	0.11677	-0.0522838	-1.7742	0.672149	0.639132	0.0119135	0.44467	O75390	O75390	Citrate synthase, mitochondrial	CS
7.74059152603149	7.60700464248657	7.47799205780029	7.63629722595215	7.55902051925659	7.57227897644043	7.31607341766357	7.55645942687988	7.59236574172974	7.60821580886841	6.84792900085449	7.27638721466064				2	2	2	15.9	15.9	15.9	26.034	0	14.323	437710000	13	0.21227	0.192032	-0.114513	-1.39569	0.177951	0.170807	-0.284247	-1.52562	O75391	O75391	Sperm-associated antigen 7	SPAG7
8.59280967712402	8.57034397125244	8.54007911682129	8.6016902923584	8.61223316192627	8.61503410339355	8.73432731628418	8.59598064422607	8.61941719055176	8.59483432769775	8.66465091705322	8.66474533081055		+	MRPL44_WT	9	9	9	47.9	47.9	47.9	24.593	0	87.984	4690300000	93	0.11903	0.110891	0.063163	1.81751	0.0357752	0.0396575	0.0596812	2.6958	O75396	O75396	Vesicle-trafficking protein SEC22b	SEC22B
8.69789123535156	8.60762691497803	8.61526584625244	8.67806243896484	8.67480564117432	8.60875034332275	8.68465709686279	8.60230922698975	8.65743827819824	8.62501430511475	8.59671783447266	8.62190341949463				17	17	17	22.9	22.9	22.9	108.8	0	81.365	5179900000	168	0.827823	0.799221	-0.00708103	-0.227184	0.37879	0.358692	-0.0244431	-0.950004	O75400	O75400	Pre-mRNA-processing factor 40 homolog A	PRPF40A
8.62270069122314	8.62378692626953	8.55387115478516	8.53058433532715	8.72939205169678	8.62031269073486	8.60968017578125	8.61642265319824	8.64712810516357	8.6455602645874	8.65973567962646	8.61612892150879				7	7	7	45.6	45.6	45.6	29.763	0	40.04	4798200000	71	0.15116	0.137624	0.0612161	1.64458	0.059341	0.0614805	0.0594025	2.32133	O75431	O75431	Metaxin-2	MTX2
8.24052429199219	8.31026840209961	8.27567958831787	8.30841541290283	8.22078800201416	8.23525047302246	8.2267541885376	8.18957424163818	8.18506050109863	8.11978340148926	8.25445175170898	8.25796604156494	+		MRPS22_WT	9	9	8	33	33	30.9	38.169	0	34.282	1953100000	65	0.0142518	0.0169363	-0.0656302	-3.41381	0.0736418	0.0740011	-0.0794065	-2.16427	O75436	O75436	Vacuolar protein sorting-associated protein 26A	VPS26A
8.99986553192139	8.93989372253418	8.9177885055542	8.92410373687744	8.92177486419678	8.90732574462891	9.03590965270996	8.98917865753174	9.06427097320557	9.06584072113037	9.02914047241211	9.02661514282227		+	MRPL44_WT	17	17	17	49.3	49.3	49.3	54.366	0	246.33	11135000000	199	0.626473	0.580961	0.0181344	0.512715	0.00340245	0.00671892	0.101054	4.67815	O75439	O75439	Mitochondrial-processing peptidase subunit beta	PMPCB
7.92939853668213	7.99320697784424	8.08278560638428	7.65607881546021	7.88296842575073	7.84727621078491	8.03023529052734	7.79850578308105	7.83527803421021	8.02019596099854	7.84574270248413	7.88866233825684				7	7	7	10.8	10.8	10.8	110.3	0	17.62	941110000	27	0.814754	0.783902	-0.0256211	-0.244819	0.865604	0.844045	-0.0178977	-0.176639	O75448	O75448	Mediator of RNA polymerase II transcription subunit 24	MED24
8.73048305511475	8.57720470428467	8.65951728820801	8.67981815338135	8.75710773468018	8.6288480758667	8.65982151031494	8.68550872802734	8.80302715301514	8.79697608947754	8.81772422790527	8.85040092468262		+	MRPL44_WT	9	9	8	18.9	18.9	17.4	60.103	0	47.075	5929000000	95	0.633869	0.587883	0.0210657	0.501525	0.00385199	0.00738817	0.155276	4.55974	O75475	O75475	PC4 and SFRS1-interacting protein	PSIP1
8.04178714752197	8.01439476013184	8.0460262298584	7.97071886062622	8.27095794677734	8.23172473907471	8.20019340515137	8.17536640167236	8.3019847869873	8.25173568725586	8.12849617004395	8.24363327026367	+	+	MRPL44_WT;MRPS22_WT	8	7	7	40.5	37	37	38.925	0	32.362	1692200000	51	0.000297102	0.00229653	0.201329	7.46968	0.00190484	0.00464262	0.213231	5.25813	O75477	O75477	Erlin-1	ERLIN1
8.24191951751709	8.19077968597412	8.22623920440674	8.18500328063965	8.25823020935059	8.10174751281738	8.14472961425781	8.07656764984131	8.19997406005859	8.12596893310547	8.26443958282471	8.28379821777344				9	9	9	26.3	26.3	26.3	62.411	0	44.699	1755100000	40	0.173044	0.1583	-0.0656667	-1.54608	0.849833	0.828699	0.00755978	0.197665	O75487;Q9Y625	O75487	Glypican-4;Secreted glypican-4	GPC4
8.78515911102295	8.74428558349609	8.78719806671143	8.76680660247803	8.54763889312744	8.5096321105957	8.56368255615234	8.54413032531738	8.60301399230957	8.63557434082031	8.55293560028076	8.54881954193115	+	+	MRPL44_WT;MRPS22_WT	12	12	12	54.2	54.2	54.2	30.241	0	52.599	5126400000	93	5.16212e-06	0.000814815	-0.229591	-15.1772	0.000198465	0.000941176	-0.185776	-8.03594	O75489	O75489	NADH dehydrogenase [ubiquinone] iron-sulfur protein 3, mitochondrial	NDUFS3
8.82950305938721	8.69715118408203	8.70325660705566	8.7470235824585	8.73415184020996	8.74657154083252	8.70757007598877	8.78846549987793	8.78748893737793	8.69596290588379	8.74792385101318	8.85860919952393				8	8	5	26.7	26.7	22.1	31.3	0	46.279	6624600000	88	0.999037	0.998406	-4.3869e-05	-0.00125845	0.560636	0.533974	0.0282626	0.615814	O75494	O75494	Serine/arginine-rich splicing factor 10	SRSF10
6.99807071685791	8.11567687988281	8	8.14594173431396	7.90853881835938	7.9327220916748	7.92927074432373	7.91521501541138	7.93580436706543	7.82620429992676	7.87442398071289	7.49378347396851				3	3	3	26.3	26.3	26.3	23.565	0	6.3001	1185800000	15	0.711043	0.664939	0.106514	0.388521	0.915167	0.901456	-0.0323683	-0.111091	O75496	O75496	Geminin	GMNN
8.2126407623291	8.23759365081787	8.25336265563965	8.16298198699951	8.02292346954346	8.07466983795166	7.75913858413696	8.04809188842773	8.20569133758545	8.16849708557129	8.21423435211182	8.11176681518555	+		MRPS22_WT	3	3	3	72.4	72.4	72.4	8.5435	0	37.947	1746900000	33	0.0192127	0.0215223	-0.240439	-3.17435	0.222321	0.210885	-0.0415974	-1.3613	O75506	O75506	Heat shock factor-binding protein 1	HSBP1
8.67719650268555	8.59366226196289	8.58920097351074	8.59872531890869	8.75016117095947	8.77233600616455	8.82585430145264	8.7493724822998	8.80759620666504	8.82981777191162	8.76637554168701	8.73133087158203	+	+	MRPL44_WT;MRPS22_WT	12	12	12	45.4	45.4	45.4	43.585	0	120.32	6022600000	95	0.0011573	0.0028423	0.159735	5.79435	0.00139866	0.00405839	0.169084	5.5861	O75521	O75521	Enoyl-CoA delta isomerase 2, mitochondrial	ECI2
7.10622501373291	7.1106219291687	7.18687152862549	7.17289447784424	6.89924383163452	6.8955717086792	7.24578619003296	7.04143238067627	6.96301746368408	6.92803716659546	7.04062223434448	7.13861179351807				3	3	3	8	8	8	66.155	0	9.5517	103270000	7	0.196039	0.178298	-0.123645	-1.45451	0.0481306	0.0516252	-0.126581	-2.475	O75529	O75529	TAF5-like RNA polymerase II p300/CBP-associated factor-associated factor 65 kDa subunit 5L	TAF5L
7.74982881546021	7.78291654586792	7.72792339324951	7.85980463027954	7.82193279266357	7.76002264022827	7.88469362258911	7.88106489181519	7.79975414276123	7.8544397354126	7.8073525428772	7.79539346694946				5	5	5	15.2	15.2	15.2	50.197	0	11.802	734460000	11	0.217121	0.195955	0.0568101	1.37892	0.32628	0.308185	0.0341166	1.06876	O75530	O75530	Polycomb protein EED	EED
9.04032516479492	8.83391761779785	9.10188484191895	8.82968997955322	9.21298599243164	8.574875831604	8.71625423431396	9.01519203186035	9.09597110748291	8.90818977355957	9.15378475189209	9.15011119842529				8	8	8	62.9	62.9	62.9	10.058	0	35.135	11605000000	111	0.670615	0.62272	-0.0716274	-0.446916	0.216656	0.205527	0.12556	1.38051	O75531	O75531	Barrier-to-autointegration factor;Barrier-to-autointegration factor, N-terminally processed	BANF1
9.57267379760742	9.54991054534912	9.55899620056152	9.56172180175781	9.52519989013672	9.54426670074463	9.6031551361084	9.51456069946289	9.53512954711914	9.54726982116699	9.47133541107178	9.46477222442627		+	MRPL44_WT	54	54	54	54.4	54.4	54.4	145.83	0	323.31	39658000000	610	0.515598	0.473129	-0.01403	-0.690654	0.0419666	0.0456615	-0.0561988	-2.5765	O75533	O75533	Splicing factor 3B subunit 1	SF3B1
9.01535987854004	9.00008678436279	8.98725986480713	8.98862171173096	8.72042369842529	8.7497673034668	8.67566871643066	8.73304462432861	8.68942451477051	8.67171859741211	8.67910099029541	8.69890880584717	+	+	MRPL44_WT;MRPS22_WT	21	21	21	33.1	33.1	33.1	88.884	0	97.661	7942800000	152	3.50108e-06	0.00104762	-0.278106	-16.2142	3.32888e-08	0	-0.313044	-35.503	O75534	O75534	Cold shock domain-containing protein E1	CSDE1
8.19653511047363	8.30416774749756	8.37796115875244	8.2131986618042	8.47509002685547	8.51223087310791	8.34500122070313	8.47205352783203	8.32294273376465	8.35985469818115	8.32066535949707	8.36065006256104	+		MRPS22_WT	7	7	7	35.1	35.1	35.1	34.404	0	39.936	2572700000	57	0.0188395	0.0213596	0.178128	3.18987	0.170173	0.163965	0.0680625	1.5583	O75569	O75569	Interferon-inducible double-stranded RNA-dependent protein kinase activator A	PRKRA
6.80804824829102	7.30689668655396	7.49847602844238	7.45379209518433	7.34402990341187	7.03275108337402	6.73226499557495	7.26000308990479	7.29792261123657	7.13718509674072	7.09458875656128	6.96782112121582				3	3	3	17.1	17.1	17.1	28.424	0	4.7465	232880000	5	0.436127	0.398793	-0.174541	-0.834176	0.440169	0.417077	-0.142424	-0.82645	O75586	O75586	Mediator of RNA polymerase II transcription subunit 6	MED6
8.56024169921875	8.53802013397217	8.52054882049561	8.58723926544189	8.4682731628418	8.44841289520264	8.55199813842773	8.45733642578125	8.51701068878174	8.55199813842773	8.4146556854248	8.31641101837158	+		MRPS22_WT	6	6	6	60.1	60.1	60.1	19.343	0	99.167	3605200000	41	0.0457517	0.0480173	-0.0700073	-2.51245	0.115264	0.112106	-0.101494	-1.84071	O75607	O75607	Nucleoplasmin-3	NPM3
8.34811019897461	8.43115425109863	8.39059925079346	8.35109996795654	8.39434623718262	8.43195819854736	8.17295265197754	8.31929302215576	8.42073154449463	8.3677282333374	8.49363899230957	8.53034019470215				6	6	6	55.2	55.2	55.2	24.669	0	61.754	2966500000	54	0.43482	0.397249	-0.0506034	-0.836687	0.128562	0.125206	0.0728688	1.76187	O75608	O75608	Acyl-protein thioesterase 1	LYPLA1
7.70786809921265	7.63611650466919	7.72403001785278	7.70679473876953	7.65107440948486	7.68841075897217	7.69782209396362	7.6897439956665	7.84033823013306	7.73431158065796	7.71732902526855	7.70704174041748				5	5	5	19.7	19.7	19.7	48.349	0	27.572	597160000	32	0.6101	0.564464	-0.0119395	-0.53775	0.174835	0.167943	0.0560528	1.53855	O75616	O75616	GTPase Era, mitochondrial	ERAL1
7.78599834442139	7.80888605117798	7.83876705169678	7.80689191818237	8.07700443267822	7.92407751083374	7.9294548034668	8.00898361206055	7.86400032043457	7.90658807754517	7.95529317855835	7.96976041793823	+	+	MRPL44_WT;MRPS22_WT	5	5	5	30.5	30.5	30.5	24.074	0	11.646	924540000	29	0.00365825	0.00630144	0.174744	4.60875	0.00507819	0.00921842	0.113775	4.30263	O75629	O75629	Protein CREG1	CREG1
9.73716926574707	9.74302387237549	9.76469135284424	9.75363636016846	9.79831886291504	9.79549026489258	9.85131359100342	9.80980205535889	9.80091667175293	9.82049083709717	9.77890300750732	9.80115699768066	+	+	MRPL44_WT;MRPS22_WT	93	93	93	58.4	58.4	58.4	244.5	0	323.31	71540000000	907	0.00412426	0.00689139	0.064101	4.49536	0.00282589	0.00630636	0.0507367	4.85894	O75643	O75643	U5 small nuclear ribonucleoprotein 200 kDa helicase	SNRNP200
7.41828489303589	7.59773921966553	7.51297760009766	7.49419641494751	7.50229072570801	7.27562522888184	7.18956232070923	7.43983793258667	7.51255083084106	7.52738475799561	7.47206878662109	7.59158754348755				5	5	5	13.3	13.3	13.3	47.744	0	13.304	346410000	5	0.106197	0.099683	-0.15397	-1.89981	0.66692	0.634011	0.0200984	0.452337	O75648	O75648	Mitochondrial tRNA-specific 2-thiouridylase 1	TRMU
8.227294921875	8.226393699646	8.25565814971924	8.21500301361084	8.08863258361816	8.12251091003418	8.10588455200195	8.12073802947998	8.15793991088867	8.12509059906006	8.16432285308838	8.15676116943359	+	+	MRPL44_WT;MRPS22_WT	8	8	8	46.3	46.3	46.3	31.444	0	18.055	1696000000	39	4.6387e-05	0.0010137	-0.121646	-10.3963	0.00063919	0.00259485	-0.0800588	-6.48477	O75663	O75663	TIP41-like protein	TIPRL
8.2789134979248	8.14047622680664	8.22287273406982	8.23904895782471	8.23187732696533	8.07997703552246	8.30655384063721	8.15818119049072	8.31422519683838	8.28605175018311	8.22916984558105	8.21096038818359				8	8	8	30.5	30.5	30.5	41.45	0	44.891	1921000000	53	0.660431	0.612439	-0.0261805	-0.461893	0.333138	0.315364	0.0397739	1.05241	O75683	O75683	Surfeit locus protein 6	SURF6
8.45900058746338	8.51751232147217	8.55700206756592	8.49210357666016	8.50964641571045	8.50373649597168	8.65362739562988	8.51046466827393	8.52344703674316	8.58842849731445	8.5372896194458	8.57458686828613				26	26	26	12.6	12.6	12.6	318.38	0	96.297	4136800000	109	0.399943	0.365985	0.0379641	0.90582	0.102494	0.0998686	0.0495334	1.92541	O75691	O75691	Small subunit processome component 20 homolog	UTP20
9.25051784515381	9.30935287475586	9.27531147003174	9.27415752410889	9.28802585601807	9.27030563354492	9.34392070770264	9.28842830657959	9.28920936584473	9.26698398590088	9.2484884262085	9.2559232711792				38	38	38	43.1	43.1	43.1	155.2	0	323.31	22015000000	386	0.349653	0.317285	0.0203352	1.01414	0.447946	0.424424	-0.0121837	-0.811726	O75694	O75694	Nuclear pore complex protein Nup155	NUP155
7.8716721534729	7.89256191253662	7.84978151321411	7.83989286422729	8.21311950683594	8.08564758300781	8.2033863067627	8.20506858825684	8.10157489776611	8.10900497436523	8.02102375030518	8.09370136260986	+	+	MRPL44_WT;MRPS22_WT	5	5	5	18.3	18.3	18.3	39.641	0	14.669	1252000000	26	7.31881e-05	0.000840909	0.313328	9.59718	8.8908e-05	0.000323232	0.217849	9.27331	O75695	O75695	Protein XRP2	RP2
8.01127433776855	7.88428544998169	7.78552198410034	7.80440521240234	7.7572135925293	7.83130025863647	7.78470277786255	7.84032583236694	7.79863691329956	7.8012113571167	7.69422769546509	7.76516914367676				9	9	9	12.8	12.8	12.8	125.97	0	42.608	754140000	21	0.262133	0.236364	-0.0679861	-1.23749	0.11097	0.107905	-0.10656	-1.8681	O75717	O75717	WD repeat and HMG-box DNA-binding protein 1	WDHD1
8.01940727233887	7.97477865219116	7.96327304840088	7.99424695968628	8.07634925842285	8.04434394836426	8.12810802459717	8.0601692199707	8.07551002502441	8.01485633850098	8.01140117645264	8.05956363677979	+	+	MRPL44_WT;MRPS22_WT	8	8	8	25.7	25.7	25.7	46.561	0	37.215	1221600000	63	0.00656163	0.00962268	0.0893161	4.07192	0.0410948	0.0453394	0.0524063	2.59212	O75718	O75718	Cartilage-associated protein	CRTAP
7.96529102325439	8.05415344238281	7.96596336364746	7.99635410308838	8.18802833557129	8.04465770721436	8.15642833709717	8.1164083480835	8.08824253082275	8.10568046569824	8.06911277770996	8.09732627868652	+	+	MRPL44_WT;MRPS22_WT	5	5	5	21.7	21.7	21.7	39.008	0	17.408	1339700000	38	0.0126835	0.0149477	0.13094	3.50922	0.00540782	0.00958161	0.09465	4.24534	O75787	O75787	Renin receptor	ATP6AP2
8.22060489654541	8.24182033538818	8.15651893615723	8.21890258789063	8.26342296600342	8.32168102264404	8.19774913787842	8.36032867431641	8.20566463470459	8.14532089233398	8.23979949951172	8.16322135925293				10	10	10	48.8	48.8	48.8	33.395	0	41.853	1894700000	56	0.104652	0.0982262	0.0763338	1.91039	0.4843	0.45786	-0.0209601	-0.745215	O75792	O75792	Ribonuclease H2 subunit A	RNASEH2A
7.8550705909729	7.92514181137085	7.90219879150391	7.88885307312012	7.73323726654053	7.81687068939209	7.59177684783936	7.70574378967285	7.94242477416992	7.90994644165039	7.94758558273315	8.03253841400146	+		MRPS22_WT	4	4	4	14	14	14	39.134	0	11.426	837610000	45	0.0099555	0.012793	-0.180909	-3.7112	0.0722622	0.072539	0.0653077	2.17798	O75794	O75794	Cell division cycle protein 123 homolog	CDC123
7.54945707321167	7.6960244178772	7.70034885406494	7.79106569290161	7.60459327697754	7.55995464324951	7.710853099823	7.59581565856934	7.66409635543823	7.65405130386353	7.65178203582764	7.7086501121521				2	2	2	20.7	20.7	20.7	15.651	0	5.5583	530690000	12	0.307804	0.27694	-0.0664198	-1.11425	0.787475	0.758172	-0.0145791	-0.281922	O75817	O75817	Ribonuclease P protein subunit p20	POP7
7.94628524780273	8.0756196975708	8.05115222930908	8.02694129943848	8.0960054397583	8.04052352905273	7.90774440765381	8.03382587432861	8.08753299713135	8.11895847320557	8.08951663970947	8.08653736114502				9	9	9	36.9	36.9	36.9	41.833	0	27.972	1302600000	32	0.914121	0.89885	-0.00547481	-0.112468	0.0514634	0.0547091	0.0706367	2.42569	O75818	O75818	Ribonuclease P protein subunit p40	RPP40
9.11069107055664	9.02616500854492	9.08521938323975	9.11604309082031	8.87524032592773	8.94039726257324	8.89247894287109	8.94662952423096	8.90211200714111	8.91213130950928	8.9050989151001	8.90943336486816	+	+	MRPL44_WT;MRPS22_WT	13	13	13	47.2	47.2	47.2	35.611	0	117.22	10782000000	83	0.000742513	0.00237555	-0.170843	-6.30486	0.000139054	0.000853556	-0.177336	-8.56515	O75821	O75821	Eukaryotic translation initiation factor 3 subunit G	EIF3G
8.17184352874756	8.274827003479	8.25746250152588	8.27845668792725	8.21774673461914	8.24593162536621	8.31077861785889	8.37355518341064	8.28377628326416	8.22762966156006	8.20838737487793	8.10984802246094				9	9	9	44.6	44.6	44.6	29.062	0	87.826	2029800000	39	0.371965	0.339813	0.0413556	0.964668	0.418636	0.396308	-0.0382371	-0.868232	O75822	O75822	Eukaryotic translation initiation factor 3 subunit J	EIF3J
8.26145362854004	8.12050819396973	8.13950157165527	8.14755249023438	8.02901840209961	8.17239856719971	8.16390609741211	8.20335960388184	8.09170246124268	8.09110355377197	8.21213436126709	8.08919811248779				5	5	5	37.2	37.2	37.2	24.428	0	47.335	1592300000	37	0.634608	0.588449	-0.0250833	-0.50041	0.33449	0.316642	-0.0462193	-1.04922	O75832	O75832	26S proteasome non-ATPase regulatory subunit 10	PSMD10
8.5308780670166	8.60083103179932	8.62125968933105	8.52070617675781	8.67487907409668	8.63429546356201	8.69335746765137	8.66238021850586	8.60556316375732	8.55773544311523	8.60290622711182	8.59745407104492	+		MRPS22_WT	10	10	10	23.6	23.6	23.6	54.812	0	39.537	5057500000	104	0.0128334	0.0151221	0.0978093	3.49955	0.443538	0.420572	0.022496	0.820048	O75844	O75844	CAAX prenyl protease 1 homolog	ZMPSTE24
8.05184650421143	8.07540130615234	8.05014801025391	7.42612075805664	7.30591583251953	8.07758617401123	8.0510368347168	7.19266557693481	8.00808906555176	7.98372554779053	8.05277061462402	8.02836799621582				8	8	8	25.8	25.8	25.8	46.659	0	17.143	1122200000	26	0.424027	0.386701	-0.244078	-0.857625	0.4884	0.46226	0.117359	0.737934	O75874	O75874	Isocitrate dehydrogenase [NADP] cytoplasmic	IDH1
8.38717651367188	8.3467435836792	8.31420421600342	8.40737438201904	8.32699108123779	8.22760391235352	8.3216609954834	8.27184200286865	8.35339641571045	8.32467365264893	8.32733821868896	8.38794136047363				8	8	8	40.2	40.2	40.2	33.814	0	30.84	2427700000	47	0.0494204	0.050345	-0.0768502	-2.4555	0.564371	0.537811	-0.0155373	-0.60978	O75880	O75880	Protein SCO1 homolog, mitochondrial	SCO1
7.37294864654541	7.50394058227539	7.51644277572632	7.35761070251465	7.12002468109131	7.19017696380615	7.4804892539978	7.41365194320679	7.45554542541504	7.40984869003296	7.47469711303711	6.8571310043335				2	2	2	15.6	15.6	15.6	21	0.00043649	3.7512	223940000	4	0.205433	0.186426	-0.13665	-1.41995	0.40296	0.382238	-0.13843	-0.899665	O75884	O75884	Putative hydrolase RBBP9	RBBP9
7.24182033538818	7.28162431716919	7.23106145858765	7.28023672103882	6.9644341468811	7.34267902374268	7.07329702377319	7.58287000656128	7.0383563041687	7.22618722915649	7.39380884170532	7.04008865356445				2	2	2	5	5	5	58.164	0	6.5781	181650000	9	0.90235	0.883865	-0.0178657	-0.127976	0.367658	0.34764	-0.0840755	-0.974031	O75886	O75886	Signal transducing adapter molecule 2	STAM2
6.76211452484131	7.25042247772217	7.51426029205322	6.91252374649048	7.73063707351685	7.56952619552612	7.72636842727661	7.53557252883911	7.52057504653931	7.40945959091187	7.4543571472168	7.63251781463623	+		MRPS22_WT	9	3	3	10.2	4.7	4.7	98.828	0	10.809	340040000	13	0.0239085	0.0257403	0.530696	3.00323	0.0661689	0.0675724	0.394397	2.24196	O75891	O75891	Cytosolic 10-formyltetrahydrofolate dehydrogenase	ALDH1L1
7.88370132446289	7.87478303909302	7.91180181503296	7.7740421295166	7.95269536972046	7.87753820419312	7.82761478424072	7.88643980026245	7.95596170425415	8.03108501434326	7.85848903656006	7.81405448913574				6	6	6	17.8	17.8	17.8	64.239	0	11.679	877510000	8	0.550845	0.506997	0.02499	0.631752	0.383804	0.36285	0.0538155	0.939363	O75909	O75909	Cyclin-K	CCNK
8.20104217529297	8.13312339782715	8.02292346954346	8.01778411865234	8.20392990112305	8.16268348693848	8.19448661804199	8.40691471099854	8.32688903808594	8.32370567321777	8.2828483581543	8.19418144226074		+	MRPL44_WT	5	5	5	25	25	25	21.614	0	30.153	1846300000	25	0.082842	0.0795723	0.148285	2.07906	0.0133213	0.0180157	0.188188	3.46892	O75915	O75915	PRA1 family protein 3	ARL6IP5
8.71518421173096	8.3001823425293	8.62163352966309	8.47152614593506	8.34050369262695	8.26752376556396	8.15237998962402	6.81847524642944	7.86902618408203	7.85891580581665	7.10014247894287	8.17909240722656		+	MRPL44_WT	5	5	4	13.1	13.1	10.8	71.835	0	28.505	2363000000	14	0.140101	0.128659	-0.632411	-1.69968	0.0200512	0.024552	-0.775337	-3.14066	O75925	O75925	E3 SUMO-protein ligase PIAS1	PIAS1
8.42714500427246	8.42873382568359	8.45836544036865	8.47348690032959	8.42226123809814	8.39253902435303	8.50626182556152	8.47678852081299	8.45175552368164	8.41760444641113	8.35724830627441	8.40243339538574				10	10	10	57.3	57.3	57.3	26.131	0	104.93	3074200000	77	0.931324	0.918781	0.00252986	0.0898585	0.130762	0.127113	-0.0396724	-1.7496	O75934	O75934	Pre-mRNA-splicing factor SPF27	BCAS2
7.89204454421997	7.67032957077026	7.78213548660278	7.8094654083252	7.80191802978516	7.74347829818726	7.84607696533203	7.81494665145874	7.72912406921387	7.80064821243286	7.70757865905762	7.60197305679321				4	4	4	33.3	33.3	33.3	21.119	0	17.63	671870000	27	0.804133	0.772096	0.0131112	0.259216	0.248283	0.233257	-0.0786628	-1.27855	O75935	O75935	Dynactin subunit 3	DCTN3
8.63895797729492	8.5689525604248	8.56734371185303	8.58913421630859	8.43679809570313	8.44825744628906	8.47035121917725	8.50428009033203	8.42957496643066	8.48811340332031	8.43836784362793	8.42921924591064	+	+	MRPL44_WT;MRPS22_WT	8	8	8	31.2	31.2	31.2	29.841	0	55.77	3674200000	50	0.00132566	0.00293993	-0.126175	-5.64447	0.000570289	0.00245098	-0.144778	-6.62438	O75937	O75937	DnaJ homolog subfamily C member 8	DNAJC8
8.36070728302002	8.30111694335938	8.25507926940918	8.29249954223633	8.28458881378174	8.26911544799805	8.3780345916748	8.40339469909668	8.2454137802124	8.22636795043945	8.20752620697021	8.19404220581055		+	MRPL44_WT	5	5	5	38.2	38.2	38.2	26.711	0	68.514	2191300000	39	0.461254	0.420574	0.0314326	0.786952	0.0141518	0.0184184	-0.0840132	-3.41953	O75940	O75940	Survival of motor neuron-related-splicing factor 30	SMNDC1
9.06844520568848	9.01795101165771	8.99870777130127	9.05739974975586	8.98687934875488	9.00522327423096	9.11166572570801	9.03043746948242	9.017409324646	9.01283740997314	8.98318862915039	8.97597408294678				10	10	10	72	72	72	18.491	0	57.862	11758000000	133	0.950479	0.943204	-0.00207448	-0.0647462	0.0962574	0.094631	-0.0382736	-1.9707	O75947	O75947	ATP synthase subunit d, mitochondrial	ATP5H
8.41777038574219	8.32269477844238	8.33992862701416	8.35968399047852	8.70459651947021	8.62757110595703	8.76822376251221	8.69961261749268	8.41767120361328	8.42894458770752	8.44362258911133	8.48533821105957	+	+	MRPL44_WT;MRPS22_WT	17	17	17	49.6	49.6	49.6	47.355	0	107.85	3811100000	100	7.31116e-05	0.000845714	0.339982	9.59894	0.0164464	0.0207115	0.0838747	3.29812	O75955	O75955	Flotillin-1	FLOT1
7.9745945930481	7.94662427902222	7.93747758865356	7.8880500793457	8.1047945022583	8.06160354614258	8.10530567169189	8.08091449737549	8.03806400299072	7.95846366882324	7.98802804946899	7.98680305480957	+		MRPS22_WT	12	12	12	6.2	6.2	6.2	346.9	0	34.382	1135200000	61	0.000348494	0.00216024	0.151468	7.25515	0.0615816	0.0637965	0.0561531	2.29428	O75962	O75962	Triple functional domain protein	TRIO
8.78501605987549	8.81278610229492	8.78181266784668	8.86226272583008	8.77216720581055	8.70586395263672	8.86861515045166	8.74156093597412	8.78552913665771	8.77622127532959	8.78840923309326	8.89076709747314				6	6	6	53.4	53.4	53.4	11.428	0	22.435	7264600000	83	0.369136	0.336572	-0.0384176	-0.970809	0.994448	0.992981	-0.000237703	-0.00725379	O75964	O75964	ATP synthase subunit g, mitochondrial	ATP5L
8.06292057037354	8.02546977996826	8.10496520996094	8.03185272216797	8.10356426239014	8.15311336517334	8.25365257263184	8.09645843505859	8.09489059448242	8.17376899719238	8.06531810760498	7.96436357498169				9	9	9	9.6	9.6	9.6	152.93	0	43.854	1393600000	51	0.0568322	0.0565868	0.0953951	2.35291	0.710377	0.679268	0.0182832	0.38947	O75976	O75976	Carboxypeptidase D	CPD
8.80922985076904	8.85382556915283	8.86234569549561	8.79954051971436	8.74071025848389	8.85021114349365	8.69292640686035	8.72845077514648	8.76097965240479	8.7441987991333	8.79874038696289	8.81023216247559				13	13	13	58.2	58.2	58.2	37.432	0	155.47	7040500000	109	0.0815746	0.0783129	-0.0781608	-2.09021	0.0545257	0.0574548	-0.0526977	-2.38325	O76003	O76003	Glutaredoxin-3	GLRX3
9.41160297393799	9.36584377288818	9.3961820602417	9.49175357818604	9.32485866546631	9.31833457946777	9.48624610900879	9.32446765899658	9.43557357788086	9.42928409576416	9.38596343994141	9.4465217590332				22	22	22	47.3	47.3	47.3	54.972	0	167.14	35634000000	339	0.321883	0.290814	-0.0528688	-1.07939	0.798726	0.768002	0.00799012	0.266568	O76021	O76021	Ribosomal L1 domain-containing protein 1	RSL1D1
7.65304851531982	7.58185863494873	7.58224534988403	7.58610343933105	7.50384521484375	7.38763904571533	7.52018213272095	7.40764570236206	7.48641633987427	7.52490234375	7.49837970733643	7.55292367935181	+	+	MRPL44_WT;MRPS22_WT	4	4	4	6.3	6.3	6.3	100.29	0	46.613	388730000	15	0.00825232	0.0110041	-0.145986	-3.87142	0.00981173	0.0139376	-0.0851585	-3.7235	O76024	O76024	Wolframin	WFS1
8.0888090133667	8.04684638977051	7.96359443664551	7.99585008621216	7.86510419845581	7.82596445083618	7.96104574203491	7.99595546722412	7.84762191772461	7.78461742401123	7.88248491287231	7.95869302749634		+	MRPL44_WT	9	9	9	19.6	19.6	19.6	69.223	0	19.043	1017100000	22	0.0607145	0.0593658	-0.111758	-2.30462	0.0143639	0.0185896	-0.155421	-3.40744	O76031	O76031	ATP-dependent Clp protease ATP-binding subunit clpX-like, mitochondrial	CLPX
8.18012619018555	8.18721008300781	8.09324645996094	8.08486175537109	8.05922222137451	8.09257984161377	7.96832895278931	7.98742485046387	8.07510852813721	8.00104141235352	8.09930038452148	8.05770397186279	+		MRPS22_WT	7	7	7	40.1	40.1	40.1	37.84	0	40.521	1374800000	30	0.0343904	0.037231	-0.109472	-2.72551	0.0640859	0.06608	-0.0780725	-2.26523	O76071	O76071	Probable cytosolic iron-sulfur protein assembly protein CIAO1	CIAO1
8.87585926055908	8.86347198486328	8.88107681274414	8.94658946990967	8.76745319366455	8.81881904602051	8.8254976272583	8.84902572631836	8.82214164733887	8.84797382354736	8.75375938415527	8.77347946166992	+	+	MRPL44_WT;MRPS22_WT	18	18	18	43.2	43.2	43.2	74.605	0	179.86	8321100000	170	0.0234347	0.0252998	-0.0765505	-3.01875	0.0178457	0.0221455	-0.0924108	-3.23288	O76094	O76094	Signal recognition particle subunit SRP72	SRP72
8.54035472869873	8.56142330169678	8.48165798187256	8.57808876037598	8.38033771514893	8.46457862854004	8.29631423950195	8.43632125854492	8.42871761322021	8.46172332763672	8.50345039367676	8.51538372039795	+		MRPS22_WT	10	10	9	49.5	49.5	46.7	31.121	0	35.695	3442800000	78	0.0140715	0.0166101	-0.145993	-3.42417	0.0721517	0.0724876	-0.0630624	-2.17909	O94760	O94760	N(G),N(G)-dimethylarginine dimethylaminohydrolase 1	DDAH1
7.93865489959717	7.98982810974121	7.95715713500977	8.08714199066162	8.10421371459961	7.99960470199585	8.14388847351074	8.08507633209229	8.21224117279053	8.22154426574707	8.11521053314209	8.22543811798096		+	MRPL44_WT	6	6	6	34.9	34.9	34.9	37.121	0	41.441	1397200000	37	0.0920412	0.0873464	0.0900003	2.00301	0.00317156	0.00665551	0.200413	4.74606	O94766	O94766	Galactosylgalactosylxylosylprotein 3-beta-glucuronosyltransferase 3	B3GAT3
8.8923282623291	8.87105274200439	8.84239673614502	8.92200374603271	8.81465339660645	8.80494976043701	8.8583984375	8.8243989944458	8.87423229217529	8.84755992889404	8.78073501586914	8.83881759643555	+		MRPS22_WT	20	20	18	45.5	45.5	41.6	75.022	0	111.03	7994600000	180	0.0330632	0.0361977	-0.0563452	-2.7552	0.122046	0.11857	-0.0466092	-1.79944	O94776	O94776	Metastasis-associated protein MTA2	MTA2
8.50263214111328	8.35696220397949	8.32101821899414	8.41386985778809	6.76023626327515	7.50491142272949	7.17684364318848	7.52356433868408	7.83142185211182	7.70623111724854	7.69763040542603	7.59610223770142	+	+	MRPL44_WT;MRPS22_WT	15	15	15	16.5	16.5	16.5	169.87	0	91.118	1307600000	31	0.000739008	0.00238596	-1.15723	-6.31048	3.22461e-05	0.000516129	-0.690774	-11.0763	O94813	O94813	Slit homolog 2 protein;Slit homolog 2 protein N-product;Slit homolog 2 protein C-product	SLIT2
7.6779899597168	7.828453540802	7.91106700897217	7.45117235183716	7.87067890167236	7.95655727386475	7.77368402481079	8.04817008972168	7.8936562538147	7.86226272583008	7.85699462890625	8.00496578216553				8	8	8	7.5	7.5	7.5	200.55	0	28.295	840820000	31	0.145806	0.133727	0.195102	1.67075	0.12961	0.126102	0.187299	1.756	O94822	O94822	E3 ubiquitin-protein ligase listerin	LTN1
8.63271999359131	8.69398212432861	8.63819980621338	8.64051151275635	8.53718948364258	8.54639434814453	8.56735610961914	8.56412124633789	8.82433414459229	8.81138706207275	8.78232192993164	8.79871940612793	+	+	MRPL44_WT;MRPS22_WT	15	15	15	45.9	45.9	45.9	67.454	0	127.42	5492100000	118	0.000887873	0.00261818	-0.0975881	-6.09527	0.000101883	0.000307692	0.152837	9.05237	O94826	O94826	Mitochondrial import receptor subunit TOM70	TOMM70A
8.13786029815674	8.15179824829102	8.12807559967041	8.06472015380859	8.36632919311523	8.28384399414063	8.34012699127197	8.40420055389404	8.28708457946777	8.31126594543457	8.28623199462891	8.34267902374268	+	+	MRPL44_WT;MRPS22_WT	15	15	15	21.1	21.1	21.1	116.2	0	72.546	2058900000	88	0.000370436	0.00225731	0.228012	7.17441	0.000209408	0.000917563	0.186202	7.95858	O94832	O94832	Unconventional myosin-Id	MYO1D
7.69946479797363	7.70873546600342	7.66607761383057	7.82208299636841	7.84532117843628	7.74809503555298	7.8096809387207	7.81952428817749	7.72249412536621	7.66408681869507	7.73676300048828	7.71411180496216				4	4	3	9.2	9.2	7.1	66.194	0	12.521	631850000	12	0.0856522	0.0817862	0.0815651	2.05496	0.707547	0.676453	-0.0147263	-0.393507	O94842;O94900	O94842	TOX high mobility group box family member 4	TOX4
7.37008714675903	7.39797496795654	7.47558403015137	7.34569311141968	7.63457822799683	7.64561891555786	7.83222150802612	7.56124448776245	7.59003877639771	7.54906463623047	6.98004198074341	6.86270713806152	+		MRPS22_WT	3	3	3	4.5	4.5	4.5	126.69	0	20.049	365970000	8	0.00556082	0.00837457	0.271081	4.22007	0.456638	0.430806	-0.151872	-0.795487	O94851;Q7RTP6	O94851;Q7RTP6	Protein-methionine sulfoxide oxidase MICAL2;Protein-methionine sulfoxide oxidase MICAL3	MICAL2;MICAL3
7.0890212059021	7.10397481918335	6.82811498641968	6.79881954193115	7.49521112442017	7.69771766662598	7.08282804489136	7.70481967926025	7.15487861633301	7.06441783905029	7.1968469619751	7.02594709396362	+		MRPS22_WT	4	3	3	5.5	4.2	4.2	113.01	0.00084442	3.2729	178110000	4	0.017916	0.0204026	0.540161	3.22976	0.138222	0.134258	0.15554	1.70946	O94855	O94855	Protein transport protein Sec24D	SEC24D
8.46836185455322	8.44495010375977	8.40485095977783	8.29061317443848	8.58458042144775	8.57968044281006	8.60878276824951	8.59609127044678	8.50008583068848	8.55171871185303	8.48709583282471	8.45866775512695	+		MRPS22_WT	16	16	16	32.2	32.2	32.2	89.594	0	69.825	3614300000	107	0.00313881	0.00543478	0.19009	4.75614	0.0691428	0.0702298	0.097198	2.21	O94874	O94874	E3 UFM1-protein ligase 1	UFL1
8.21237373352051	8.18542861938477	8.247727394104	8.24627685546875	8.19601058959961	8.252197265625	8.17400169372559	8.21510887145996	8.24194431304932	8.27415752410889	8.33266067504883	8.24201965332031				10	10	10	31.5	31.5	31.5	54.862	0	54.951	1958000000	49	0.56392	0.518702	-0.013622	-0.610507	0.105099	0.10199	0.0497439	1.90731	O94888	O94888	UBX domain-containing protein 7	UBXN7
7.69807434082031	7.73843955993652	7.59012842178345	7.6378698348999	7.91065645217896	7.80510663986206	7.91642761230469	7.76732635498047	7.64482259750366	7.65605020523071	7.6085901260376	7.63794994354248	+		MRPS22_WT	5	5	5	8.9	8.9	8.9	90.063	0	11.787	596530000	16	0.0102156	0.0129016	0.183751	3.68943	0.42518	0.403712	-0.0292748	-0.855369	O94901	O94901	SUN domain-containing protein 1	SUN1
8.64168262481689	8.64186096191406	8.68253326416016	8.65329933166504	8.92019081115723	8.85896396636963	8.93904972076416	8.88069915771484	8.86683654785156	8.82579612731934	8.81581020355225	8.87444686889648	+	+	MRPL44_WT;MRPS22_WT	15	15	14	64.6	64.6	61.1	37.839	0	55.368	7430500000	121	2.15343e-05	0.000880734	0.244882	11.879	3.51865e-05	0.000496124	0.190878	10.9095	O94905	O94905	Erlin-2	ERLIN2
8.65803050994873	8.64119625091553	8.63846969604492	8.6662654876709	8.68351554870605	8.66723823547363	8.76006031036377	8.70199966430664	8.65444564819336	8.65212059020996	8.62688446044922	8.68299293518066				22	22	22	30.5	30.5	30.5	106.92	0	103.49	5313500000	157	0.0498019	0.0504808	0.052213	2.44984	0.821996	0.794484	0.00312042	0.235038	O94906	O94906	Pre-mRNA-processing factor 6	PRPF6
7.6507248878479	7.78643894195557	7.83035135269165	7.61410570144653	7.73710536956787	7.72826433181763	7.73629283905029	7.67027378082275	7.73302888870239	7.67399740219116	7.69003629684448	7.71680450439453				8	8	8	7.6	7.6	7.6	173.05	0	19.846	580440000	17	0.966028	0.960107	-0.00242114	-0.0443976	0.763448	0.734213	-0.0169384	-0.314973	O94913	O94913	Pre-mRNA cleavage complex 2 protein Pcf11	PCF11
7.74503564834595	7.75417232513428	7.93716669082642	7.07897472381592	8.07685852050781	7.87818288803101	7.86432695388794	6.89445686340332	7.24777269363403	7.14433336257935	8.03854084014893	7.27171039581299				4	4	4	2.4	2.4	2.4	339.59	0	6.2195	1050600000	14	0.883975	0.862712	0.049619	0.152257	0.494341	0.468281	-0.203248	-0.727458	O94915	O94915	Protein furry homolog-like	FRYL
7.52753973007202	7.44470024108887	7.39602470397949	7.38189077377319	7.5893349647522	7.67245817184448	7.82021474838257	7.67138576507568	7.47704887390137	7.45319604873657	7.50854301452637	7.53697490692139	+		MRPS22_WT	5	5	5	18.2	18.2	18.2	55.016	0	10.824	395320000	7	0.00505724	0.00815202	0.25081	4.30641	0.184458	0.176598	0.0564018	1.49929	O94919	O94919	Endonuclease domain-containing 1 protein	ENDOD1
8.66222858428955	8.71065044403076	8.66878604888916	8.71975421905518	8.87508487701416	8.96282386779785	8.99029922485352	8.92047786712646	8.76360034942627	8.77058696746826	8.64775466918945	8.64676666259766	+		MRPS22_WT	15	15	15	35.4	35.4	35.4	73.46	0	102.5	6884500000	130	0.00014628	0.00126667	0.246817	8.48801	0.669853	0.636841	0.0168223	0.448034	O94925;Q9UI32	O94925	Glutaminase kidney isoform, mitochondrial	GLS
7.66544008255005	6.70887613296509	7.41589117050171	7.07301568984985	6.82000112533569	6.81637811660767	6.9681453704834	7.46250295639038	7.39467906951904	7.3815484046936	7.4406099319458	7.43092918395996				4	4	4	7.6	7.6	7.6	71.682	0.0014347	2.8046	280210000	4	0.469882	0.428085	-0.199049	-0.771159	0.383303	0.362565	0.196136	0.940421	O94927	O94927	HAUS augmin-like complex subunit 5	HAUS5
7.94285583496094	7.95145416259766	7.98956537246704	7.96859979629517	7.83665323257446	7.81368112564087	7.83628606796265	7.97118282318115	7.80567073822021	7.76253604888916	7.80744028091431	7.86208963394165	+	+	MRPL44_WT;MRPS22_WT	9	9	9	11.3	11.3	11.3	145.65	0	25.658	885120000	33	0.0387409	0.0413834	-0.098668	-2.63612	0.00052575	0.00243038	-0.153685	-6.72537	O94966	O94966	Ubiquitin carboxyl-terminal hydrolase 19	USP19
8.4672679901123	8.51563549041748	8.50045585632324	8.48220157623291	8.68482780456543	8.66890716552734	8.76952457427979	8.66463279724121	8.60546684265137	8.59057426452637	8.59785938262939	8.61753463745117	+	+	MRPL44_WT;MRPS22_WT	23	17	17	37.6	28.8	28.8	103.96	0	110.3	4545800000	98	0.000253579	0.00196	0.205583	7.68785	8.89875e-05	0.000321608	0.111469	9.27184	O94973	O94973	AP-2 complex subunit alpha-2	AP2A2
8.76827526092529	8.77927875518799	8.78000736236572	8.77570533752441	8.60344791412354	8.70521354675293	8.64628601074219	8.67100620269775	8.71310424804688	8.71822738647461	8.73463153839111	8.72266674041748	+	+	MRPL44_WT;MRPS22_WT	23	23	23	28.4	28.4	28.4	133.01	0	142.42	6223600000	164	0.001474	0.00324618	-0.119328	-5.5294	5.51821e-05	0.000402516	-0.0536592	-10.0852	O94979	O94979	Protein transport protein Sec31A	SEC31A
8.06580352783203	7.89778661727905	7.81897783279419	8.03869915008545	7.70638465881348	7.78747463226318	7.76342058181763	7.92552852630615	7.69005441665649	7.8430643081665	7.77416658401489	7.7448558807373		+	MRPL44_WT	5	5	5	28.4	28.4	28.4	40.623	0	36.828	820800000	17	0.0765597	0.073846	-0.159615	-2.13612	0.0278145	0.0324017	-0.192281	-2.88666	O94992	O94992	Protein HEXIM1	HEXIM1
7.48567867279053	7.45310401916504	7.52491521835327	7.52889108657837	7.84085845947266	7.5266752243042	7.64887714385986	7.74170255661011	7.49009895324707	7.52796506881714	7.67446613311768	7.71856832504272	+		MRPS22_WT	3	3	3	15.7	15.7	15.7	32.011	0	9.6535	451930000	14	0.0327965	0.0359132	0.191381	2.76133	0.122485	0.119194	0.104627	1.79685	O95070	O95070	Protein YIF1A	YIF1A
8.39153480529785	8.4565486907959	8.43979072570801	8.46429538726807	8.29364967346191	8.35094547271729	8.26107215881348	8.34697818756104	8.31960582733154	8.29609489440918	8.34974384307861	8.40903663635254	+	+	MRPL44_WT;MRPS22_WT	23	23	23	13	13	13	309.35	0	53.891	2646000000	68	0.00371093	0.00634987	-0.124881	-4.59514	0.018249	0.0224623	-0.0944221	-3.21512	O95071	O95071	E3 ubiquitin-protein ligase UBR5	UBR5
8.21396923065186	8.29911518096924	8.24590682983398	8.2534351348877	8.35525989532471	8.40036487579346	8.30418872833252	8.31451988220215	8.37392330169678	8.27510356903076	8.32502269744873	8.35602569580078	+	+	MRPL44_WT;MRPS22_WT	11	11	9	17.5	17.5	15.9	125.87	0	57.063	2311100000	55	0.0180727	0.0207394	0.0904768	3.22283	0.0292009	0.0335459	0.0794122	2.8495	O95104	O95104	Splicing factor, arginine/serine-rich 15	SCAF4
7.29841661453247	7.24147176742554	7.18124294281006	7.35139036178589	7.30063152313232	7.20115041732788	7.26123905181885	7.21181440353394	7.14665508270264	7.16826152801514	7.27879953384399	7.27515697479248				2	2	2	24.2	24.2	24.2	15.489	0	7.1546	163160000	8	0.593083	0.547718	-0.0244216	-0.564173	0.352521	0.334572	-0.0509121	-1.00764	O95139	O95139	NADH dehydrogenase [ubiquinone] 1 beta subcomplex subunit 6	NDUFB6
7.60452842712402	7.63923740386963	7.69700241088867	7.69966411590576	7.64979219436646	7.61194610595703	7.85495567321777	7.59515428543091	7.61595010757446	7.68397426605225	7.70223236083984	7.73232126235962				6	5	5	14.4	13.5	13.5	86.401	0	24.057	547490000	16	0.790939	0.757328	0.017854	0.277186	0.513278	0.485164	0.0235114	0.69462	O95140	O95140	Mitofusin-2	MFN2
7.60640287399292	7.8197808265686	7.74024438858032	7.78445339202881	7.6684045791626	7.7221155166626	7.54508447647095	7.59875774383545	7.68554449081421	7.60089683532715	7.80095767974854	7.77772378921509				7	7	7	8.2	8.2	8.2	146.18	0	36.784	579780000	31	0.137261	0.125817	-0.10413	-1.71451	0.754288	0.723244	-0.0214397	-0.327676	O95155	O95155	Ubiquitin conjugation factor E4 B	UBE4B
8.14373302459717	8.17571449279785	8.09805488586426	8.02255249023438	8.3964958190918	8.35621738433838	8.44251155853271	8.23643684387207	8.38347434997559	8.26116752624512	8.30963039398193	8.27496528625488	+	+	MRPL44_WT;MRPS22_WT	6	6	6	21.9	21.9	21.9	34.114	0	19.891	2093200000	28	0.00416709	0.00709068	0.247902	4.48567	0.00375402	0.00726042	0.197296	4.58417	O95159	O95159	Zinc finger protein-like 1	ZFPL1
8.72733020782471	8.71934795379639	8.68607330322266	8.70272350311279	8.53242301940918	8.65591621398926	8.52850532531738	8.58524608612061	8.58374309539795	8.57839870452881	8.63376140594482	8.63198089599609	+	+	MRPL44_WT;MRPS22_WT	29	29	29	34.9	34.9	34.9	150.25	0	82.945	4971200000	85	0.00519076	0.00814623	-0.133346	-4.2826	0.00115412	0.00334902	-0.101898	-5.79741	O95163	O95163	Elongator complex protein 1	IKBKAP
8.00445079803467	7.87459182739258	7.85411167144775	7.95468139648438	7.28777980804443	7.05426836013794	6.72641229629517	7.19323587417603	7.1128044128418	6.97316932678223	7.07535409927368	6.98301267623901	+	+	MRPL44_WT;MRPS22_WT	3	3	3	23.7	23.7	23.7	21.766	0	7.5806	406710000	10	0.000532396	0.00212745	-0.856535	-6.70969	1.86445e-06	0	-0.885874	-18.0435	O95169	O95169	NADH dehydrogenase [ubiquinone] 1 beta subcomplex subunit 8, mitochondrial	NDUFB8
7.67318677902222	7.94091987609863	7.63647794723511	7.97055625915527	7.16193675994873	7.23546981811523	6.9271125793457	6.88699102401733	7.16706895828247	7.12124443054199	7.10849714279175	7.15751838684082	+	+	MRPL44_WT;MRPS22_WT	2	2	2	23.9	23.9	23.9	12.551	0	13.533	324990000	7	0.000854646	0.00254918	-0.752408	-6.13953	0.000283945	0.00149367	-0.666703	-7.53153	O95182	O95182	NADH dehydrogenase [ubiquinone] 1 alpha subcomplex subunit 7	NDUFA7
8.56730842590332	8.53930187225342	8.47591781616211	8.56021785736084	8.76313591003418	8.68514156341553	8.76246070861816	8.66976261138916	8.67278099060059	8.60774421691895	8.64315605163574	8.61662292480469	+	+	MRPL44_WT;MRPS22_WT	2	2	2	4.8	4.8	4.8	112.61	0	19.686	4716900000	36	0.0012668	0.00297143	0.184439	5.69426	0.00791051	0.0121584	0.0993896	3.90801	O95197	O95197	Reticulon-3	RTN3
9.08934020996094	9.07765865325928	9.08235454559326	9.06408309936523	8.80654621124268	8.83901309967041	8.91306114196777	8.9141845703125	9.01456260681152	9.040602684021	8.95255470275879	8.90645313262939	+	+	MRPL44_WT;MRPS22_WT	20	20	20	42.9	42.9	42.9	83.353	0	124.33	11307000000	136	0.000265735	0.00222078	-0.210158	-7.6228	0.0176013	0.022071	-0.0998158	-3.24386	O95202	O95202	LETM1 and EF-hand domain-containing protein 1, mitochondrial	LETM1
7.99718523025513	8.12103462219238	8.04056262969971	8.10944366455078	8.05610370635986	8.00095462799072	8.01435279846191	7.96465063095093	7.9860053062439	7.93824434280396	8.03055953979492	8.03850078582764				3	3	3	8.8	8.8	8.8	37.404	0	7.4262	1205800000	25	0.146863	0.134111	-0.0580411	-1.66551	0.11508	0.111957	-0.068729	-1.84186	O95218	O95218	Zinc finger Ran-binding domain-containing protein 2	ZRANB2
7.96701860427856	8.05576038360596	7.96702337265015	7.96882390975952	7.85113620758057	7.9385199546814	7.94444799423218	7.90319299697876	7.98388338088989	8.00233840942383	8.00847244262695	7.9323468208313	+		MRPS22_WT	4	4	4	13.3	13.3	13.3	51.908	0	13.235	1099500000	19	0.0399356	0.0421851	-0.0803323	-2.61344	0.78745	0.758377	-0.0078963	-0.281956	O95219	O95219	Sorting nexin-4	SNX4
7.56336259841919	7.61387348175049	7.54100465774536	7.42582750320435	7.45336437225342	7.50204467773438	7.15052366256714	7.36627340316772	7.34621620178223	7.40090036392212	7.43010711669922	7.47549676895142		+	MRPL44_WT	3	3	3	17.7	17.7	17.7	31.293	0	37.431	323350000	23	0.102806	0.096922	-0.167966	-1.92322	0.0433165	0.0468126	-0.122837	-2.55298	O95229	O95229	ZW10 interactor	ZWINT
8.82159900665283	8.78818988800049	8.76557922363281	8.8118896484375	8.67385005950928	8.74305534362793	8.75016117095947	8.59536361694336	8.70757007598877	8.70620536804199	8.67543029785156	8.61013793945313	+	+	MRPL44_WT;MRPS22_WT	9	9	9	25.2	25.2	25.2	51.466	0	197.85	6473800000	110	0.0320866	0.0351869	-0.106207	-2.77788	0.00337717	0.00672801	-0.121979	-4.68533	O95232	O95232	Luc7-like protein 3	LUC7L3
7.34305381774902	7.27014303207397	7.36023378372192	7.36415672302246	7.40703392028809	7.25462055206299	7.43381786346436	7.36357450485229	7.39889430999756	7.45356273651123	7.38601732254028	7.35938024520874				5	5	5	9.6	9.6	9.6	100.28	0	15.932	263790000	20	0.52614	0.482937	0.0303649	0.672772	0.0698437	0.0707106	0.0650668	2.20268	O95235	O95235	Kinesin-like protein KIF20A	KIF20A
7.96100330352783	7.94071054458618	8.10917377471924	8.04708003997803	7.65549373626709	7.63584566116333	7.71616220474243	7.68187427520752	7.79681015014648	7.73925590515137	7.79732275009155	7.91510963439941	+	+	MRPL44_WT;MRPS22_WT	8	8	4	8.4	8.4	4.5	139.88	0	13.063	836240000	16	0.000203685	0.00171429	-0.342148	-7.99844	0.00936283	0.0135931	-0.202367	-3.76324	O95239;Q6ZMV9	O95239	Chromosome-associated kinesin KIF4A	KIF4A
7.83903169631958	7.82741451263428	7.77263689041138	7.66698551177979	7.83387994766235	7.79160642623901	7.63671875	7.72873497009277	7.63837957382202	7.61632823944092	7.7530312538147	7.76012086868286				6	6	6	5.2	5.2	5.2	208.44	0	13.418	621530000	30	0.638085	0.5924	-0.0287821	-0.495177	0.170937	0.164951	-0.0845522	-1.55503	O95248	O95248	Myotubularin-related protein 5	SBF1
7.71060800552368	7.78623294830322	7.75587463378906	7.80359363555908	7.94436931610107	7.83652687072754	7.91989898681641	7.90066194534302	7.78414630889893	7.7680606842041	7.69381475448608	7.63251781463623	+		MRPS22_WT	4	4	4	24.8	24.8	24.8	28.612	0	16.485	708520000	36	0.00443658	0.00758773	0.136287	4.42717	0.315224	0.296749	-0.0444424	-1.09572	O95249	O95249	Golgi SNAP receptor complex member 1	GOSR1
8.03586959838867	8.04500961303711	8.04925632476807	8.15542697906494	8.06774044036865	7.94216680526733	8.08378887176514	7.98330163955688	8.03237724304199	8.03144931793213	8.0152759552002	7.97664356231689				8	8	7	20.1	20.1	18.3	70.642	0	41.952	1224400000	51	0.281077	0.253079	-0.0521412	-1.1843	0.113477	0.110543	-0.0574541	-1.85199	O95251	O95251	Histone acetyltransferase KAT7	KAT7
8.72845077514648	8.77721691131592	8.70130920410156	8.82051658630371	8.86929607391357	8.84040069580078	8.90506649017334	8.88885879516602	8.92087936401367	8.78016567230225	8.86220932006836	8.934250831604	+	+	MRPL44_WT;MRPS22_WT	10	10	9	56	56	56	27.228	0	37.039	7639500000	92	0.00720388	0.0102664	0.119032	3.9896	0.0367138	0.0408788	0.117503	2.67636	O95292	O95292	Vesicle-associated membrane protein-associated protein B/C	VAPB
8.00402069091797	8.04937267303467	8.1878023147583	8.11055564880371	8.08149147033691	8.15044975280762	8.03366470336914	8.09916210174561	8.04328346252441	8.14925003051758	8.11018562316895	8.26047706604004				3	3	3	44.9	44.9	44.9	14.874	0	82.475	1540600000	45	0.946529	0.938818	0.00325418	0.0699212	0.415514	0.393667	0.0528612	0.874421	O95295	O95295	SNARE-associated protein Snapin	SNAPIN
7.00776052474976	7.20221567153931	7.06367111206055	7.5265588760376	6.81648063659668	7.18864488601685	7.47843647003174	6.96893835067749	7.26043558120728	6.87681913375854	6.86241340637207	6.94691705703735				2	2	2	15.2	15.2	15.2	29.082	0	8.9764	244150000	5	0.654817	0.60701	-0.0869265	-0.470199	0.201903	0.191988	-0.213405	-1.43276	O95297	O95297	Myelin protein zero-like protein 1	MPZL1
8.43458461761475	8.48471260070801	8.47934532165527	8.38212490081787	8.11703872680664	8.01481437683105	8.10064601898193	7.87735414505005	7.95386600494385	8.01203536987305	7.98968124389648	7.93305158615112	+	+	MRPL44_WT;MRPS22_WT	7	7	7	27.3	27.3	27.3	40.75	0	35.312	1891500000	46	0.000427704	0.00214444	-0.417729	-6.98721	3.88292e-06	0	-0.473033	-15.9313	O95299	O95299	NADH dehydrogenase [ubiquinone] 1 alpha subcomplex subunit 10, mitochondrial	NDUFA10
6.89441394805908	7.86115789413452	7.11107063293457	7.79854726791382	8.31079959869385	8.15733623504639	8.29961585998535	8.18639087677002	7.95187139511108	8.07947063446045	7.84330749511719	7.93401861190796	+		MRPS22_WT	8	8	8	27.7	27.7	27.7	63.083	0	35.18	1076400000	26	0.0156365	0.0178582	0.822238	3.33872	0.0739808	0.0742465	0.53587	2.16094	O95302;Q75LS8	O95302	Peptidyl-prolyl cis-trans isomerase FKBP9	FKBP9
7.80003643035889	7.84136581420898	7.80000162124634	7.84531497955322	7.95504283905029	7.94795322418213	8.07236003875732	7.96901512145996	8.04855823516846	7.92731904983521	8.00530910491943	7.94896030426025	+	+	MRPL44_WT;MRPS22_WT	5	4	4	13.8	11.8	11.8	54.284	0	17.338	966240000	42	0.00203209	0.00423566	0.164413	5.19121	0.00178173	0.0043557	0.160857	5.32789	O95319	O95319	CUGBP Elav-like family member 2	CELF2
8.68732357025146	8.72466087341309	8.69549083709717	8.62950134277344	8.80360698699951	8.86692523956299	8.71345710754395	8.80427551269531	8.80028438568115	8.73758983612061	8.86487865447998	8.81295299530029	+	+	MRPL44_WT;MRPS22_WT	11	11	11	72.5	72.5	72.5	27.547	0	114.07	6508700000	109	0.0233539	0.0252246	0.112822	3.02144	0.0108417	0.0153634	0.119682	3.63947	O95336	O95336	6-phosphogluconolactonase	PGLS
7.75054693222046	7.87532186508179	7.94802665710449	7.82210254669189	7.86443376541138	7.98235702514648	7.70023632049561	7.90409851074219	7.74029970169067	7.78451728820801	7.7593731880188	7.86592102050781				7	6	6	17.8	15.5	15.5	69.5	0	32.949	785750000	45	0.855806	0.830667	0.0137819	0.18969	0.265596	0.248661	-0.0614717	-1.22753	O95340	O95340	Bifunctional 3-phosphoadenosine 5-phosphosulfate synthase 2;Sulfate adenylyltransferase;Adenylyl-sulfate kinase	PAPSS2
9.18372535705566	9.16548156738281	9.12791442871094	9.16637134552002	9.0460262298584	9.09749984741211	9.03702831268311	9.10482883453369	9.06565475463867	9.0351095199585	9.08156299591064	9.07386493682861	+	+	MRPL44_WT;MRPS22_WT	28	28	28	29.1	29.1	29.1	135.65	0	134.51	15081000000	198	0.00528347	0.00807953	-0.0895274	-4.26648	0.000794368	0.00272566	-0.0968251	-6.22508	O95347	O95347	Structural maintenance of chromosomes protein 2	SMC2
7.98912954330444	7.607994556427	8.06325817108154	7.84440279006958	7.75973558425903	7.96131658554077	7.73726415634155	7.62712001800537	7.19627141952515	7.98261499404907	7.9710807800293	7.95745897293091				2	2	2	19	19	19	24.737	0	39.364	933360000	19	0.423489	0.386214	-0.104837	-0.858679	0.664684	0.632103	-0.0993397	-0.455624	O95372	O95372	Acyl-protein thioesterase 2	LYPLA2
9.37663173675537	9.41333293914795	9.46453380584717	9.40773105621338	9.27535724639893	9.37245178222656	9.27531147003174	9.25471687316895	9.35233688354492	9.39366340637207	9.33585929870605	9.32994651794434	+	+	MRPL44_WT;MRPS22_WT	35	35	34	50.6	50.6	49.6	119.52	0	234.79	28060000000	308	0.00927615	0.011921	-0.121098	-3.77115	0.0356499	0.0394413	-0.0626059	-2.69844	O95373	O95373	Importin-7	IPO7
8.51658821105957	8.51224422454834	8.52513599395752	8.5159797668457	8.55423450469971	8.571044921875	8.53518009185791	8.56125640869141	8.60878276824951	8.55591583251953	8.61728382110596	8.6686840057373	+	+	MRPL44_WT;MRPS22_WT	15	15	15	44.5	44.5	44.5	59.851	0	97.902	4104100000	87	0.00328797	0.00554752	0.0379419	4.71115	0.00639616	0.010836	0.0951796	4.09459	O95394	O95394	Phosphoacetylglucosamine mutase	PGM3
8.25462055206299	8.19807910919189	8.18195819854736	8.19217681884766	8.24927139282227	8.30026912689209	8.26102447509766	8.32288074493408	8.07357215881348	8.08785247802734	8.14662456512451	8.02284049987793	+	+	MRPL44_WT;MRPS22_WT	9	9	9	40.8	40.8	40.8	37.646	0	63.424	1781700000	45	0.0176116	0.0203293	0.0766528	3.2434	0.00635638	0.0108715	-0.123986	-4.10014	O95400	O95400	CD2 antigen cytoplasmic tail-binding protein 2	CD2BP2
7.06441688537598	7.04876089096069	6.89116239547729	7.42799711227417	7.66296529769897	7.41815185546875	7.70105838775635	7.18953466415405	7.11916017532349	6.8473105430603	7.50580072402954	7.53730821609497				5	5	5	4	4	4	247.74	0	4.3094	210680000	6	0.0578778	0.0572116	0.384843	2.33957	0.498595	0.471835	0.144311	0.720009	O95425	O95425	Supervillin	SVIL
8.85672283172607	8.88088226318359	8.84607124328613	8.89111328125	8.59098625183105	8.66221904754639	8.52895545959473	8.66554355621338	8.70360946655273	8.6894416809082	8.73879623413086	8.74994468688965	+	+	MRPL44_WT;MRPS22_WT	14	14	14	53.8	53.8	53.8	38.274	0	147.43	6504900000	83	0.000288737	0.00233333	-0.256771	-7.50863	0.000157408	0.000806324	-0.148249	-8.37741	O95433	O95433	Activator of 90 kDa heat shock protein ATPase homolog 1	AHSA1
8.06355857849121	8.01703357696533	7.96671438217163	8.11038780212402	8.11766910552979	8.10040473937988	8.21106719970703	8.07649517059326	8.14354515075684	8.03132724761963	8.09784698486328	8.13972187042236				10	10	10	20.7	20.7	20.7	73.45	0	18.22	1384600000	35	0.087441	0.0830094	0.0869855	2.04003	0.165788	0.160096	0.0636867	1.57736	O95453	O95453	Poly(A)-specific ribonuclease PARN	PARN
8.08375358581543	8.14238929748535	8.12050819396973	8.13896560668945	8.01334285736084	8.09496021270752	8.03690814971924	8.08866786956787	8.08898639678955	8.07316780090332	8.0779857635498	8.11119556427002	+		MRPS22_WT	4	4	4	23.3	23.3	23.3	32.854	0	43.783	1392700000	37	0.0394659	0.041914	-0.0629344	-2.62227	0.0789443	0.0783677	-0.0335703	-2.11392	O95456	O95456	Proteasome assembly chaperone 1	PSMG1
8.05053424835205	8.14482307434082	8.0639705657959	8.09663200378418	8.39766216278076	8.40568733215332	8.46212863922119	8.42646217346191	8.294753074646	8.31653690338135	8.19345855712891	8.27966690063477	+	+	MRPL44_WT;MRPS22_WT	12	12	12	27.5	27.5	27.5	63.523	0	40.09	2092200000	57	1.20442e-05	0.00052381	0.333995	13.1296	0.00177715	0.00436303	0.182114	5.33058	O95470	O95470	Sphingosine-1-phosphate lyase 1	SGPL1
8.44015312194824	8.40205478668213	8.39727973937988	8.50229072570801	8.42408084869385	8.36042308807373	8.5802173614502	8.33029174804688	8.55858898162842	8.57266235351563	8.57950878143311	8.62571334838867		+	MRPL44_WT	8	8	8	30.8	30.8	30.8	30.065	0	40.307	3492100000	63	0.853742	0.828096	-0.0116913	-0.192445	0.00190617	0.00462745	0.148674	5.2574	O95478	O95478	Ribosome biogenesis protein NSA2 homolog	NSA2
8.0338659286499	8.12021160125732	8.03830242156982	8.07007503509521	8.12492752075195	8.16908645629883	7.99928283691406	8.09018707275391	8.10043907165527	8.04493141174316	8.14310836791992	8.1434211730957				11	11	11	13.8	13.8	13.8	119.75	0	31.952	1409100000	48	0.489906	0.446819	0.0302572	0.73527	0.216259	0.205272	0.0423613	1.38187	O95486	O95486	Protein transport protein Sec24A	SEC24A
8.0749626159668	8.16381740570068	8.186842918396	8.20561027526855	8.09590148925781	8.11327457427979	8.09356212615967	8.00736331939697	8.07081317901611	8.06224346160889	8.10407733917236	8.19033145904541				14	14	14	18.6	18.6	18.6	137.42	0	68.309	1527800000	67	0.0757126	0.0729403	-0.0802829	-2.14418	0.261688	0.245533	-0.0509419	-1.23878	O95487	O95487	Protein transport protein Sec24B	SEC24B
7.79374837875366	7.84476900100708	6.96525812149048	7.52872371673584	7.72884035110474	7.72370195388794	7.71945571899414	7.72253513336182	7.84729480743408	7.90094041824341	7.62867498397827	7.75954675674438				3	3	3	3.4	3.4	3.4	163.35	0	24.075	634710000	16	0.381092	0.348524	0.190508	0.945105	0.277411	0.260368	0.250989	1.19435	O95490	O95490	Latrophilin-2	LPHN2
7.00990581512451	6.74659538269043	7.30277872085571	7.20803165435791	7.73126649856567	7.74582386016846	7.98104810714722	7.82628202438354	7.2016019821167	7.00714683532715	6.95700740814209	6.7415189743042	+		MRPS22_WT	4	4	4	39.4	39.4	39.4	14.279	0	7.4829	565360000	4	0.00143109	0.00327397	0.754277	5.56127	NaN	1	0	NaN	O95563	O95563	Mitochondrial pyruvate carrier 2	MPC2
6.99109840393066	7.59147644042969	7.52779722213745	7.50817966461182	7.6078839302063	7.62280464172363	7.67404317855835	7.62117624282837	7.67231941223145	7.81677150726318	7.38814401626587	7.6347393989563				3	3	3	22.4	22.4	22.4	27.873	0	5.8127	440510000	11	0.155679	0.141643	0.226839	1.62317	0.224788	0.21278	0.223356	1.35307	O95571	O95571	Persulfide dioxygenase ETHE1, mitochondrial	ETHE1
8.64349174499512	8.64229679107666	8.64282035827637	8.71838569641113	8.65640449523926	8.6451473236084	8.79318237304688	8.67045021057129	8.61776542663574	8.64179134368896	8.60150623321533	8.61816310882568				19	19	17	35.4	35.4	31.4	80.419	0	98.652	5162700000	136	0.479523	0.43841	0.0295475	0.75375	0.0881827	0.0864765	-0.0419421	-2.03393	O95573	O95573	Long-chain-fatty-acid--CoA ligase 3	ACSL3
8.61763954162598	8.67641925811768	8.66160488128662	8.6641149520874	8.69907379150391	8.69004535675049	8.77847671508789	8.69608497619629	8.62218284606934	8.67487049102783	8.65317344665527	8.64673709869385	+		MRPS22_WT	31	31	31	29	29	29	194.81	0	142.88	5387700000	143	0.0476631	0.0489274	0.0609756	2.4822	0.745982	0.714767	-0.00570369	-0.339247	O95602	O95602	DNA-directed RNA polymerase I subunit RPA1	POLR1A
7.49633455276489	7.68996572494507	7.5183162689209	7.39504671096802	7.77919960021973	7.83536720275879	7.70405626296997	7.76871967315674	7.52339506149292	7.64191007614136	7.58573150634766	7.83850908279419	+		MRPS22_WT	6	6	6	2.5	2.5	2.5	378.03	0	10.949	525620000	14	0.0101793	0.0129387	0.24692	3.69243	0.229704	0.217415	0.122471	1.33692	O95613	O95613	Pericentrin	PCNT
7.95692682266235	7.97725248336792	7.88991785049438	7.84839868545532	7.85296154022217	7.8053240776062	7.64042186737061	7.80226755142212	7.86262607574463	7.81932687759399	7.92035293579102	7.90655612945557	+		MRPS22_WT	3	3	3	19.8	19.8	19.8	26.499	0	7.9731	827120000	27	0.0411954	0.0433688	-0.14288	-2.5903	0.318093	0.29966	-0.0409085	-1.08865	O95619	O95619	YEATS domain-containing protein 4	YEATS4
7.66599369049072	7.61189317703247	7.54848766326904	7.55700159072876	7.58450078964233	7.57621479034424	7.68126821517944	7.58981561660767	7.57797431945801	7.5898265838623	7.6029167175293	7.57974910736084				6	6	6	30.1	30.1	30.1	30.255	0	14.327	466430000	19	0.752928	0.711644	0.0121058	0.329567	0.77782	0.750398	-0.00822735	-0.295158	O95639	O95639	Cleavage and polyadenylation specificity factor subunit 4	CPSF4
7.85608196258545	7.82571792602539	7.82070064544678	7.77510070800781	7.93975400924683	7.90710496902466	7.81549119949341	7.71554374694824	8.00736331939697	8.00872802734375	7.97853660583496	8.13722705841064		+	MRPL44_WT	2	2	2	8.5	8.5	8.5	51.417	0	18.42	905420000	30	0.653374	0.60585	0.0250732	0.47234	0.00158718	0.00415439	0.213563	5.45014	O95674	O95674	Phosphatidate cytidylyltransferase 2	CDS2
7.19237232208252	7.18435049057007	7.27607107162476	7.17707443237305	7.04011535644531	7.25942659378052	7.17844867706299	7.18463468551636	7.33104228973389	7.25662136077881	7.19220495223999	7.19119930267334				3	3	3	14	14	14	43.064	0	10.719	186760000	13	0.445437	0.407231	-0.0418108	-0.816455	0.415922	0.393872	0.0352999	0.873609	O95684	O95684	FGFR1 oncogene partner	FGFR1OP
7.56039667129517	7.61881113052368	7.57154560089111	7.51968383789063	7.51964426040649	7.50804471969604	7.5122709274292	7.44120788574219	7.5994029045105	7.5487699508667	7.53364515304565	7.59772825241089	+		MRPS22_WT	5	5	5	4.9	4.9	4.9	119.52	0	8.9521	430240000	29	0.0381672	0.0408047	-0.0723174	-2.64728	0.934177	0.92369	0.00227726	0.0861146	O95696	O95696	Bromodomain-containing protein 1	BRD1
7.82746601104736	7.91949129104614	7.91955375671387	7.81023931503296	8.02362251281738	7.95746374130249	7.86339426040649	7.93749761581421	7.90208435058594	7.82744026184082	7.93214893341064	8.00186347961426				9	9	9	3.4	3.4	3.4	527.22	0	29.509	917430000	25	0.134274	0.123428	0.0763069	1.73044	0.354082	0.335604	0.0466967	1.00412	O95714;Q9BVR0	O95714	E3 ubiquitin-protein ligase HERC2	HERC2
7.58029747009277	7.00249576568604	7.42216300964355	7.52129507064819	7.43555784225464	6.94686603546143	7.29638338088989	7.48231601715088	7.39647817611694	7.0253529548645	7.22210550308228	6.98363971710205				2	2	2	10.5	10.5	10.5	28.97	0	4.5423	229790000	7	0.626451	0.581088	-0.091282	-0.512748	0.213799	0.203437	-0.224669	-1.39037	O95721	O95721	Synaptosomal-associated protein 29	SNAP29
7.84890937805176	7.99428176879883	7.96154928207397	7.88433074951172	7.91009044647217	7.98203611373901	7.87776851654053	7.92287063598633	7.97151708602905	7.90832948684692	7.98542642593384	8.08303642272949				8	8	8	19.7	19.7	19.7	58.022	0	22.424	1006700000	51	0.982348	0.979814	0.000923634	0.0230624	0.236929	0.224457	0.0648096	1.31374	O95747	O95747	Serine/threonine-protein kinase OSR1	OXSR1
8.88428020477295	8.88625335693359	8.87853908538818	8.86827373504639	8.59611320495605	8.77731037139893	8.59328651428223	8.73435211181641	8.67999076843262	8.72473430633545	8.68314647674561	8.68156719207764	+	+	MRPL44_WT;MRPS22_WT	30	25	25	45.8	39.5	39.5	94.511	0	126.38	6647800000	170	0.00511842	0.00817515	-0.204071	-4.29541	3.51407e-06	0	-0.186977	-16.204	O95757	O95757	Heat shock 70 kDa protein 4L	HSPA4L
8.26623153686523	8.32147407531738	8.35894298553467	8.33901405334473	8.35030651092529	8.35020923614502	8.4581995010376	8.27916526794434	8.31084156036377	8.29850387573242	8.37221240997314	8.33553791046143				9	8	8	31	29.5	29.5	59.689	0	88.344	3466600000	50	0.399422	0.365655	0.0380545	0.906886	0.770208	0.741886	0.00785828	0.305636	O95758	O95758	Polypyrimidine tract-binding protein 3	PTBP3
8.55887603759766	8.57252311706543	8.60510063171387	8.50041484832764	8.51629734039307	8.47054290771484	8.39174652099609	8.44329452514648	8.52374649047852	8.57294082641602	8.55505847930908	8.54843902587891	+		MRPS22_WT	4	4	4	57.3	57.3	57.3	10.403	0	39.312	3821600000	45	0.0224759	0.0246214	-0.103758	-3.05125	0.716587	0.685846	-0.00918245	-0.380633	O95777	O95777	U6 snRNA-associated Sm-like protein LSm8	LSM8
8.91415786743164	8.94941902160645	8.88846588134766	8.95839691162109	8.9931583404541	8.96672344207764	9.04182720184326	9.00333118438721	8.95839214324951	8.92213916778564	8.91686916351318	8.95770740509033	+		MRPS22_WT	27	27	21	42.5	42.5	34	107.54	0	165.88	10146000000	181	0.0167926	0.0193715	0.0736501	3.28143	0.590573	0.56124	0.011167	0.568107	O95782	O95782	AP-2 complex subunit alpha-1	AP2A1
8.28927707672119	8.20360374450684	8.16823196411133	8.21309280395508	8.10588455200195	8.12215042114258	8.11186695098877	8.11998176574707	8.16097831726074	8.17539596557617	8.1503267288208	8.22370338439941	+		MRPS22_WT	10	10	10	11	11	11	178.67	0	38.684	1701100000	57	0.00693777	0.00997213	-0.10358	-4.02267	0.223794	0.212208	-0.0409503	-1.35638	O95785	O95785	Protein Wiz	WIZ
9.06276988983154	9.04119491577148	9.05230903625488	9.05914688110352	8.92171764373779	8.94462108612061	8.91783618927002	8.92185306549072	8.91946506500244	8.90814208984375	8.92060375213623	8.93387699127197	+	+	MRPL44_WT;MRPS22_WT	22	22	22	47.7	47.7	47.7	63.182	0	111.24	10671000000	195	3.20105e-06	0.00107317	-0.127348	-16.4629	1.4577e-06	0	-0.133333	-18.8109	O95793	O95793	Double-stranded RNA-binding protein Staufen homolog 1	STAU1
7.67834520339966	7.95282649993896	7.81978750228882	7.81862831115723	7.60384798049927	7.64908170700073	7.40003681182861	7.47771453857422	7.59515428543091	7.52045726776123	7.55069303512573	7.52239227294922	+	+	MRPL44_WT;MRPS22_WT	4	4	4	16.5	16.5	16.5	44.678	0	13.586	525290000	16	0.0119783	0.0144676	-0.284727	-3.55646	0.00367391	0.00711634	-0.270223	-4.60468	O95801	O95801	Tetratricopeptide repeat protein 4	TTC4
8.73049926757813	8.66122531890869	8.67806243896484	8.65385913848877	8.66621875762939	8.76272392272949	8.72196674346924	8.73556709289551	8.66059017181396	8.67451190948486	8.70608615875244	8.6417818069458				10	10	10	61.1	61.1	61.1	23.772	0	60.1	5829000000	83	0.177872	0.162614	0.0407076	1.52595	0.659762	0.627087	-0.010169	-0.462882	O95816	O95816	BAG family molecular chaperone regulator 2	BAG2
8.42755126953125	8.42278671264648	8.34752559661865	8.44106674194336	8.41143417358398	8.49533653259277	8.44053173065186	8.45298194885254	8.40813827514648	8.35663795471191	8.32483768463135	8.26142978668213				14	14	14	46.1	46.1	46.1	61.594	0	58.672	2862700000	82	0.190779	0.173845	0.0403385	1.47454	0.101475	0.0990411	-0.0719717	-1.93262	O95817	O95817	BAG family molecular chaperone regulator 3	BAG3
7.86275720596313	8.08912754058838	7.95611095428467	7.9691596031189	7.89788007736206	7.93904495239258	7.95853519439697	7.96720170974731	7.99029445648193	7.91981506347656	7.99303483963013	7.96694374084473				6	6	3	8	8	5.8	142.1	0	22.117	1044400000	38	0.579946	0.533395	-0.0286233	-0.584874	0.972651	0.968477	-0.0017668	-0.0357375	O95819;Q8N4C8	O95819;Q8N4C8	Mitogen-activated protein kinase kinase kinase kinase 4;Misshapen-like kinase 1	MAP4K4;MINK1
8.92802143096924	8.90507793426514	8.90306854248047	8.91402530670166	9.013258934021	8.92134857177734	9.04336261749268	8.95849227905273	8.98365783691406	9.00774765014648	8.99733829498291	9.00453662872314	+	+	MRPL44_WT;MRPS22_WT	17	17	17	39	39	39	66.9	0	80.568	10664000000	166	0.0426299	0.0452352	0.0715673	2.56484	3.37049e-05	0.000503937	0.0857718	10.9914	O95831	O95831	Apoptosis-inducing factor 1, mitochondrial	AIFM1
8.28116989135742	8.32645893096924	8.3031530380249	8.35024833679199	8.166015625	8.24603080749512	8.13190746307373	8.10499858856201	8.14560031890869	8.12063980102539	8.18892860412598	8.22525787353516	+	+	MRPL44_WT;MRPS22_WT	10	10	10	53.6	53.6	53.6	33.392	0	41.29	1907000000	57	0.00411428	0.0069	-0.153019	-4.49764	0.00188241	0.00452718	-0.145151	-5.27045	O95861	O95861	3(2),5-bisphosphate nucleotidase 1	BPNT1
7.86048793792725	7.16196632385254	7.30468320846558	7.83789110183716	7.92165517807007	7.89143133163452	7.91246652603149	8.03144931793213	7.85024785995483	7.88848257064819	8.04410839080811	7.91050148010254				6	5	5	44.6	41.8	41.8	29.644	0	10.795	806240000	6	0.0724891	0.0703872	0.397993	2.17571	0.0845352	0.0833836	0.382078	2.06444	O95865	O95865	N(G),N(G)-dimethylarginine dimethylaminohydrolase 2	DDAH2
7.24716281890869	7.14460515975952	7.16067838668823	7.1266508102417	7.2586612701416	7.17863178253174	7.35310792922974	7.24662160873413	7.1550931930542	7.18015432357788	7.22716665267944	7.16139793395996				2	2	2	14.3	14.3	14.3	31.71	0.0018222	2.6379	180580000	11	0.0924931	0.0875405	0.0894814	1.99948	0.733164	0.7009	0.0111787	0.357208	O95873	O95873	Uncharacterized protein C6orf47	C6orf47
8.59757423400879	8.50442981719971	8.41750526428223	8.56057643890381	8.39970874786377	8.43838405609131	8.47885513305664	8.4714527130127	8.48217296600342	8.47458076477051	8.33039379119873	8.40167617797852				4	4	4	45.3	45.3	45.3	19.206	0	146.57	3360700000	29	0.141937	0.130344	-0.0729213	-1.69025	0.114029	0.110812	-0.0978155	-1.84849	O95881	O95881	Thioredoxin domain-containing protein 12	TXNDC12
7.7102952003479	7.77736139297485	7.78159761428833	7.6738133430481	7.63948631286621	7.71371746063232	7.60456085205078	7.64378833770752	7.46930646896362	7.60513257980347	7.55098628997803	7.60153865814209		+	MRPL44_WT	7	7	7	17.4	17.4	17.4	72.757	0	26.121	519510000	25	0.0498919	0.0505465	-0.0853786	-2.4485	0.00483319	0.0092703	-0.179026	-4.34798	O95905	O95905	Protein SGT1	ECD
8.43442535400391	8.37412452697754	8.42127513885498	8.3291130065918	8.26261711120605	8.31515121459961	8.34151363372803	8.30515766143799	8.31291770935059	8.4091215133667	8.234694480896	8.2126932144165	+		MRPS22_WT	7	7	7	41.6	41.6	41.6	32.844	0	109.52	2532000000	67	0.0281681	0.030748	-0.0836246	-2.877	0.102248	0.0995086	-0.0973778	-1.92715	O95983	O95983	Methyl-CpG-binding domain protein 3	MBD3
8.39436435699463	8.43100929260254	8.35888576507568	8.36849117279053	8.47771453857422	8.35568141937256	8.37263584136963	8.42409706115723	8.43007469177246	8.39297771453857	8.49162769317627	8.49501705169678				6	6	6	41.9	41.9	41.9	20.776	0	16.579	2932400000	47	0.566667	0.521088	0.0193446	0.606083	0.072931	0.0733012	0.0642366	2.1713	O96000	O96000	NADH dehydrogenase [ubiquinone] 1 beta subcomplex subunit 10	NDUFB10
8.43493556976318	8.39142894744873	8.39460945129395	8.40592670440674	8.43444156646729	8.31783390045166	8.38374328613281	8.29900550842285	8.2640380859375	8.2523193359375	8.26493549346924	8.28321075439453		+	MRPL44_WT	11	11	11	23.8	23.8	23.8	76.096	0	77.949	2509000000	67	0.191906	0.175131	-0.0479691	-1.47021	2.09626e-05	0	-0.140599	-11.9344	O96005	O96005	Cleft lip and palate transmembrane protein 1	CLPTM1
7.58288097381592	7.72097730636597	7.73154020309448	7.6932168006897	7.4643406867981	7.70619678497314	7.50699186325073	7.52828645706177	7.68648433685303	7.63566446304321	7.75432538986206	7.66612482070923				2	2	2	18.6	18.6	18.6	20.944	0	9.9898	508270000	17	0.0842176	0.0809133	-0.1307	-2.06716	0.936893	0.926355	0.00349593	0.0825518	O96007	O96007	Molybdopterin synthase catalytic subunit	MOCS2
9.17718982696533	9.17277812957764	9.13924884796143	9.18571186065674	9.16298198699951	9.19964504241943	9.26040554046631	9.20158863067627	9.23342800140381	9.26458168029785	9.21349143981934	9.20919322967529		+	MRPL44_WT	13	13	13	62.9	62.9	62.9	37.893	0	323.31	18271000000	216	0.148452	0.135601	0.0374231	1.6577	0.00910354	0.0134786	0.0614414	3.78717	O96008	O96008	Mitochondrial import receptor subunit TOM40 homolog	TOMM40
7.73736763000488	7.82242965698242	7.79885101318359	7.78687191009521	7.78257274627686	7.73273944854736	7.756263256073	7.66128253936768	7.72919702529907	7.72887277603149	7.77756452560425	7.80684471130371				6	6	6	18.1	18.1	18.1	64.071	0	17.363	694650000	25	0.143705	0.131592	-0.0531656	-1.68128	0.364535	0.345156	-0.0257603	-0.980874	O96013	O96013	Serine/threonine-protein kinase PAK 4	PAK4
8.89412212371826	8.87547779083252	8.8157434463501	8.79096698760986	8.75329208374023	8.77559566497803	8.81196308135986	8.79336452484131	8.8385591506958	8.88413238525391	8.83058834075928	8.85046863555908				12	12	12	49.4	49.4	49.4	47.46	0	139.78	7762600000	122	0.0691001	0.0669139	-0.0605237	-2.21045	0.808312	0.778507	0.00685954	0.253544	O96019;O94805	O96019	Actin-like protein 6A	ACTL6A
8.40767955780029	8.27763175964355	8.21987247467041	8.20943450927734	7.46633386611938	7.78731155395508	7.83764505386353	7.77007865905762	7.99962615966797	7.88467645645142	7.88214874267578	7.9309287071228	+	+	MRPL44_WT;MRPS22_WT	15	15	15	17.3	17.3	17.3	152.26	0	43.488	1289500000	38	0.00106955	0.00283969	-0.563312	-5.88269	0.000553996	0.00247525	-0.35431	-6.66024	O96028	O96028	Histone-lysine N-methyltransferase NSD2	WHSC1
7.30505037307739	6.91057825088501	7.15167617797852	7.3540506362915	6.90644502639771	6.98236846923828	6.98136472702026	7.44575262069702	7.43614721298218	6.9981541633606	7.15408086776733	7.20982313156128				2	2	2	21.6	21.6	21.6	9.7552	0.00082919	2.9706	121740000	4	0.546789	0.50376	-0.101356	-0.638406	0.891325	0.875659	0.0192125	0.142532	O96033	O96033	Molybdopterin synthase sulfur carrier subunit	MOCS2
7.52108573913574	7.8012113571167	7.73803472518921	8.0447359085083	7.66873073577881	7.07786846160889	7.92927598953247	7.85307741165161	7.83648252487183	7.76076936721802	7.78738975524902	7.73264312744141				5	5	5	49.3	49.3	49.3	15.33	0	11.199	698340000	33	0.538345	0.494119	-0.144029	-0.652358	0.978744	0.975549	0.00305426	0.0277725	P00167	P00167	Cytochrome b5	CYB5A
10.0123310089111	10.058274269104	10.0452842712402	9.99235439300537	9.77836132049561	9.9433069229126	9.7501220703125	9.84290218353271	9.9325647354126	9.92261695861816	10.0436372756958	10.1052379608154	+		MRPS22_WT	20	19	19	71.1	67.5	67.5	36.688	0	208.4	109120000000	636	0.00473776	0.00784522	-0.198388	-4.36635	0.59766	0.567378	-0.0260468	-0.557023	P00338	P00338	L-lactate dehydrogenase A chain	LDHA
9.08607482910156	9.07269096374512	9.0028133392334	9.1238842010498	9.26356506347656	9.20485210418701	9.34216594696045	9.26283073425293	9.23090839385986	9.24283981323242	9.27256107330322	9.30483531951904	+	+	MRPL44_WT;MRPS22_WT	26	26	26	55.2	55.2	55.2	61.397	0	128.11	19039000000	252	0.00201162	0.00415528	0.196988	5.20165	0.000723441	0.00271526	0.19142	6.33582	P00367;P49448	P00367;P49448	Glutamate dehydrogenase 1, mitochondrial;Glutamate dehydrogenase 2, mitochondrial	GLUD1;GLUD2
8.46722316741943	8.48410034179688	8.42311477661133	8.4446382522583	7.98859453201294	8.11414337158203	8.09247493743896	8.08321571350098	8.2379207611084	8.20620536804199	8.3257007598877	8.23656272888184	+	+	MRPL44_WT;MRPS22_WT	8	8	8	50.8	50.8	50.8	21.452	0	47.254	2344200000	39	1.59518e-05	0.00101053	-0.385162	-12.5102	0.00042074	0.00214714	-0.203172	-7.00839	P00374;Q86XF0	P00374	Dihydrofolate reductase	DHFR
9.36832427978516	9.36100959777832	9.2882719039917	9.35711479187012	9.45092582702637	9.46187305450439	9.54144191741943	9.48552227020264	9.38804817199707	9.37699604034424	9.35757255554199	9.35247230529785	+		MRPS22_WT	16	16	16	74.4	74.4	74.4	34.234	0	211.13	28766000000	244	0.00212215	0.00451613	0.141261	5.14667	0.264499	0.247738	0.0250921	1.23067	P00387	P00387	NADH-cytochrome b5 reductase 3;NADH-cytochrome b5 reductase 3 membrane-bound form;NADH-cytochrome b5 reductase 3 soluble form	CYB5R3
8.53835964202881	8.61860275268555	8.58289241790771	8.55188941955566	8.67386817932129	8.63180923461914	8.54619693756104	8.58223342895508	8.67069149017334	8.62751960754395	8.72883224487305	8.73005485534668		+	MRPL44_WT	12	12	12	43.1	43.1	43.1	56.256	0	100.31	4793800000	98	0.32466	0.293577	0.0355909	1.07266	0.00890108	0.0132524	0.116338	3.80639	P00390	P00390	Glutathione reductase, mitochondrial	GSR
8.98086166381836	9.00475120544434	9.00957870483398	9.01657390594482	7.04006671905518	7.14590072631836	7.14860486984253	7.03491401672363	7.04579782485962	7.35142230987549	7.25222015380859	7.09669494628906	+	+	MRPL44_WT;MRPS22_WT	5	5	5	41.9	41.9	41.9	25.565	0	82.297	4940900000	35	1.67083e-09	0	-1.91057	-58.5324	2.30565e-07	0	-1.81641	-25.6662	P00403	P00403	Cytochrome c oxidase subunit 2	MT-CO2
7.91786766052246	7.79721212387085	7.97415685653687	6.91151809692383	7.26984310150146	6.96805810928345	7.0678973197937	7.06411504745483	7.14743041992188	7.42611360549927	7.1230616569519	7.24682331085205				1	1	1	5.4	5.4	5.4	29.95	0.00043601	3.7192	313310000	7	0.0730011	0.0707669	-0.55771	-2.1706	0.15984	0.154771	-0.414331	-1.60398	P00414	P00414	Cytochrome c oxidase subunit 3	MT-CO3
9.58548355102539	9.5836296081543	9.575026512146	9.51603317260742	9.35212421417236	9.61398983001709	9.33793830871582	9.65464782714844	9.4677267074585	9.48570728302002	9.56213855743408	9.53697490692139				7	7	7	64.9	64.9	64.9	15.936	0	227.8	38513000000	103	0.412357	0.376337	-0.0753682	-0.880714	0.107617	0.104511	-0.0519063	-1.89023	P00441	P00441	Superoxide dismutase [Cu-Zn]	SOD1
9.03502941131592	9.1062593460083	9.07276439666748	9.02337551116943	8.89147090911865	8.97157287597656	8.84272193908691	8.95795154571533	8.98702239990234	9.00212287902832	9.07302188873291	9.01363754272461	+		MRPS22_WT	17	17	17	75.8	75.8	75.8	32.118	0	149.92	11641000000	178	0.00676267	0.00980562	-0.143428	-4.04521	0.180216	0.172656	-0.040406	-1.51636	P00491	P00491	Purine nucleoside phosphorylase	PNP
9.17678546905518	9.17040824890137	9.12856101989746	9.12146091461182	9.15472793579102	9.19473648071289	9.05488109588623	9.12375354766846	9.20131492614746	9.1333475112915	9.25132179260254	9.21510887145996				12	12	12	76.1	76.1	76.1	24.579	0	142.62	16979000000	268	0.616746	0.571274	-0.0172791	-0.527543	0.123381	0.119998	0.0509694	1.79159	P00492	P00492	Hypoxanthine-guanine phosphoribosyltransferase	HPRT1
9.69318199157715	9.70331764221191	9.67691326141357	9.73516750335693	9.63492012023926	9.51384353637695	9.68633270263672	9.5182638168335	9.58803653717041	9.58349323272705	9.57736492156982	9.63916778564453	+	+	MRPL44_WT;MRPS22_WT	23	23	23	62.8	62.8	62.8	47.517	0	191.38	52154000000	336	0.043929	0.0466318	-0.113805	-2.54256	0.00138601	0.0039707	-0.105129	-5.59596	P00505	P00505	Aspartate aminotransferase, mitochondrial	GOT2
7.46417665481567	7.48790168762207	7.38039207458496	7.50743770599365	7.92629623413086	7.68721675872803	7.87009382247925	7.77282047271729	7.42427730560303	7.62212085723877	7.57030916213989	7.56890535354614	+		MRPS22_WT	7	7	7	8.8	8.8	8.8	134.28	0	32.228	476800000	32	0.00103293	0.00278764	0.35413	5.92205	0.140539	0.136514	0.0864261	1.69742	P00533;P04626;Q15303	P00533	Epidermal growth factor receptor	EGFR
9.73689842224121	9.78007221221924	9.73344612121582	9.74007797241211	9.60888957977295	9.75431728363037	9.62381744384766	9.71244812011719	9.72839450836182	9.72197532653809	9.75152587890625	9.70622253417969				22	22	19	67.9	67.9	58	44.614	0	242.37	60234000000	433	0.094276	0.0890861	-0.0727556	-1.9857	0.202459	0.192653	-0.0205941	-1.43073	P00558	P00558	Phosphoglycerate kinase 1	PGK1
8.44638156890869	8.58343696594238	8.56129264831543	8.55118179321289	8.13168239593506	8.26249885559082	8.07510852813721	8.06490707397461	8.36888122558594	8.3615198135376	8.3044261932373	8.3178129196167	+	+	MRPL44_WT;MRPS22_WT	7	7	7	42.3	42.3	42.3	21.635	0	15.76	2721900000	43	0.000324813	0.0022263	-0.402024	-7.34914	0.00121502	0.00338697	-0.197413	-5.74031	P00568;Q9Y6K8	P00568	Adenylate kinase isoenzyme 1	AK1
7.02792024612427	7.37202119827271	6.92763185501099	7.44622087478638	6.95735359191895	7.0180344581604	7.17645215988159	6.85400819778442	7.15591287612915	7.26088190078735	7.22130966186523	7.0942964553833				2	2	2	5	5	5	40.764	0.00044072	3.9141	114800000	12	0.230501	0.207096	-0.191986	-1.33433	0.940188	0.929026	-0.0103483	-0.0782305	P00813	P00813	Adenosine deaminase	ADA
7.99683094024658	7.9641227722168	8.03185272216797	7.9451584815979	8.74496555328369	8.93962383270264	8.78374671936035	8.89751148223877	8.73632526397705	8.71969604492188	8.74615955352783	8.67939186096191	+	+	MRPL44_WT;MRPS22_WT	14	14	14	47.3	47.3	47.3	46.53	0	113.34	4915800000	76	2.47019e-06	0.00125714	0.856971	17.2034	8.14219e-08	0	0.735902	30.564	P00966	P00966	Argininosuccinate synthase	ASS1
8.53501510620117	8.32966232299805	8.3958683013916	8.44479370117188	8.35707664489746	8.49419593811035	8.53670978546143	8.41743850708008	8.43797206878662	8.47358894348145	8.41835117340088	8.50301361083984				7	7	2	52.4	52.4	12.7	21.656	0	90.324	3115700000	33	0.68564	0.639814	0.0250204	0.425024	0.523865	0.495821	0.0318966	0.676611	P01116;P01112	P01116;P01112	GTPase KRas;GTPase KRas, N-terminally processed;GTPase HRas;GTPase HRas, N-terminally processed	KRAS;HRAS
8.05407619476318	8.02767562866211	7.95805215835571	8.03746604919434	8.30224418640137	8.30048656463623	8.37752437591553	8.3413553237915	8.08346652984619	8.03634929656982	8.07456016540527	8.08123970031738	+		MRPS22_WT	11	7	1	32.9	19.9	3.6	40.46	0	25.876	1601000000	44	3.1501e-05	0.000774194	0.311085	11.1213	0.0826814	0.0815905	0.0495864	2.08047	P01889;Q31610;Q29836;Q29718;Q04826;P30486;Q95365;P30475;P30485;P30461;P03989;P30488;P30487;P30483;P30481	P01889;Q31610;Q29836;Q29718;Q04826;P30486;Q95365;P30475;P30485;P30461;P03989	HLA class I histocompatibility antigen, B-7 alpha chain;HLA class I histocompatibility antigen, B-81 alpha chain;HLA class I histocompatibility antigen, B-67 alpha chain;HLA class I histocompatibility antigen, B-82 alpha chain;HLA class I histocompatibility antigen, B-40 alpha chain;HLA class I histocompatibility antigen, B-48 alpha chain;HLA class I histocompatibility antigen, B-38 alpha chain;H…	HLA-B
8.17981052398682	8.18432235717773	8.18650436401367	8.24543857574463	8.36964225769043	8.38370800018311	8.46593284606934	8.36927127838135	8.21327877044678	8.23241138458252	8.19237232208252	8.12319850921631	+		MRPS22_WT	14	8	1	50.7	32.6	4.9	40.921	0	38.347	2086000000	59	0.00039188	0.00220571	0.19812	7.10065	0.769901	0.741539	-0.00870371	-0.306059	P01892;P30512;P16189	P01892	HLA class I histocompatibility antigen, A-2 alpha chain	HLA-A
9.20733833312988	9.13452816009521	9.14995765686035	9.26133441925049	9.56264972686768	9.47434711456299	9.62545680999756	9.50662708282471	9.37298583984375	9.39816570281982	9.38808345794678	9.37549877166748	+	+	MRPL44_WT;MRPS22_WT	30	30	30	50.8	50.8	50.8	74.139	0	293.73	27667000000	291	0.000198296	0.00174627	0.353981	8.03717	0.000574443	0.00243309	0.195394	6.61543	P02545	P02545	Prelamin-A/C;Lamin-A/C	LMNA
7.04225587844849	7.19106197357178	7.22873401641846	6.721764087677	8.5204439163208	7.80916213989258	7.91770505905151	7.93941926956177	7.46670436859131	7.62486505508423	7.76204824447632	7.4942798614502	+	+	MRPL44_WT;MRPS22_WT	16	16	16	10.6	10.6	10.6	262.62	0	70.057	584760000	24	0.00230106	0.00472836	1.00073	5.06423	0.006768	0.0110964	0.54102	4.04452	P02751	P02751	Fibronectin;Anastellin;Ugl-Y1;Ugl-Y2;Ugl-Y3	FN1
9.21104049682617	9.26221370697021	9.21197414398193	9.28262233734131	9.06066036224365	9.01485633850098	9.03726673126221	9.0038480758667	9.0712194442749	9.03526973724365	9.11001682281494	9.15081787109375	+	+	MRPL44_WT;MRPS22_WT	24	24	24	39.6	39.6	39.6	84.87	0	122.33	15699000000	225	7.04739e-05	0.000870588	-0.212805	-9.66124	0.00276346	0.00599708	-0.150132	-4.88099	P02786	P02786	Transferrin receptor protein 1;Transferrin receptor protein 1, serum form	TFRC
7.55135250091553	7.68873119354248	7.65215921401978	7.62041711807251	7.30507516860962	7.3094310760498	6.91693115234375	6.78603410720825	7.18489599227905	7.01735973358154	6.91962671279907	7.345787525177	+	+	MRPL44_WT;MRPS22_WT	3	3	3	8.9	8.9	8.9	51.58	0	7.3525	179270000	6	0.00716382	0.0102415	-0.548797	-3.99449	0.00201693	0.0047168	-0.511248	-5.19893	P03905	P03905	NADH-ubiquinone oxidoreductase chain 4	MT-ND4
8.72129154205322	8.66510200500488	8.64917945861816	8.70078182220459	8.89769268035889	8.75998497009277	8.87391948699951	8.84220314025879	8.84849071502686	8.83042144775391	8.85124015808105	8.88099670410156	+	+	MRPL44_WT;MRPS22_WT	20	20	20	45.7	45.7	45.7	59.755	0	91.358	6966300000	133	0.00349542	0.00605033	0.159361	4.65227	0.000131129	0.000640693	0.168699	8.65527	P04040	P04040	Catalase	CAT
7.97442865371704	8.07943439483643	7.96321630477905	7.93872976303101	8.1395959854126	8.05396175384521	7.9921555519104	8.12797927856445	8.19203758239746	8.16265392303467	8.2151346206665	8.18892860412598		+	MRPL44_WT	7	7	7	21.1	21.1	21.1	59.716	0	28.354	1402300000	37	0.102015	0.0962647	0.0894709	1.92879	0.000879264	0.00282759	0.200736	6.10655	P04062	P04062	Glucosylceramidase	GBA
6.97539520263672	7.16812181472778	6.9545464515686	7.00877046585083	6.84808015823364	6.66631889343262	7.06070423126221	6.97128963470459	7.03419160842896	7.15790987014771	7.05880546569824	7.0779128074646				2	2	2	7.5	7.5	7.5	53.688	0	5.714	98300000	9	0.203429	0.184854	-0.14011	-1.4272	0.354732	0.335993	0.0554965	1.00266	P04066	P04066	Tissue alpha-L-fucosidase	FUCA1
10.0950651168823	10.0934219360352	10.0984706878662	10.1802406311035	9.96142101287842	9.97662544250488	9.94819736480713	9.99698829650879	9.81734085083008	9.86342430114746	9.88409805297852	9.85551357269287	+	+	MRPL44_WT;MRPS22_WT	31	31	27	85.2	85.2	72.8	39.42	0	323.31	114970000000	601	0.000826003	0.00258628	-0.145992	-6.17929	4.83614e-05	0.000426667	-0.261705	-10.3208	P04075	P04075	Fructose-bisphosphate aldolase A	ALDOA
8.55137634277344	8.66967964172363	8.61469650268555	8.7314920425415	8.44473171234131	8.54745483398438	8.43412113189697	8.39273166656494	8.58459091186523	8.4682731628418	8.58176803588867	8.50146961212158	+		MRPS22_WT	6	6	6	79.6	79.6	79.6	11.139	0	32.33	4060000000	53	0.0101103	0.0128269	-0.187051	-3.69817	0.0669637	0.0682427	-0.107786	-2.23327	P04080	P04080	Cystatin-B	CSTB
9.51607227325439	9.50449848175049	9.49234104156494	9.51669406890869	9.64345264434814	9.74581623077393	9.61181926727295	9.65340518951416	9.79899597167969	9.78970718383789	9.86113357543945	9.7953519821167	+	+	MRPL44_WT;MRPS22_WT	23	23	23	64.7	64.7	64.7	38.714	0	299.8	55883000000	407	0.00179506	0.00372436	0.156222	5.32007	2.48495e-06	0	0.303896	17.186	P04083	P04083	Annexin A1	ANXA1
7.27011966705322	7.20536661148071	7.30304479598999	7.22530937194824	7.32070684432983	7.36376237869263	7.30483484268188	7.35970258712769	7.3124098777771	7.35131311416626	7.35734415054321	6.89750671386719	+		MRPS22_WT	4	4	4	8.6	8.6	8.6	85.658	0	11.668	214000000	14	0.0169993	0.0195566	0.0862916	3.27164	0.856989	0.835817	-0.0213166	-0.188113	P04150;P08235	P04150	Glucocorticoid receptor	NR3C1
8.47469711303711	8.4179859161377	8.48079681396484	8.32442665100098	9.02632904052734	8.67862796783447	8.94237518310547	8.9006290435791	8.73220062255859	8.53035354614258	8.77363300323486	8.82346725463867	+	+	MRPL44_WT;MRPS22_WT	10	10	10	66.7	66.7	66.7	24.75	0	147.21	5666200000	99	0.0013797	0.00306783	0.462514	5.60092	0.00765973	0.0121852	0.290437	3.936	P04179	P04179	Superoxide dismutase [Mn], mitochondrial	SOD2
9.59892177581787	9.55878067016602	9.54907703399658	9.57465648651123	9.65024948120117	9.63766002655029	9.73265933990479	9.66521549224854	9.67727851867676	9.66867446899414	9.62011528015137	9.6331958770752	+	+	MRPL44_WT;MRPS22_WT	24	24	24	65.1	65.1	65.1	48.534	0	188.35	49249000000	407	0.00539709	0.00808362	0.101087	4.24715	0.00396889	0.00748092	0.079457	4.53149	P04181	P04181	Ornithine aminotransferase, mitochondrial;Ornithine aminotransferase, hepatic form;Ornithine aminotransferase, renal form	OAT
8.07704067230225	8.19376468658447	8.20536708831787	8.1525936126709	8.21335792541504	8.20002937316895	8.00173377990723	8.0028133392334	8.07613086700439	8.07210254669189	8.22031688690186	8.32549476623535				4	4	4	23.5	23.5	23.5	25.468	0	10.652	1578800000	30	0.45376	0.413849	-0.0527079	-0.800839	0.817795	0.789538	0.0163198	0.240708	P04183	P04183	Thymidine kinase, cytosolic	TK1
8.65107440948486	8.57229042053223	8.54722118377686	8.66688251495361	8.39318943023682	8.61777591705322	8.48672771453857	8.74734973907471	8.58936882019043	8.63675880432129	8.60513305664063	8.55447673797607				26	4	1	72.3	11.7	3.6	49.585	0	56.117	4859000000	46	0.581589	0.535577	-0.0481064	-0.582269	0.716036	0.68555	-0.0129328	-0.381416	P04350	P04350	Tubulin beta-4A chain	TUBB4A
10.6566152572632	10.7203912734985	10.6639461517334	10.6689262390137	10.3941192626953	10.5645599365234	10.4345846176147	10.4785375595093	10.518895149231	10.5011138916016	10.5312490463257	10.5295457839966	+	+	MRPL44_WT;MRPS22_WT	23	23	23	79.7	79.7	79.7	36.053	0	323.31	583560000000	1303	0.00177815	0.00375444	-0.209519	-5.32999	6.60706e-05	0.000365714	-0.157269	-9.77149	P04406;O14556	P04406	Glyceraldehyde-3-phosphate dehydrogenase	GAPDH
8.59660816192627	8.55218124389648	8.55690479278564	8.61996936798096	8.82510757446289	8.77250480651855	8.91131210327148	8.82152652740479	8.61982345581055	8.6283073425293	8.58058261871338	8.53221893310547	+		MRPS22_WT	16	16	3	53.2	53.2	7.1	40.84	0	141.66	5585900000	136	0.000272945	0.00235599	0.251197	7.58583	0.757845	0.727361	0.0088172	0.322737	P04439;P30455;P30443;P18465;P10319	P04439;P30455;P30443	HLA class I histocompatibility antigen, A-3 alpha chain;HLA class I histocompatibility antigen, A-36 alpha chain;HLA class I histocompatibility antigen, A-1 alpha chain	HLA-A
8.78850746154785	8.85625171661377	8.81706237792969	8.65971660614014	8.98905849456787	8.99881267547607	8.85551357269287	8.99708080291748	8.86007404327393	8.91061401367188	8.88628768920898	8.86307907104492	+		MRPS22_WT	12	12	12	74.6	74.6	74.6	28.315	0	198.66	9065700000	156	0.0171484	0.0196228	0.179732	3.26466	0.0648381	0.0667422	0.0996292	2.25674	P04632;Q96L46	P04632	Calpain small subunit 1	CAPNS1
9.06669807434082	9.03957271575928	9.07514572143555	9.09138584136963	9.2538948059082	9.15730571746826	9.26097679138184	9.30903339385986	9.25937843322754	9.19044399261475	9.13646697998047	9.20229721069336	+	+	MRPL44_WT;MRPS22_WT	14	14	14	51.4	51.4	51.4	43.653	0	77.801	16594000000	139	0.00187621	0.00382938	0.177102	5.27388	0.00332751	0.00676463	0.128946	4.69961	P04637	P04637	Cellular tumor antigen p53	TP53
8.67070007324219	8.6793737411499	8.59158802032471	8.64368915557861	9.13830280303955	9.22554206848145	9.08909225463867	9.20000171661377	9.20588111877441	9.13026905059814	9.2108268737793	9.25059032440186	+	+	MRPL44_WT;MRPS22_WT	12	12	12	78	78	78	22.782	0	106.13	12604000000	127	7.82334e-06	0.0006875	0.516897	14.1372	2.3887e-06	0	0.553054	17.3016	P04792	P04792	Heat shock protein beta-1	HSPB1
9.01190853118896	9.07707691192627	9.11072444915771	9.06837177276611	8.72551918029785	8.87803936004639	8.73957252502441	8.83211231231689	8.99219512939453	8.97523403167725	9.00350379943848	8.96549320220947	+	+	MRPL44_WT;MRPS22_WT	12	12	12	54.3	54.3	54.3	35.716	0	111.79	10698000000	108	0.000632563	0.0021106	-0.27321	-6.49743	0.00969217	0.0138178	-0.0829139	-3.73388	P04818	P04818	Thymidylate synthase	TYMS
9.61076641082764	9.61122417449951	9.59803485870361	9.69521045684814	9.68007278442383	9.68035316467285	9.79721927642822	9.67033863067627	9.70310211181641	9.74589443206787	9.72090339660645	9.72849178314209		+	MRPL44_WT	31	31	31	60.3	60.3	60.3	68.569	0	323.31	55545000000	411	0.0824095	0.0791689	0.078187	2.08285	0.00724615	0.0115785	0.095789	3.98447	P04843	P04843	Dolichyl-diphosphooligosaccharide--protein glycosyltransferase subunit 1	RPN1
9.60263538360596	9.52750110626221	9.54301166534424	9.49200534820557	9.60071182250977	9.57238388061523	9.63298320770264	9.61673831939697	9.59789276123047	9.64467525482178	9.59661865234375	9.62082290649414		+	MRPL44_WT	24	24	24	57.8	57.8	57.8	69.283	0	323.31	44878000000	382	0.0507008	0.051167	0.0644159	2.43667	0.0285227	0.0330493	0.073714	2.86743	P04844	P04844	Dolichyl-diphosphooligosaccharide--protein glycosyltransferase subunit 2	RPN2
8.61125564575195	8.61758708953857	8.61570835113525	8.60086441040039	8.87183570861816	8.86042213439941	8.88095664978027	8.83390522003174	8.77628707885742	8.76696300506592	8.75692462921143	8.71357440948486	+	+	MRPL44_WT;MRPS22_WT	14	13	9	49.9	46.8	33	40.45	0	86.819	6682300000	182	4.36187e-07	0.00293333	0.250426	23.0572	6.15051e-05	0.000376471	0.142083	9.89517	P04899;P09471;P11488;A8MTJ3	P04899	Guanine nucleotide-binding protein G(i) subunit alpha-2	GNAI2
9.54851245880127	9.5319128036499	9.49393177032471	9.56634330749512	9.53302192687988	9.46691226959229	9.58367443084717	9.53964042663574	9.60240745544434	9.61247634887695	9.60274314880371	9.59526443481445		+	MRPL44_WT	36	36	22	42.8	42.8	27	112.89	0	323.31	41000000000	442	0.883791	0.86265	-0.00436282	-0.1525	0.0051154	0.00923765	0.0680478	4.29595	P05023;P13637;Q13733;P20648;P54707	P05023	Sodium/potassium-transporting ATPase subunit alpha-1	ATP1A1
8.04285144805908	8.08671569824219	8.03610992431641	8.06788921356201	8.43697357177734	8.304856300354	8.36425113677979	8.29497337341309	8.35458850860596	8.28762245178223	8.34329032897949	8.4315242767334	+	+	MRPL44_WT;MRPS22_WT	6	6	6	28.1	28.1	28.1	35.061	0	17.29	2038300000	27	0.000154328	0.00122088	0.291872	8.40709	8.78019e-05	0.000328205	0.295865	9.29385	P05026	P05026	Sodium/potassium-transporting ATPase subunit beta-1	ATP1B1
9.03502941131592	9.05292510986328	9.00693607330322	9.03634929656982	9.28517436981201	9.19636917114258	9.28883075714111	9.24127292633057	9.20145130157471	9.18044090270996	9.21911239624023	9.2219352722168	+	+	MRPL44_WT;MRPS22_WT	22	22	20	58.2	58.2	56.5	56.381	0	175.79	16740000000	263	8.87189e-05	0.000770833	0.220102	9.2768	1.39813e-05	0	0.172925	12.7973	P05091	P05091	Aldehyde dehydrogenase, mitochondrial	ALDH2
9.59128761291504	9.6712007522583	9.61733627319336	9.66975402832031	9.70682907104492	9.70139503479004	9.73750305175781	9.65946006774902	9.69454383850098	9.64356136322021	9.67184829711914	9.76219081878662	+		MRPS22_WT	15	15	9	47	47	28.5	32.852	0	70.702	54205000000	254	0.0462244	0.0483227	0.0639021	2.50484	0.134177	0.1307	0.0556414	1.73096	P05141;Q9H0C2	P05141	ADP/ATP translocase 2;ADP/ATP translocase 2, N-terminally processed	SLC25A5
7.46134853363037	7.55127906799316	7.12317609786987	7.41990613937378	7.51646947860718	7.51098728179932	7.56226921081543	7.53828477859497	7.50994157791138	7.41276264190674	7.51819801330566	7.54651784896851				3	3	3	6.2	6.2	6.2	80.058	0	4.3771	346920000	11	0.176693	0.161822	0.143075	1.53082	0.309303	0.290613	0.107928	1.11048	P05165	P05165	Propionyl-CoA carboxylase alpha chain, mitochondrial	PCCA
7.63593578338623	7.61796426773071	7.18308877944946	7.62203788757324	7.63730955123901	7.67591571807861	7.70926141738892	7.74811840057373	7.79022884368896	7.78712034225464	7.64878940582275	7.72612380981445				6	6	6	18	18	18	58.215	0	19.916	539460000	16	0.166857	0.152455	0.177895	1.57267	0.101369	0.0989939	0.223309	1.93337	P05166	P05166	Propionyl-CoA carboxylase beta chain, mitochondrial	PCCB
9.24479675292969	9.2896556854248	9.2423677444458	9.27077198028564	9.24785041809082	9.2391996383667	9.18292808532715	9.25736618041992	9.25580310821533	9.25799083709717	9.27009582519531	9.28530979156494				22	22	22	61.6	61.6	61.6	36.112	0	159.6	20607000000	244	0.186529	0.170276	-0.030062	-1.4911	0.695432	0.663813	0.00540185	0.41088	P05198	P05198	Eukaryotic translation initiation factor 2 subunit 1	EIF2S1
9.84019374847412	9.79691410064697	9.70837879180908	9.6671257019043	9.70280075073242	9.7495584487915	9.49255084991455	9.71622848510742	9.70913410186768	9.74347877502441	9.66700458526611	9.59440326690674				4	3	3	89.5	74.6	74.6	11.514	0	79.324	57409000000	98	0.259782	0.234523	-0.0878685	-1.24433	0.193919	0.185689	-0.0746479	-1.46252	P05386	P05386	60S acidic ribosomal protein P1	RPLP1
9.92889213562012	9.90464496612549	9.864333152771	9.86723804473877	9.7554178237915	9.82493209838867	9.69181537628174	9.85280323028564	9.74722576141357	9.72482490539551	9.81991863250732	9.81689739227295	+	+	MRPL44_WT;MRPS22_WT	11	11	10	97.4	97.4	82.6	11.665	0	196.29	75011000000	267	0.0313475	0.0342633	-0.110035	-2.79555	0.00742524	0.0117662	-0.11406	-3.96311	P05387	P05387	60S acidic ribosomal protein P2	RPLP2
9.83911991119385	9.83118438720703	9.78978538513184	9.76449012756348	9.72973155975342	9.7614164352417	9.67334365844727	9.68095207214355	9.69799613952637	9.71677112579346	9.73335742950439	9.73843193054199	+	+	MRPL44_WT;MRPS22_WT	15	15	15	59.3	59.3	59.3	34.273	0	186.54	64191000000	320	0.0132303	0.0157329	-0.094784	-3.47454	0.00531329	0.00940904	-0.0845058	-4.26136	P05388;Q8NHW5	P05388;Q8NHW5	60S acidic ribosomal protein P0;60S acidic ribosomal protein P0-like	RPLP0;RPLP0P6
7.39253854751587	7.53538274765015	7.49815893173218	6.87285661697388	7.06051206588745	7.6298885345459	7.84724569320679	7.82355880737305	7.40356683731079	7.15943717956543	7.47123289108276	7.45742750167847				3	3	3	14.5	14.5	14.5	35.675	0	15.542	392540000	10	0.309181	0.278427	0.265567	1.11079	0.786307	0.757766	0.0481819	0.283521	P05412	P05412	Transcription factor AP-1	JUN
9.40114212036133	9.37182521820068	9.4129810333252	9.35694313049316	9.39564037322998	9.47104263305664	9.3699951171875	9.46747493743896	9.36319828033447	9.38041019439697	9.41580772399902	9.35658073425293				25	25	25	50.5	50.5	50.5	46.836	0	122.71	28685000000	425	0.208194	0.188618	0.0403154	1.41007	0.728873	0.696232	-0.00672364	-0.36325	P05455	P05455	Lupus La protein	SSB
7.35342502593994	7.00685119628906	7.07627630233765	7.75153303146362	7.31827545166016	8.02563381195068	7.21398401260376	7.93152379989624	8.21708869934082	7.89864301681519	8.0774040222168	8.18797206878662		+	MRPL44_WT	1	1	1	22.8	22.8	22.8	14.277	0	59.649	777680000	16	0.269947	0.244244	0.325333	1.21516	0.004851	0.00923671	0.798256	4.34459	P05496;Q06055;P48201	P05496;Q06055;P48201	ATP synthase F(0) complex subunit C1, mitochondrial;ATP synthase F(0) complex subunit C2, mitochondrial;ATP synthase F(0) complex subunit C3, mitochondrial	ATP5G1;ATP5G2;ATP5G3
7.80539894104004	7.8887186050415	7.8012113571167	7.61759805679321	7.92869806289673	7.86479568481445	7.70336866378784	7.79115009307861	7.82024097442627	7.89925146102905	7.82968330383301	7.90408229827881				3	3	3	10.3	10.3	10.3	48.062	0	21.576	784070000	21	0.580786	0.534407	0.0437714	0.583542	0.215042	0.204528	0.0850828	1.38607	P05549;Q6VUC0;Q92481	P05549	Transcription factor AP-2-alpha	TFAP2A
8.89832496643066	8.87227249145508	8.85283374786377	8.90662097930908	9.22047424316406	9.18092823028564	9.28813743591309	9.24331092834473	9.09025764465332	9.12613105773926	9.08102321624756	9.07638549804688	+	+	MRPL44_WT;MRPS22_WT	25	25	25	40.4	40.4	40.4	88.414	0	143.68	14185000000	190	9.28861e-06	0.000611111	0.3507	13.7278	1.50096e-05	0	0.210936	12.642	P05556	P05556	Integrin beta-1	ITGB1
9.80902767181396	9.6368989944458	9.79776573181152	9.74703121185303	10.0246086120605	9.73973846435547	9.92780113220215	9.74786186218262	9.79751014709473	9.74097061157227	9.82488059997559	9.86366176605225				29	28	19	71.2	69.5	52.3	48.057	0	323.31	82255000000	581	0.211129	0.190894	0.112322	1.39969	0.255635	0.239431	0.0590749	1.25651	P05783;CON__A2AB72;CON__Q148H6;CON__O76013;CON__O76014;CON__Q7Z3Y7;CON__Q2M2I5;O76014;Q7Z3Y7;O76013;Q2M2I5	P05783	Keratin, type I cytoskeletal 18	KRT18
8.53981590270996	8.57660579681396	8.50687026977539	8.42175197601318	8.43649673461914	8.46281719207764	8.26052474975586	8.36528205871582	8.39915466308594	8.37839794158936	8.41438865661621	8.40657424926758		+	MRPL44_WT	13	13	13	55	55	55	40.786	0	78.485	3129200000	81	0.0594094	0.0583954	-0.129981	-2.32049	0.0166583	0.020915	-0.111632	-3.28786	P06132	P06132	Uroporphyrinogen decarboxylase	UROD
7.31331872940063	7.34394025802612	7.1489109992981	7.07979583740234	7.40286302566528	7.29830694198608	7.31137228012085	7.42127466201782	7.41341733932495	7.47612142562866	7.46026611328125	7.31576061248779		+	MRPL44_WT	3	3	3	4.3	4.3	4.3	156.33	0	30.77	276540000	22	0.102051	0.0962665	0.136963	1.92854	0.0374998	0.0417502	0.1949	2.66048	P06213	P06213	Insulin receptor;Insulin receptor subunit alpha;Insulin receptor subunit beta	INSR
6.82395887374878	7.38180637359619	7.08835220336914	7.66850709915161	7.79464149475098	7.70905780792236	7.29214000701904	7.7043137550354	7.19739627838135	7.5845685005188	7.68283987045288	7.759690284729				4	4	4	15.2	15.2	15.2	48.766	0	6.3089	448140000	10	0.123484	0.114472	0.384382	1.79099	0.203597	0.193777	0.315468	1.42659	P06280	P06280	Alpha-galactosidase A	GLA
8.78353881835938	7.18354272842407	7.22137689590454	8.82786655426025	7.24216508865356	7.39656543731689	8.66519641876221	8.70574378967285	7.14787769317627	8.67796230316162	8.71583652496338	8.7137336730957				3	3	3	17.1	17.1	17.1	12.203	0	15.66	4889700000	17	0.997909	0.997487	-0.00166357	-0.00273148	0.626676	0.593251	0.309771	0.512406	P06454	P06454	Prothymosin alpha;Prothymosin alpha, N-terminally processed;Thymosin alpha-1	PTMA
9.07892799377441	9.07689476013184	9.06625175476074	9.13779735565186	8.92084312438965	9.0328197479248	8.99789714813232	8.94660949707031	8.98830890655518	8.97443294525146	9.01523399353027	9.01807594299316	+	+	MRPL44_WT;MRPS22_WT	18	18	16	70	70	63.6	34.095	0	95.964	12689000000	161	0.00839406	0.011001	-0.115426	-3.85673	0.00331556	0.00680164	-0.090955	-4.70308	P06493	P06493	Cyclin-dependent kinase 1	CDK1
10.1777963638306	10.1455068588257	10.1252536773682	10.1585731506348	10.1429214477539	10.1747283935547	10.2524642944336	10.2238855361938	10.2083339691162	10.2193746566772	10.1559429168701	10.1672286987305				27	27	27	71.8	71.8	71.8	56.559	0	323.31	185660000000	1156	0.132992	0.122503	0.0467174	1.73738	0.107131	0.104064	0.0359375	1.8935	P06576	P06576	ATP synthase subunit beta, mitochondrial	ATP5B
8.62803077697754	8.56991195678711	8.52282238006592	8.62330055236816	8.37392330169678	8.43463230133057	8.39607715606689	8.41770458221436	8.47360420227051	8.42999458312988	8.49227142333984	8.46029663085938	+	+	MRPL44_WT;MRPS22_WT	6	6	6	34.1	34.1	34.1	25.097	0	24.777	3537300000	59	0.00067686	0.00205843	-0.180432	-6.41555	0.00486463	0.00922557	-0.121975	-4.34201	P06730;A6NMX2	P06730	Eukaryotic translation initiation factor 4E	EIF4E
10.3546075820923	10.3228597640991	10.2849044799805	10.3190231323242	10.0352296829224	10.1551837921143	10.0076627731323	10.0911388397217	10.1913108825684	10.2134647369385	10.2657136917114	10.2445735931396	+	+	MRPL44_WT;MRPS22_WT	29	29	26	77.6	77.6	69.1	47.168	0	323.31	203720000000	1308	0.000434792	0.00210354	-0.248045	-6.96606	0.00564944	0.00980587	-0.091583	-4.20579	P06733	P06733	Alpha-enolase	ENO1
8.81648635864258	8.84902000427246	8.83582973480225	8.6759614944458	9.0028133392334	9.12316513061523	8.96704196929932	9.05361652374268	8.96407604217529	8.95992851257324	8.97088146209717	8.9520320892334	+	+	MRPL44_WT;MRPS22_WT	23	23	17	36	36	27.7	97.147	0	141.85	9724500000	225	0.00360524	0.00627368	0.242335	4.62267	0.00592252	0.0103099	0.167405	4.16331	P06737	P06737	Glycogen phosphorylase, liver form	PYGL
9.54975128173828	9.59462451934814	9.56483173370361	9.61050033569336	9.37276458740234	9.50389957427979	9.37966823577881	9.44819641113281	9.46999835968018	9.46698665618896	9.51239109039307	9.53002071380615	+	+	MRPL44_WT;MRPS22_WT	24	24	19	55.7	55.7	43.5	63.146	0	307.84	39457000000	537	0.00397469	0.00668348	-0.153795	-4.53011	0.00653064	0.0109221	-0.0850778	-4.07611	P06744	P06744	Glucose-6-phosphate isomerase	GPI
10.26686668396	10.158392906189	10.1274938583374	10.1823291778564	10.052116394043	10.0974998474121	10.1441068649292	10.229118347168	10.1877460479736	10.2733945846558	10.1636381149292	10.1086664199829				14	14	14	55.8	55.8	55.8	32.575	0	323.31	198000000000	867	0.313023	0.282274	-0.0530603	-1.10118	0.993109	0.992369	-0.000409365	-0.0090027	P06748	P06748	Nucleophosmin	NPM1
8.67537498474121	8.57970333099365	8.62269020080566	8.76932525634766	8.62820529937744	8.65558052062988	8.71598625183105	8.72088623046875	8.56898784637451	8.60277557373047	8.58483982086182	8.5983304977417				14	8	7	33	18.2	13.3	32.95	0	27.973	5517600000	72	0.707807	0.661461	0.0183911	0.393137	0.12922	0.125805	-0.07304	-1.75818	P06753	P06753	Tropomyosin alpha-3 chain	TPM3
8.08454036712646	8.09673595428467	8.09004592895508	8.15195178985596	8.4483814239502	8.35749626159668	8.45356273651123	8.39828777313232	8.20685291290283	8.23215675354004	8.1883659362793	8.14986515045166	+	+	MRPL44_WT;MRPS22_WT	18	18	18	25.5	25.5	25.5	116.04	0	73.487	2071700000	68	3.0126e-05	0.000806723	0.308614	11.2079	0.00898347	0.0133021	0.0884917	3.79851	P06756	P06756	Integrin alpha-V;Integrin alpha-V heavy chain;Integrin alpha-V light chain	ITGAV
8.05200099945068	7.96551704406738	8.08396816253662	7.89339542388916	8.3419885635376	8.31943893432617	8.2686243057251	8.21679878234863	8.31724834442139	8.18349742889404	8.26264095306396	8.31298065185547	+	+	MRPL44_WT;MRPS22_WT	9	9	9	22.7	22.7	22.7	60.702	0	62.031	1722000000	51	0.00137039	0.00307853	0.287992	5.60828	0.00225276	0.00510109	0.270371	5.08575	P06865	P06865	Beta-hexosaminidase subunit alpha	HEXA
8.64239501953125	8.67861843109131	8.61527633666992	8.62482833862305	9.01220417022705	8.88666534423828	8.97302627563477	8.89901542663574	8.67412567138672	8.64585399627686	8.63151454925537	8.6947717666626	+		MRPS22_WT	16	16	16	38.9	38.9	38.9	52.948	0	48.467	6455600000	106	9.64308e-05	0.000751269	0.302448	9.14101	0.325723	0.307745	0.021287	1.0701	P07099	P07099	Epoxide hydrolase 1	EPHX1
8.58517837524414	8.58378791809082	8.48345851898193	8.47561264038086	8.31674575805664	8.4214391708374	8.23777008056641	8.42367172241211	8.44613265991211	8.43598747253418	8.45086479187012	8.42393398284912	+	+	MRPL44_WT;MRPS22_WT	5	5	5	64.4	64.4	64.4	10.044	0	7.897	3208200000	43	0.0152567	0.0176998	-0.182103	-3.35857	0.0239913	0.0281311	-0.0927796	-3.00055	P07108	P07108	Acyl-CoA-binding protein	DBI
10.1777963638306	10.2475805282593	10.2034950256348	10.1984367370605	9.97424411773682	10.0565233230591	9.95213794708252	9.99777984619141	10.0587291717529	10.0805540084839	10.1537237167358	10.1382398605347	+	+	MRPL44_WT;MRPS22_WT	21	21	20	64.1	64.1	64.1	36.638	0	290.66	161190000000	1024	0.000220422	0.00185714	-0.211656	-7.88529	0.0105489	0.0149824	-0.0990155	-3.66243	P07195;Q6ZMR3;P07864	P07195	L-lactate dehydrogenase B chain	LDHB
7.23560428619385	7.28206920623779	6.90529918670654	7.00086784362793	7.70906639099121	7.47199535369873	7.5037088394165	7.36863994598389	7.66860961914063	7.52142572402954	7.66035318374634	7.63182926177979	+	+	MRPL44_WT;MRPS22_WT	4	3	3	7.7	7.7	7.7	61.516	0	17.752	313350000	17	0.0124258	0.01472	0.407393	3.52614	0.00182379	0.00449251	0.514594	5.30345	P07196	P07196	Neurofilament light polypeptide	NEFL
6.84511995315552	7.40158987045288	7.47872495651245	7.52047061920166	7.19220542907715	7.13552474975586	7.23020172119141	7.21770477294922	7.58996057510376	7.60737991333008	7.25608921051025	7.19847917556763				4	4	4	9.2	9.2	9.2	65.171	0	8.4829	269280000	7	0.487	0.44471	-0.117567	-0.740415	0.613912	0.582027	0.101501	0.531888	P07199	P07199	Major centromere autoantigen B	CENPB
7.7575249671936	7.74314117431641	7.76423597335815	7.49066066741943	8.06799983978271	8.13075160980225	8.1629524230957	8.19487476348877	7.99524450302124	7.92656898498535	7.90508842468262	7.81118631362915	+	+	MRPL44_WT;MRPS22_WT	5	5	5	39.4	39.4	39.4	22.088	0	19.493	972800000	20	0.000749986	0.00234989	0.450254	6.29298	0.0277049	0.0322054	0.220631	2.88969	P07203	P07203	Glutathione peroxidase 1	GPX1
9.4977445602417	9.41907978057861	9.40133190155029	9.46471309661865	9.41662406921387	9.36683368682861	9.45287418365479	9.41818523406982	9.40737342834473	9.4193115234375	9.42041778564453	9.42908954620361				25	25	25	55.9	55.9	55.9	57.116	0	260.81	30834000000	359	0.297734	0.268449	-0.032088	-1.14002	0.277522	0.260286	-0.0266693	-1.19404	P07237	P07237	Protein disulfide-isomerase	P4HB
7.95418453216553	7.88960409164429	7.95955181121826	7.99088478088379	8.51066589355469	8.38895320892334	8.52155685424805	8.4546012878418	8.00915336608887	7.9695930480957	8.04450035095215	8.10195350646973	+		MRPS22_WT	5	5	5	22.7	22.7	22.7	20.863	0	14.803	1774300000	33	8.21366e-06	0.000666667	0.520388	14.0199	0.0571016	0.0594571	0.0827438	2.34945	P07305	P07305	Histone H1.0;Histone H1.0, N-terminally processed	H1F0
9.14038276672363	9.16634082794189	9.1313943862915	9.13931179046631	9.22543811798096	9.22104930877686	9.26154804229736	9.19901466369629	9.31492042541504	9.32629489898682	9.31659889221191	9.32145309448242	+	+	MRPL44_WT;MRPS22_WT	14	14	14	43.2	43.2	43.2	44.552	0	179.54	20199000000	200	0.00153389	0.00347475	0.0824051	5.48663	5.95081e-07	0	0.175459	21.8821	P07339	P07339	Cathepsin D;Cathepsin D light chain;Cathepsin D heavy chain	CTSD
9.95968055725098	9.94678592681885	9.93904495239258	9.93241310119629	10.293384552002	10.2980890274048	10.3248176574707	10.3166618347168	10.1219539642334	10.1224451065063	10.0726909637451	10.0921945571899	+	+	MRPL44_WT;MRPS22_WT	28	28	28	71.1	71.1	71.1	38.604	0	323.31	166680000000	643	2.10725e-08	0	0.363757	38.3257	2.34632e-05	0	0.15784	11.7041	P07355;A6NMY6	P07355;A6NMY6	Annexin A2;Putative annexin A2-like protein	ANXA2;ANXA2P2
8.38829708099365	8.41150188446045	8.33014965057373	8.34269905090332	8.38266563415527	8.54457664489746	8.41324901580811	8.41069316864014	8.42651081085205	8.41291427612305	8.45560646057129	8.50726222991943		+	MRPL44_WT	13	13	13	24.8	24.8	24.8	81.889	0	31.968	2949400000	66	0.140217	0.128735	0.0696342	1.69908	0.0269214	0.0311314	0.0824115	2.91168	P07384	P07384	Calpain-1 catalytic subunit	CAPN1
10.065990447998	10.060131072998	10.051383972168	9.98065757751465	9.86842727661133	10.0339860916138	9.87134552001953	9.96645164489746	9.98494148254395	9.99425601959229	10.0285301208496	9.98209953308105				29	7	6	72.5	20.5	17.1	49.67	0	154.74	120010000000	440	0.0581363	0.057331	-0.104488	-2.33631	0.111191	0.108247	-0.042084	-1.86667	P07437	P07437	Tubulin beta chain	TUBB
8.85322952270508	8.85648155212402	8.88409233093262	8.84289646148682	9.12021160125732	9.01886653900146	9.16133785247803	9.11922264099121	8.87452793121338	8.87801551818848	8.92019081115723	8.93374538421631	+		MRPS22_WT	13	13	13	29.6	29.6	29.6	58.112	0	33.266	10406000000	110	0.000236526	0.00204167	0.245735	7.78541	0.0496732	0.0533524	0.0424449	2.45174	P07602	P07602	Prosaposin;Saposin-A;Saposin-B-Val;Saposin-B;Saposin-C;Saposin-D	PSAP
8.62764263153076	8.62858295440674	8.60012340545654	8.60372924804688	8.95266151428223	8.91281700134277	8.95826721191406	8.95971870422363	8.86169528961182	8.84328269958496	8.89310646057129	8.89130306243896	+	+	MRPL44_WT;MRPS22_WT	12	12	12	31.5	31.5	31.5	63.111	0	72.803	7464800000	128	2.99338e-07	0.0044	0.330847	24.5646	1.86553e-06	0	0.257327	18.0418	P07686	P07686	Beta-hexosaminidase subunit beta;Beta-hexosaminidase subunit beta chain B;Beta-hexosaminidase subunit beta chain A	HEXB
7.99106216430664	7.98551607131958	8.02914047241211	7.99831581115723	8.07118225097656	8.03286075592041	7.95114803314209	8.04851913452148	8.07838439941406	8.08418273925781	8.08930492401123	8.06099987030029		+	MRPL44_WT	3	3	3	15.3	15.3	15.3	37.564	0	25.451	1219300000	14	0.406056	0.37135	0.0249189	0.893386	0.000535666	0.0024	0.0772094	6.70206	P07711	P07711	Cathepsin L1;Cathepsin L1 heavy chain;Cathepsin L1 light chain	CTSL
9.72665405273438	9.77720165252686	9.72880840301514	9.71185779571533	9.72040748596191	9.78656673431396	9.63924694061279	9.70609474182129	9.76672554016113	9.714430809021	9.80357360839844	9.78095054626465				10	10	10	89.3	89.3	89.3	15.054	0	81.883	63690000000	388	0.515685	0.472995	-0.0230515	-0.690505	0.247623	0.232886	0.0302896	1.28055	P07737;CON__P02584	P07737	Profilin-1	PFN1
9.11876010894775	9.21737861633301	9.19312477111816	9.03490924835205	8.63551425933838	8.79894733428955	8.55274105072021	8.71561908721924	8.90135478973389	8.93500804901123	8.8701753616333	8.87090682983398	+	+	MRPL44_WT;MRPS22_WT	10	10	10	77.2	77.2	77.2	19.608	0	157.22	10716000000	140	0.000440755	0.00208649	-0.465338	-6.94858	0.00135828	0.0038674	-0.246682	-5.61794	P07741	P07741	Adenine phosphoribosyltransferase	APRT
9.64442920684814	9.6520528793335	9.63411426544189	9.66022968292236	9.74922561645508	9.79281139373779	9.81099796295166	9.78685092926025	9.65257549285889	9.66220951080322	9.61424350738525	9.59804630279541	+		MRPS22_WT	68	68	68	62.5	62.5	62.5	170.59	0	323.31	56314000000	770	6.79416e-05	0.00087574	0.137265	9.72363	0.365021	0.345112	-0.0159378	-0.979805	P07814	P07814	Bifunctional glutamate/proline--tRNA ligase;Glutamate--tRNA ligase;Proline--tRNA ligase	EPRS
7.89387273788452	7.81446075439453	7.75677299499512	7.80699348449707	8.15724563598633	8.00590991973877	8.07239723205566	8.09194850921631	7.99728155136108	7.94501543045044	8.04214191436768	8.08972835540771	+	+	MRPL44_WT;MRPS22_WT	7	7	7	25.4	25.4	25.4	37.821	0	41.406	1062400000	46	0.000767707	0.0024359	0.26385	6.26533	0.0030646	0.00657426	0.200517	4.77944	P07858	P07858	Cathepsin B;Cathepsin B light chain;Cathepsin B heavy chain	CTSB
9.94911670684814	9.97341442108154	9.97365379333496	10.0090684890747	9.8334789276123	9.87151432037354	9.82621097564697	9.82923316955566	9.85307693481445	9.78326034545898	9.88486289978027	9.8637809753418	+	+	MRPL44_WT;MRPS22_WT	45	33	33	62.8	43.4	43.4	84.659	0	323.31	95343000000	902	0.000157085	0.00120158	-0.136204	-8.3805	0.00210574	0.00478989	-0.130068	-5.15462	P07900;Q14568;Q58FG0	P07900	Heat shock protein HSP 90-alpha	HSP90AA1
9.92134284973145	9.78408908843994	9.95534133911133	9.83675479888916	10.0357093811035	9.79027843475342	9.98699569702148	9.98344612121582	9.98164653778076	9.93069458007813	9.97723388671875	10.0092811584473				18	18	11	47.4	47.4	36.3	33.67	0	199.22	101440000000	389	0.306573	0.276339	0.0747254	1.11736	0.0555589	0.0583235	0.100332	2.3695	P07910;Q86SE5	P07910	Heterogeneous nuclear ribonucleoproteins C1/C2	HNRNPC
8.76612281799316	8.5965747833252	8.60366344451904	8.63105773925781	8.48218727111816	8.55856418609619	8.72385787963867	8.48596286773682	8.59615707397461	8.77185153961182	8.55478000640869	8.4698657989502				1	1	1	19.8	19.8	19.8	10.739	0	23.077	4756900000	24	0.255837	0.230505	-0.0867116	-1.25591	0.519933	0.492075	-0.0511911	-0.683272	P07919	P07919	Cytochrome b-c1 complex subunit 6, mitochondrial	UQCRH
7.82452917098999	7.85063409805298	7.77681016921997	7.79293775558472	7.86810922622681	7.91164207458496	7.90343189239502	7.90966320037842	7.87692737579346	7.89948654174805	7.77987051010132	7.78443193435669	+		MRPS22_WT	8	3	3	19.5	9.8	9.8	60.801	0	16.634	794120000	32	0.0041262	0.00688279	0.0869838	4.49492	0.520156	0.492298	0.0239513	0.682894	P07947;P06239	P07947	Tyrosine-protein kinase Yes	YES1
7.38768768310547	6.84455823898315	7.81685066223145	7.21736574172974	8.0116548538208	7.82147407531738	8.03538990020752	7.78797006607056	7.90636730194092	7.91116285324097	7.85286426544189	7.20732259750366	+		MRPS22_WT	9	8	8	26	24.4	24.4	58.573	0	19.557	711700000	10	0.0301417	0.0328771	0.597507	2.82534	0.178656	0.171511	0.402814	1.52273	P07948;P08631	P07948	Tyrosine-protein kinase Lyn	LYN
9.09551811218262	9.03108501434326	9.02690124511719	9.01890850067139	9.10585021972656	9.07583904266357	9.11849594116211	9.12241268157959	9.19362545013428	9.2443265914917	9.13261222839355	9.07620334625244	+	+	MRPL44_WT;MRPS22_WT	16	16	16	47.6	47.6	47.6	54.636	0	289.67	14962000000	219	0.0227564	0.0247411	0.0625463	3.04159	0.0265016	0.0308881	0.118589	2.92375	P07954	P07954	Fumarate hydratase, mitochondrial	FH
7.92118692398071	7.66648054122925	7.56570625305176	8.10154056549072	7.73739957809448	7.659583568573	7.76428842544556	7.84844160079956	7.78273057937622	7.77149200439453	7.63915777206421	7.70862483978271				3	3	3	8.9	8.9	8.9	80.692	0	45.816	685740000	14	0.648283	0.601125	-0.0613003	-0.479914	0.510229	0.482479	-0.0882273	-0.699852	P08047	P08047	Transcription factor Sp1	SP1
7.59412717819214	7.64415311813354	7.81890535354614	7.68392896652222	7.92689275741577	7.8146538734436	7.88799381256104	7.78283786773682	7.71970415115356	7.73363065719604	7.80712223052979	7.85333919525146	+		MRPS22_WT	9	9	9	10.3	10.3	10.3	154.79	0	29.901	689770000	35	0.0283066	0.0308235	0.167816	2.87325	0.156604	0.151806	0.0931704	1.61886	P08069;P14616	P08069	Insulin-like growth factor 1 receptor;Insulin-like growth factor 1 receptor alpha chain;Insulin-like growth factor 1 receptor beta chain	IGF1R
9.04540157318115	9.0367488861084	9.0273904800415	8.98816204071045	8.90300273895264	8.96226024627686	8.87469005584717	8.92598724365234	8.91639041900635	8.92489433288574	8.99434757232666	8.93026638031006	+	+	MRPL44_WT;MRPS22_WT	27	27	27	44.9	44.9	44.9	75.872	0	83.538	10401000000	147	0.00295435	0.0051989	-0.107941	-4.81525	0.00904744	0.0133099	-0.0829511	-3.79245	P08133	P08133	Annexin A6	ANXA6
9.26095294952393	9.2740421295166	9.20515060424805	9.28598499298096	9.72480773925781	9.68235301971436	9.75537204742432	9.69691562652588	9.53715133666992	9.51352405548096	9.52109909057617	9.49644565582275	+	+	MRPL44_WT;MRPS22_WT	28	28	28	54.1	54.1	54.1	67.993	0	323.31	37659000000	453	1.35648e-06	0.00169231	0.458329	19.0413	1.17969e-05	0	0.260522	13.1764	P08195	P08195	4F2 cell-surface antigen heavy chain	SLC3A2
8.27098178863525	8.21598148345947	8.19509696960449	8.27468872070313	7.94594573974609	8.09663200378418	7.98553419113159	8.04879093170166	8.01598834991455	8.06748008728027	7.99593782424927	7.92278242111206	+	+	MRPL44_WT;MRPS22_WT	13	12	12	27.1	25.9	25.9	85.182	0	67.686	1470700000	43	0.00130718	0.00295035	-0.219962	-5.65982	0.000567109	0.00246305	-0.23864	-6.63129	P08237	P08237	ATP-dependent 6-phosphofructokinase, muscle type	PFKM
10.4347448348999	10.4394273757935	10.4017963409424	10.449462890625	10.2109603881836	10.3375186920166	10.2224826812744	10.3117322921753	10.2966871261597	10.262261390686	10.3143520355225	10.3084573745728	+	+	MRPL44_WT;MRPS22_WT	45	44	31	68.8	67.1	46.1	83.263	0	323.31	261160000000	1555	0.00293147	0.00515235	-0.160684	-4.82287	0.00012483	0.000649123	-0.135918	-8.73152	P08238;Q58FF7	P08238	Heat shock protein HSP 90-beta	HSP90AB1
8.48647308349609	8.49529457092285	8.45782089233398	8.44785499572754	8.49720573425293	8.48268795013428	8.58988285064697	8.48698234558105	8.44574451446533	8.4963903427124	8.416823387146	8.45304298400879				15	15	15	29.2	29.2	29.2	69.81	0	59.495	3490200000	93	0.178932	0.163465	0.0423288	1.5216	0.38115	0.361045	-0.0188606	-0.944983	P08240	P08240	Signal recognition particle receptor subunit alpha	SRPR
8.72644996643066	8.76263332366943	8.74769115447998	8.73908138275146	9.15790939331055	9.3197717666626	9.1541805267334	9.24264049530029	9.17819976806641	9.19365310668945	9.2335033416748	9.22670269012451	+	+	MRPL44_WT;MRPS22_WT	23	23	23	53.8	53.8	53.8	64.369	0	134.14	14267000000	243	2.21251e-05	0.000864865	0.474662	11.8235	8.32678e-08	0	0.464051	30.4494	P08243	P08243	Asparagine synthetase [glutamine-hydrolyzing]	ASNS
7.83612775802612	8.00117111206055	8.01632308959961	7.40829086303711	7.89521265029907	8.16551113128662	7.86283493041992	7.86707258224487	7.95961856842041	8.17932224273682	8.10883522033691	8.05823612213135				4	4	4	13.9	13.9	13.9	39.33	0	12.355	1085900000	24	0.438744	0.400852	0.13218	0.829168	0.130505	0.126875	0.261025	1.75103	P08397	P08397	Porphobilinogen deaminase	HMBS
9.04587078094482	8.99366569519043	8.99761772155762	9.07907295227051	9.04056262969971	9.04731369018555	9.17306995391846	9.05153846740723	9.09138584136963	9.08095073699951	9.07007503509521	9.08877372741699		+	MRPL44_WT	19	19	19	56.7	56.7	56.7	43.295	0	135.22	13309000000	169	0.241471	0.21744	0.0490644	1.29948	0.0430772	0.046683	0.0537395	2.55709	P08559;P29803	P08559	Pyruvate dehydrogenase E1 component subunit alpha, somatic form, mitochondrial	PDHA1
8.85750770568848	8.89353942871094	8.86730289459229	8.9354362487793	8.83859729766846	8.85523414611816	9.08217525482178	8.89615154266357	9.05876731872559	9.04399108886719	8.9454984664917	8.92279815673828		+	MRPL44_WT	8	8	8	32	32	32	35.422	0	79.489	10170000000	103	0.631996	0.586345	0.029593	0.504352	0.0349895	0.0386576	0.104317	2.7125	P08574	P08574	Cytochrome c1, heme protein, mitochondrial	CYC1
8.29163551330566	8.47043991088867	8.44572830200195	8.36893749237061	8.47665786743164	8.3444709777832	8.38367176055908	8.3862133026123	8.49663925170898	8.3812780380249	8.41843414306641	8.4376392364502				7	6	6	36.9	33.3	33.3	25.486	0	57.061	3084000000	70	0.944518	0.936475	0.00356817	0.0725562	0.435568	0.412883	0.0393124	0.83525	P08579	P08579	U2 small nuclear ribonucleoprotein B	SNRPB2
9.02991104125977	8.9590892791748	8.93479156494141	8.98532772064209	8.86291790008545	8.93388652801514	8.99842929840088	8.9866418838501	8.91700649261475	8.92367362976074	8.92456912994385	8.90650177001953		+	MRPL44_WT	15	15	15	43.2	43.2	43.2	51.556	0	67.317	10239000000	161	0.42283	0.38554	-0.031811	-0.859971	0.02894	0.0333961	-0.0593421	-2.85634	P08621	P08621	U1 small nuclear ribonucleoprotein 70 kDa	SNRNP70
7.42405366897583	7.0705304145813	7.55979871749878	7.54165410995483	7.97191572189331	7.77141857147217	7.87826299667358	7.80210304260254	7.70927858352661	7.098069190979	7.72119188308716	7.83252191543579	+		MRPS22_WT	6	6	6	8.9	8.9	8.9	114.54	0	23.583	562770000	12	0.00957647	0.0122307	0.456916	3.74407	0.379071	0.358885	0.191256	0.949405	P08648	P08648	Integrin alpha-5;Integrin alpha-5 heavy chain;Integrin alpha-5 light chain	ITGA5
6.74575519561768	7.22029447555542	7.18777084350586	6.90407466888428	7.50208568572998	7.44791746139526	7.13235664367676	7.14114427566528	7.37568187713623	7.54603672027588	7.48324489593506	7.52086305618286		+	MRPL44_WT	2	2	2	8.9	8.9	8.9	55.674	0	29.261	199990000	4	0.101421	0.0958432	0.291402	1.933	0.00815789	0.012576	0.466983	3.88135	P08651	P08651	Nuclear factor 1 C-type	NFIC
10.3427381515503	10.1383972167969	10.294135093689	10.2674999237061	10.5539197921753	10.4151735305786	10.5786962509155	10.495044708252	10.5265979766846	10.5136966705322	10.5159797668457	10.5016069412231	+	+	MRPL44_WT;MRPS22_WT	56	56	49	87.6	87.6	81.8	53.651	0	323.31	324150000000	1313	0.00455986	0.00767961	0.250016	4.40173	0.0011769	0.00343301	0.253778	5.77566	P08670;P41219	P08670	Vimentin	VIM
9.3295202255249	9.34960746765137	9.30903339385986	9.29007911682129	9.25837421417236	9.29103565216064	9.22227382659912	9.26035785675049	9.2468433380127	9.20865631103516	9.17146301269531	9.11233711242676	+	+	MRPL44_WT;MRPS22_WT	9	9	9	57	57	57	15.55	0	70.177	22853000000	161	0.0178938	0.0204263	-0.0615497	-3.23074	0.00514129	0.00921596	-0.134735	-4.29134	P08708	P08708	40S ribosomal protein S17	RPS17
7.89362859725952	8.03746604919434	8.05876731872559	8.0329008102417	8.00410652160645	7.99337005615234	8.04080009460449	8.00177669525146	8.02542877197266	8.0328197479248	8.00220966339111	8.05945014953613				9	4	4	37.6	20.6	20.6	40.532	0	20.39	1199500000	32	0.915819	0.900416	0.00432265	0.110233	0.561949	0.535048	0.0242864	0.61369	P08754	P08754	Guanine nucleotide-binding protein G(k) subunit alpha	GNAI3
9.31171131134033	9.31601238250732	9.28355026245117	9.24890422821045	9.18571186065674	9.28205490112305	9.05663776397705	9.18075656890869	9.13500499725342	9.1378288269043	9.1798677444458	9.09895515441895		+	MRPL44_WT	18	18	18	70	70	70	35.936	0	202.64	18918000000	231	0.0582732	0.0574214	-0.113754	-2.3346	0.000531456	0.00240602	-0.15213	-6.71189	P08758	P08758	Annexin A5	ANXA5
10.0339059829712	10.0211067199707	9.98041725158691	9.98171901702881	9.86598587036133	9.95688343048096	9.8491678237915	9.94739437103271	9.88938045501709	9.85916805267334	9.90427207946777	9.88267230987549	+	+	MRPL44_WT;MRPS22_WT	20	20	20	64.4	64.4	64.4	32.854	0	268.63	100150000000	371	0.0178993	0.0203936	-0.0994294	-3.2305	0.000346184	0.00222619	-0.120414	-7.26399	P08865	P08865	40S ribosomal protein SA	RPSA
7.78439617156982	7.93301105499268	7.9116530418396	7.91869068145752	8.05426788330078	7.9516921043396	8.11377620697021	7.90741682052612	7.85134410858154	7.89776992797852	7.9571475982666	7.20951175689697				3	3	3	14.3	14.3	14.3	25.636	0	13.193	1124600000	25	0.0857993	0.0820283	0.119851	2.05372	0.408582	0.38596	-0.157994	-0.888287	P08962	P08962	CD63 antigen	CD63
8.27742576599121	8.20142459869385	8.22313213348389	8.43501567840576	8.14578628540039	8.20013904571533	8.37106800079346	8.15008068084717	7.97488927841187	8.05564594268799	8.00259780883789	7.67385005950928		+	MRPL44_WT	4	4	4	21.8	21.8	21.8	38.632	0	34.973	1748600000	26	0.401086	0.366626	-0.067481	-0.903483	0.0121395	0.0168933	-0.357504	-3.54539	P09001	P09001	39S ribosomal protein L3, mitochondrial	MRPL3
8.97295665740967	8.95491313934326	8.91015434265137	8.96510791778564	8.99668216705322	8.95927047729492	9.02127170562744	9.01017284393311	8.98636436462402	8.97250366210938	9.01577854156494	8.94318771362305				8	8	7	33.7	33.7	30.9	31.279	0	115.42	10900000000	85	0.0558597	0.0555179	0.0460663	2.36554	0.213445	0.203163	0.0286756	1.3916	P09012	P09012	U1 small nuclear ribonucleoprotein A	SNRPA
8.21176147460938	8.08682250976563	8.26521873474121	8.17228221893311	8.35102272033691	8.55137634277344	8.37029075622559	8.49589061737061	8.12827014923096	8.06770324707031	8.45647239685059	7.95953273773193	+		MRPS22_WT	10	7	7	40.6	27.9	27.9	47.268	0	81.392	2253900000	35	0.00565932	0.008447	0.258124	4.20421	0.793594	0.76331	-0.0310266	-0.273563	P09104	P09104	Gamma-enolase	ENO2
7.9940619468689	8.03526973724365	8.07488918304443	8.08504104614258	8.14684104919434	8.13161849975586	8.22852897644043	8.14758396148682	8.05388450622559	8.11527729034424	8.05138397216797	7.99593353271484	+		MRPS22_WT	7	7	7	25.9	25.9	25.9	44.292	0	51.773	1391600000	49	0.00843441	0.0110424	0.116328	3.85261	0.838716	0.81479	0.00680435	0.212549	P09110	P09110	3-ketoacyl-CoA thiolase, peroxisomal	ACAA1
7.97227668762207	8.03722763061523	7.89266204833984	7.88171529769897	8.04508781433105	8.01173973083496	7.96994686126709	7.8977370262146	8.02031993865967	7.97761392593384	7.9439640045166	7.93884468078613				5	5	5	44.4	44.4	44.4	16.156	0	20.377	1042000000	22	0.494849	0.451604	0.0351574	0.726565	0.576855	0.548174	0.0242152	0.589785	P09132	P09132	Signal recognition particle 19 kDa protein	SRP19
9.85170459747314	9.91993522644043	9.86287689208984	9.82311534881592	9.83381652832031	9.94115352630615	9.76740837097168	9.87423801422119	9.85759735107422	9.84368705749512	9.90950298309326	9.9156322479248				12	12	12	61	61	61	23.356	0	291.78	83715000000	282	0.813941	0.78307	-0.0102539	-0.24592	0.551075	0.524376	0.0171969	0.631376	P09211	P09211	Glutathione S-transferase P	GSTP1
8.5321683883667	8.07744026184082	8.43733787536621	8.46301174163818	8.41871547698975	8.36690807342529	8.5297384262085	8.41894721984863	8.50023651123047	8.47375011444092	8.45454025268555	8.31601238250732				4	4	4	25.2	25.2	25.2	17.394	0	19.746	3168500000	25	0.620911	0.575802	0.0560877	0.521178	0.61303	0.581655	0.0586452	0.533243	P09234	P09234	U1 small nuclear ribonucleoprotein C	SNRPC
8.09670162200928	8.14550685882568	8.04672908782959	8.10571479797363	8.30278491973877	8.48529529571533	8.39077663421631	8.45175552368164	8.24467277526855	8.20704174041748	8.18069934844971	8.12352466583252	+	+	MRPL44_WT;MRPS22_WT	6	6	6	64.4	64.4	64.4	14.716	0	40.814	1955600000	54	0.000464867	0.00229024	0.30899	6.88054	0.0322704	0.0358753	0.0903215	2.77356	P09382	P09382	Galectin-1	LGALS1
7.73076629638672	7.818443775177	7.88869047164917	7.86211967468262	7.48181533813477	7.57174396514893	7.57952070236206	7.50364112854004	7.68899774551392	7.68091535568237	7.60998916625977	7.60163640975952	+	+	MRPL44_WT;MRPS22_WT	2	2	2	11.9	11.9	11.9	25.789	0	8.5895	565300000	27	0.000468399	0.00227822	-0.290825	-6.87092	0.00495053	0.00916806	-0.17962	-4.32594	P09417	P09417	Dihydropteridine reductase	QDPR
9.5840482711792	9.61468601226807	9.52901935577393	9.65176200866699	9.57385730743408	9.6416130065918	9.57526874542236	9.62134265899658	9.55667591094971	9.56418037414551	9.58916759490967	9.54154205322266				16	16	13	47.4	47.4	36.3	24.893	0	181.96	46497000000	311	0.801592	0.769103	0.00814152	0.262669	0.293557	0.275641	-0.0319874	-1.15092	P09429;B2RPK0	P09429	High mobility group protein B1	HMGB1
8.52147769927979	8.45197010040283	8.47230243682861	8.61848735809326	8.84127140045166	8.67955493927002	8.85540390014648	8.88169860839844	8.52175235748291	8.57891368865967	8.56674385070801	8.58349323272705	+		MRPS22_WT	13	7	4	34.2	19.7	14.4	32.708	0	45.455	4956900000	81	0.00229955	0.00473543	0.298423	5.06489	0.284541	0.267058	0.0466664	1.17491	P09493	P09493	Tropomyosin alpha-1 chain	TPM1
7.8188853263855	7.76575803756714	7.75930500030518	7.90268802642822	7.97406482696533	7.22354698181152	8.10023307800293	7.88830852508545	7.83017158508301	7.7783465385437	7.82523775100708	7.79702520370483				2	2	2	8.7	8.7	8.7	25.19	0	7.4968	761970000	16	0.941808	0.933976	-0.0151207	-0.076107	0.914317	0.900287	-0.00396383	-0.11221	P09497	P09497	Clathrin light chain B	CLTB
7.91441202163696	7.99374485015869	7.92237758636475	7.83287286758423	8.16619300842285	8.18754863739014	8.05869197845459	8.21903419494629	8.13113689422607	8.1088695526123	8.20733833312988	8.13618087768555	+	+	MRPL44_WT;MRPS22_WT	8	8	8	34.5	34.5	34.5	35.882	0	51.923	1346600000	48	0.00232616	0.00477266	0.242015	5.05324	0.00108598	0.00320808	0.23003	5.86553	P09525	P09525	Annexin A4	ANXA4
8.56342220306396	8.56649684906006	8.53844833374023	8.52475929260254	8.5599308013916	8.46125793457031	8.46951293945313	8.47353076934814	8.57452869415283	8.57742309570313	8.51081275939941	8.47580146789551				9	9	9	28.7	28.7	28.7	47.578	0	114.37	3818200000	76	0.0635146	0.0619966	-0.0572236	-2.27175	0.629791	0.596266	-0.0136402	-0.507686	P09543	P09543	2,3-cyclic-nucleotide 3-phosphodiesterase	CNP
7.85605812072754	7.7095160484314	7.74083614349365	7.82659959793091	7.75643062591553	7.73901844024658	7.8016095161438	7.76576519012451	7.83389902114868	7.92802715301514	7.7998366355896	7.82133007049561				5	5	5	26	26	26	32.818	0	17.898	731360000	11	0.652829	0.605626	-0.0175465	-0.473149	0.21186	0.201293	0.0625207	1.39713	P09601	P09601	Heme oxygenase 1	HMOX1
9.19989204406738	9.15760803222656	9.15806102752686	9.19821739196777	9.11106109619141	9.13817596435547	9.20425605773926	9.13267612457275	9.2033863067627	9.21735191345215	9.14955806732178	9.11823177337646				16	16	16	52.8	52.8	52.8	54.177	0	199.86	17257000000	219	0.221153	0.200179	-0.0319023	-1.36522	0.81653	0.78828	-0.00631261	-0.242418	P09622	P09622	Dihydrolipoyl dehydrogenase, mitochondrial	DLD
10.3802833557129	10.2830753326416	10.2740650177002	10.4348878860474	10.2224826812744	10.2322340011597	10.3497819900513	10.3429946899414	10.3097791671753	10.3974704742432	10.2743883132935	10.2799634933472				34	34	34	64.5	64.5	64.5	38.746	0	323.31	247940000000	978	0.321054	0.290135	-0.0562046	-1.0814	0.586699	0.557477	-0.0276775	-0.574198	P09651;Q32P51	P09651;Q32P51	Heterogeneous nuclear ribonucleoprotein A1;Heterogeneous nuclear ribonucleoprotein A1, N-terminally processed;Heterogeneous nuclear ribonucleoprotein A1-like 2	HNRNPA1;HNRNPA1L2
8.81117916107178	8.84950542449951	8.85931205749512	8.92613697052002	8.8732213973999	8.81342792510986	8.87032794952393	8.8405704498291	8.81883239746094	8.76926612854004	8.82988929748535	8.90163230895996				11	11	11	46.7	46.7	46.7	28.415	0	50.5	7953500000	90	0.676839	0.62929	-0.0121465	-0.437819	0.416958	0.3948	-0.0316284	-0.871554	P09661	P09661	U2 small nuclear ribonucleoprotein A	SNRPA1
10.044225692749	10.0020799636841	9.98539066314697	10.0202779769897	10.0146465301514	10.0447359085083	10.0285711288452	10.04758644104	9.96714496612549	9.99081325531006	9.92923450469971	9.93906021118164		+	MRPL44_WT	57	57	57	60	60	60	113.08	0	323.31	115070000000	948	0.206627	0.187375	0.0208914	1.41566	0.0240295	0.028256	-0.0564303	-2.99931	P09874	P09874	Poly [ADP-ribose] polymerase 1	PARP1
9.0906457901001	9.13369846343994	9.13046264648438	9.14016246795654	8.98822402954102	9.05857753753662	8.96640014648438	9.01895046234131	8.94757080078125	8.91582202911377	8.99460792541504	9.02300548553467	+	+	MRPL44_WT;MRPS22_WT	29	29	29	29.2	29.2	29.2	165.91	0	142.73	12436000000	196	0.00234247	0.00481657	-0.115704	-5.04618	0.00113668	0.00339563	-0.153491	-5.8144	P09884	P09884	DNA polymerase alpha catalytic subunit	POLA1
9.56111335754395	9.5922327041626	9.52010345458984	9.58504295349121	9.46236801147461	9.57514190673828	9.48434257507324	9.52334308624268	9.53686141967773	9.54878234863281	9.55258274078369	9.54599952697754				11	11	11	71.3	71.3	71.3	24.824	0	323.31	40232000000	183	0.121722	0.112892	-0.0533242	-1.80136	0.306232	0.288173	-0.0185666	-1.11823	P09936	P09936	Ubiquitin carboxyl-terminal hydrolase isozyme L1	UCHL1
9.26152420043945	9.27664566040039	9.21563720703125	9.23764419555664	9.04202365875244	9.20631313323975	9.01615524291992	9.083251953125	9.20104217529297	9.16657829284668	9.22945117950439	9.20052242279053	+	+	MRPL44_WT;MRPS22_WT	19	19	19	43.9	43.9	43.9	69.284	0	188.51	17840000000	194	0.0108294	0.0135167	-0.160927	-3.64043	0.0402007	0.0443292	-0.0484643	-2.60851	P09960	P09960	Leukotriene A-4 hydrolase	LTA4H
8.77278327941895	8.68340682983398	8.69739532470703	8.73737525939941	8.45907592773438	8.59351825714111	8.51402950286865	8.56564712524414	8.47476959228516	8.44739055633545	8.47607803344727	8.37176990509033	+	+	MRPL44_WT;MRPS22_WT	6	2	2	23.1	10.7	10.7	39.455	0	52.485	6050500000	53	0.00185776	0.00383544	-0.189672	-5.28418	0.000117656	0.000486486	-0.280238	-8.82396	P09972	P09972	Fructose-bisphosphate aldolase C	ALDOC
10.0992317199707	9.89652061462402	10.1903877258301	10.1128063201904	10.3276243209839	10.1687917709351	10.3939609527588	10.4267225265503	10.3305149078369	10.2113342285156	10.3784523010254	10.488169670105	+	+	MRPL44_WT;MRPS22_WT	6	6	4	53.9	53.9	46.9	13.509	0	155.46	207610000000	352	0.0241358	0.0259839	0.254538	2.99589	0.0171677	0.0216434	0.277381	3.26376	Q71UI9;P0C0S5	Q71UI9;P0C0S5	Histone H2A.V;Histone H2A.Z	H2AFV;H2AFZ
10.7631731033325	10.8122110366821	10.7278985977173	10.7515172958374	10.225025177002	10.2765073776245	10.2209186553955	10.2485866546631	10.4242610931396	10.3830785751343	10.3897504806519	10.3644571304321	+	+	MRPL44_WT;MRPS22_WT	40	40	25	77.1	77.1	48.4	70.051	0	323.31	402570000000	1409	3.61082e-07	0.00366667	-0.520941	-23.802	2.47887e-06	0	-0.373313	-17.1932	P0DMV9;P0DMV8	P0DMV9;P0DMV8	Heat shock 70 kDa protein 1B;Heat shock 70 kDa protein 1A	HSPA1B;HSPA1A
9.0338659286499	8.99532794952393	8.97814846038818	9.02567481994629	9.05732345581055	8.98845195770264	9.03019523620605	8.99402618408203	9.04914093017578	9.01401615142822	9.03064060211182	9.01042747497559				8	8	8	51.2	51.2	51.2	27.872	0	88.084	11794000000	99	0.671792	0.623742	0.00924492	0.445193	0.301451	0.284104	0.017802	1.13042	P0DN76;Q01081;Q8WU68	P0DN76;Q01081	Splicing factor U2AF 35 kDa subunit	U2AF1
8.19950866699219	8.23304653167725	8.15793991088867	8.17417621612549	8.4169397354126	8.53807067871094	8.40394401550293	8.43860530853271	8.38722991943359	8.34803199768066	8.38469409942627	8.32764530181885	+	+	MRPL44_WT;MRPS22_WT	11	11	11	36.5	36.5	36.5	60.586	0	53.53	2451500000	50	0.000295661	0.0023038	0.258222	7.47629	0.000233379	0.00109831	0.170732	7.8043	P0DN79;P35520	P0DN79;P35520	Cystathionine beta-synthase	CBS
9.28232765197754	9.09261512756348	9.07975959777832	9.16770076751709	9.177565574646	9.15219688415527	9.11280632019043	9.19473648071289	9.07664012908936	9.06509399414063	9.17475700378418	9.17324447631836				11	11	11	57.7	57.7	57.7	16.837	0	97.122	15753000000	99	0.942765	0.934792	0.00372553	0.0748523	0.570259	0.542122	-0.0331669	-0.600316	P0DP25;P0DP24;P0DP23;P27482;P02585	P0DP25;P0DP24;P0DP23
8.21005058288574	8.0769681930542	8.08282089233398	8.13235569000244	7.99413251876831	8.11176681518555	8.19055557250977	8.08596801757813	8.10019779205322	8.03157043457031	8.02238750457764	8.01765918731689				6	6	6	61.7	61.7	61.7	15.237	0	24.14	1409200000	21	0.577503	0.531667	-0.0299431	-0.588754	0.0633868	0.0655619	-0.0825951	-2.27322	P0DPB6	P0DPB6
7.66943788528442	7.69217681884766	7.28556632995605	7.72118377685547	7.8565354347229	7.70618009567261	7.9326868057251	7.74801731109619	7.83341503143311	7.84244680404663	7.74617481231689	7.78393220901489				2	2	2	16.3	16.3	16.3	19.393	0	38.155	646330000	9	0.105619	0.0991639	0.218764	1.90375	0.0935361	0.0923608	0.209401	1.99139	P10109	P10109	Adrenodoxin, mitochondrial	FDX1
8.60006809234619	8.67269802093506	8.71111488342285	8.6615571975708	8.5369119644165	8.64311695098877	8.47326755523682	8.62794971466064	8.66628360748291	8.58390140533447	8.70423603057861	8.67788982391357				12	12	12	33.6	33.6	33.6	60.67	0	50.081	4992000000	107	0.0957561	0.0905421	-0.091048	-1.97446	0.927741	0.916051	-0.00328183	-0.0945631	P10155	P10155	60 kDa SS-A/Ro ribonucleoprotein	TROVE2
7.53761768341064	7.57014560699463	7.65946912765503	7.44257402420044	7.73993587493896	7.67309474945068	7.6483211517334	7.67950963973999	7.79974031448364	7.72720766067505	7.72466897964478	7.72478342056274	+	+	MRPL44_WT;MRPS22_WT	5	5	5	10.2	10.2	10.2	105.32	0	39.569	521820000	18	0.0346531	0.0373972	0.132764	2.71978	0.00750274	0.0119169	0.191648	3.95405	P10253	P10253	Lysosomal alpha-glucosidase;76 kDa lysosomal alpha-glucosidase;70 kDa lysosomal alpha-glucosidase	GAA
7.73107290267944	7.73479175567627	7.39797496795654	7.70394468307495	8.00138759613037	7.87065553665161	8.03567028045654	7.87591743469238	7.65963077545166	7.68656492233276	7.63265991210938	6.88887453079224	+		MRPS22_WT	10	4	1	39.1	13.4	4.4	40.648	0	13.965	660110000	21	0.0163471	0.0189744	0.303962	3.30298	0.435593	0.412778	-0.175014	-0.835201	P10321	P10321	HLA class I histocompatibility antigen, Cw-7 alpha chain	HLA-C
7.45180177688599	7.42078065872192	7.43279314041138	7.45704889297485	7.57974910736084	7.49839305877686	7.43031692504883	7.48582077026367	7.54804515838623	7.53653335571289	7.57054281234741	7.59542989730835		+	MRPL44_WT	4	4	3	8.6	8.6	6.9	67.585	0	9.795	359650000	19	0.119715	0.111064	0.0579638	1.81337	0.000222118	0.000888889	0.122032	7.87438	P10398	P10398	Serine/threonine-protein kinase A-Raf	ARAF
10.4170732498169	10.2174053192139	10.2149496078491	10.4865436553955	10.3685102462769	10.2536773681641	10.3464117050171	10.3735370635986	10.2603816986084	10.2696533203125	10.3769054412842	10.3303327560425				17	17	4	39.7	39.7	16	21.865	0	70.897	238980000000	275	0.984247	0.982037	0.00154114	0.0205808	0.752309	0.721572	-0.0246747	-0.330428	P10412;P16402;Q02539;P22492;P16401	P10412;P16402	Histone H1.4;Histone H1.3	HIST1H1E;HIST1H1D
9.08008480072021	9.0906457901001	9.04004859924316	9.05891895294189	8.98951244354248	8.98666381835938	9.06814861297607	8.97064399719238	9.01878356933594	9.00659465789795	9.00595188140869	8.9727668762207	+	+	MRPL44_WT;MRPS22_WT	16	16	16	41.3	41.3	41.3	68.996	0	100.82	12249000000	182	0.0412557	0.0433823	-0.0636823	-2.58921	0.00440171	0.00832714	-0.0664003	-4.43451	P10515	P10515	Dihydrolipoyllysine-residue acetyltransferase component of pyruvate dehydrogenase complex, mitochondrial	DLAT
8.08521938323975	8.26071548461914	8.21258735656738	8.34435272216797	8.23006534576416	8.19387531280518	8.25520038604736	8.20248794555664	8.38472938537598	8.3833122253418	8.42623424530029	8.44743728637695		+	MRPL44_WT	16	16	12	14.6	14.6	11.7	212.88	0	63.649	2241200000	54	0.927436	0.913652	-0.00531149	-0.0949639	0.0169782	0.0213344	0.18471	3.27264	P10586	P10586	Receptor-type tyrosine-protein phosphatase F	PTPRF
9.41969108581543	9.39095306396484	9.35688591003418	9.29134654998779	9.27799892425537	9.30824375152588	9.11290645599365	9.16013813018799	9.28007698059082	9.30278491973877	9.3829174041748	9.3386754989624	+		MRPS22_WT	7	7	7	62.9	62.9	62.9	11.737	0	29.788	24335000000	160	0.0326091	0.0356413	-0.149897	-2.76566	0.319741	0.301006	-0.0386055	-1.08461	P10599	P10599	Thioredoxin	TXN
8.95730590820313	8.89599132537842	8.83914470672607	8.98439693450928	8.08930492401123	7.87561082839966	8.03144931793213	8.04579257965088	8.11521053314209	7.9172797203064	7.88135051727295	8.23228454589844	+	+	MRPL44_WT;MRPS22_WT	9	9	9	45.7	45.7	45.7	13.696	0	25.451	4250400000	41	3.79626e-06	0.000977778	-0.90867	-15.9925	6.14611e-05	0.000378698	-0.882678	-9.89642	P10606	P10606	Cytochrome c oxidase subunit 5B, mitochondrial	COX5B
8.15329647064209	8.16843891143799	8.16935062408447	8.15935707092285	8.34376335144043	8.11630916595459	8.25507926940918	8.19265079498291	8.21343803405762	8.11803340911865	8.26580810546875	8.33679962158203				7	7	7	21	21	21	54.465	0	49.506	1809900000	53	0.231462	0.207958	0.0643399	1.33122	0.175821	0.168804	0.070909	1.53444	P10619	P10619	Lysosomal protective protein;Lysosomal protective protein 32 kDa chain;Lysosomal protective protein 20 kDa chain	CTSA
8.59081935882568	8.55343437194824	8.49234104156494	8.54770088195801	8.5442419052124	8.63192081451416	8.50967311859131	8.61702156066895	8.51071929931641	8.53016090393066	8.57044982910156	8.52810668945313				9	9	9	37	37	37	42.981	0	45.796	3999200000	70	0.436311	0.398744	0.0296404	0.833823	0.65567	0.624029	-0.0112147	-0.468936	P10644	P10644	cAMP-dependent protein kinase type I-alpha regulatory subunit;cAMP-dependent protein kinase type I-alpha regulatory subunit, N-terminally processed	PRKAR1A
9.3153190612793	9.36500072479248	9.35158348083496	9.36146354675293	9.24024963378906	9.30481338500977	9.09725761413574	9.24718761444092	9.28780174255371	9.27242183685303	9.28436279296875	9.30822277069092	+	+	MRPL44_WT;MRPS22_WT	13	13	13	74.1	74.1	74.1	31.462	0	158.24	22249000000	209	0.0327123	0.0357965	-0.125965	-2.76327	0.00444183	0.00828607	-0.0601394	-4.42607	P10768	P10768	S-formylglutathione hydrolase	ESD
10.5352945327759	10.5205230712891	10.500524520874	10.5432605743408	10.4138021469116	10.4216365814209	10.5083274841309	10.4510488510132	10.4021406173706	10.4450435638428	10.3593235015869	10.3414144515991	+	+	MRPL44_WT;MRPS22_WT	48	48	48	77.8	77.8	77.8	61.054	0	323.31	380410000000	2291	0.017324	0.0198117	-0.0761969	-3.25653	0.00149176	0.00413547	-0.13792	-5.51651	P10809	P10809	60 kDa heat shock protein, mitochondrial	HSPD1
9.81108570098877	9.78981304168701	9.7255277633667	9.85478591918945	9.83272647857666	9.81332111358643	9.91017627716064	9.87469673156738	9.77394771575928	9.77314949035645	9.75240230560303	9.78615474700928				34	33	33	53.2	53.2	53.2	72.332	0	323.31	73639000000	670	0.120772	0.112044	0.062427	1.80702	0.423157	0.401995	-0.0238895	-0.85933	P11021	P11021	78 kDa glucose-regulated protein	HSPA5
8.00095462799072	7.95547103881836	7.90738964080811	8.02505970001221	7.93417024612427	7.83370780944824	7.96138763427734	7.92019653320313	7.83021020889282	7.80220556259155	7.7731351852417	7.84050750732422		+	MRPL44_WT	11	11	11	12.2	12.2	12.2	177.6	0	94.163	929380000	43	0.16527	0.150899	-0.0598532	-1.57964	0.00175424	0.00439255	-0.160704	-5.34421	P11047	P11047	Laminin subunit gamma-1	LAMC1
7.59278726577759	7.44302797317505	6.90318727493286	7.60500335693359	7.86103820800781	6.72852039337158	7.9153208732605	7.71957159042358	7.77953863143921	7.22100162506104	7.76502752304077	7.95201206207275				5	5	5	13.5	13.5	13.5	48.344	0	9.9659	521240000	7	0.618523	0.573108	0.170111	0.524825	0.247278	0.232716	0.293393	1.2816	P11117	P11117	Lysosomal acid phosphatase	ACP2
10.2975416183472	10.3087139129639	10.2781820297241	10.2979354858398	10.2959623336792	10.3531656265259	10.3106718063354	10.3509845733643	10.2688817977905	10.2482433319092	10.2576065063477	10.2682733535767		+	MRPL44_WT	37	35	25	68	64.9	49.5	70.897	0	323.31	232410000000	1259	0.0874767	0.0829854	0.0321028	2.03973	0.00487832	0.00921446	-0.034842	-4.33943	P11142	P11142	Heat shock cognate 71 kDa protein	HSPA8
7.52036571502686	7.72492265701294	7.55175495147705	7.55388307571411	7.97265148162842	8.0273904800415	8.13398551940918	8.01380634307861	7.67893695831299	7.60553121566772	7.72096920013428	7.62016725540161	+		MRPS22_WT	6	6	6	12.2	12.2	12.2	54.083	0	17.999	696490000	24	0.000236915	0.00202759	0.449227	7.7831	0.246826	0.232209	0.0686696	1.28298	P11166	P11166	Solute carrier family 2, facilitated glucose transporter member 1	SLC2A1
7.37686109542847	6.97618722915649	7.57945203781128	7.69523620605469	7.64746618270874	8.13376235961914	8.12771987915039	8.13404941558838	8.02649211883545	7.89870309829712	7.94919490814209	7.89494180679321	+	+	MRPL44_WT;MRPS22_WT	3	3	3	5.8	5.8	5.8	53.924	0	22.497	860070000	21	0.0229822	0.0248938	0.603815	3.0339	0.0158492	0.0196667	0.535399	3.32784	P11169;Q8TDB8	P11169;Q8TDB8	Solute carrier family 2, facilitated glucose transporter member 3;Solute carrier family 2, facilitated glucose transporter member 14	SLC2A3;SLC2A14
8.03253841400146	7.9136815071106	7.93676996231079	7.99249601364136	7.83402013778687	7.91831350326538	7.98220348358154	7.95828676223755	7.88037919998169	7.81347417831421	7.86562490463257	7.87738275527954		+	MRPL44_WT	9	7	7	17.8	15.7	15.7	97.016	0	33.477	941470000	37	0.320837	0.290193	-0.0456655	-1.08193	0.0124125	0.017344	-0.109656	-3.52701	P11171	P11171	Protein 4.1	EPB41
8.80477333068848	8.83033180236816	8.79882335662842	8.83207416534424	8.53791999816895	8.64981174468994	8.51237773895264	8.55208396911621	8.7465877532959	8.7252254486084	8.80059337615967	8.78907299041748	+	+	MRPL44_WT;MRPS22_WT	16	16	16	52.3	52.3	52.3	52.221	0	121.31	6224400000	97	0.000189084	0.00177273	-0.253452	-8.10627	0.0408131	0.0450427	-0.0511308	-2.59724	P11172	P11172	Uridine 5-monophosphate synthase;Orotate phosphoribosyltransferase;Orotidine 5-phosphate decarboxylase	UMPS
8.91817760467529	8.89287376403809	8.84207248687744	8.8612060546875	8.91824531555176	8.92050457000732	9.0514612197876	8.98173713684082	8.95641326904297	8.98692798614502	8.93058204650879	8.96026134490967	+	+	MRPL44_WT;MRPS22_WT	14	14	14	61.3	61.3	61.3	39.233	0	74.09	10035000000	184	0.0462508	0.0482632	0.0894046	2.50442	0.00783222	0.0122329	0.0799637	3.91664	P11177	P11177	Pyruvate dehydrogenase E1 component subunit beta, mitochondrial	PDHB
7.76654672622681	7.77615594863892	7.65865039825439	7.66251230239868	7.65287446975708	7.67019033432007	7.64776420593262	7.61542415618896	7.70770645141602	7.7784481048584	7.65806865692139	7.62619638442993				6	6	6	19.5	19.5	19.5	53.486	0	23.244	574900000	26	0.0874759	0.0830286	-0.0694031	-2.03974	0.630544	0.597182	-0.0233614	-0.506547	P11182	P11182	Lipoamide acyltransferase component of branched-chain alpha-keto acid dehydrogenase complex, mitochondrial	DBT
8.47132110595703	8.42847537994385	8.42608833312988	8.38651657104492	8.35115814208984	8.51410961151123	8.35690498352051	8.41264533996582	8.44856739044189	8.45627498626709	8.51078605651855	8.41974067687988				20	15	14	31.6	24.6	23.5	96.695	0	50.976	3069100000	76	0.657146	0.608928	-0.0193958	-0.466749	0.27715	0.260408	0.0307419	1.19507	P11216	P11216	Glycogen phosphorylase, brain form	PYGB
8.25202751159668	8.25669384002686	8.18227195739746	8.27639293670654	8.38982105255127	8.31462574005127	8.39879035949707	8.36235046386719	8.32141208648682	8.25046920776367	8.2597131729126	8.3187313079834	+		MRPS22_WT	7	7	3	46.1	46.1	15	23.567	0	41.287	2215800000	66	0.00428622	0.0073284	0.12455	4.4593	0.152174	0.146922	0.0457349	1.63972	P11233	P11233	Ras-related protein Ral-A	RALA
8.11394309997559	8.36093425750732	8.32389163970947	8.3541088104248	8.43708419799805	8.38306140899658	8.23997497558594	8.33625984191895	8.30681133270264	8.36763572692871	8.38313293457031	8.3144359588623				4	4	4	9.8	9.8	9.8	44.882	0	20.857	2407500000	32	0.430372	0.393047	0.0608757	0.845269	0.408447	0.386071	0.0547845	0.88856	P11279	P11279	Lysosome-associated membrane glycoprotein 1	LAMP1
8.47956085205078	8.54544353485107	8.44251155853271	8.44059467315674	8.49329090118408	8.53915119171143	8.47572898864746	8.46121311187744	8.49480819702148	8.49039363861084	8.47554016113281	8.46305656433105				12	12	12	40.4	40.4	40.4	46.588	0	78.059	3429900000	84	0.625384	0.579943	0.0153184	0.514369	0.883056	0.866167	0.00392199	0.153474	P11310	P11310	Medium-chain specific acyl-CoA dehydrogenase, mitochondrial	ACADM
9.13219547271729	9.08217525482178	9.06122589111328	9.13436794281006	9.04688549041748	8.97786045074463	9.11048889160156	8.99732112884521	9.10812473297119	9.08586120605469	9.09391212463379	9.09843635559082				25	25	25	33.9	33.9	33.9	90.725	0	112.57	13690000000	204	0.0932735	0.0880634	-0.0693521	-1.99342	0.764824	0.735647	-0.00590754	-0.313071	P11387;Q969P6	P11387	DNA topoisomerase 1	TOP1
9.05037975311279	9.00496578216553	9.06565475463867	9.03358459472656	9.14170074462891	9.02559280395508	9.10704040527344	9.08760356903076	9.19069576263428	9.18044090270996	9.20311450958252	9.21216106414795		+	MRPL44_WT	43	43	33	36	36	30	174.38	0	208.33	14738000000	367	0.109467	0.102351	0.0518382	1.87794	3.90113e-05	0.000474074	0.157957	10.7152	P11388	P11388	DNA topoisomerase 2-alpha	TOP2A
8.36943817138672	8.42045116424561	8.42010402679443	8.38872241973877	8.58277893066406	8.66588115692139	8.56365871429443	8.54095458984375	8.45625972747803	8.39590263366699	8.43997955322266	8.42048358917236	+		MRPS22_WT	13	13	13	33.2	33.2	33.2	59.256	0	48.703	3400300000	99	0.000749702	0.00235498	0.188639	6.29343	0.165818	0.160096	0.0284774	1.57722	P11413	P11413	Glucose-6-phosphate 1-dehydrogenase	G6PD
7.28344440460205	7.27246904373169	6.99263525009155	8.09784698486328	6.99978923797607	7.69399929046631	7.54119205474854	8.02624702453613	7.5514497756958	7.57304573059082	6.68914937973022	7.02416563034058				3	3	3	21.7	21.7	21.7	17.776	0	6.8338	431940000	13	0.648374	0.601097	0.153708	0.479778	0.55207	0.525143	-0.202146	-0.629748	P11441	P11441	Ubiquitin-like protein 4A	UBL4A
7.4400110244751	7.59427118301392	7.66740608215332	7.4606876373291	7.68353319168091	7.64616823196411	7.50174379348755	7.59357404708862	7.59442567825317	7.68879365921021	7.64919853210449	7.70541048049927				4	4	4	15.6	15.6	15.6	45.509	0	25.306	465740000	32	0.365939	0.333196	0.0656608	0.977792	0.0935917	0.0923356	0.118863	1.99096	P11474;O95718	P11474	Steroid hormone receptor ERR1	ESRRA
8.3410587310791	8.41358470916748	8.27205085754395	8.27939319610596	8.40452575683594	8.32819652557373	8.24824333190918	8.25387096405029	8.2951488494873	8.26128673553467	8.27360343933105	8.3984956741333				11	11	11	16.4	16.4	16.4	129.63	0	54.076	2322300000	65	0.730412	0.687473	-0.0178127	-0.361081	0.684017	0.65196	-0.0193882	-0.427378	P11498	P11498	Pyruvate carboxylase, mitochondrial	PC
9.65466785430908	9.67883682250977	9.66422843933105	9.66959571838379	9.53500270843506	9.62164402008057	9.55983448028564	9.60036277770996	9.62011528015137	9.62061500549316	9.64114665985107	9.62538433074951	+	+	MRPL44_WT;MRPS22_WT	40	40	40	64.2	64.2	64.2	101.56	0	323.31	48862000000	436	0.0048589	0.00789448	-0.0876212	-4.3431	0.00129254	0.00375281	-0.0400169	-5.67217	P11586	P11586	C-1-tetrahydrofolate synthase, cytoplasmic;Methylenetetrahydrofolate dehydrogenase;Methenyltetrahydrofolate cyclohydrolase;Formyltetrahydrofolate synthetase;C-1-tetrahydrofolate synthase, cytoplasmic, N-terminally processed	MTHFD1
8.76771926879883	8.73706531524658	8.66951179504395	8.72593593597412	8.79048919677734	8.8019380569458	8.85286998748779	8.78966522216797	8.79018688201904	8.77187442779541	8.71860122680664	8.72338962554932	+		MRPS22_WT	34	34	34	22.6	22.6	22.6	274.37	0	174.88	6493400000	161	0.0165148	0.0190863	0.0836825	3.29479	0.375698	0.355885	0.025955	0.956622	P11717	P11717	Cation-independent mannose-6-phosphate receptor	IGF2R
8.72241973876953	8.72071361541748	8.71355819702148	8.68142223358154	8.51010227203369	8.55815601348877	8.45830535888672	8.46390819549561	8.59216594696045	8.62629890441895	8.65909862518311	8.57998943328857	+	+	MRPL44_WT;MRPS22_WT	10	10	10	49.5	49.5	49.5	39.724	0	113.84	4745100000	70	0.000152965	0.00122581	-0.21191	-8.42045	0.00332341	0.00677384	-0.0951402	-4.7008	P11766	P11766	Alcohol dehydrogenase class-3	ADH5
8.85119152069092	8.8673677444458	8.83666610717773	8.86921977996826	8.50391292572021	8.63620662689209	8.46915912628174	8.53211688995361	8.591064453125	8.64445781707764	8.6298885345459	8.64299869537354	+	+	MRPL44_WT;MRPS22_WT	16	15	15	64	61.4	61.4	33.729	0	118.14	5816300000	129	0.000126097	0.00135111	-0.320762	-8.71583	4.27065e-06	0	-0.229009	-15.6753	P11802	P11802	Cyclin-dependent kinase 4	CDK4
9.78550052642822	9.81585693359375	9.79108715057373	9.8248872756958	9.68451309204102	9.73145961761475	9.64108753204346	9.72732162475586	9.6948766708374	9.66836738586426	9.7216625213623	9.70554733276367	+	+	MRPL44_WT;MRPS22_WT	27	27	18	54.2	54.2	38.1	70.67	0	283.7	64344000000	437	0.00346375	0.006	-0.108238	-4.661	0.00034597	0.00223284	-0.106719	-7.26482	P11940;Q9H361;Q4VXU2;Q96DU9	P11940	Polyadenylate-binding protein 1	PABPC1
9.32756328582764	9.31584453582764	9.27815914154053	9.35568141937256	9.24012470245361	9.27749443054199	9.17373943328857	9.21645641326904	9.33957099914551	9.35305023193359	9.39569282531738	9.4046630859375	+		MRPS22_WT	15	15	15	82.4	82.4	82.4	28.768	0	171.24	23796000000	222	0.0141937	0.0168248	-0.0923584	-3.41713	0.0542943	0.0573051	0.0539322	2.38637	P12004	P12004	Proliferating cell nuclear antigen	PCNA
8.68306541442871	8.60991477966309	8.63874912261963	8.269606590271	7.61883544921875	7.30157232284546	7.45304298400879	7.29003477096558	7.29898405075073	7.35736322402954	7.15953731536865	7.06795835494995	+	+	MRPL44_WT;MRPS22_WT	2	2	2	43.1	43.1	43.1	12.155	0	12.326	1725100000	11	8.84519e-05	0.000774869	-1.13446	-9.28174	2.56529e-05	0	-1.32937	-11.5247	P12074	P12074	Cytochrome c oxidase subunit 6A1, mitochondrial	COX6A1
8.91083240509033	8.86941337585449	8.87169551849365	8.88861751556396	8.8735876083374	8.91257762908936	8.77494716644287	8.83229160308838	8.88913917541504	8.88516330718994	8.89715957641602	8.92585372924805				19	19	13	47.7	47.7	38.3	57.41	0	76.892	8655400000	117	0.279739	0.252051	-0.0367887	-1.18796	0.326058	0.307965	0.0141892	1.06929	P12081	P12081	Histidine--tRNA ligase, cytoplasmic	HARS
7.44760751724243	7.58235883712769	7.4529972076416	7.55349445343018	7.60981845855713	7.64172172546387	7.714271068573	7.74009418487549	7.57233715057373	7.49876546859741	7.58624982833862	7.65209150314331	+		MRPS22_WT	3	3	3	4.2	4.2	4.2	108.53	0	6.6095	439170000	25	0.0108582	0.0135042	0.167362	3.6382	0.19394	0.18561	0.0682465	1.46244	P12109	P12109	Collagen alpha-1(VI) chain	COL6A1
8.47170257568359	8.55164527893066	8.47497367858887	8.52646827697754	8.10287952423096	8.15360164642334	8.22479152679443	8.12846374511719	8.0963888168335	8.06077289581299	8.13363456726074	8.16509628295898	+	+	MRPL44_WT;MRPS22_WT	13	5	5	47.7	17.1	17.1	33.064	0	14.431	2326200000	32	3.75611e-05	0.00107246	-0.353763	-10.7862	1.2281e-05	0	-0.392224	-13.0857	P12235	P12235	ADP/ATP translocase 1	SLC25A4
8.83424282073975	8.94132232666016	8.88631629943848	8.84200382232666	8.66733169555664	8.72232913970947	8.78121662139893	8.71032905578613	8.65227508544922	8.65999221801758	8.66837692260742	8.58748626708984	+	+	MRPL44_WT;MRPS22_WT	14	8	4	49	30.5	12.8	32.866	0	52.705	7269200000	120	0.00379011	0.00643005	-0.15567	-4.57508	0.000270134	0.00134615	-0.233939	-7.60011	P12236	P12236	ADP/ATP translocase 3;ADP/ATP translocase 3, N-terminally processed	SLC25A6
9.50183963775635	9.5391263961792	9.50144290924072	9.52969932556152	9.39255619049072	9.46431064605713	9.39028167724609	9.43049430847168	9.360915184021	9.32725715637207	9.38498020172119	9.36947536468506	+	+	MRPL44_WT;MRPS22_WT	21	21	21	59.3	59.3	59.3	55.804	0	188.82	31626000000	301	0.00266482	0.00500855	-0.0986164	-4.91701	5.41998e-05	0.000410256	-0.15737	-10.117	P12268	P12268	Inosine-5-monophosphate dehydrogenase 2	IMPDH2
9.43447303771973	9.38662338256836	9.36135005950928	9.44546413421631	9.36783981323242	9.41209030151367	9.4863166809082	9.45906066894531	9.40219211578369	9.44470024108887	9.34397983551025	9.34163188934326				56	56	56	33.5	33.5	33.5	267.29	0	323.31	29339000000	459	0.486183	0.444126	0.0243492	0.741866	0.48172	0.454801	-0.0238516	-0.749817	P12270	P12270	Nucleoprotein TPR	TPR
10.0119504928589	10.035590171814	10.0066795349121	9.96095085144043	9.68727874755859	9.80064868927002	9.64782333374023	9.75473785400391	9.85150337219238	9.85371685028076	9.85577964782715	9.83154964447021	+	+	MRPL44_WT;MRPS22_WT	23	23	22	78.7	78.7	78.7	42.644	0	323.31	95630000000	606	0.000291489	0.00231847	-0.281171	-7.49567	8.28284e-05	0.000335079	-0.155655	-9.39007	P12277	P12277	Creatine kinase B-type	CKB
8.42602348327637	8.45507335662842	8.51881694793701	8.11085891723633	8.49264907836914	8.58420658111572	8.20698738098145	8.43139553070068	8.4591817855835	8.45207786560059	8.52082443237305	8.34566783905029				11	11	11	42.7	42.7	42.7	36.375	0	45.703	3046200000	65	0.688395	0.643294	0.0511165	0.421035	0.521332	0.492943	0.0667448	0.680898	P12429	P12429	Annexin A3	ANXA3
8.60184288024902	8.54594993591309	8.46286201477051	8.5363187789917	8.66358757019043	8.62828636169434	8.74749755859375	8.72044849395752	8.648681640625	8.66357803344727	8.62330055236816	8.5749454498291	+	+	MRPL44_WT;MRPS22_WT	12	12	9	46.5	46.5	38.1	47.036	0	140.82	4679700000	83	0.00798479	0.0108583	0.153212	3.89991	0.0389711	0.0427735	0.090883	2.6317	P12532	P12532	Creatine kinase U-type, mitochondrial	CKMT1A
7.65775346755981	6.80407047271729	7.57629537582397	7.57255792617798	7.50062084197998	7.59186553955078	7.52408456802368	7.44998741149902	7.52786159515381	7.58978223800659	7.30972671508789	7.42695760726929				5	5	5	20.9	20.9	20.9	50.47	0	11.725	331670000	14	0.594219	0.548151	0.11397	0.562396	0.781187	0.7534	0.0609127	0.290536	P12694	P12694	2-oxoisovalerate dehydrogenase subunit alpha, mitochondrial	BCKDHA
9.18797206878662	9.19739055633545	9.20666408538818	9.22499942779541	9.50121021270752	9.51269817352295	9.54372024536133	9.55333709716797	9.35358905792236	9.37103080749512	9.38676643371582	9.32872581481934	+	+	MRPL44_WT;MRPS22_WT	54	34	34	72.1	52.1	52.1	103.06	0	323.31	26998000000	332	5.7285e-07	0.00231579	0.323485	22.0229	4.21631e-05	0.000460432	0.155771	10.571	P12814;P35609	P12814	Alpha-actinin-1	ACTN1
8.36082077026367	8.41599082946777	8.34020614624023	8.33795833587646	8.4129638671875	8.39047622680664	8.38861656188965	8.39579772949219	8.43213558197021	8.43123531341553	8.46432590484619	8.45791244506836		+	MRPL44_WT	14	14	9	35.8	35.8	25.9	59.834	0	38.909	2785600000	89	0.130773	0.120755	0.0332196	1.74954	0.00625906	0.0108222	0.0826583	4.11388	P12931	P12931	Proto-oncogene tyrosine-protein kinase Src	SRC
8.53902626037598	8.4528751373291	8.40863037109375	8.25548934936523	8.36425113677979	8.48364448547363	8.30103015899658	8.40548324584961	8.49358367919922	8.45007991790771	8.47895622253418	8.43697357177734				12	12	12	35.9	35.9	35.9	54.548	0	90.465	3099400000	81	0.731449	0.688455	-0.025403	-0.359621	0.434418	0.412364	0.0508931	0.837459	P12955	P12955	Xaa-Pro dipeptidase	PEPD
9.70693111419678	9.74174213409424	9.71893310546875	9.70864200592041	9.71139335632324	9.7833890914917	9.73233699798584	9.76656150817871	9.65735244750977	9.65629959106445	9.64415264129639	9.67649269104004		+	MRPL44_WT	39	39	39	65	65	65	69.842	0	269.04	61071000000	729	0.156832	0.143068	0.0293581	1.6178	0.00115308	0.0033556	-0.0604877	-5.79842	P12956	P12956	X-ray repair cross-complementing protein 6	XRCC6
9.82939338684082	9.86195850372314	9.85721206665039	9.79432106018066	9.85356426239014	9.90658283233643	9.82785987854004	9.89083957672119	9.78572845458984	9.8342809677124	9.74169540405273	9.75850296020508				42	42	42	70.6	70.6	70.6	82.704	0	323.31	81897000000	745	0.200994	0.182186	0.0339904	1.43609	0.0718894	0.0723106	-0.0556693	-2.18173	P13010	P13010	X-ray repair cross-complementing protein 5	XRCC5
8.24740886688232	8.22870826721191	8.28983402252197	8.26396751403809	8.09237003326416	8.11494445800781	8.03873920440674	8.13551425933838	8.24089813232422	8.17894840240479	8.24425220489502	8.26634883880615	+		MRPS22_WT	6	6	6	42.5	42.5	42.5	34.645	0	19.873	1809500000	38	0.000579809	0.00206667	-0.162088	-6.60397	0.317337	0.299054	-0.0248678	-1.0905	P13051	P13051	Uracil-DNA glycosylase	UNG
8.94586753845215	8.89072799682617	8.88957595825195	9.07342529296875	8.75732803344727	8.61062812805176	8.83696937561035	8.69957733154297	8.70299053192139	8.75040054321289	8.77656269073486	8.7414665222168	+	+	MRPL44_WT;MRPS22_WT	7	7	7	34.3	34.3	34.3	19.576	0	22.901	7667700000	75	0.0131995	0.0157467	-0.223773	-3.47645	0.00402554	0.00779188	-0.207044	-4.51813	P13073	P13073	Cytochrome c oxidase subunit 4 isoform 1, mitochondrial	COX4I1
8.53411483764648	8.54694938659668	8.46319103240967	8.39555358886719	8.90907955169678	8.92412376403809	8.86259651184082	8.74712467193604	8.81877326965332	8.75263214111328	8.88280296325684	8.71851825714111	+	+	MRPL44_WT;MRPS22_WT	4	4	4	11.5	11.5	11.5	44.96	0	22.003	6089900000	72	0.000404166	0.00218697	0.375779	7.06045	0.000883749	0.00281545	0.308229	6.10066	P13473	P13473	Lysosome-associated membrane glycoprotein 2	LAMP2
9.11909103393555	9.13065528869629	9.14072799682617	9.1003360748291	9.0880651473999	9.08824253082275	9.02114772796631	9.02962684631348	9.09822845458984	9.07353496551514	9.09335136413574	9.03662872314453	+	+	MRPL44_WT;MRPS22_WT	20	20	20	73.5	73.5	73.5	49.973	0	221.78	13899000000	216	0.0170246	0.0195407	-0.065932	-3.27045	0.0283731	0.0330122	-0.0472667	-2.87145	P13489	P13489	Ribonuclease inhibitor	RNH1
7.62178897857666	7.41655731201172	7.52138662338257	7.34297513961792	7.63253831863403	7.45336437225342	7.84409189224243	7.51711654663086	7.8249716758728	7.82403469085693	7.73399925231934	7.59970855712891		+	MRPL44_WT	3	3	3	7.7	7.7	7.7	94.573	0	11.965	488510000	13	0.243632	0.219054	0.136101	1.29279	0.0156096	0.0194461	0.270002	3.34011	P13591	P13591	Neural cell adhesion molecule 1	NCAM1
10.3939781188965	10.4395217895508	10.4126958847046	10.4271936416626	10.1747283935547	10.2237815856934	10.105884552002	10.1585130691528	10.1696157455444	10.1690273284912	10.198299407959	10.1782283782959	+	+	MRPL44_WT;MRPS22_WT	58	58	57	69.8	69.8	68.6	95.337	0	323.31	235240000000	1778	7.12679e-05	0.000860465	-0.25262	-9.64221	9.99029e-07	0	-0.239555	-20.0511	P13639	P13639	Elongation factor 2	EEF2
9.32692909240723	9.32592582702637	9.29859066009521	9.37399673461914	9.39644336700439	9.31357192993164	9.44507503509521	9.37946891784668	9.36847305297852	9.32637691497803	9.33152866363525	9.33921241760254				34	34	34	48.1	48.1	48.1	72.932	0	323.31	25824000000	339	0.146614	0.134058	0.0522792	1.66674	0.602409	0.571442	0.0100372	0.549639	P13667	P13667	Protein disulfide-isomerase A4	PDIA4
8.33142757415771	8.36776542663574	8.27653026580811	8.33505630493164	8.4957799911499	8.43253612518311	8.51347064971924	8.47613620758057	8.28887462615967	8.37979507446289	8.29490661621094	8.23756885528564	+		MRPS22_WT	10	10	10	25.1	25.1	25.1	61.049	0	79.48	2669700000	65	0.0010482	0.00276628	0.151786	5.90544	0.463432	0.437308	-0.0274086	-0.782946	P13674	P13674	Prolyl 4-hydroxylase subunit alpha-1	P4HA1
8.89311218261719	8.90925121307373	8.88332653045654	8.89395618438721	8.49619579315186	8.55614566802979	8.68459415435791	8.54715919494629	8.56812000274658	8.64726543426514	8.57019233703613	8.50430774688721	+	+	MRPL44_WT;MRPS22_WT	7	7	7	41.3	41.3	41.3	19.595	0	26.185	6453600000	71	0.000202403	0.00172694	-0.323888	-8.00755	3.64142e-05	0.000481203	-0.32244	-10.8446	P13693;Q56UQ5	P13693	Translationally-controlled tumor protein	TPT1
10.0102577209473	9.9833869934082	9.95663928985596	9.94392967224121	9.90679264068604	9.99535465240479	9.92224216461182	9.96378803253174	10.0169076919556	10.0383815765381	10.0148143768311	9.968674659729				42	42	39	79	79	73.5	70.81	0	323.31	108560000000	807	0.328512	0.296389	-0.026509	-1.0634	0.13295	0.129064	0.0361412	1.73761	P13797;P13796	P13797	Plastin-3	PLS3
8.10900497436523	8.24765396118164	8.16787815093994	8.1872386932373	8.01936531066895	8.11015224456787	7.98643112182617	8.17336082458496	8.17365264892578	8.10095596313477	8.14829444885254	8.13675212860107				9	9	9	23.4	23.4	23.4	81.224	0	28.629	1538500000	27	0.0853556	0.0815606	-0.105617	-2.05746	0.283906	0.266324	-0.0380301	-1.17663	P13798	P13798	Acylamino-acid-releasing enzyme	APEH
9.22819519042969	9.22406673431396	9.23613357543945	9.18805599212646	9.18929386138916	9.19437599182129	9.24496936798096	9.25190544128418	9.25358009338379	9.28775691986084	9.26488876342773	9.25248908996582		+	MRPL44_WT	13	13	13	63.1	63.1	63.1	35.079	0	150.21	20923000000	239	0.960023	0.953773	0.00102329	0.0522533	0.0146427	0.0188378	0.0455658	3.39182	P13804	P13804	Electron transfer flavoprotein subunit alpha, mitochondrial	ETFA
8.11159896850586	8.25302314758301	8.24089813232422	8.224196434021	8.2256965637207	8.28598499298096	8.29245567321777	8.27473545074463	8.30713176727295	8.31048107147217	8.29061317443848	8.25964164733887				8	8	8	18.3	18.3	18.3	83.785	0	32.369	2076900000	37	0.132822	0.122437	0.062289	1.7383	0.0497661	0.0534259	0.0845377	2.45036	P13807	P13807	Glycogen [starch] synthase, muscle	GYS1
8.41281318664551	8.41077709197998	8.39425945281982	8.45589542388916	8.49931621551514	8.50912189483643	8.49654197692871	8.50141525268555	8.48075389862061	8.50434875488281	8.49915027618408	8.46322059631348	+	+	MRPL44_WT;MRPS22_WT	13	13	12	48.5	48.5	44.8	45.518	0	85.301	3305900000	103	0.000817894	0.00247699	0.0831625	6.19083	0.00546072	0.00963387	0.0684321	4.23652	P13861	P13861	cAMP-dependent protein kinase type II-alpha regulatory subunit	PRKAR2A
8.54851245880127	8.60176658630371	8.57078838348389	8.57961177825928	8.50209903717041	8.57298755645752	8.45166397094727	8.53067302703857	8.55391979217529	8.56904602050781	8.51847457885742	8.46655654907227				10	10	10	57.8	57.8	57.8	28.38	0	56.427	3997700000	68	0.0709359	0.0687349	-0.0608139	-2.19142	0.105486	0.102473	-0.0481706	-1.90466	P13984	P13984	General transcription factor IIF subunit 2	GTF2F2
8.34464740753174	8.27845668792725	8.32043743133545	8.41985702514648	8.72737884521484	8.51905345916748	8.70390129089355	8.5902624130249	8.53020000457764	8.48648738861084	8.56491470336914	8.57664108276367	+	+	MRPL44_WT;MRPS22_WT	3	3	3	25	25	25	14.177	0	11.092	3650800000	56	0.00212953	0.0045023	0.294299	5.14311	0.00147168	0.00416517	0.198711	5.53109	P13987	P13987	CD59 glycoprotein	CD59
8.95062255859375	8.98768424987793	8.99242973327637	8.94592666625977	9.36666584014893	9.31464672088623	9.33364868164063	9.33982849121094	9.25265884399414	9.33571815490723	9.21050548553467	9.26495933532715	+	+	MRPL44_WT;MRPS22_WT	18	18	18	67.7	67.7	67.7	37.895	0	223.18	19042000000	230	4.67684e-07	0.00275	0.369532	22.7881	4.78601e-05	0.00042953	0.296795	10.3397	P13995	P13995	Bifunctional methylenetetrahydrofolate dehydrogenase/cyclohydrolase, mitochondrial;NAD-dependent methylenetetrahydrofolate dehydrogenase;Methenyltetrahydrofolate cyclohydrolase	MTHFD2
9.56871795654297	9.65697956085205	9.5621862411499	9.57497978210449	9.44437313079834	9.59583759307861	9.35799217224121	9.49676322937012	9.52156925201416	9.50609874725342	9.55960750579834	9.54127979278564				4	4	4	53.9	53.9	53.9	12.476	0	16.112	43014000000	255	0.0754614	0.0726935	-0.116974	-2.14658	0.0583915	0.0607346	-0.0585771	-2.33311	P14174	P14174	Macrophage migration inhibitory factor	MIF
9.23177528381348	9.13830280303955	9.17704582214355	9.18619346618652	9.55210781097412	9.29094696044922	9.59837436676025	9.32998752593994	9.39327716827393	9.38758563995361	9.35158348083496	9.3720645904541	+	+	MRPL44_WT;MRPS22_WT	22	22	22	50.2	50.2	50.2	59.425	0	323.31	25485000000	278	0.017392	0.0200357	0.259525	3.2534	0.000103106	0.000303318	0.192798	9.03323	P14314	P14314	Glucosidase 2 subunit beta	PRKCSH
8.31075668334961	8.31200790405273	8.27646160125732	8.34746646881104	8.07631301879883	8.09142112731934	8.16211605072021	7.96818399429321	8.18101406097412	8.11055564880371	8.17972373962402	8.22435188293457	+	+	MRPL44_WT;MRPS22_WT	6	6	6	16.7	16.7	16.7	48.275	0	121.17	1834300000	60	0.00142559	0.00327959	-0.237165	-5.56544	0.00248921	0.00579666	-0.137762	-4.98503	P14324	P14324	Farnesyl pyrophosphate synthase	FDPS
7.69796133041382	7.66289949417114	7.69261789321899	7.68704700469971	7.82414531707764	7.74038648605347	7.76008319854736	7.67423629760742	7.77937269210815	7.72616481781006	7.76809787750244	7.85708522796631		+	MRPL44_WT	5	5	5	14	14	14	58.489	0	11.092	623520000	18	0.0887133	0.0846049	0.0645814	2.0296	0.0138694	0.0181219	0.0975487	3.43596	P14373	P14373	Zinc finger protein RFP	TRIM27
8.5672025680542	8.57823753356934	8.48569297790527	8.46161842346191	8.40879917144775	8.49466896057129	8.30403804779053	8.4692325592041	8.57570743560791	8.51356410980225	8.5909423828125	8.57942867279053				8	8	8	39.7	39.7	39.7	36.573	0	49.707	3621300000	46	0.0895963	0.0852416	-0.104003	-2.02245	0.264707	0.247826	0.0417228	1.23008	P14550	P14550	Alcohol dehydrogenase [NADP(+)]	AKR1A1
10.3681564331055	10.380012512207	10.3684730529785	10.3501319885254	10.2617387771606	10.3703832626343	10.2874660491943	10.3094387054443	10.1586036682129	10.1847486495972	10.1687622070313	10.1506338119507	+	+	MRPL44_WT;MRPS22_WT	40	40	40	74.2	74.2	74.2	57.936	0	323.31	231460000000	994	0.0480102	0.0492343	-0.0594368	-2.47684	7.74319e-07	0	-0.201006	-20.9321	P14618;P30613	P14618	Pyruvate kinase PKM	PKM
10.105884552002	10.0823907852173	10.0494890213013	10.0823183059692	10.0369482040405	10.0508432388306	10.1142435073853	10.10853099823	10.1408224105835	10.1391229629517	10.0983667373657	10.0970144271851				48	48	47	58.3	58.3	56.8	92.468	0	323.31	143870000000	979	0.920558	0.906113	-0.00237918	-0.104001	0.0606844	0.0628766	0.038811	2.30499	P14625;Q58FF3	P14625	Endoplasmin	HSP90B1
8.18024063110352	8.35593032836914	8.33648014068604	8.17510604858398	8.19705963134766	8.27676010131836	8.07316780090332	8.28923225402832	8.25930690765381	8.33304405212402	8.2892541885376	8.29056835174561				5	5	5	19.9	19.9	19.9	48.337	0	29.944	2054000000	32	0.476491	0.434627	-0.0528843	-0.759199	0.565225	0.538569	0.0311041	0.608404	P14635	P14635	G2/mitotic-specific cyclin-B1	CCNB1
8.90278053283691	8.97303104400635	8.93208312988281	8.97495365142822	8.94558715820313	8.89844036102295	9.0472354888916	8.97561073303223	8.97604274749756	8.9673376083374	8.93131065368652	8.93157482147217				8	8	8	33.3	33.3	33.3	24.61	0	28.111	10639000000	166	0.5778	0.531882	0.0210063	0.588281	0.789697	0.760567	0.00585437	0.278884	P14678;P63162	P14678;P63162	Small nuclear ribonucleoprotein-associated proteins B and B;Small nuclear ribonucleoprotein-associated protein N	SNRPB;SNRPN
8.84291458129883	8.87878608703613	8.83838272094727	8.8724422454834	8.92028999328613	9.00898361206055	8.94028759002686	8.92955684661865	8.85221767425537	8.81229782104492	8.88631629943848	8.91363334655762	+		MRPS22_WT	20	20	20	28.9	28.9	28.9	117.97	0	72.991	9909800000	157	0.00668066	0.00984816	0.0916481	4.056	0.752326	0.721208	0.00798488	0.330405	P14735	P14735	Insulin-degrading enzyme	IDE
8.76165008544922	8.80612564086914	8.69750785827637	8.81909656524658	8.62064647674561	8.56574153900146	8.68599224090576	8.6209888458252	8.56076717376709	8.49060440063477	8.50807189941406	8.47545337677002	+	+	MRPL44_WT;MRPS22_WT	7	7	7	75.6	75.6	75.6	10.192	0	93.525	5083200000	76	0.00703805	0.0100171	-0.147753	-4.01004	0.000215599	0.000895105	-0.262371	-7.91686	P14854	P14854	Cytochrome c oxidase subunit 6B1	COX6B1
7.4137020111084	7.31238889694214	7.25808620452881	6.79050636291504	7.31715869903564	7.02864837646484	7.34279775619507	7.34212636947632	7.34275484085083	7.26627254486084	6.823082447052	7.44631719589233				4	4	4	7.3	7.3	7.3	76.471	0	24.303	203730000	12	0.699425	0.653003	0.0640119	0.405139	0.898414	0.884204	0.0259359	0.133169	P14859;Q9UKI9;P09086	P14859;Q9UKI9;P09086	POU domain, class 2, transcription factor 1;POU domain, class 2, transcription factor 3;POU domain, class 2, transcription factor 2	POU2F1;POU2F3;POU2F2
9.87145042419434	9.72638511657715	9.79432106018066	9.76375770568848	9.85387420654297	9.76094245910645	9.86901473999023	9.88383769989014	9.91283798217773	9.87043285369873	9.87554740905762	9.86174964904785		+	MRPL44_WT	31	31	30	75.9	75.9	74.7	64.132	0	323.31	83399000000	519	0.248312	0.223148	0.0529387	1.27846	0.0320089	0.0357226	0.0911634	2.77972	P14866	P14866	Heterogeneous nuclear ribonucleoprotein L	HNRNPL
9.21571731567383	9.23238658905029	9.19429206848145	9.25234317779541	9.3196268081665	9.31941795349121	9.33972930908203	9.31845951080322	9.21013164520264	9.16752433776855	9.2599515914917	9.26944255828857	+		MRPS22_WT	28	28	28	62.1	62.1	62.1	57.136	0	144.2	20322000000	290	0.000284057	0.00234084	0.100624	7.53099	0.911881	0.897875	0.00307775	0.115416	P14868	P14868	Aspartate--tRNA ligase, cytoplasmic	DARS
8.78658771514893	8.7103796005249	8.72724056243896	8.7313871383667	8.96411323547363	8.88212585449219	9.00423526763916	8.91971111297607	8.86514568328857	8.81851005554199	8.82040500640869	8.82405376434326	+	+	MRPL44_WT;MRPS22_WT	25	25	20	52.1	52.1	44.7	81.744	0	201.13	8007600000	143	0.000623168	0.00212529	0.203648	6.51564	0.00340674	0.00670081	0.0931299	4.67694	P14923	P14923	Junction plakoglobin	JUP
8.43552589416504	8.53339099884033	8.24627685546875	8.57918930053711	7.18067073822021	7.31048107147217	6.96062421798706	7.44540166854858	7.49571084976196	6.65805816650391	7.5099949836731	7.32401466369629	+	+	MRPL44_WT;MRPS22_WT	6	6	6	55.9	55.9	55.9	13.53	0	34.706	1415100000	20	7.08752e-05	0.000865497	-1.2243	-9.65159	0.00135919	0.00386029	-1.20165	-5.61722	P14927	P14927	Cytochrome b-c1 complex subunit 7	UQCRB
7.79576873779297	7.77790498733521	7.77575588226318	7.89889526367188	7.01070165634155	7.64531421661377	7.07309627532959	7.4787540435791	7.84484958648682	7.68060731887817	7.86857414245605	7.79178190231323	+		MRPS22_WT	3	3	3	10.2	10.2	10.2	42.064	0.00063939	3.3874	603420000	13	0.017589	0.0203457	-0.510115	-3.24442	0.769859	0.7417	-0.015628	-0.306117	P15104	P15104	Glutamine synthetase	GLUL
9.09373664855957	9.16016864776611	9.12103462219238	9.14094734191895	9.00069427490234	9.08066272735596	8.96831512451172	9.00195026397705	9.00195026397705	9.02263450622559	9.09506511688232	9.0927906036377	+	+	MRPL44_WT;MRPS22_WT	14	14	14	62.7	62.7	62.7	35.853	0	82.739	13311000000	140	0.00583914	0.00860412	-0.116066	-4.17604	0.0344257	0.037838	-0.0758617	-2.72474	P15121;C9JRZ8	P15121	Aldose reductase	AKR1B1
7.80349111557007	7.79987096786499	7.84449577331543	7.7798056602478	7.90185070037842	7.77001190185547	7.95177459716797	7.86788558959961	7.89446544647217	7.95914173126221	7.90503978729248	7.92289161682129		+	MRPL44_WT	5	5	5	15.1	15.1	15.1	45.302	0	34.475	829160000	35	0.156207	0.142405	0.0659648	1.62071	0.00117205	0.00343969	0.113469	5.78025	P15151	P15151	Poliovirus receptor	PVR
9.10250186920166	9.12205219268799	9.08930492401123	9.07805824279785	8.9493408203125	9.05854034423828	8.95700359344482	9.03068065643311	8.98074436187744	8.97305870056152	8.97148418426514	8.97380638122559	+	+	MRPL44_WT;MRPS22_WT	20	20	10	50.5	50.5	27.1	55.755	0	125.59	12412000000	205	0.0134926	0.0158953	-0.099088	-3.45847	1.43551e-05	0	-0.123206	-12.7394	P15170	P15170	Eukaryotic peptide chain release factor GTP-binding subunit ERF3A	GSPT1
7.163170337677	7.28240442276001	7.01632976531982	6.63994550704956	7.3964958190918	7.35983562469482	7.33366870880127	7.39211654663086	7.17254829406738	7.39678621292114	7.0171046257019	6.82701110839844				3	3	3	11.2	11.2	11.2	53.588	0	6.7141	109860000	4	0.0491859	0.0502805	0.345067	2.459	NaN	1	0	NaN	P15289	P15289	Arylsulfatase A;Arylsulfatase A component B;Arylsulfatase A component C	ARSA
7.23922443389893	7.29922389984131	7.111412525177	7.30278539657593	7.35197019577026	7.35780143737793	7.40105581283569	7.30339050292969	7.31785440444946	7.30509328842163	7.34258079528809	7.40233039855957				3	3	3	14.8	14.8	14.8	43.92	0.00084087	3.1939	224030000	3	0.0565233	0.0562601	0.115393	2.3569	0.0814201	0.0799892	0.103803	2.09158	P15291	P15291	Beta-1,4-galactosyltransferase 1;Lactose synthase A protein;N-acetyllactosamine synthase;Beta-N-acetylglucosaminylglycopeptide beta-1,4-galactosyltransferase;Beta-N-acetylglucosaminyl-glycolipid beta-1,4-galactosyltransferase;Processed beta-1,4-galactosyltransferase 1	B4GALT1
9.05323219299316	9.06198024749756	9.02551078796387	9.01535987854004	9.08475494384766	9.11783409118652	9.01321697235107	9.1174373626709	9.11746978759766	9.12224864959717	9.11537742614746	9.11310768127441		+	MRPL44_WT	27	19	17	48.6	35.8	34.5	69.412	0	145.63	14230000000	252	0.151943	0.138031	0.0442901	1.64083	0.000443712	0.00210695	0.0780301	6.94001	P15311	P15311	Ezrin	EZR
7.97790622711182	8.0152759552002	8.02382850646973	8.07871055603027	7.9701886177063	8.00966358184814	7.95487880706787	7.97705554962158	8.06220626831055	7.98148775100708	8.07827568054199	8.02106475830078				5	5	5	33.5	33.5	33.5	26.182	0	24.426	1180400000	51	0.101466	0.0957951	-0.0459837	-1.93269	0.707803	0.676551	0.0118283	0.393142	P15374	P15374	Ubiquitin carboxyl-terminal hydrolase isozyme L3	UCHL3
9.01682472229004	9.00638008117676	9.02003002166748	9.03261852264404	8.83098602294922	8.89072227478027	8.7974271774292	8.74904823303223	9.00513744354248	8.93404865264893	9.0573616027832	9.03189277648926	+		MRPS22_WT	11	5	5	81.6	50.7	50.7	17.149	0	48.752	11996000000	142	0.000547582	0.00210169	-0.201917	-6.67469	0.677455	0.645344	-0.0118532	-0.436921	P15531	P15531	Nucleoside diphosphate kinase A	NME1
8.42445659637451	8.44583797454834	8.42157077789307	8.42784309387207	8.72263431549072	8.60544490814209	8.67766189575195	8.65462875366211	8.61938571929932	8.63169765472412	8.66429424285889	8.59365177154541	+	+	MRPL44_WT;MRPS22_WT	13	13	13	35.7	35.7	35.7	62.081	0	86.663	4286600000	93	8.1809e-05	0.000795699	0.235165	9.41061	1.52537e-05	0	0.19733	12.607	P15586	P15586	N-acetylglucosamine-6-sulfatase	GNS
9.6415433883667	9.67267036437988	9.69474601745605	9.64716815948486	9.52712726593018	9.57633018493652	9.53322505950928	9.5452823638916	9.530686378479	9.54505920410156	9.55202293395996	9.55497360229492	+	+	MRPL44_WT;MRPS22_WT	14	14	14	48.8	48.8	48.8	31.324	0	107.73	45020000000	396	0.000361526	0.00227059	-0.118541	-7.20652	0.000117861	0.000484305	-0.118346	-8.82123	P15880	P15880	40S ribosomal protein S2	RPS2
9.05072784423828	8.96756649017334	9.03181266784668	8.99355983734131	9.13165092468262	8.9000997543335	8.95861625671387	8.90151786804199	8.91438007354736	8.80302715301514	8.95276832580566	8.95045280456543		+	MRPL44_WT	59	59	59	30.8	30.8	30.8	331.77	0	307.13	10590000000	275	0.535428	0.490529	-0.0379455	-0.657209	0.0377582	0.0421389	-0.10576	-2.65534	P15924	P15924	Desmoplakin	DSP
8.77188873291016	8.8231086730957	8.84124660491943	8.76624202728271	8.75383567810059	8.75632381439209	8.35117721557617	8.69815254211426	8.65950775146484	8.73284435272217	8.71438026428223	8.64943218231201		+	MRPL44_WT	7	7	7	48.9	48.9	48.9	29.247	0	54.002	6481700000	69	0.155326	0.141308	-0.160749	-1.62482	0.00682285	0.0112436	-0.11158	-4.03739	P15927	P15927	Replication protein A 32 kDa subunit	RPA2
7.97928857803345	8.12287139892578	8.13994216918945	8.12872219085693	8.84873676300049	8.72472667694092	8.84082698822021	8.73350238800049	8.65650081634521	8.63331699371338	8.68176555633545	8.72699642181396	+	+	MRPL44_WT;MRPS22_WT	6	6	6	8.4	8.4	8.4	81.537	0	22.897	4322000000	33	9.34204e-06	0.00060274	0.694242	13.7143	1.00184e-05	0	0.581939	13.551	P16070	P16070	CD44 antigen	CD44
8.876633644104	8.87551307678223	8.81322765350342	8.81386756896973	8.6275806427002	8.71354961395264	8.57619190216064	8.64542198181152	8.7869930267334	8.76466178894043	8.7811164855957	8.74945068359375	+	+	MRPL44_WT;MRPS22_WT	11	11	9	54.9	54.9	44.4	30.375	0	105.15	6611400000	104	0.000907968	0.00259719	-0.204124	-6.06941	0.00981105	0.0139508	-0.074255	-3.72356	P16152	P16152	Carbonyl reductase [NADPH] 1	CBR1
7.82946443557739	7.72657251358032	7.90144205093384	7.71846866607666	8.2741117477417	8.12885189056396	8.18270015716553	8.27149295806885	8.15011119842529	8.08493328094482	8.15005016326904	8.17175579071045	+	+	MRPL44_WT;MRPS22_WT	10	10	10	23.6	23.6	23.6	76.074	0	43.784	1319400000	36	0.000301599	0.002275	0.420302	7.44926	0.000352861	0.00220649	0.345226	7.23863	P16278	P16278	Beta-galactosidase	GLB1
7.73636484146118	7.8948860168457	8.02160263061523	7.83064651489258	7.96022319793701	8.08127498626709	7.63036680221558	7.92410850524902	7.98295402526855	8.00855731964111	7.9000391960144	7.95744943618774				7	7	7	15.4	15.4	15.4	89.384	0	55.916	989180000	51	0.811514	0.779797	0.0281184	0.249205	0.204561	0.194446	0.091375	1.4231	P16383	P16383	GC-rich sequence DNA-binding factor 2	GCFC2
9.18480491638184	8.84205341339111	8.98204040527344	9.07452392578125	9.15277767181396	8.83962917327881	8.93099021911621	8.96777725219727	8.87441253662109	8.76351070404053	8.95389938354492	8.86820888519287				16	3	3	40.4	9.9	9.9	21.364	0	17.31	12698000000	50	0.641089	0.594672	-0.0480621	-0.490667	0.107556	0.104556	-0.155848	-1.89064	P16403	P16403	Histone H1.2	HIST1H1C
8.74945831298828	8.72778511047363	8.67136764526367	8.72543811798096	8.85285186767578	8.7917537689209	8.85835647583008	8.83230495452881	8.82372188568115	8.80292415618896	8.79301452636719	8.77917098999023	+	+	MRPL44_WT;MRPS22_WT	27	27	27	52.9	52.9	52.9	76.689	0	105.26	6886200000	146	0.00214632	0.00456098	0.115304	5.13508	0.00534531	0.00947685	0.0811956	4.2559	P16435	P16435	NADPH--cytochrome P450 reductase	POR
7.76909637451172	7.65243005752563	6.86091613769531	7.22573041915894	7.70623970031738	7.53485059738159	7.4783787727356	7.64032220840454	6.91442441940308	7.65979242324829	7.00001287460327	7.71159648895264				4	4	4	30.9	30.9	30.9	21.646	0	7.3275	433160000	11	0.35854	0.326253	0.212905	0.994141	0.857437	0.836069	-0.0555867	-0.187515	P16455	P16455	Methylated-DNA--protein-cysteine methyltransferase	MGMT
9.26493549346924	9.26817989349365	9.25394344329834	9.31283283233643	9.23340225219727	9.17600440979004	9.3328218460083	9.22328853607178	9.21840381622314	9.25529670715332	9.25420951843262	9.26559638977051				31	31	20	36.5	36.5	22.2	114.76	0	191.26	21468000000	280	0.379438	0.347114	-0.0335937	-0.948623	0.159839	0.154841	-0.0265963	-1.60399	P16615	P16615	Sarcoplasmic/endoplasmic reticulum calcium ATPase 2	ATP2A2
7.92218542098999	7.98830938339233	7.91580581665039	7.90258502960205	8.15554904937744	8.23633575439453	7.96679401397705	8.05257892608643	7.97008180618286	7.98302602767944	8.09057521820068	8.02065086364746	+	+	MRPL44_WT;MRPS22_WT	7	7	7	28.6	28.6	28.6	46.374	0	24.794	1183100000	48	0.0330951	0.0361622	0.170593	2.75448	0.044613	0.0479847	0.0838621	2.53111	P16930	P16930	Fumarylacetoacetase	FAH
8.60428047180176	8.78984832763672	8.71472358703613	8.72531509399414	8.60831165313721	8.61902046203613	8.55836009979248	8.47367668151855	8.67527389526367	8.56249523162842	8.77976989746094	8.76750469207764	+		MRPS22_WT	4	4	3	23.5	23.5	17.4	17.302	0	18.814	5226900000	44	0.0300277	0.0328168	-0.1437	-2.82823	0.852721	0.830823	-0.0122809	-0.193808	P16949	P16949	Stathmin	STMN1
9.03330326080322	8.95485019683838	8.98768424987793	9.08571815490723	8.98678493499756	8.91065120697021	8.99456310272217	8.99207210540771	8.89457607269287	8.92490482330322	8.98775577545166	8.93816471099854				18	18	13	66.7	66.7	57.8	40.089	0	323.31	10695000000	183	0.250276	0.225073	-0.0443711	-1.27252	0.061443	0.0637657	-0.0790386	-2.29592	P16989;Q9Y2T7	P16989	Y-box-binding protein 3	YBX3
8.78320980072021	8.79962348937988	8.75392723083496	9.16399574279785	8.70762157440186	8.61703205108643	8.66977214813232	8.52828693389893	8.64749050140381	8.70322227478027	8.68279457092285	8.76336097717285				12	3	3	21.8	7.6	7.6	71.027	0	5.026	6789900000	22	0.0574064	0.0569324	-0.244511	-2.34555	0.128107	0.124672	-0.175972	-1.76443	P17066;P48741	P17066	Heat shock 70 kDa protein 6	HSPA6
8.44038963317871	8.09212398529053	8.47688961029053	8.21112060546875	8.52482414245605	7.83177375793457	8.3052225112915	8.20460796356201	8.36498260498047	8.17397212982178	8.39086437225342	8.46581363677979				2	2	2	23.4	23.4	23.4	11.676	0	24.973	2343600000	50	0.624269	0.578996	-0.0885239	-0.516065	0.707342	0.676437	0.0437772	0.393801	P17096	P17096	High mobility group protein HMG-I/HMG-Y	HMGA1
7.73386287689209	7.68879365921021	7.73450374603271	7.87708330154419	7.76368236541748	7.68519496917725	7.83226633071899	7.80839347839355	7.8518328666687	7.79784917831421	7.8403697013855	7.95864009857178				3	3	3	17.7	17.7	17.7	21.541	0	5.0923	705400000	29	0.799912	0.767709	0.0138234	0.264954	0.100048	0.0979166	0.103612	1.94283	P17152	P17152	Transmembrane protein 11, mitochondrial	TMEM11
8.94465065002441	8.99945259094238	8.94921875	8.87564563751221	9.02681922912598	9.0563325881958	8.90096187591553	8.95690727233887	8.96216583251953	8.92257976531982	9.02077579498291	9.00104141235352				21	21	21	72.9	72.9	72.9	46.247	0	211.79	10501000000	209	0.35841	0.326152	0.0430133	0.994431	0.343624	0.326719	0.0343988	1.02794	P17174	P17174	Aspartate aminotransferase, cytoplasmic	GOT1
7.77415895462036	7.86300754547119	7.84378051757813	7.23680400848389	8.10383796691895	7.96554040908813	7.98978328704834	7.94412708282471	8.00436401367188	7.9348669052124	7.86639976501465	7.94953632354736				6	6	6	13.4	13.4	13.4	76.749	0	13.75	947590000	13	0.0803699	0.0768544	0.321384	2.10097	0.137666	0.133844	0.259354	1.71238	P17252;P05771	P17252;P05771	Protein kinase C alpha type;Protein kinase C beta type	PRKCA;PRKCB
7.61623382568359	7.57202291488647	7.59566164016724	7.60435581207275	7.80509948730469	7.62970495223999	7.79887866973877	7.77351570129395	7.77065324783325	7.7564001083374	7.742112159729	7.69916963577271	+	+	MRPL44_WT;MRPS22_WT	5	5	5	6.6	6.6	6.6	129.29	0	11.065	552590000	9	0.0106207	0.0133346	0.154731	3.65674	0.00019912	0.000937729	0.145015	8.03117	P17301	P17301	Integrin alpha-2	ITGA2
8.45815372467041	8.38683795928955	8.36705780029297	8.43208694458008	8.273024559021	8.3047924041748	8.37379455566406	8.35936069488525	8.37313270568848	8.41308212280273	8.35497188568115	8.31205081939697	+		MRPS22_WT	12	12	12	17.3	17.3	17.3	89.405	0	39.778	2679900000	78	0.0378556	0.0405841	-0.0832911	-2.65341	0.157013	0.152218	-0.0477247	-1.61696	P17480	P17480	Nucleolar transcription factor 1	UBTF
8.11270523071289	8.19164657592773	8.19376468658447	8.27868461608887	8.21534633636475	8.27987194061279	8.34194850921631	8.26568984985352	8.19623184204102	8.22427368164063	8.23759365081787	8.24627685546875				9	9	7	32.2	32.2	24.2	40.589	0	34.255	1914200000	59	0.105205	0.0986044	0.0815139	1.90658	0.404994	0.383904	0.0318937	0.895535	P17612;P22694	P17612;P22694	cAMP-dependent protein kinase catalytic subunit alpha;cAMP-dependent protein kinase catalytic subunit beta	PRKACA;PRKACB
8.66848850250244	8.67491626739502	8.63681888580322	8.57463264465332	8.80767726898193	8.81777000427246	8.70765495300293	8.76651668548584	8.69563007354736	8.6577730178833	8.70656394958496	8.66730308532715	+		MRPS22_WT	22	22	22	50	50	50	79.994	0	201.37	5712300000	141	0.0070035	0.00999145	0.136191	4.01437	0.143955	0.139558	0.0431035	1.68002	P17655	P17655	Calpain-2 catalytic subunit	CAPN2
9.1874361038208	9.24249172210693	9.19772148132324	9.20098686218262	8.91690635681152	9.00697898864746	8.86992359161377	8.94262313842773	9.10595321655273	9.06977939605713	9.10112857818604	9.1362133026123	+	+	MRPL44_WT;MRPS22_WT	22	22	22	53.3	53.3	53.3	66.69	0	198.54	14483000000	209	0.000119746	0.00136937	-0.273051	-8.79637	0.0012576	0.00344802	-0.10389	-5.70228	P17812;Q9NRF8	P17812	CTP synthase 1	CTPS1
9.91524696350098	9.93849468231201	9.90848541259766	9.95523071289063	9.7513484954834	9.77419567108154	9.88226795196533	9.8023157119751	9.8640718460083	9.89383411407471	9.82968997955322	9.84031963348389	+	+	MRPL44_WT;MRPS22_WT	33	32	25	58.5	56.7	45.8	69.147	0	323.31	89060000000	598	0.0059612	0.0087248	-0.126832	-4.15747	0.00666665	0.0109623	-0.0723855	-4.05785	P17844	P17844	Probable ATP-dependent RNA helicase DDX5	DDX5
8.62501430511475	8.70434761047363	8.68317317962646	8.60603713989258	8.71054077148438	8.76839351654053	8.651442527771	8.74861431121826	8.71198463439941	8.70130062103271	8.73851871490479	8.74736499786377		+	MRPL44_WT	22	19	19	45.5	40.9	40.9	85.018	0	121.49	5655700000	135	0.109985	0.102711	0.0651047	1.87454	0.0343074	0.0378388	0.0701492	2.72733	P17858	P17858	ATP-dependent 6-phosphofructokinase, liver type	PFKL
8.1327075958252	8.21795749664307	8.10233116149902	8.18656063079834	8.47459506988525	8.535813331604	8.37970447540283	8.52070617675781	8.39008712768555	8.2924337387085	8.40322303771973	8.39996814727783	+	+	MRPL44_WT;MRPS22_WT	6	6	6	28.4	28.4	28.4	26.152	0	14.666	2596300000	35	0.000346327	0.00217964	0.317816	7.26344	0.00126439	0.00344151	0.211539	5.69636	P17931	P17931	Galectin-3	LGALS3
9.05488109588623	9.05778026580811	9.04960536956787	9.0204439163208	8.92305183410645	9.0197811126709	8.90581226348877	8.94140720367432	8.97579956054688	9.00173377990723	8.96844577789307	8.93675994873047	+	+	MRPL44_WT;MRPS22_WT	19	19	19	58.5	58.5	58.5	49.203	0	140.44	11220000000	193	0.0101773	0.0129089	-0.0981646	-3.6926	0.0032585	0.006573	-0.0749929	-4.71985	P17980	P17980	26S protease regulatory subunit 6A	PSMC3
9.79502487182617	9.79606056213379	9.79206943511963	9.81334781646729	9.66541194915771	9.6804895401001	9.6661901473999	9.71434688568115	9.59734439849854	9.59694862365723	9.63376140594482	9.65479278564453	+	+	MRPL44_WT;MRPS22_WT	33	33	33	75.5	75.5	75.5	60.343	0	308.49	60519000000	522	7.93668e-05	0.00081768	-0.117516	-9.46107	2.18547e-05	0	-0.178414	-11.8487	P17987	P17987	T-complex protein 1 subunit alpha	TCP1
8.71943855285645	8.72670269012451	8.71235466003418	8.72048187255859	8.65262317657471	8.66471672058105	8.76679229736328	8.70630836486816	8.72339820861816	8.69892692565918	8.65377235412598	8.68475532531738				14	14	14	47.6	47.6	47.6	49.966	0	117.71	5720300000	132	0.426156	0.388163	-0.0221343	-0.853463	0.0935164	0.092409	-0.0295312	-1.99154	P18031	P18031	Tyrosine-protein phosphatase non-receptor type 1	PTPN1
7.98131561279297	7.89927864074707	8.05545520782471	7.98084831237793	7.87678337097168	7.87913036346436	8.06073570251465	7.75486040115356	7.91936063766479	8.01907444000244	7.93642807006836	7.95766496658325				6	6	6	11.6	11.6	11.6	86.908	0	6.1013	1027500000	17	0.267418	0.241194	-0.086347	-1.22233	0.604658	0.573975	-0.0210924	-0.546154	P18074	P18074	TFIIH basal transcription factor complex helicase XPD subunit	ERCC2
8.50863742828369	8.47830677032471	8.47567081451416	8.54212760925293	8.44944763183594	8.26651382446289	8.3248176574707	8.40623378753662	8.26268863677979	8.34768104553223	8.45263004302979	8.45689678192139	+		MRPS22_WT	9	9	9	45.5	45.5	45.5	12.538	0	18.713	3023900000	95	0.0189753	0.0214151	-0.139432	-3.18418	0.0484646	0.0520549	-0.121212	-2.4699	P18077	P18077	60S ribosomal protein L35a	RPL35A
8.22042179107666	8.26339912414551	8.28132915496826	8.21261405944824	8.27630138397217	8.26918601989746	8.1723690032959	8.17158031463623	8.18309879302979	8.20552921295166	8.29648971557617	8.28894233703613				10	5	5	69.4	39.4	39.4	20.511	0	32.437	2001000000	48	0.534596	0.489667	-0.0220819	-0.658596	0.97869	0.975721	-0.000926018	-0.0278436	P18085	P18085	ADP-ribosylation factor 4	ARF4
9.79707336425781	9.70639324188232	9.73017597198486	9.80002975463867	9.62149810791016	9.70391845703125	9.72741889953613	9.73389530181885	9.70224094390869	9.705641746521	9.74630737304688	9.79687976837158				18	18	18	52	52	52	29.225	0	118.14	61998000000	304	0.128894	0.118912	-0.0617354	-1.76001	0.547333	0.520959	-0.0206506	-0.637511	P18124	P18124	60S ribosomal protein L7	RPL7
9.54693698883057	9.51690578460693	9.52768135070801	9.53813362121582	9.54837703704834	9.59357357025146	9.51499938964844	9.60189723968506	9.54500961303711	9.52622318267822	9.59864807128906	9.54276275634766				44	44	44	50.8	50.8	50.8	123.8	0	323.31	41017000000	466	0.180781	0.165091	0.0322974	1.51406	0.268588	0.251662	0.0207465	1.21901	P18206	P18206	Vinculin	VCL
8.53950309753418	8.41830158233643	8.48007869720459	8.38377952575684	8.38388729095459	8.27487373352051	8.36408138275146	8.30815887451172	8.36479473114014	8.37888813018799	8.32931613922119	8.27102756500244	+	+	MRPL44_WT;MRPS22_WT	18	18	18	15.2	15.2	15.2	263.83	0	80.897	2766000000	56	0.0279853	0.0304324	-0.122665	-2.88198	0.0293307	0.033625	-0.119409	-2.84612	P18583	P18583	Protein SON	SON
8.10846328735352	8.16479873657227	8.13624477386475	8.16955661773682	8.06673622131348	8.08335971832275	8.17417621612549	8.16046810150146	8.16539287567139	8.20975589752197	8.14426231384277	8.12846374511719				10	10	10	30	30	30	43.239	0	26.945	1577400000	33	0.468604	0.427156	-0.0235808	-0.773486	0.475687	0.449175	0.0172029	0.760648	P18615	P18615	Negative elongation factor E	NELFE
9.50340938568115	9.40057277679443	9.44054698944092	9.49285793304443	9.2934513092041	9.3243236541748	9.44402885437012	9.3378381729126	9.34629440307617	9.35508728027344	9.40664196014404	9.40979766845703	+	+	MRPL44_WT;MRPS22_WT	8	8	8	42.9	42.9	42.9	21.397	0	124.18	30257000000	177	0.0355909	0.0383481	-0.109436	-2.69969	0.0338778	0.0372639	-0.0798914	-2.73683	P18621	P18621	60S ribosomal protein L17	RPL17
9.67585182189941	9.61789131164551	9.61294269561768	9.66072368621826	9.45178604125977	9.4940013885498	9.38868713378906	9.50163459777832	9.48469829559326	9.52224826812744	9.51205730438232	9.50766658782959	+	+	MRPL44_WT;MRPS22_WT	17	17	17	76	76	76	28.804	0	243.62	41592000000	299	0.000923941	0.00268526	-0.182825	-6.04932	0.000247405	0.00106931	-0.135185	-7.72227	P18669;P15259;Q8N0Y7	P18669	Phosphoglycerate mutase 1	PGAM1
9.54458904266357	9.5107593536377	9.51702404022217	9.57187175750732	9.41336727142334	9.36797046661377	9.49968719482422	9.42642974853516	9.58990478515625	9.5840368270874	9.52267932891846	9.52264022827148	+		MRPS22_WT	16	16	16	66.3	66.3	66.3	44.969	0	276.15	38812000000	297	0.0119758	0.0144806	-0.109197	-3.55663	0.451457	0.426789	0.0187542	0.80514	P18754	P18754	Regulator of chromosome condensation	RCC1
8.22613525390625	8.25710201263428	8.23829746246338	8.24939441680908	8.21690464019775	8.33249950408936	8.22986125946045	8.34993743896484	8.25098037719727	8.31357192993164	8.23375701904297	8.2370662689209				16	16	16	23	23	23	101.73	0	48.334	2095000000	114	0.300919	0.271223	0.0395684	1.13179	0.446986	0.423641	0.0161116	0.813534	P18858	P18858	DNA ligase 1	LIG1
8.62027168273926	8.54577732086182	8.50466156005859	8.61188220977783	8.59323024749756	8.56589508056641	8.6370792388916	8.47992038726807	8.59576034545898	8.58757591247559	8.59142112731934	8.58908939361572				6	6	6	49.1	49.1	49.1	12.587	0	172.73	4463400000	96	0.971297	0.966102	-0.00161695	-0.0375072	0.490236	0.464612	0.0203135	0.734687	P18859	P18859	ATP synthase-coupling factor 6, mitochondrial	ATP5J
7.93500804901123	7.97448873519897	7.9360408782959	8.05153846740723	7.95089530944824	7.85754346847534	7.96634340286255	7.88397359848022	7.93359375	7.97213792800903	7.95401573181152	7.91512537002563				9	9	9	22.7	22.7	22.7	69.476	0	15.203	1010800000	36	0.166215	0.152003	-0.0595801	-1.57548	0.347947	0.330737	-0.0305508	-1.01802	P18887	P18887	DNA repair protein XRCC1	XRCC1
8.08145523071289	8.07485294342041	7.97680377960205	7.98529624938965	8.42471790313721	8.36074447631836	8.44232273101807	8.35333919525146	8.40177917480469	8.33990859985352	8.30994892120361	8.30061721801758	+	+	MRPL44_WT;MRPS22_WT	10	10	10	16.7	16.7	16.7	99.808	0	74.695	2103000000	36	5.26445e-05	0.000973684	0.365679	10.1687	0.000143581	0.000842975	0.308461	8.51629	P19022	P19022	Cadherin-2	CDH2
7.92842149734497	7.85241270065308	7.8002495765686	7.72032451629639	7.72351312637329	7.80287647247314	7.72334909439087	7.69556903839111	7.85902404785156	7.73419141769409	7.71395254135132	7.77023315429688				6	6	6	9.9	9.9	9.9	148.53	0	48.661	710320000	11	0.122395	0.113467	-0.0890251	-1.79738	0.342035	0.32526	-0.0560018	-1.03161	P19174	P19174	1-phosphatidylinositol 4,5-bisphosphate phosphodiesterase gamma-1	PLCG1
9.90964126586914	9.90639400482178	9.91066741943359	9.96875381469727	10.0022954940796	9.92290210723877	9.93699073791504	9.9508810043335	9.85564041137695	9.87956619262695	9.87201023101807	9.88269519805908		+	MRPL44_WT	31	31	31	38.6	38.6	38.6	76.613	0	274.04	94883000000	397	0.246506	0.221016	0.0294032	1.28396	0.0190963	0.0236113	-0.0513861	-3.17915	P19338	P19338	Nucleolin	NCL
9.09509944915771	9.13490962982178	9.11441040039063	9.10809135437012	9.28564739227295	9.25408840179443	9.31983470916748	9.24427700042725	9.22852897644043	9.19920635223389	9.1990966796875	9.24924755096436	+	+	MRPL44_WT;MRPS22_WT	28	28	24	41.3	41.3	37.2	102.48	0	189.94	18238000000	212	0.000138191	0.00131034	0.162834	8.57468	0.000372734	0.00225143	0.105892	7.16628	P19367;Q2TB90	P19367	Hexokinase-1	HK1
8.10971355438232	7.97795677185059	8.04898548126221	7.91416835784912	7.8999080657959	7.92871856689453	8.00582408905029	8.005051612854	7.97605657577515	8.027512550354	7.94954109191895	7.89152050018311				6	6	6	40.4	40.4	40.4	31.441	0	24.885	1094900000	33	0.334041	0.301684	-0.0528305	-1.05028	0.351438	0.333546	-0.0515484	-1.01009	P19387	P19387	DNA-directed RNA polymerase II subunit RPB3	POLR2C
8.53528118133545	8.44521522521973	8.55113315582275	8.35433864593506	8.46720886230469	8.43859004974365	8.5054759979248	8.46970462799072	8.45670032501221	8.53977870941162	8.47224426269531	8.50014019012451				5	5	5	45.7	45.7	45.7	24.551	0	113.17	4074900000	49	0.979906	0.976434	-0.00124717	-0.0262538	0.687084	0.65462	0.0207238	0.422932	P19388	P19388	DNA-directed RNA polymerases I, II, and III subunit RPABC1	POLR2E
8.33324527740479	8.32876682281494	8.15539646148682	8.3335075378418	8.15020370483398	8.08489799499512	8.18009757995605	8.06133937835693	8.22240447998047	8.13225936889648	8.22486972808838	8.26785182952881	+		MRPS22_WT	7	7	7	36.5	36.5	36.5	27.391	0	33.075	1896500000	35	0.0177595	0.0203859	-0.168594	-3.23674	0.198717	0.189316	-0.0758827	-1.44451	P19404	P19404	NADH dehydrogenase [ubiquinone] flavoprotein 2, mitochondrial	NDUFV2
6.87827444076538	7.56550550460815	7.47765636444092	7.36108541488647	7.49404335021973	7.52672672271729	7.48791551589966	7.50360012054443	7.72620534896851	7.55922412872314	7.63808965682983	7.70518779754639				5	5	5	10.7	10.7	10.7	89.277	0	9.7912	408690000	15	0.279572	0.252163	0.182441	1.18841	0.0769766	0.0768304	0.336546	2.13219	P19447	P19447	TFIIH basal transcription factor complex helicase XPB subunit	ERCC3
8.52531719207764	8.5258092880249	8.55589199066162	8.51591396331787	8.68128681182861	8.73228931427002	8.63558387756348	8.71295261383057	8.57327747344971	8.59042930603027	8.6146125793457	8.64309692382813	+	+	MRPL44_WT;MRPS22_WT	17	17	17	38.7	38.7	38.7	62.094	0	57.113	4611400000	107	0.000424208	0.00215642	0.159795	6.99779	0.00527412	0.00943089	0.074621	4.26809	P19525	P19525	Interferon-induced, double-stranded RNA-activated protein kinase	EIF2AK2
9.05945014953613	9.07184505462646	9.04233932495117	8.96133136749268	8.67854595184326	8.80652618408203	8.6745491027832	8.79323101043701	8.81825923919678	8.805588722229	8.8319149017334	8.8234224319458	+	+	MRPL44_WT;MRPS22_WT	10	10	10	65.9	65.9	65.9	33.824	0	112.4	8934000000	108	0.000499623	0.00219747	-0.295528	-6.78929	0.000155601	0.000819277	-0.213945	-8.39474	P19623	P19623	Spermidine synthase	SRM
8.48466968536377	8.53158092498779	8.48523902893066	8.47567081451416	8.34997653961182	8.41674041748047	8.38429927825928	8.39550113677979	8.39911937713623	8.35975933074951	8.38003063201904	8.39797496795654	+	+	MRPL44_WT;MRPS22_WT	14	14	14	52.3	52.3	52.3	41.213	0	46.594	3045700000	60	0.00123369	0.00299281	-0.107661	-5.72345	0.000412662	0.0021768	-0.110069	-7.03346	P19784	P19784	Casein kinase II subunit alpha	CSNK2A2
8.44166374206543	8.39455699920654	8.39144706726074	8.40623378753662	8.44290256500244	8.39833927154541	8.46239757537842	8.42130756378174	8.55101013183594	8.58297157287598	8.53891277313232	8.55183982849121		+	MRPL44_WT	20	20	13	22.7	22.7	15.1	134.68	0	111.11	3389400000	160	0.252402	0.226599	0.0227613	1.26613	6.00613e-05	0.000395062	0.147708	9.93651	P20020;Q16720;Q01814	P20020	Plasma membrane calcium-transporting ATPase 1	ATP2B1
8.78313827514648	8.78023815155029	8.80682373046875	8.73639678955078	8.77146244049072	8.77035140991211	8.7774486541748	8.71431255340576	8.80657291412354	8.75914669036865	8.73456764221191	8.77502059936523				16	16	16	62.8	62.8	62.8	38.388	0	88.685	6998500000	154	0.41448	0.377974	-0.0182555	-0.876479	0.722933	0.691645	-0.00782228	-0.371638	P20042	P20042	Eukaryotic translation initiation factor 2 subunit 2	EIF2S2
8.34186935424805	8.41554069519043	8.3966007232666	8.2972354888916	8.48381519317627	8.57940673828125	8.37339019775391	8.52543354034424	8.35568141937256	8.36584377288818	8.37368392944336	8.38203525543213	+		MRPS22_WT	9	9	9	25.4	25.4	25.4	52.739	0	27.509	2904900000	68	0.0471197	0.0486854	0.1277	2.49067	0.820684	0.792889	0.00649953	0.236808	P20073	P20073	Annexin A7	ANXA7
7.48069667816162	7.40026140213013	7.47790241241455	7.43186187744141	6.99085092544556	7.52512264251709	7.50836801528931	7.40317487716675	7.21215009689331	7.43042993545532	7.53519296646118	7.57068300247192				3	3	3	15	15	15	37.698	0	10.318	311830000	14	0.499701	0.456049	-0.0908015	-0.718079	0.902825	0.888329	-0.0105666	-0.127349	P20226;Q6SJ96	P20226	TATA-box-binding protein	TBP
6.97250366210938	6.74253702163696	7.56365919113159	7.65630912780762	7.02747535705566	7.52064085006714	7.48411464691162	7.54225254058838	7.52078485488892	7.08642768859863	7.50291872024536	7.38628482818604				3	3	3	15.7	15.7	15.7	48.55	0	15.028	358800000	4	0.55308	0.508708	0.159869	0.628099	0.586951	0.557532	0.140352	0.573801	P20248	P20248	Cyclin-A2	CCNA2
9.52523899078369	9.53607845306396	9.51174926757813	9.5203914642334	9.26782894134521	9.33937168121338	9.22201347351074	9.30416679382324	9.30875682830811	9.29751968383789	9.33481502532959	9.26990985870361	+	+	MRPL44_WT;MRPS22_WT	9	9	9	55.3	55.3	55.3	22.168	0	322.7	29821000000	210	8.4133e-05	0.000783069	-0.240019	-9.36419	4.83176e-06	0	-0.220614	-15.3492	P20290	P20290	Transcription factor BTF3	BTF3
7.90527248382568	7.98482418060303	7.9951171875	7.9541072845459	8.04817008972168	7.9707465171814	7.93045997619629	8.03722763061523	7.88334894180298	7.86560726165771	7.87178325653076	7.93514919281006		+	MRPL44_WT	7	7	7	42.7	42.7	42.7	24.389	0	15.907	999880000	23	0.326106	0.294247	0.0368208	1.06917	0.0326654	0.0360331	-0.0708581	-2.76435	P20338;P61018	P20338	Ras-related protein Rab-4A	RAB4A
8.01178169250488	8.06445789337158	8.00091075897217	8.09509944915771	8.32230186462402	8.27381134033203	8.26354122161865	8.30809497833252	8.19343090057373	8.18001079559326	8.17854499816895	8.16073894500732	+	+	MRPL44_WT;MRPS22_WT	7	4	4	48.4	33.5	33.5	23.658	0	39.236	1695900000	35	7.76256e-05	0.000826816	0.248875	9.49815	0.00112789	0.00330539	0.135119	5.82308	P20339	P20339	Ras-related protein Rab-5A	RAB5A
8.91341686248779	8.91637992858887	8.88154411315918	8.88650226593018	8.97081184387207	8.95177459716797	9.04040431976318	9.01765918731689	8.94643306732178	8.96177196502686	8.99785327911377	8.9953145980835	+	+	MRPL44_WT;MRPS22_WT	10	10	5	59.6	59.6	29.3	23.593	0	26.012	10146000000	87	0.00520276	0.00813663	0.0957017	4.2805	0.00275209	0.00600585	0.0758824	4.88507	P20340	P20340	Ras-related protein Rab-6A	RAB6A
8.14995765686035	8.10737991333008	8.2244291305542	7.93385171890259	8.20714950561523	8.33657932281494	8.29508304595947	8.30418872833252	8.1904993057251	8.24047470092773	8.269606590271	8.27102756500244	+		MRPS22_WT	6	6	6	9.5	9.5	9.5	127.41	0	41.455	1888000000	27	0.0359677	0.0386675	0.181846	2.69177	0.0743904	0.074903	0.138997	2.15694	P20585	P20585	DNA mismatch repair protein Msh3	MSH3
9.03937435150146	9.12531852722168	9.09784698486328	9.10284519195557	9.14441871643066	9.12843132019043	9.03702831268311	9.07051849365234	9.06896495819092	9.05869197845459	9.1258716583252	9.1575174331665				11	11	11	58.5	58.5	58.5	26.489	0	133.77	15410000000	191	0.907664	0.890155	0.00375295	0.120971	0.714749	0.684453	0.0114152	0.383245	P20618	P20618	Proteasome subunit beta type-1	PSMB1
8.35732460021973	8.31424617767334	8.30653190612793	8.39574527740479	8.54031658172607	8.53926467895508	8.54309940338135	8.50738334655762	8.36943817138672	8.37095737457275	8.34338855743408	8.38774585723877	+		MRPS22_WT	6	6	6	32.5	32.5	32.5	30.993	0	46.323	3131600000	96	0.000149051	0.00123577	0.189054	8.45957	0.32214	0.303841	0.0244205	1.07876	P20645	P20645	Cation-dependent mannose-6-phosphate receptor	M6PR
9.39837455749512	9.46299648284912	9.48168659210205	9.5482292175293	9.46235275268555	9.34781742095947	9.52435684204102	9.41433811187744	9.36634826660156	9.35175800323486	9.44535541534424	9.36724376678467				6	6	6	48	48	48	16.762	0	80.286	32576000000	138	0.489943	0.446726	-0.0356054	-0.735205	0.0525935	0.0558125	-0.0901453	-2.40973	P20674	P20674	Cytochrome c oxidase subunit 5A, mitochondrial	COX5A
9.70125675201416	9.6415433883667	9.63489055633545	9.70745944976807	9.78515148162842	9.68796539306641	9.8887300491333	9.71227931976318	9.76571369171143	9.8063907623291	9.77125644683838	9.75155639648438		+	MRPL44_WT	42	42	41	63.1	63.1	61.8	66.408	0	323.31	64532000000	622	0.0943477	0.0891589	0.097244	1.98515	0.00383334	0.00741677	0.102442	4.56433	P20700	P20700	Lamin-B1	LMNB1
8.59578227996826	8.53274154663086	8.4892406463623	8.49777221679688	8.71536827087402	8.78532314300537	8.62433338165283	8.71396064758301	8.59299755096436	8.61703205108643	8.59048557281494	8.55577182769775	+		MRPS22_WT	13	13	13	38	38	38	76.572	0	105.45	4600600000	78	0.00446775	0.00760928	0.180862	4.42066	0.0695861	0.070301	0.0601876	2.20536	P20810	P20810	Calpastatin	CAST
8.27445793151855	8.33328628540039	8.19548416137695	8.29657745361328	7.89033699035645	8.0399694442749	7.98127031326294	8.01994705200195	8.0062952041626	8.01156997680664	7.95944213867188	8.00868511199951	+	+	MRPL44_WT;MRPS22_WT	9	9	9	28	28	28	55.405	0	39.599	1481700000	18	0.000574136	0.0020716	-0.292071	-6.61609	0.000119912	0.000657778	-0.278453	-8.79421	P20839	P20839	Inosine-5-monophosphate dehydrogenase 1	IMPDH1
6.82407999038696	7.24580860137939	7.35903263092041	7.22050046920776	8.01017284393311	7.93903493881226	8.03602981567383	7.68725252151489	7.34390068054199	7.30845785140991	7.32223987579346	7.3037576675415	+		MRPS22_WT	5	5	5	4.6	4.6	4.6	183.56	0	43.521	422320000	11	0.0017465	0.00376661	0.755767	5.34886	0.227778	0.215367	0.157234	1.34321	P20908	P20908	Collagen alpha-1(V) chain	COL5A1
7.72705316543579	7.72261762619019	7.7447624206543	7.77188110351563	7.73795557022095	7.71116590499878	7.37313508987427	7.63063144683838	7.75879096984863	7.63000059127808	7.74237966537476	7.76615238189697				3	3	3	6.3	6.3	6.3	91.361	0	9.5781	569530000	15	0.177193	0.162377	-0.128357	-1.52875	0.62746	0.593898	-0.0172477	-0.511217	Q9UQ88;P21127	Q9UQ88;P21127	Cyclin-dependent kinase 11A;Cyclin-dependent kinase 11B	CDK11A;CDK11B
8.0652437210083	8.15084838867188	8.26841449737549	8.17111206054688	8.09321117401123	8.15201282501221	8.05192375183105	8.06591606140137	8.22512817382813	8.22099685668945	8.2774715423584	8.25156497955322				5	4	4	30.7	26.7	26.7	26.559	0	16.059	1698100000	34	0.172416	0.157876	-0.0731387	-1.54874	0.117468	0.113811	0.0798857	1.82705	P21266;P46439	P21266	Glutathione S-transferase Mu 3	GSTM3
8.71717071533203	8.74324321746826	8.73181438446045	8.69493007659912	8.61572933197021	8.65024948120117	8.55173015594482	8.53034019470215	8.66061878204346	8.66048622131348	8.66936302185059	8.6432056427002	+	+	MRPL44_WT;MRPS22_WT	12	12	12	36.8	36.8	36.8	56.5	0	81.096	5193400000	141	0.00394053	0.00672589	-0.134777	-4.53825	0.00169282	0.00444521	-0.0633712	-5.38177	P21281;P15313	P21281	V-type proton ATPase subunit B, brain isoform	ATP6V1B2
8.22896480560303	8.24607944488525	8.27091121673584	8.17851638793945	7.94755125045776	8.02616500854492	7.9614782333374	8.04178714752197	8.20879077911377	8.22018623352051	8.12691020965576	8.14210796356201	+		MRPS22_WT	8	8	8	26.7	26.7	26.7	43.941	0	27.039	1676300000	51	0.000236745	0.0020346	-0.236873	-7.78411	0.1127	0.109573	-0.0566192	-1.85695	P21283	P21283	V-type proton ATPase subunit C 1	ATP6V1C1
8.65081214904785	8.66158580780029	8.60606956481934	8.59985065460205	8.80206871032715	8.84746170043945	8.80735874176025	8.81014537811279	8.65651988983154	8.61025524139404	8.71627044677734	8.61750316619873	+		MRPS22_WT	8	8	8	59.1	59.1	59.1	20.567	0	87.494	5658100000	103	5.78411e-05	0.000942675	0.187179	10.0024	0.50274	0.475231	0.0205576	0.712792	P21291	P21291	Cysteine and glycine-rich protein 1	CSRP1
10.3527221679688	10.3394708633423	10.3229007720947	10.3956413269043	10.5846586227417	10.6291236877441	10.6438074111938	10.6240348815918	10.6309461593628	10.6360969543457	10.6082906723022	10.6218824386597	+	+	MRPL44_WT;MRPS22_WT	147	147	136	72.4	72.4	70.1	280.74	0	323.31	399660000000	2356	1.09019e-05	0.000578947	0.267722	13.3561	3.45504e-06	0	0.27162	16.2507	P21333	P21333	Filamin-A	FLNA
7.48392963409424	7.26990985870361	7.55981111526489	7.48063945770264	7.70734024047852	7.71303653717041	7.81182289123535	7.70993089675903	7.98521518707275	7.97732591629028	8.00225257873535	7.9815468788147	+	+	MRPL44_WT;MRPS22_WT	7	7	5	16.3	16.3	14	59.681	0	11.765	654230000	16	0.00529801	0.00805128	0.28696	4.26398	0.000135657	0.000627119	0.538013	8.60304	P21397	P21397	Amine oxidase [flavin-containing] A	MAOA
7.97946643829346	8.0447359085083	8.07718658447266	7.92908143997192	8.00744915008545	8.12746143341064	7.86687183380127	7.91890001296997	7.91332626342773	8.01367950439453	8.03710746765137	7.86188077926636				9	9	9	17.7	17.7	17.7	98.398	0	47.798	1106600000	37	0.691796	0.646039	-0.027447	-0.41612	0.372394	0.352542	-0.0511191	-0.963742	P21399	P21399	Cytoplasmic aconitate hydratase	ACO1
10.0482473373413	10.0371074676514	9.9871301651001	10.0483255386353	10.0001306533813	9.99160671234131	10.0368280410767	10.0508823394775	10.0114011764526	10.0148143768311	9.9788875579834	10.0315704345703				22	22	22	84.5	84.5	84.5	30.772	0	323.31	125720000000	536	0.630341	0.584862	-0.0103407	-0.506854	0.293801	0.27593	-0.0210342	-1.15028	P21796	P21796	Voltage-dependent anion-selective channel protein 1	VDAC1
8.66604042053223	8.74962043762207	8.70341205596924	8.68289375305176	8.28302955627441	8.23522567749023	8.24914932250977	8.23439025878906	8.29134654998779	8.24834156036377	8.2974100112915	8.2876672744751	+	+	MRPL44_WT;MRPS22_WT	8	8	8	33.9	33.9	33.9	31.629	0	30.861	3409500000	74	7.43481e-07	0.002	-0.450043	-21.0761	1.09101e-06	0	-0.4193	-19.7551	P21912	P21912	Succinate dehydrogenase [ubiquinone] iron-sulfur subunit, mitochondrial	SDHB
7.15757513046265	8.21606063842773	8.20024871826172	8.48536682128906	8.77163124084473	8.71278476715088	8.98503589630127	8.61645412445068	8.6791820526123	8.70902347564697	8.67681217193604	8.7264986038208	+		MRPS22_WT	3	3	3	15.4	15.4	15.4	25.416	0	28.277	4872500000	32	0.0468844	0.0485368	0.756664	2.49437	0.0587837	0.0610006	0.683066	2.32822	P21926	P21926	CD9 antigen	CD9
8.06427097320557	8.06430816650391	8.03394603729248	7.98235273361206	8.04917907714844	8.10116291046143	8.1539363861084	8.07085037231445	8.02938365936279	8.03494930267334	7.95786094665527	7.96867895126343				7	7	7	28.8	28.8	28.8	43.122	0	14.994	1248700000	26	0.101799	0.0961846	0.0575627	1.93032	0.216002	0.205068	-0.0385013	-1.38275	P21953	P21953	2-oxoisovalerate dehydrogenase subunit beta, mitochondrial	BCKDHB
8.84494876861572	8.85006427764893	8.78443145751953	8.76119041442871	9.04890727996826	9.08898639678955	9.16109848022461	9.11481094360352	8.96015644073486	9.00393390655518	8.90543460845947	8.84743118286133	+	+	MRPL44_WT;MRPS22_WT	15	15	15	63.1	63.1	63.1	30.037	0	147.58	10289000000	161	9.96714e-05	0.00074	0.293292	9.08765	0.0258736	0.0298267	0.11908	2.9422	P21964	P21964	Catechol O-methyltransferase	COMT
8.16908645629883	8.09701442718506	8.10951137542725	8.09265041351318	8.14952659606934	8.18403816223145	8.21288013458252	8.17394351959229	8.08870315551758	8.09697914123535	8.03869915008545	8.05415344238281	+		MRPS22_WT	12	12	12	23.7	23.7	23.7	83.134	0	54.316	1489100000	54	0.0287598	0.0310543	0.0630314	2.86111	0.0794759	0.0787276	-0.0474319	-2.10906	P22033	P22033	Methylmalonyl-CoA mutase, mitochondrial	MUT
8.48859310150146	8.47635364532471	8.49674987792969	8.52028656005859	8.43885898590088	8.54718399047852	8.50858402252197	8.51646900177002	8.4609432220459	8.45616817474365	8.46287727355957	8.55548095703125				14	14	12	25	25	21.7	89.42	0	53.917	3600700000	81	0.778001	0.742667	0.0072782	0.294909	0.666173	0.633594	-0.0116284	-0.453435	P22059	P22059	Oxysterol-binding protein 1	OSBP
8.85703659057617	8.89046573638916	8.8735818862915	9.03265857696533	8.80831909179688	8.89806079864502	8.82204341888428	8.91104602813721	8.87996673583984	8.98645782470703	8.9559326171875	8.91637516021729				10	10	10	56.8	56.8	56.8	24.636	0	100.64	9524000000	102	0.307339	0.276825	-0.0535684	-1.11543	0.663945	0.631603	0.0212474	0.456712	P22061	P22061	Protein-L-isoaspartate(D-aspartate) O-methyltransferase	PCMT1
9.36958694458008	9.33211517333984	9.34086036682129	9.38865184783936	9.41909599304199	9.34317207336426	9.58803653717041	9.40732288360596	9.49193572998047	9.4921178817749	9.43749713897705	9.42952632904053		+	MRPL44_WT	15	15	13	57.6	57.6	54.2	33.784	0	135.69	30656000000	255	0.180635	0.165175	0.0816033	1.51465	0.00269464	0.00596148	0.104966	4.90596	P22087	P22087	rRNA 2-O-methyltransferase fibrillarin	FBL
9.30747509002686	9.30196285247803	9.30122566223145	9.29404735565186	9.14745998382568	9.24189472198486	9.16238498687744	9.16503620147705	9.25457191467285	9.28443050384521	9.25992774963379	9.2358570098877	+	+	MRPL44_WT;MRPS22_WT	32	32	32	50.1	50.1	50.1	107.77	0	262.33	20324000000	312	0.00127013	0.00296613	-0.121984	-5.69137	0.00641744	0.0108126	-0.0424809	-4.09164	P22102	P22102	Trifunctional purine biosynthetic protein adenosine-3;Phosphoribosylamine--glycine ligase;Phosphoribosylformylglycinamidine cyclo-ligase;Phosphoribosylglycinamide formyltransferase	GART
9.70502471923828	9.70051383972168	9.68470191955566	9.64068984985352	9.28831672668457	9.36210536956787	9.24084854125977	9.3095874786377	9.49976921081543	9.48016548156738	9.52610683441162	9.49846172332764	+	+	MRPL44_WT;MRPS22_WT	25	25	25	67.1	67.1	67.1	47.079	0	296.46	39784000000	313	1.19867e-05	0.000536585	-0.382518	-13.1404	4.62121e-05	0.000441379	-0.181607	-10.4032	P22234	P22234	Multifunctional protein ADE2;Phosphoribosylaminoimidazole-succinocarboxamide synthase;Phosphoribosylaminoimidazole carboxylase	PAICS
8.64696216583252	8.62054252624512	8.58121013641357	8.72941589355469	8.87630462646484	8.74009418487549	8.86068534851074	8.78713417053223	8.78443145751953	8.80997657775879	8.83184432983398	8.89402198791504	+	+	MRPL44_WT;MRPS22_WT	14	14	14	24.1	24.1	24.1	58.993	0	39.596	6741200000	123	0.00862518	0.0113273	0.171522	3.83338	0.0031873	0.006637	0.185536	4.74126	P22307	P22307	Non-specific lipid-transfer protein	SCP2
9.8688383102417	9.91098213195801	9.86916160583496	9.8314151763916	9.80785942077637	9.89291763305664	9.75687217712402	9.8139009475708	9.86226844787598	9.83653259277344	9.85467052459717	9.83112049102783				48	48	48	64.5	64.5	64.5	117.85	0	323.31	82726000000	727	0.158787	0.144706	-0.0522118	-1.60879	0.228081	0.215527	-0.0239513	-1.34222	P22314	P22314	Ubiquitin-like modifier-activating enzyme 1	UBA1
9.86779117584229	9.90951347351074	9.86180877685547	9.97489356994629	9.63766002655029	9.66391754150391	9.57690525054932	9.60506820678711	9.77614879608154	9.73224925994873	9.83010101318359	9.8466157913208	+	+	MRPL44_WT;MRPS22_WT	12	12	6	77	77	46.1	17.298	0	139.72	77042000000	393	0.000121855	0.00135714	-0.282614	-8.76909	0.0270978	0.0313971	-0.107223	-2.90667	P22392;O60361	P22392;O60361	Nucleoside diphosphate kinase B;Putative nucleoside diphosphate kinase	NME2;NME2P1
7.85070133209229	7.84453916549683	7.91247701644897	7.78129577636719	8.09516906738281	7.9709415435791	8.03666877746582	8.09774303436279	7.88673305511475	7.88878583908081	7.89149856567383	8.11337471008301	+		MRPS22_WT	8	8	8	16.6	16.6	16.6	104.92	0	22.225	1005200000	17	0.00233489	0.00483086	0.202877	5.04945	0.166631	0.160642	0.0978447	1.57366	P22413	P22413	Ectonucleotide pyrophosphatase/phosphodiesterase family member 1;Alkaline phosphodiesterase I;Nucleotide pyrophosphatase	ENPP1
7.84073972702026	7.8349609375	7.91987276077271	7.88936901092529	8.24186992645264	8.23618412017822	8.2085485458374	8.28030490875244	8.18825340270996	8.16885089874268	8.22440338134766	8.19763851165771	+	+	MRPL44_WT;MRPS22_WT	9	9	9	29.9	29.9	29.9	53.836	0	45.851	1486500000	43	6.07696e-06	0.00077193	0.370491	14.7607	8.78876e-06	0	0.323551	13.8585	P22570	P22570	NADPH:adrenodoxin oxidoreductase, mitochondrial	FDXR
10.1768140792847	10.0928964614868	10.1455068588257	10.202543258667	10.1415128707886	10.1221504211426	10.2221698760986	10.2271146774292	10.1728944778442	10.1658668518066	10.124210357666	10.1318435668945				35	35	35	75.4	75.4	75.4	37.429	0	323.31	183980000000	1083	0.532422	0.488263	0.0237968	0.662228	0.835977	0.811654	-0.00573635	-0.216224	P22626	P22626	Heterogeneous nuclear ribonucleoproteins A2/B1	HNRNPA2B1
7.39364528656006	7.59791469573975	7.56251907348633	7.58673334121704	7.66575002670288	7.58630609512329	7.54661655426025	7.53727769851685	7.58630609512329	7.50781536102295	7.53864908218384	7.61847686767578				7	7	7	11.5	11.5	11.5	104.76	0	17.339	412020000	16	0.417218	0.380222	0.0487845	0.871039	0.625677	0.592589	0.0276088	0.513924	P22670;P48378;P48380	P22670	MHC class II regulatory factor RFX1	RFX1
7.63606643676758	7.8111457824707	7.63215351104736	7.72854852676392	7.73543119430542	7.83653926849365	7.67055177688599	7.78026676177979	7.73075008392334	7.6823525428772	7.68663644790649	7.65689325332642				4	4	4	6.5	6.5	6.5	99.632	0	8.9688	588380000	26	0.368533	0.336167	0.0537187	0.972122	0.786853	0.757946	-0.0128205	-0.282772	P22681	P22681	E3 ubiquitin-protein ligase CBL	CBL
9.18574047088623	9.20455360412598	9.15289974212646	9.26107215881348	8.63377094268799	8.64624691009521	8.76200294494629	8.63742923736572	8.82460784912109	8.78538703918457	8.79708003997803	8.79726791381836	+	+	MRPL44_WT;MRPS22_WT	16	16	16	54.5	54.5	54.5	48.442	0	184.17	10945000000	144	8.70024e-06	0.000619718	-0.531204	-13.8825	3.08886e-06	0	-0.399981	-16.563	P22695	P22695	Cytochrome b-c1 complex subunit 2, mitochondrial	UQCRC2
8.45175552368164	8.40642070770264	8.40003681182861	8.44440364837646	8.48936748504639	8.49243927001953	8.6339225769043	8.55812072753906	8.46523380279541	8.45402145385742	8.3907585144043	8.43671894073486	+		MRPS22_WT	13	13	13	47.5	47.5	47.5	47.862	0	73.495	3398900000	100	0.017963	0.0205331	0.117808	3.22767	0.618018	0.586605	0.011029	0.525597	P22830	P22830	Ferrochelatase, mitochondrial	FECH
8.15347957611084	8.08941078186035	8.12525367736816	8.13427257537842	8.19312477111816	8.16118812561035	8.20536708831787	8.16085815429688	8.04265403747559	8.05253982543945	8.06337070465088	8.05484294891357	+	+	MRPL44_WT;MRPS22_WT	7	7	7	35.2	35.2	35.2	33.969	0	58.458	1482300000	66	0.0209497	0.02325	0.0545304	3.10622	0.00215603	0.00494819	-0.0722523	-5.13046	P23193;Q15560	P23193	Transcription elongation factor A protein 1	TCEA1
7.34452962875366	7.26073884963989	6.91482830047607	7.32461166381836	7.37818002700806	7.38331270217896	7.08045721054077	7.33937215805054	7.35953187942505	7.10027408599854	7.34939432144165	7.37983083724976				5	5	5	5	5	5	126.6	0	4.163	198880000	8	0.52171	0.479232	0.0841534	0.680258	0.500538	0.473297	0.0860807	0.716621	P23229	P23229	Integrin alpha-6;Integrin alpha-6 heavy chain;Integrin alpha-6 light chain;Processed integrin alpha-6	ITGA6
9.82660579681396	9.81354141235352	9.82129096984863	9.90290546417236	9.75163269042969	9.70961761474609	9.89292907714844	9.81296634674072	9.82135581970215	9.85700702667236	9.75201034545898	9.75413417816162				26	26	25	47.7	47.7	46.5	76.149	0	249.32	78577000000	652	0.314603	0.283638	-0.0492995	-1.09725	0.224569	0.212628	-0.0449591	-1.3538	P23246	P23246	Splicing factor, proline- and glutamine-rich	SFPQ
8.72622966766357	8.71054935455322	8.73315715789795	8.65963077545166	8.44533920288086	8.60553169250488	8.46536827087402	8.57693958282471	8.59964275360107	8.67864608764648	8.55613327026367	8.54126739501953	+	+	MRPL44_WT;MRPS22_WT	13	13	13	64.1	64.1	64.1	51.169	0	194.98	4759200000	84	0.00530585	0.00804191	-0.184097	-4.26263	0.0176947	0.0221801	-0.113469	-3.23965	P23258;Q9NRH3	P23258;Q9NRH3	Tubulin gamma-1 chain;Tubulin gamma-2 chain	TUBG1;TUBG2
9.08660888671875	9.08479022979736	9.03826236724854	9.0764217376709	9.16313171386719	9.14971160888672	9.17995357513428	9.19851970672607	9.04762554168701	9.01753425598145	9.05034065246582	9.10116291046143	+		MRPS22_WT	11	11	11	50.5	50.5	50.5	23.742	0	55.93	14327000000	208	0.000607222	0.00202331	0.101308	6.54728	0.433927	0.412034	-0.017355	-0.838404	P23284	P23284	Peptidyl-prolyl cis-trans isomerase B	PPIB
8.97641372680664	8.95833015441895	8.9524393081665	8.94669818878174	9.07816696166992	9.03714752197266	9.04649543762207	9.03482913970947	9.03965187072754	9.02407455444336	9.03634929656982	9.0460262298584	+	+	MRPL44_WT;MRPS22_WT	26	26	26	65.6	65.6	65.6	65.443	0	275.55	11724000000	240	0.000264282	0.00223529	0.0906894	7.6304	6.27688e-05	0.000369942	0.0780551	9.8599	P23368	P23368	NAD-dependent malic enzyme, mitochondrial	ME2
8.04190540313721	8.02767562866211	8.14210796356201	8.03209495544434	8.16888046264648	8.05099773406982	8.03610992431641	8.027268409729	8.32207489013672	8.26204776763916	8.27505779266357	8.23479557037354		+	MRPL44_WT	9	9	9	19.6	19.6	19.6	112.73	0	57.303	1591500000	38	0.825381	0.796028	0.00986814	0.230473	0.000637687	0.00260094	0.212548	6.48762	P23378	P23378	Glycine dehydrogenase (decarboxylating), mitochondrial	GLDC
8.85945606231689	8.88546848297119	8.85437870025635	8.90467739105225	8.98661994934082	9.1182975769043	8.9804801940918	9.08353805541992	8.96730899810791	8.98015308380127	8.96107482910156	8.9340991973877	+	+	MRPL44_WT;MRPS22_WT	14	14	14	48	48	48	53.165	0	103.21	10238000000	112	0.00391105	0.006743	0.166239	4.54535	0.00143359	0.00402899	0.0846639	5.55939	P23381	P23381	Tryptophan--tRNA ligase, cytoplasmic;T1-TrpRS;T2-TrpRS	WARS
9.62916469573975	9.60517597198486	9.65796375274658	9.69093990325928	9.56361198425293	9.59891128540039	9.60603713989258	9.56042098999023	9.57330131530762	9.52422714233398	9.63052940368652	9.66951179504395	+		MRPS22_WT	20	20	20	70	70	70	26.688	0	90.756	48803000000	368	0.0274645	0.0299529	-0.0635657	-2.89636	0.255018	0.238952	-0.0464187	-1.25834	P23396	P23396	40S ribosomal protein S3	RPS3
8.06483268737793	7.78229331970215	7.80598974227905	7.87141513824463	7.27631378173828	6.7765212059021	7.52243137359619	7.79903697967529	7.8172082901001	7.86851501464844	7.74851369857788	7.32106256484985				3	3	3	38.7	38.7	38.7	18.884	0	39.467	653980000	11	0.0551444	0.0549303	-0.537557	-2.37498	0.220074	0.208528	-0.192308	-1.36887	P23434	P23434	Glycine cleavage system H protein, mitochondrial	GCSH
7.63169717788696	7.59911870956421	7.67324209213257	7.63038730621338	7.51768398284912	7.60963726043701	7.47206878662109	7.52962303161621	7.54333543777466	7.52503204345703	7.54988574981689	7.56819009780884	+	+	MRPL44_WT;MRPS22_WT	4	4	4	10.3	10.3	10.3	59.139	0	6.801	448080000	12	0.0203899	0.02264	-0.101358	-3.12748	0.00261297	0.00594012	-0.0870005	-4.93655	P23443;Q9UBS0	P23443	Ribosomal protein S6 kinase beta-1	RPS6KB1
9.70136070251465	9.71475696563721	9.68616199493408	9.72409534454346	9.40773105621338	9.45341014862061	9.37491321563721	9.43296909332275	9.50834083557129	9.48111248016357	9.59015083312988	9.55882835388184	+	+	MRPL44_WT;MRPS22_WT	24	24	24	66	66	66	47.716	0	203.09	44855000000	286	4.80332e-06	0.000897959	-0.289338	-15.3647	0.00056135	0.00246914	-0.171986	-6.64391	P23526	P23526	Adenosylhomocysteinase	AHCY
9.91497230529785	9.86795043945313	9.84463214874268	9.86394691467285	9.79049587249756	9.93283367156982	9.79649829864502	9.90722846984863	9.84522247314453	9.83106994628906	9.92036819458008	9.86685466766357				17	17	13	74.7	74.7	51.8	18.502	0	213.77	83120000000	357	0.699818	0.653191	-0.0161114	-0.404574	0.785942	0.757621	-0.00699663	-0.28402	P23528	P23528	Cofilin-1	CFL1
8.96049499511719	8.93202209472656	8.9401330947876	8.98610401153564	8.94128322601318	8.94056606292725	8.88128185272217	8.92800140380859	8.88439846038818	8.83955383300781	8.87142658233643	8.88644027709961		+	MRPL44_WT	10	10	10	21.1	21.1	21.1	69.15	0	109.01	9357100000	134	0.137214	0.125849	-0.0319054	-1.71476	0.00202006	0.00470175	-0.0842338	-5.19733	P23588	P23588	Eukaryotic translation initiation factor 4B	EIF4B
8.40544891357422	8.38050079345703	8.33431339263916	8.40312099456787	8.28198719024658	8.25188159942627	8.25430679321289	8.30308818817139	8.26500701904297	8.27804470062256	8.28804779052734	8.26601982116699	+	+	MRPL44_WT;MRPS22_WT	15	15	15	34.7	34.7	34.7	73.776	0	59.43	2338000000	69	0.00188861	0.00382334	-0.10803	-5.26703	0.000860567	0.00275325	-0.106566	-6.1315	P23786	P23786	Carnitine O-palmitoyltransferase 2, mitochondrial	CPT2
8.1629524230957	8.19573402404785	8.15573024749756	8.1723108291626	8.11149787902832	8.1395959854126	8.01836776733398	8.11644172668457	8.00885581970215	7.93290996551514	8.14279556274414	7.90712118148804	+	+	MRPL44_WT;MRPS22_WT	9	9	9	47.2	47.2	47.2	23.819	0	15.528	1551600000	30	0.036843	0.0394583	-0.075206	-2.67373	0.0176605	0.0221499	-0.173761	-3.24119	P23919	P23919	Thymidylate kinase	DTYMK
9.28332424163818	9.3167667388916	9.28066921234131	9.29556751251221	9.05560779571533	9.14351463317871	9.03241729736328	9.05865383148193	9.05789375305176	9.04933452606201	9.10380363464355	9.08891487121582	+	+	MRPL44_WT;MRPS22_WT	34	34	34	61.1	61.1	61.1	90.069	0	285.99	16740000000	303	0.000134801	0.00133333	-0.221534	-8.61275	7.09187e-06	0	-0.219095	-14.3764	P23921	P23921	Ribonucleoside-diphosphate reductase large subunit	RRM1
7.25555324554443	7.32627439498901	7.55457401275635	7.35372400283813	7.14500999450684	7.3309006690979	7.14416933059692	7.03996896743774	7.47793102264404	7.53918886184692	7.31802177429199	7.58298349380493				3	3	3	7.2	7.2	7.2	73.475	0	19.113	265520000	13	0.0567948	0.0565871	-0.207519	-2.35339	0.262018	0.245804	0.107	1.23783	P24386	P24386	Rab proteins geranylgeranyltransferase component A 1	CHM
8.24211883544922	8.44717311859131	8.45791244506836	8.26159572601318	8.4912633895874	8.41355133056641	8.53214263916016	8.11267185211182	8.51303100585938	8.38115119934082	8.37127113342285	8.44402885437012				4	4	3	27.8	27.8	22.6	24.542	0	69.522	2835800000	45	0.76229	0.722868	0.0352073	0.316576	0.302929	0.285472	0.0751705	1.12664	P24390	P24390	ER lumen protein-retaining receptor 1	KDELR1
9.57633018493652	9.51690578460693	9.49771690368652	9.49309539794922	9.41690635681152	9.5676736831665	9.46471309661865	9.54002857208252	9.4380989074707	9.4878454208374	9.44667720794678	9.34701728820801		+	MRPL44_WT	8	7	7	58.7	58.7	58.7	24.763	0	181.13	35907000000	174	0.570538	0.524421	-0.0236816	-0.599869	0.0418299	0.0456386	-0.0911024	-2.57892	P24534	P24534	Elongation factor 1-beta	EEF1B2
8.93735694885254	8.95010662078857	8.90104961395264	8.98135185241699	9.00229549407959	8.89776992797852	8.98800086975098	8.93624687194824	8.96808624267578	8.94657039642334	9.013258934021	8.97629451751709				11	11	11	43	43	43	28.908	0	211.91	10203000000	154	0.657978	0.609679	0.013612	0.465519	0.171944	0.165424	0.0335863	1.55074	P24539	P24539	ATP synthase F(0) complex subunit B1, mitochondrial	ATP5F1
8.68448638916016	8.6021032333374	8.52746200561523	8.59361839294434	8.40500450134277	8.53213024139404	8.3730411529541	8.48560810089111	8.61398983001709	8.55430698394775	8.58148288726807	8.54367065429688	+		MRPS22_WT	9	9	9	67.7	67.7	67.7	18.042	0	60.032	4051200000	67	0.0199361	0.0224329	-0.152972	-3.14519	0.455651	0.429666	-0.0285549	-0.79732	P24666	P24666	Low molecular weight phosphotyrosine protein phosphatase	ACP1
9.15793991088867	9.13490962982178	9.15268611907959	9.17860317230225	9.36702060699463	9.30550193786621	9.40573883056641	9.38322257995605	9.33272075653076	9.33833694458008	9.29950714111328	9.35462665557861	+	+	MRPL44_WT;MRPS22_WT	17	17	17	59.5	59.5	59.5	45.199	0	137.49	21856000000	211	0.000105895	0.0014686	0.209336	8.99058	2.07035e-05	0	0.175263	11.96	P24752	P24752	Acetyl-CoA acetyltransferase, mitochondrial	ACAT1
8.68102359771729	8.68037223815918	8.70523071289063	8.6077766418457	8.7417106628418	8.74120712280273	8.68691349029541	8.74083614349365	8.73436737060547	8.75188732147217	8.69411373138428	8.70065212249756				32	32	32	27.8	27.8	27.8	217.17	0	253.55	5769400000	195	0.0566735	0.0564026	0.0590661	2.35495	0.0859659	0.0840701	0.0516543	2.05232	P24928	P24928	DNA-directed RNA polymerase II subunit RPB1	POLR2A
8.43762397766113	8.50114154815674	8.52340793609619	8.51069259643555	8.43611526489258	8.45821475982666	8.33929252624512	8.33231735229492	8.45278263092041	8.36748600006104	8.44728183746338	8.44760799407959	+		MRPS22_WT	11	9	8	49.7	43.3	38.6	33.929	0	42.866	3162400000	64	0.0355909	0.0383735	-0.101732	-2.69969	0.0609399	0.0632347	-0.0644269	-2.30192	P24941	P24941	Cyclin-dependent kinase 2	CDK2
7.50440311431885	7.46588802337646	7.4389853477478	7.3917818069458	7.49491930007935	7.45810890197754	7.67035722732544	7.55334901809692	7.48042392730713	7.59824323654175	7.39355754852295	7.40618228912354				6	6	6	3.7	3.7	3.7	311.64	0	20.154	369620000	17	0.121452	0.112631	0.093919	1.80297	0.725739	0.69315	0.0193372	0.367672	P25054	P25054	Adenomatous polyposis coli protein	APC
9.35299205780029	9.37785243988037	9.35408878326416	9.36244487762451	9.31670379638672	9.29563331604004	9.27941608428955	9.29249954223633	9.16693305969238	9.15848350524902	9.20005702972412	9.18531513214111	+	+	MRPL44_WT;MRPS22_WT	40	40	40	60.3	60.3	60.3	90.98	0	323.31	21907000000	365	0.000481473	0.00224289	-0.0657814	-6.836	2.82007e-06	0	-0.184147	-16.821	P25205	P25205	DNA replication licensing factor MCM3	MCM3
8.50471591949463	8.50650501251221	8.46924781799316	8.4686279296875	8.30087757110596	8.39583301544189	8.15579128265381	8.24699115753174	8.30696105957031	8.24792385101318	8.36246395111084	8.37269115447998	+	+	MRPL44_WT;MRPS22_WT	8	8	8	45.5	45.5	45.5	33.178	0	39.683	2719300000	65	0.00609028	0.0087991	-0.212401	-4.13829	0.00169991	0.00443761	-0.164764	-5.37735	P25325	P25325	3-mercaptopyruvate sulfurtransferase	MPST
9.60489559173584	9.61462306976318	9.60163593292236	9.72519302368164	9.51265811920166	9.54496097564697	9.5676851272583	9.50419902801514	9.49433517456055	9.52405834197998	9.5619592666626	9.4957799911499	+	+	MRPL44_WT;MRPS22_WT	9	9	9	64.4	64.4	64.4	14.515	0	181.55	44335000000	325	0.0198554	0.0221228	-0.104211	-3.14838	0.0129093	0.0176183	-0.117554	-3.4947	P25398	P25398	40S ribosomal protein S12	RPS12
8.63119983673096	8.64167213439941	8.62773418426514	8.72556018829346	8.6267614364624	8.58522415161133	8.6287260055542	8.5736837387085	8.59555149078369	8.58606910705566	8.57173252105713	8.60319805145264		+	MRPL44_WT	17	17	13	30.3	30.3	26.5	88.06	0	160.6	4736900000	145	0.0992346	0.0938901	-0.0529428	-1.94872	0.0316107	0.0352707	-0.0674038	-2.7892	P25440	P25440	Bromodomain-containing protein 2	BRD2
7.95377922058105	8.01123237609863	7.94997501373291	8.04087924957275	7.96606683731079	7.91801452636719	7.94996547698975	7.94238996505737	7.89688968658447	7.95511484146118	7.98480606079102	7.87271547317505				4	4	4	11.8	11.8	11.8	44.712	0	26.133	1017800000	33	0.115739	0.107425	-0.0448573	-1.83775	0.120728	0.117288	-0.0615849	-1.80729	P25490;O15391	P25490	Transcriptional repressor protein YY1	YY1
8.74647808074951	8.68134117126465	8.72485733032227	8.74508285522461	8.69436836242676	8.73342227935791	8.63763999938965	8.73602962493896	8.70752716064453	8.69407844543457	8.70865058898926	8.68500709533691				13	13	12	40.3	40.3	36.8	38.044	0	71.309	5781200000	109	0.415715	0.378793	-0.0240748	-0.874022	0.165134	0.159466	-0.025624	-1.58024	P25685	P25685	DnaJ homolog subfamily B member 1	DNAJB1
10.0918073654175	10.0496444702148	10.0142259597778	10.1029138565063	10.0772953033447	10.0681114196777	10.1675243377686	10.1385555267334	10.1107244491577	10.11119556427	10.0803375244141	10.0955181121826				30	30	30	62.9	62.9	62.9	59.75	0	323.31	148510000000	725	0.17633	0.161516	0.0482237	1.53232	0.158838	0.154021	0.034796	1.60856	P25705	P25705	ATP synthase subunit alpha, mitochondrial	ATP5A1
9.1104211807251	9.13113689422607	9.13779735565186	9.20213413238525	9.09166717529297	9.12846374511719	9.11487770080566	9.09043407440186	9.09502983093262	9.10819244384766	9.16554069519043	9.14360809326172				13	13	13	65	65	65	29.555	0	136.36	16481000000	143	0.124574	0.115567	-0.0390117	-1.78464	0.5241	0.495906	-0.0172796	-0.676214	P25786	P25786	Proteasome subunit alpha type-1	PSMA1
9.1358642578125	9.26757049560547	9.17446708679199	9.12273979187012	9.24276542663574	9.33789825439453	9.0793981552124	9.24333572387695	9.24107265472412	9.23134231567383	9.27044582366943	9.32526969909668				9	9	9	49.1	49.1	49.1	25.898	0	112.32	19944000000	144	0.450843	0.411701	0.050689	0.80629	0.0562722	0.0589916	0.0918722	2.36015	P25787	P25787	Proteasome subunit alpha type-2	PSMA2
8.79591464996338	8.81427383422852	8.75156402587891	8.8479175567627	8.77706432342529	8.78090763092041	8.77410793304443	8.82227230072021	8.76040744781494	8.76152896881104	8.86012268066406	8.82491970062256				10	10	10	49.4	49.4	49.4	28.433	0	79.281	7136500000	146	0.57046	0.524476	-0.0138295	-0.599994	0.983789	0.981755	-0.000672817	-0.0211792	P25788	P25788	Proteasome subunit alpha type-3	PSMA3
9.01426887512207	9.11424350738525	9.08004856109619	9.0399694442749	9.13519668579102	9.07638549804688	8.95610618591309	9.04418659210205	9.07191848754883	8.97121047973633	9.1023998260498	9.11507797241211				11	11	11	65.1	65.1	65.1	29.483	0	168.72	13370000000	172	0.839709	0.811848	-0.00916386	-0.211218	0.941319	0.93039	0.00301909	0.0767481	P25789	P25789	Proteasome subunit alpha type-4	PSMA4
9.29486274719238	9.33055591583252	9.30263423919678	9.36233139038086	9.43421745300293	9.45844173431396	9.40411472320557	9.43118667602539	9.35753440856934	9.36653518676758	9.38463973999023	9.39047622680664	+	+	MRPL44_WT;MRPS22_WT	29	29	20	54.8	54.8	39.3	67.819	0	191.38	27357000000	355	0.00116788	0.00282657	0.109394	5.78422	0.0225598	0.0269857	0.0522003	3.04834	P26038	P26038	Moesin	MSN
9.06636333465576	9.11001682281494	9.09871292114258	9.07664012908936	9.00881290435791	8.98971271514893	9.02242851257324	8.96545600891113	8.99756145477295	8.92548751831055	9.0114860534668	9.0367488861084	+	+	MRPL44_WT;MRPS22_WT	21	21	21	63.8	63.8	63.8	54.416	0	211.5	12746000000	210	0.00120739	0.00287591	-0.0913308	-5.74728	0.0103729	0.0146419	-0.0951123	-3.67657	P26196	P26196	Probable ATP-dependent RNA helicase DDX6	DDX6
8.1241455078125	8.29569911956787	8.29848194122314	8.09113883972168	8.50696468353271	8.46145343780518	7.90790033340454	8.43269634246826	8.39537906646729	8.48993015289307	8.37386798858643	8.34797382354736		+	MRPL44_WT	9	2	2	12.4	3.5	3.5	105.31	0	8.6506	2484600000	25	0.43993	0.401836	0.124887	0.826905	0.0196745	0.0242851	0.199421	3.1556	P26232	P26232	Catenin alpha-2	CTNNA2
8.98959255218506	8.99225330352783	8.97201728820801	9.0167407989502	8.8829402923584	8.87947463989258	8.88969898223877	8.92284965515137	8.88060760498047	8.86906147003174	8.84591579437256	8.88892650604248	+	+	MRPL44_WT;MRPS22_WT	32	32	32	24.6	24.6	24.6	183.16	0	101.24	9540600000	128	0.000335454	0.00219277	-0.0989101	-7.30596	8.90771e-05	0.00032	-0.121523	-9.27019	P26358	P26358	DNA (cytosine-5)-methyltransferase 1	DNMT1
9.49800682067871	9.49738597869873	9.46996879577637	9.51716995239258	9.49185180664063	9.49464130401611	9.47277069091797	9.48723697662354	9.49264907836914	9.50452518463135	9.43822574615479	9.4538688659668				16	16	16	51.2	51.2	51.2	53.5	0	176.2	36035000000	291	0.438575	0.400918	-0.00900769	-0.82949	0.253192	0.238123	-0.0233157	-1.26377	P26368	P26368	Splicing factor U2AF 65 kDa subunit	U2AF2
9.48335933685303	9.4745512008667	9.47751235961914	9.5053129196167	9.40033054351807	9.4089183807373	9.38053703308105	9.42732334136963	9.39368057250977	9.3166618347168	9.44290256500244	9.49409866333008	+		MRPS22_WT	9	9	9	37.4	37.4	37.4	24.261	0	55.357	31833000000	191	0.000506073	0.00217544	-0.0809066	-6.77316	0.104737	0.10163	-0.073348	-1.9098	P26373	P26373	60S ribosomal protein L13	RPL13
8.21903419494629	8.2099437713623	8.13668918609619	8.19945335388184	8.29212284088135	8.14016246795654	8.19406986236572	8.14404487609863	8.42337703704834	8.17128753662109	8.2192440032959	8.1401309967041				9	9	9	32.6	32.6	32.6	46.65	0	67.331	1915600000	39	0.974734	0.969949	0.00131989	0.0330145	0.503614	0.475942	0.0472298	0.711276	P26440	P26440	Isovaleryl-CoA dehydrogenase, mitochondrial	IVD
9.05720996856689	8.99616527557373	9.04347991943359	9.23355484008789	8.860032081604	8.85540390014648	8.86667728424072	8.85067653656006	8.88609027862549	8.88785362243652	8.95861148834229	8.96871185302734	+	+	MRPL44_WT;MRPS22_WT	13	11	11	35.9	28.2	28.2	24.033	0	45.387	11081000000	135	0.00505289	0.00816171	-0.224405	-4.30719	0.0319282	0.0357582	-0.157286	-2.78163	P26583	P26583	High mobility group protein B2	HMGB2
10.0257558822632	10.0664749145508	10.0472745895386	10.0843257904053	10.0628824234009	10.1056804656982	10.114143371582	10.090892791748	10.1147441864014	10.1402254104614	10.0985403060913	10.10520362854		+	MRPL44_WT	21	21	20	62.9	62.9	61.4	57.221	0	323.31	168020000000	737	0.0684473	0.0663328	0.037442	2.21735	0.00925007	0.013556	0.0587206	3.77355	P26599	P26599	Polypyrimidine tract-binding protein 1	PTBP1
9.54545593261719	9.56211471557617	9.52880096435547	9.54111766815186	9.60577869415283	9.66648960113525	9.59492301940918	9.61148929595947	9.60072231292725	9.5816650390625	9.62355899810791	9.62148761749268	+	+	MRPL44_WT;MRPS22_WT	40	40	36	58.6	58.6	52	83.434	0	263.67	43944000000	464	0.00494326	0.00808124	0.0752978	4.32729	0.00201933	0.00470927	0.0624862	5.1977	P26639	P26639	Threonine--tRNA ligase, cytoplasmic	TARS
9.01811790466309	9.04465770721436	9.04222106933594	9.02999210357666	8.9161958694458	9.00445079803467	8.91108322143555	8.96602439880371	9.01241493225098	8.97113704681396	8.97115039825439	8.97841358184814	+	+	MRPL44_WT;MRPS22_WT	31	31	31	43.3	43.3	43.3	140.47	0	247.94	11103000000	247	0.010433	0.0132049	-0.0843086	-3.67171	0.00483021	0.00928155	-0.0504682	-4.34855	P26640	P26640	Valine--tRNA ligase	VARS
10.0632209777832	10.0768222808838	10.1035985946655	10.0804824829102	9.99677848815918	10.0266561508179	9.93313312530518	9.98465347290039	10.00182056427	9.95808601379395	9.99815464019775	10.0233755111694	+	+	MRPL44_WT;MRPS22_WT	28	28	28	76.2	76.2	76.2	50.118	0	310.79	125690000000	867	0.00406459	0.00691729	-0.0957258	-4.50905	0.00173182	0.00440747	-0.0856719	-5.35774	P26641	P26641	Elongation factor 1-gamma	EEF1G
8.34137535095215	8.34117698669434	8.2299633026123	8.27323246002197	8.60761547088623	8.50048351287842	8.53424167633057	8.56191158294678	8.52396774291992	8.52829933166504	8.5077075958252	8.47516250610352	+	+	MRPL44_WT;MRPS22_WT	5	5	5	57	57	57	15.649	0	59.534	3394200000	62	0.000371788	0.00224419	0.254626	7.16962	0.000390821	0.00221348	0.212347	7.10418	P26885	P26885	Peptidyl-prolyl cis-trans isomerase FKBP2	FKBP2
8.07554721832275	8.01623916625977	7.94264268875122	8.02077579498291	7.81872081756592	7.95382261276245	7.95834398269653	7.85030937194824	8.18892860412598	8.11938762664795	8.14176368713379	8.16220569610596	+	+	MRPL44_WT;MRPS22_WT	5	5	5	29.5	29.5	29.5	31.73	0	40.511	1246200000	30	0.0386542	0.0413454	-0.118502	-2.6378	0.00416257	0.00790452	0.13927	4.48669	P27105	P27105	Erythrocyte band 7 integral membrane protein	STOM
8.49831008911133	8.50437545776367	8.47907161712646	8.57761859893799	8.53448295593262	8.47479915618896	8.63009166717529	8.52529144287109	8.5927095413208	8.58948040008545	8.58017158508301	8.62533283233643		+	MRPL44_WT	7	7	7	49.8	49.8	49.8	25.268	0	50.845	4056600000	76	0.524423	0.481884	0.0263224	0.675668	0.0135141	0.0181126	0.0820796	3.45716	P27144	P27144	Adenylate kinase 4, mitochondrial	AK4
9.5399284362793	9.44188404083252	9.46034145355225	9.47728061676025	9.45195484161377	9.41492366790771	9.35046100616455	9.4225902557373	9.37879753112793	9.40443992614746	9.47538089752197	9.36806392669678				15	11	11	53.5	42.4	42.4	27.764	0	151.92	31161000000	161	0.0597959	0.0588631	-0.0698762	-2.31575	0.0633286	0.0655846	-0.0731881	-2.27389	P27348	P27348	14-3-3 protein theta	YWHAQ
7.96202325820923	8.03542995452881	8.03466892242432	8.02865219116211	7.91524171829224	8.03570938110352	7.92740631103516	7.75445556640625	7.93716192245483	7.93000602722168	8.05888175964355	7.88988971710205				9	4	4	33.2	20.8	20.8	43.135	0	31.587	1069200000	29	0.128068	0.11844	-0.10699	-1.76465	0.18225	0.174282	-0.0612087	-1.50813	P27361;P31152;Q16659	P27361	Mitogen-activated protein kinase 3	MAPK3
7.28366279602051	7.24254131317139	7.17034959793091	7.27597904205322	7.06981611251831	7.06303310394287	7.19526290893555	7.15730571746826	7.16211605072021	7.07305812835693	7.02251100540161	7.14444971084595	+	+	MRPL44_WT;MRPS22_WT	4	2	2	8.5	4.4	4.4	84.428	0	15.45	164940000	18	0.0265346	0.0287937	-0.121779	-2.92279	0.0137477	0.0181016	-0.142599	-3.44316	P27448;Q9P0L2;Q96L34	P27448;Q9P0L2	MAP/microtubule affinity-regulating kinase 3;Serine/threonine-protein kinase MARK1	MARK3;MARK1
9.20398426055908	9.20447254180908	9.22474002838135	9.36769104003906	9.00928115844727	9.08228302001953	9.17078971862793	9.09219455718994	9.0976734161377	9.13934421539307	9.12949657440186	9.13254737854004	+	+	MRPL44_WT;MRPS22_WT	11	11	11	50	50	50	24.604	0	189.37	17227000000	124	0.0200691	0.0225728	-0.161585	-3.13995	0.0212335	0.025313	-0.125457	-3.09567	P27635;Q96L21	P27635	60S ribosomal protein L10	RPL10
8.97525691986084	8.92931175231934	8.97676753997803	8.97218418121338	8.84281539916992	8.86515140533447	8.834153175354	8.88533306121826	8.82024765014648	8.84550762176514	8.87943458557129	8.83417224884033	+	+	MRPL44_WT;MRPS22_WT	21	21	21	49.7	49.7	49.7	68.137	0	263.98	8964100000	185	0.00059433	0.00204235	-0.106517	-6.57357	0.000434601	0.0021126	-0.11854	-6.96663	P27694	P27694	Replication protein A 70 kDa DNA-binding subunit;Replication protein A 70 kDa DNA-binding subunit, N-terminally processed	RPA1
9.08884429931641	9.13248348236084	9.19301319122314	9.21882438659668	9.20384883880615	9.21890258789063	9.1887321472168	9.1788330078125	9.22665119171143	9.28422737121582	9.25214862823486	9.21874523162842		+	MRPL44_WT	16	16	16	66.7	66.7	66.7	35.554	0	194.51	18566000000	147	0.247382	0.222005	0.0392878	1.28129	0.038002	0.0422636	0.0871518	2.65052	P27695	P27695	DNA-(apurinic or apyrimidinic site) lyase;DNA-(apurinic or apyrimidinic site) lyase, mitochondrial	APEX1
7.49761199951172	7.21207475662231	7.23794555664063	7.20333194732666	7.09499502182007	7.12165832519531	6.62867593765259	7.12535095214844	7.30276393890381	7.25618553161621	7.23927450180054	7.25180864334106				3	3	3	10	10	10	30.518	0.00043131	3.5591	148740000	7	0.0803116	0.0768377	-0.295071	-2.10149	0.736926	0.704584	-0.0252329	-0.351924	P27707	P27707	Deoxycytidine kinase	DCK
9.38142204284668	9.40856170654297	9.38998031616211	9.41773700714111	9.33483600616455	9.35287666320801	9.30083465576172	9.30057334899902	9.24620342254639	9.24201965332031	9.28733158111572	9.2999210357666	+	+	MRPL44_WT;MRPS22_WT	63	63	62	47.6	47.6	47.3	242.98	0	323.31	24775000000	433	0.00245309	0.00483041	-0.0771451	-4.99969	0.000236002	0.00108725	-0.130556	-7.78854	P27708	P27708	CAD protein;Glutamine-dependent carbamoyl-phosphate synthase;Aspartate carbamoyltransferase;Dihydroorotase	CAD
9.79764842987061	9.76686668395996	9.7283296585083	9.74941921234131	9.89533424377441	9.84414768218994	9.94618225097656	9.82161140441895	9.86037349700928	9.84378719329834	9.80582046508789	9.81526565551758	+	+	MRPL44_WT;MRPS22_WT	17	17	17	63.1	63.1	63.1	48.141	0	323.31	78137000000	458	0.0100907	0.0128516	0.116253	3.69981	0.0105909	0.0150315	0.0707457	3.65909	P27797	P27797	Calreticulin	CALR
9.07173442840576	9.05230903625488	9.05173110961914	9.10520362854004	9.18255710601807	9.21937465667725	9.19650745391846	9.25066375732422	9.14727401733398	9.1079216003418	9.1353874206543	9.13389015197754	+	+	MRPL44_WT;MRPS22_WT	32	32	32	42.6	42.6	42.6	121	0	176.21	15403000000	306	0.000337375	0.00218619	0.142031	7.29833	0.00674193	0.011029	0.0608737	4.04793	P27816	P27816	Microtubule-associated protein 4	MAP4
9.72036647796631	9.67395114898682	9.65570449829102	9.65721797943115	9.85017395019531	9.82779598236084	9.86795043945313	9.81596946716309	9.8130407333374	9.76151466369629	9.73007106781006	9.73571109771729	+	+	MRPL44_WT;MRPS22_WT	27	27	27	39.7	39.7	39.7	67.567	0	242.37	68402000000	473	0.000135834	0.00131602	0.163662	8.60104	0.0138166	0.0181375	0.0832744	3.43908	P27824	P27824	Calnexin	CANX
9.21473789215088	9.20921993255615	9.17522144317627	9.24590682983398	9.15670013427734	9.18909740447998	9.18661689758301	9.20552921295166	9.18092823028564	9.20908546447754	9.23578071594238	9.23628520965576				12	12	12	62.2	62.2	62.2	26.411	0	266.44	19115000000	182	0.180799	0.165021	-0.0267856	-1.51399	0.835322	0.811211	0.00424838	0.217103	P28066	P28066	Proteasome subunit alpha type-5	PSMA5
8.76720809936523	8.80806922912598	8.73367023468018	8.77793407440186	8.78088569641113	8.80391407012939	8.75904083251953	8.77899742126465	8.79730892181396	8.78304576873779	8.79954719543457	8.69789123535156				7	7	7	45.5	45.5	45.5	29.204	0	86.422	7080800000	115	0.633174	0.587069	0.0089891	0.502573	0.939262	0.928229	-0.00227213	-0.0794452	P28070	P28070	Proteasome subunit beta type-4	PSMB4
9.19343090057373	9.24034976959229	9.25212478637695	9.25794219970703	9.26268863677979	9.28191947937012	9.1677303314209	9.23575592041016	9.23231029510498	9.22724342346191	9.30074787139893	9.2560920715332				7	7	7	43.5	43.5	43.5	25.357	0	96.405	20761000000	106	0.971925	0.966413	0.00106168	0.036686	0.446427	0.423334	0.0181365	0.814588	P28072	P28072	Proteasome subunit beta type-6	PSMB6
9.12541580200195	9.18150043487549	9.12839889526367	9.19807910919189	9.21160125732422	9.16429328918457	9.13475036621094	9.17635154724121	9.14148139953613	9.14254570007324	9.23864841461182	9.21706295013428				16	16	16	64.3	64.3	64.3	28.48	0	112.77	16869000000	179	0.602333	0.556379	0.0134006	0.549756	0.427168	0.405737	0.0265861	0.851491	P28074	P28074	Proteasome subunit beta type-5	PSMB5
8.10883522033691	8.21687793731689	8.18783092498779	7.97274398803711	8.09826278686523	8.27588653564453	7.94605398178101	7.92253351211548	8.25197887420654	8.17405986785889	8.31726932525635	8.26169109344482				10	10	9	51.8	51.8	47.7	25.744	0	29.754	1654500000	32	0.558058	0.513336	-0.0608878	-0.619995	0.0816346	0.0801789	0.129678	2.08968	P28161;Q03013;P09488	P28161	Glutathione S-transferase Mu 2	GSTM2
8.44748401641846	8.47171688079834	8.40795135498047	8.41878128051758	8.44346618652344	8.44371700286865	8.5582160949707	8.47041034698486	8.49526691436768	8.46493625640869	8.4915018081665	8.53872489929199		+	MRPL44_WT	14	14	14	29.7	29.7	29.7	75.475	0	45.212	3303500000	71	0.216475	0.19538	0.042469	1.38113	0.0269439	0.0311089	0.0611241	2.91104	P28288	P28288	ATP-binding cassette sub-family D member 3	ABCD3
8.9351749420166	8.94668292999268	8.88114452362061	8.90336132049561	8.29727935791016	8.27756309509277	8.28958892822266	8.31082057952881	8.01986408233643	8.16076850891113	8.08926868438721	8.07390117645264	+	+	MRPL44_WT;MRPS22_WT	19	19	19	42.8	42.8	42.8	79.467	0	124.46	4645400000	97	2.30588e-08	0	-0.622778	-37.7526	2.43646e-07	0	-0.83064	-25.4294	P28331	P28331	NADH-ubiquinone oxidoreductase 75 kDa subunit, mitochondrial	NDUFS1
8.60473346710205	8.53300857543945	8.61727333068848	8.51847457885742	8.61036205291748	8.6183614730835	8.55469512939453	8.5942268371582	8.58754253387451	8.57979488372803	8.61785984039307	8.63634777069092				19	19	19	25.8	25.8	25.8	123.63	0	126.08	4639300000	124	0.39867	0.364875	0.0260389	0.908428	0.237273	0.224702	0.0370138	1.31265	P28340	P28340	DNA polymerase delta catalytic subunit	POLD1
7.55467081069946	7.59483432769775	7.61402130126953	7.74480152130127	7.72168684005737	7.48895931243896	7.86209535598755	7.23580598831177	7.65386819839478	7.63611650466919	7.71869277954102	7.7824010848999				3	3	3	5.2	5.2	5.2	47.945	0	5.5562	514810000	10	0.739479	0.695575	-0.0499451	-0.348344	0.230275	0.21776	0.0706877	1.33507	P28347;Q15561;Q99594;Q15562	P28347;Q15561;Q99594;Q15562	Transcriptional enhancer factor TEF-1;Transcriptional enhancer factor TEF-3;Transcriptional enhancer factor TEF-5;Transcriptional enhancer factor TEF-4	TEAD1;TEAD4;TEAD3;TEAD2
8.63492012023926	8.69514846801758	8.763427734375	8.67550373077393	8.59293174743652	8.56726169586182	8.49647331237793	8.56717967987061	8.49796581268311	8.54421710968018	8.49744129180908	8.54195308685303	+	+	MRPL44_WT;MRPS22_WT	16	16	11	65.8	65.8	52.8	41.389	0	107.34	4554100000	110	0.0069685	0.0099508	-0.136288	-4.01878	0.00119992	0.00340655	-0.171856	-5.75415	P28482	P28482	Mitogen-activated protein kinase 1	MAPK1
7.60201644897461	7.78212833404541	7.60770177841187	7.70021915435791	7.61448574066162	7.60677909851074	7.44359159469604	7.59315299987793	7.52885246276855	7.46757841110229	7.59142065048218	7.6276216506958				3	3	3	17.5	17.5	17.5	24.01	0	7.4242	456540000	18	0.115173	0.106942	-0.108514	-1.84129	0.0751678	0.0754244	-0.119148	-2.14941	P28676	P28676	Grancalcin	GCA
7.79000329971313	7.69585800170898	7.72754955291748	7.91629076004028	7.82337617874146	7.62768316268921	7.82418441772461	7.79694890975952	7.66659307479858	7.66573095321655	7.73836803436279	7.74469947814941				5	5	5	8.9	8.9	8.9	63.544	0	18.509	639910000	41	0.839186	0.811453	-0.0143772	-0.211918	0.191377	0.183194	-0.0785775	-1.47224	P28799	P28799	Granulins;Acrogranin;Paragranulin;Granulin-1;Granulin-2;Granulin-3;Granulin-4;Granulin-5;Granulin-6;Granulin-7	GRN
9.10907173156738	9.12600135803223	9.08378887176514	9.07685852050781	8.7715950012207	8.81880664825439	8.74377632141113	8.79307079315186	9.03059959411621	9.02139568328857	9.04265403747559	9.00732135772705	+	+	MRPL44_WT;MRPS22_WT	21	21	21	53	53	53	56.166	0	158.83	11459000000	232	3.51988e-06	0.00102326	-0.317118	-16.1994	0.00166451	0.00446048	-0.0734375	-5.3996	P28838	P28838	Cytosol aminopeptidase	LAP3
7.74479341506958	7.14133024215698	7.79515695571899	7.97066736221313	7.80916881561279	7.62278366088867	7.20226001739502	7.69787406921387	7.82226610183716	7.88061904907227	7.89169931411743	7.78023099899292				3	3	3	17.9	17.9	17.9	33.043	0	18.128	679730000	11	0.733265	0.68913	-0.0799654	-0.357066	0.359983	0.341068	0.180717	0.990932	P29084	P29084	Transcription initiation factor IIE subunit beta	GTF2E2
8.4717903137207	8.4482889175415	8.44754600524902	8.5053539276123	8.48283100128174	8.48665714263916	8.56530475616455	8.49633407592773	8.46938037872314	8.52347373962402	8.49408531188965	8.49883460998535				20	20	20	24.7	24.7	24.7	138.35	0	82.32	3461200000	94	0.145935	0.133834	0.039537	1.67011	0.158974	0.154021	0.0281987	1.60793	P29144	P29144	Tripeptidyl-peptidase 2	TPP2
8.22367763519287	8.24405479431152	8.12509059906006	8.20002937316895	8.13937568664551	8.10988235473633	8.00186347961426	8.09251022338867	8.10683631896973	8.06829738616943	8.18889999389648	8.16055870056152	+		MRPS22_WT	6	6	6	29.6	29.6	29.6	30.188	0	22.728	1560000000	40	0.0292032	0.0318592	-0.112305	-2.84944	0.123624	0.12021	-0.067065	-1.79017	P29218	P29218	Inositol monophosphatase 1	IMPA1
7.4254035949707	7.50669431686401	7.64496994018555	7.2923002243042	7.62325954437256	7.58489656448364	7.47555494308472	7.59449195861816	7.40303468704224	7.37957763671875	7.42771339416504	7.39911985397339				5	5	4	8.3	8.3	7.2	108.27	0	18.441	345910000	29	0.25207	0.22648	0.102209	1.26712	0.416846	0.394821	-0.0649806	-0.871775	P29317	P29317	Ephrin type-A receptor 2	EPHA2
7.27772378921509	7.22641944885254	7.25066375732422	7.15881443023682	7.1923999786377	7.20376682281494	7.11512422561646	7.18437957763672	7.21261358261108	6.95808172225952	7.22313213348389	7.12819862365723				4	4	4	12.7	12.7	12.7	62.821	0	8.0245	176580000	10	0.143302	0.131331	-0.0544877	-1.68331	0.190544	0.182629	-0.0978988	-1.47544	P29353	P29353	SHC-transforming protein 1	SHC1
8.15338802337646	8.02329349517822	8.06258201599121	8.08660888671875	7.83315992355347	7.79388809204102	7.91604852676392	7.93328475952148	7.89232301712036	8.005051612854	7.86687803268433	7.9753212928772	+	+	MRPL44_WT;MRPS22_WT	7	7	7	37.2	37.2	37.2	32.868	0	32.466	1088000000	20	0.00261387	0.00497421	-0.212373	-4.93621	0.0139998	0.0181523	-0.146575	-3.42833	P29372	P29372	DNA-3-methyladenine glycosylase	MPG
9.7811450958252	9.75392723083496	9.74719429016113	9.73922443389893	9.84318256378174	9.94142723083496	9.78621196746826	9.86710834503174	9.78507328033447	9.81816673278809	9.83584880828857	9.78668785095215	+	+	MRPL44_WT;MRPS22_WT	33	33	33	78.8	78.8	78.8	67.877	0	323.31	74521000000	616	0.0207069	0.0228869	0.10411	3.11536	0.0160441	0.0200329	0.0510714	3.31801	P29401	P29401	Transketolase	TKT
7.79860210418701	7.76722288131714	7.76884508132935	7.86246538162231	7.91980981826782	7.80769062042236	7.8948974609375	7.85571908950806	7.77807140350342	7.79401397705078	7.8051815032959	7.78457450866699				5	5	4	19.7	19.7	19.7	44.505	0	20.417	739430000	26	0.0779212	0.0749111	0.0702454	2.12336	0.714823	0.684384	-0.00882351	-0.383141	P29558;Q6XE24	P29558	RNA-binding motif, single-stranded-interacting protein 1	RBMS1
7.60169076919556	7.5901951789856	7.58343696594238	7.62359046936035	7.71885013580322	7.66982793807983	7.75217151641846	7.70551300048828	7.55773591995239	7.47993516921997	7.45600128173828	7.45068025588989	+	+	MRPL44_WT;MRPS22_WT	4	4	4	7.9	7.9	7.9	97.55	0	11.095	454550000	23	0.00111582	0.00288512	0.111862	5.83512	0.00492058	0.00921198	-0.11364	-4.33151	P29590	P29590	Protein PML	PML
9.72879981994629	9.76950263977051	9.7414665222168	9.79187965393066	9.53878688812256	9.53925132751465	9.52193546295166	9.52903270721436	9.63459777832031	9.63122081756592	9.63304424285889	9.60321998596191	+	+	MRPL44_WT;MRPS22_WT	17	17	16	65.8	65.8	65.5	31.121	0	323.31	53113000000	273	4.94696e-06	0.000862745	-0.225661	-15.2877	0.000169102	0.000796875	-0.132391	-8.27053	P29692	P29692	Elongation factor 1-delta	EEF1D
8.76252841949463	8.61646461486816	8.69626045227051	8.83786582946777	8.94073104858398	8.64080905914307	8.96626377105713	8.70855712890625	8.71080207824707	8.82720756530762	8.84405422210693	8.8042688369751				6	6	6	36.1	36.1	36.1	31.554	0	118.8	6996800000	75	0.39866	0.364998	0.0858104	0.908449	0.266547	0.249201	0.0683033	1.22481	P29966	P29966	Myristoylated alanine-rich C-kinase substrate	MARCKS
8.20240688323975	8.22744941711426	8.16737651824951	8.25561046600342	8.26533699035645	8.28654670715332	8.30533027648926	8.30892753601074	8.30591011047363	8.31758308410645	8.28404712677002	8.37562656402588	+	+	MRPL44_WT;MRPS22_WT	7	7	3	27.9	27.9	13.6	42.123	0	29.654	2100900000	48	0.0102725	0.0128699	0.0783246	3.68476	0.00735717	0.0116432	0.107581	3.97116	P29992;O95837	P29992	Guanine nucleotide-binding protein subunit alpha-11	GNA11
8.87276840209961	8.92241382598877	8.81718826293945	8.91061878204346	8.97528457641602	8.93076610565186	8.9653377532959	8.97442436218262	9.06766605377197	9.05165386199951	9.05303955078125	9.08177947998047	+	+	MRPL44_WT;MRPS22_WT	10	10	10	52.1	52.1	52.1	28.993	0	57.33	10805000000	110	0.0206806	0.0228567	0.0807059	3.11636	0.000314107	0.00196296	0.182787	7.39425	P30040	P30040	Endoplasmic reticulum resident protein 29	ERP29
9.70372104644775	9.68398284912109	9.65681648254395	9.69248580932617	9.49850368499756	9.55030155181885	9.44835090637207	9.51642990112305	9.62865447998047	9.59300899505615	9.67274379730225	9.64777374267578	+		MRPS22_WT	24	24	24	78.6	78.6	78.6	25.035	0	149.53	48073000000	321	0.000251744	0.00196656	-0.180855	-7.69797	0.0471315	0.0506591	-0.0487063	-2.49048	P30041	P30041	Peroxiredoxin-6	PRDX6
7.47421646118164	7.44213485717773	7.41335010528564	7.37865209579468	7.65525388717651	7.82016849517822	7.70581245422363	7.70006322860718	7.56908130645752	7.52654600143433	7.53138971328735	7.39988136291504	+		MRPS22_WT	3	3	3	28.2	28.2	28.2	22.119	0	8.3461	426770000	14	0.000358451	0.00214749	0.293236	7.21781	0.107536	0.104558	0.0796362	1.89078	P30043	P30043	Flavin reductase (NADPH)	BLVRB
8.79802227020264	8.81491947174072	8.7481107711792	8.7684383392334	8.88215446472168	8.92327499389648	8.91888999938965	8.93725681304932	8.88544082641602	8.8635425567627	8.85779094696045	8.79860210418701	+	+	MRPL44_WT;MRPS22_WT	10	10	10	47.7	47.7	47.7	22.086	0	104.44	7980100000	142	0.000422434	0.00216246	0.133021	7.0032	0.0274809	0.0319537	0.0689714	2.89591	P30044	P30044	Peroxiredoxin-5, mitochondrial	PRDX5
8.55809593200684	8.63865852355957	8.65640449523926	8.62496280670166	8.55026531219482	8.58922290802002	8.4389533996582	8.45441818237305	8.59552955627441	8.51886940002441	8.65720844268799	8.68918418884277	+		MRPS22_WT	8	8	8	83.1	83.1	83.1	12.712	0	32.182	4372100000	70	0.0392321	0.0417824	-0.111315	-2.62671	0.923448	0.911163	-0.00433254	-0.100202	P30046;A6NHG4	P30046;A6NHG4	D-dopachrome decarboxylase;D-dopachrome decarboxylase-like protein	DDT;DDTL
9.64610004425049	9.62151908874512	9.55696582794189	9.51340389251709	9.69619941711426	9.62682247161865	9.70722961425781	9.64082908630371	9.6618127822876	9.64542198181152	9.59688282012939	9.62986850738525				9	9	9	52	52	52	27.692	0	242.7	47993000000	197	0.0611948	0.0596258	0.0832729	2.29887	0.191132	0.183018	0.0489993	1.47318	P30048	P30048	Thioredoxin-dependent peroxide reductase, mitochondrial	PRDX3
8.03144931793213	7.97557401657104	8.10455513000488	8.02003002166748	6.77522754669189	7.93506860733032	8.19231605529785	7.99856901168823	8.16643047332764	7.93849468231201	8.16737651824951	8.20593452453613				4	4	4	26.2	26.2	26.2	17.49	0	14.425	1342600000	17	0.376993	0.344579	-0.307607	-0.953845	0.241288	0.227575	0.0866569	1.30005	P30049	P30049	ATP synthase subunit delta, mitochondrial	ATP5D
9.58988285064697	9.51984119415283	9.51949977874756	9.53977870941162	9.43440914154053	9.42084693908691	9.47501659393311	9.46268272399902	9.43581295013428	9.44867515563965	9.46551704406738	9.43154048919678	+	+	MRPL44_WT;MRPS22_WT	7	7	7	54.5	54.5	54.5	17.818	0	141.69	34564000000	176	0.00396344	0.00669192	-0.0940118	-4.53278	0.00181351	0.0045	-0.0968642	-5.30936	P30050	P30050	60S ribosomal protein L12	RPL12
9.41166973114014	9.39107608795166	9.3440580368042	9.38889980316162	9.43004322052002	9.38474750518799	9.4790563583374	9.41517353057861	9.43915939331055	9.48297309875488	9.44575977325439	9.44027900695801		+	MRPL44_WT	13	13	13	57.2	57.2	57.2	31.387	0	198.79	30409000000	185	0.124692	0.115605	0.0433292	1.78396	0.00835537	0.0127831	0.0681169	3.86071	P30084	P30084	Enoyl-CoA hydratase, mitochondrial	ECHS1
8.61537170410156	8.65738105773926	8.6371898651123	8.58774471282959	8.41944313049316	8.48900127410889	8.29904937744141	8.36877059936523	8.46569538116455	8.47132110595703	8.49373722076416	8.53628063201904	+	+	MRPL44_WT;MRPS22_WT	10	10	10	49	49	49	22.222	0	51.934	3767500000	118	0.00169596	0.00369984	-0.230356	-5.37981	0.000919031	0.00290446	-0.132663	-6.05545	P30085	P30085	UMP-CMP kinase	CMPK1
9.46471309661865	9.44224452972412	9.42378616333008	9.40529537200928	9.15986824035645	9.25251293182373	9.12234687805176	9.21677303314209	9.35610198974609	9.34131622314453	9.36986541748047	9.369215965271	+	+	MRPL44_WT;MRPS22_WT	13	13	13	82.4	82.4	82.4	21.057	0	202.18	25094000000	175	0.000238549	0.00202062	-0.246135	-7.77342	0.00200337	0.00456039	-0.0748849	-5.20589	P30086	P30086	Phosphatidylethanolamine-binding protein 1;Hippocampal cholinergic neurostimulating peptide	PEBP1
9.75797271728516	9.6890869140625	9.64535331726074	9.7338228225708	9.81320762634277	9.75909328460693	9.83835124969482	9.84805393218994	9.76028633117676	9.78598403930664	9.72629547119141	9.69722080230713	+		MRPS22_WT	34	34	34	63	63	63	56.782	0	310.71	64966000000	498	0.0146713	0.0171652	0.108118	3.39024	0.298955	0.281707	0.0358877	1.13686	P30101	P30101	Protein disulfide-isomerase A3	PDIA3
9.64965629577637	9.71687126159668	9.69754314422607	9.68112373352051	9.60310077667236	9.72199153900146	9.60239601135254	9.62276268005371	9.62511730194092	9.64358139038086	9.60907077789307	9.58541584014893		+	MRPL44_WT	25	25	18	54.2	54.2	37.2	65.308	0	251.89	54309000000	513	0.177291	0.162448	-0.0487359	-1.52834	0.00958964	0.0138303	-0.0705023	-3.7429	P30153	P30153	Serine/threonine-protein phosphatase 2A 65 kDa regulatory subunit A alpha isoform	PPP2R1A
8.06725692749023	8.17102432250977	8.20956897735596	7.89884567260742	8.01106262207031	7.97254514694214	7.76249122619629	8.03586959838867	7.92548227310181	8.06863117218018	8.11806583404541	7.91620635986328				12	5	5	29	12.3	12.3	66.213	0	21.744	1328400000	64	0.18118	0.165547	-0.141182	-1.51244	0.390861	0.369714	-0.0795776	-0.924564	P30154	P30154	Serine/threonine-protein phosphatase 2A 65 kDa regulatory subunit A beta isoform	PPP2R1B
8.46071720123291	8.57563781738281	8.53188705444336	8.50226306915283	8.45999526977539	8.45278263092041	8.44527721405029	8.39712238311768	8.52151679992676	8.50355911254883	8.43191051483154	8.51923751831055	+		MRPS22_WT	14	14	14	32.5	32.5	32.5	91.866	0	104.06	3496100000	101	0.0308933	0.0336787	-0.0788319	-2.80662	0.490788	0.464916	-0.0235703	-0.733713	P30260	P30260	Cell division cycle protein 27 homolog	CDC27
8.74245834350586	8.69493007659912	8.68082523345947	8.7565450668335	8.77225589752197	8.72046566009521	8.78770160675049	8.72077083587646	8.72408771514893	8.76723766326904	8.73907375335693	8.7245626449585				10	10	10	57.5	57.5	57.5	22.04	0	106.3	6141500000	100	0.256899	0.231684	0.0316088	1.25278	0.373672	0.353859	0.0200508	0.96098	P30405	P30405	Peptidyl-prolyl cis-trans isomerase F, mitochondrial	PPIF
8.80974102020264	8.90488338470459	8.94749736785889	8.82560157775879	8.78922843933105	8.86467170715332	8.74613571166992	8.80825805664063	8.86877346038818	8.844557762146	8.95288467407227	8.92512130737305				15	15	15	36.9	36.9	36.9	56.806	0	109.82	8268400000	133	0.138397	0.127321	-0.0698574	-1.70855	0.551738	0.524823	0.0259035	0.630291	P30419;O60551	P30419	Glycylpeptide N-tetradecanoyltransferase 1	NMT1
8.55241298675537	8.49391746520996	8.48131370544434	8.46343040466309	8.36235046386719	8.35531711578369	8.35690498352051	8.36675930023193	8.45804786682129	8.46429538726807	8.3580493927002	8.40414905548096	+		MRPS22_WT	7	7	7	32	32	32	36.032	0	37.992	3089300000	60	0.000400815	0.00219943	-0.137436	-7.07127	0.0512329	0.0547823	-0.0766332	-2.42899	P30519	P30519	Heme oxygenase 2	HMOX2
8.89321804046631	8.84533405303955	8.82618522644043	8.81894493103027	8.66641521453857	8.79635238647461	8.64061069488525	8.75882911682129	8.67873668670654	8.72981262207031	8.71087837219238	8.71808624267578	+	+	MRPL44_WT;MRPS22_WT	16	16	16	48.7	48.7	48.7	50.097	0	100.33	6599200000	162	0.0183549	0.0209468	-0.130369	-3.21053	0.000481906	0.00232124	-0.136542	-6.83486	P30520;Q8N142	P30520	Adenylosuccinate synthetase isozyme 2	ADSS
[truncated: 3,050 more rows]
