# Supplementary material for: Supernumerary proteins of the human mitochondrial ribosomal small subunit are integral for assembly and translation
Source: iScience. 2024 Jun 4;27(7):110185. doi: 10.1016/j.isci.2024.110185 (PMC11251090; doi:10.1016/j.isci.2024.110185)
Supplement: Data S2. Whole-cell proteomic profiling of HEK293 WT, MRPS23-40, and MRPL46, related to Figures 2 and 3 [file mmc3.xlsx]

## Sheet: Perseus_all
Student's T-test p-value 23_WT	Student's T-test q-value 23_WT	Student's T-test Difference 23_WT	Student's T-test Test statistic 23_WT	Student's T-test p-value 25_WT	Student's T-test q-value 25_WT	Student's T-test Difference 25_WT	Student's T-test Test statistic 25_WT	Student's T-test p-value 26_WT	Student's T-test q-value 26_WT	Student's T-test Difference 26_WT	Student's T-test Test statistic 26_WT	Student's T-test p-value 33_WT	Student's T-test q-value 33_WT	Student's T-test Difference 33_WT	Student's T-test Test statistic 33_WT	Student's T-test p-value 34_WT	Student's T-test q-value 34_WT	Student's T-test Difference 34_WT	Student's T-test Test statistic 34_WT	Student's T-test p-value 35_WT	Student's T-test q-value 35_WT	Student's T-test Difference 35_WT	Student's T-test Test statistic 35_WT	Student's T-test p-value 37_WT	Student's T-test q-value 37_WT	Student's T-test Difference 37_WT	Student's T-test Test statistic 37_WT	Student's T-test p-value 38_WT	Student's T-test q-value 38_WT	Student's T-test Difference 38_WT	Student's T-test Test statistic 38_WT	Student's T-test p-value 39_WT	Student's T-test q-value 39_WT	Student's T-test Difference 39_WT	Student's T-test Test statistic 39_WT	Student's T-test p-value 40_WT	Student's T-test q-value 40_WT	Student's T-test Difference 40_WT	Student's T-test Test statistic 40_WT	Student's T-test p-value 46_WT	Student's T-test q-value 46_WT	Student's T-test Difference 46_WT	Student's T-test Test statistic 46_WT	Protein IDs	Majority protein IDs	Protein names	Gene names
0.884474	0.900308	-0.00522685	-0.151597	0.00151778	0.0143004	-0.159491	-5.49794	0.480096	0.583255	0.0258634	0.752724	0.0668145	0.271006	-0.0672903	-2.23489	0.292496	0.506037	-0.0454431	-1.15371	0.0541655	0.120293	-0.0916746	-2.38811	0.417461	0.70364	0.0783153	0.870557	0.00526034	0.0410294	-0.200955	-4.27047	0.490493	0.754996	-0.0640092	-0.743725	0.0983573	0.236562	-0.0951215	-2.02803	0.0145304	0.0428824	-0.143532	-3.39807	P0DPI2;A0A0B4J2D5	P0DPI2;A0A0B4J2D5	P0DPI2;A0A0B4J2D5	P0DPI2;A0A0B4J2D5
0.116457	0.148193	0.0851033	1.83328	0.809318	0.846938	-0.0211408	-0.252181	0.192737	0.286725	-0.0838821	-1.46702	0.0634239	0.260006	0.123409	2.27279	0.867325	0.922001	0.00826311	0.174349	0.278635	0.398957	0.0659297	1.19098	0.198262	0.44557	0.0513768	1.4462	0.655442	0.786523	0.0381134	0.469273	0.543974	0.790045	0.0868267	0.650665	0.276594	0.486939	0.126143	1.22078	0.189345	0.267969	0.0715096	1.48009	A0AVT1	A0AVT1	Ubiquitin-like modifier-activating enzyme 6	UBA6
NaN	1	0	NaN	NaN	1	0	NaN	NaN	1	0	NaN	0.0102648	0.0991632	0.289397	3.68538	NaN	1	0	NaN	0.552444	0.659326	0.0559875	0.629138	0.242091	0.506179	0.0962379	1.29756	0.80986	0.89523	-0.0292088	-0.251446	0.551071	0.793967	0.0763608	0.638787	NaN	1	0	NaN	NaN	1	0	NaN	A0FGR8	A0FGR8	Extended synaptotagmin-2	ESYT2
0.00208824	0.0091358	0.182126	5.16318	0.000527344	0.0107949	0.203673	6.72159	0.00228291	0.0178153	0.227082	5.07225	0.316412	0.603425	0.034566	1.09278	0.0738738	0.219329	0.0950265	2.16199	0.00166559	0.0176854	0.212494	5.39892	0.0571917	0.198441	0.0970674	2.34829	0.0650129	0.175274	0.13069	2.25478	0.0425391	0.210328	0.178289	2.70481	0.000265619	0.0193548	0.348727	9.11865	0.224877	0.307773	0.0456219	1.35278	A0MZ66	A0MZ66	Shootin-1	KIAA1598
0.153833	0.184585	0.0718625	1.63184	0.237189	0.315395	0.0701857	1.31292	0.131208	0.210273	0.08883	1.74714	0.524902	0.756968	0.0381594	0.67486	0.522049	0.706885	0.034857	0.679684	0.0473298	0.110426	0.130375	2.48738	0.542275	0.796809	0.0408876	0.645846	0.134354	0.285753	0.0796967	1.73001	0.02463	0.164386	0.157702	3.17667	0.22351	0.417984	0.0826054	1.38904	0.501263	0.58284	0.0447614	0.715359	A1L0T0	A1L0T0	Acetolactate synthase-like protein	ILVBL
0.64685	0.681657	0.0478653	0.48205	0.417506	0.504661	0.0529906	0.870468	0.383165	0.488406	0.0778098	0.940713	0.362459	0.650792	0.0725328	0.985449	0.343391	0.559002	0.0704839	1.02847	0.0218489	0.0703602	0.213369	3.07332	0.44755	0.725941	0.105678	0.812472	0.202374	0.374827	0.10573	1.43104	0.105118	0.33744	0.18704	1.97597	0.074153	0.197008	0.13934	2.25133	0.612335	0.683654	0.0437548	0.534311	A2RRP1	A2RRP1	Neuroblastoma-amplified sequence	NBAS
0.122212	0.155025	-0.101097	-1.79847	0.0832297	0.139806	-0.12399	-2.07569	0.319532	0.424641	-0.0690821	-1.08512	0.48908	0.739648	-0.0828747	-0.73673	0.434989	0.641427	-0.0512716	-0.836361	0.666975	0.756121	0.0390096	0.452257	0.837361	0.944926	-0.0160698	-0.214366	0.2541	0.431029	-0.0909107	-1.26107	0.654924	0.860839	0.038272	0.47483	0.355267	0.578018	-0.0921863	-1.01826	0.849085	0.882037	-0.0200586	-0.198666	A3KMH1	A3KMH1	von Willebrand factor A domain-containing protein 8	VWA8
0.0220594	0.040384	-0.438358	-3.06584	0.0520572	0.10004	-0.248159	-2.41726	0.204181	0.299365	-0.178974	-1.42447	0.164304	0.44012	-0.230407	-1.58391	0.163489	0.348826	-0.220151	-1.58754	0.337183	0.460893	-0.16223	-1.04289	0.0227391	0.118362	-0.33362	-3.04218	0.1746	0.337954	-0.318032	-1.53953	0.116323	0.355056	-0.22986	-1.89692	0.901747	0.953672	0.0256947	0.12985	0.818865	0.857162	0.0446728	0.239263	A5PLL7	A5PLL7	Transmembrane protein 189	TMEM189
0.0132558	0.0276077	-0.0999215	-3.47296	0.0107814	0.0364916	-0.0809779	-3.64415	0.0538503	0.10932	-0.0523279	-2.39239	0.742123	0.890756	-0.00744128	-0.344642	0.132166	0.299327	-0.04881	-1.74188	0.24471	0.364042	-0.0338783	-1.28946	0.0703842	0.228707	-0.0448656	-2.19709	0.264838	0.440516	-0.0362592	-1.2297	0.161743	0.429956	-0.0479804	-1.64089	0.00423765	0.0435038	-0.124169	-4.96288	0.025196	0.0598568	-0.0679567	-2.96266	A5YKK6	A5YKK6	CCR4-NOT transcription complex subunit 1	CNOT1
0.217082	0.252863	-0.254241	-1.37905	0.124061	0.187244	-0.0682074	-1.78762	0.0450588	0.0961095	-0.296332	-2.52374	0.297028	0.583646	-0.230648	-1.14185	0.0545557	0.181425	-0.102361	-2.38285	0.667103	0.756099	-0.0272769	-0.452069	0.785797	0.919718	-0.103555	-0.284218	0.14717	0.303002	0.0739931	1.664	0.910756	0.975472	-0.0159932	-0.117874	0.000252036	0.0187333	-0.637198	-9.21978	0.70687	0.76114	0.0328412	0.394475	Q9GZQ8;A6NCE7;Q9H492	Q9GZQ8;A6NCE7	Microtubule-associated proteins 1A/1B light chain 3B;Microtubule-associated proteins 1A/1B light chain 3 beta 2	MAP1LC3B;MAP1LC3B2
0.575225	0.614045	-0.325551	-0.59238	0.364782	0.450465	-0.513384	-0.980331	0.508249	0.607422	-0.374815	-0.703261	0.367517	0.653895	-0.520297	-0.974339	0.470121	0.670694	-0.408055	-0.770725	0.407296	0.531654	-0.473499	-0.89088	0.666566	0.865097	-0.23764	-0.452857	0.550714	0.703726	-0.332119	-0.631966	0.470468	0.741023	-0.483781	-0.780401	0.452243	0.670753	-0.503399	-0.814784	0.416578	0.508148	-0.458823	-0.872307	A6NCN2	A6NCN2	Putative keratin-87 protein	KRT87P
0.740088	0.766554	0.0154171	0.34749	0.233688	0.310047	-0.0574067	-1.32406	0.722048	0.784849	-0.0227549	-0.37289	0.377948	0.659912	-0.0486441	-0.951802	0.0120148	0.0705622	-0.205111	-3.55394	0.0653471	0.137823	-0.116724	-2.25105	0.180895	0.424411	0.0632117	1.5136	0.896053	0.940813	0.00914717	0.136285	0.811153	0.937844	0.0298852	0.251889	0.546478	0.74694	0.0527689	0.646462	0.195514	0.273369	-0.0731719	-1.45649	A6NDG6	A6NDG6	Phosphoglycolate phosphatase	PGP
0.75134	0.778271	-0.0852119	-0.331778	0.539186	0.621319	0.128497	0.650962	0.292979	0.393368	-0.20671	-1.15244	0.943683	0.978241	-0.0157046	-0.0736498	0.485776	0.681162	0.0864657	0.742588	0.963324	0.979398	-0.00745738	-0.0479349	0.837228	0.945022	-0.0448992	-0.214545	0.900975	0.944605	0.0183662	0.12979	0.445739	0.722348	0.119144	0.827304	0.56968	0.763302	-0.125157	-0.608104	0.898829	0.925051	0.0268115	0.132621	A6NDU8	A6NDU8	UPF0600 protein C5orf51	C5orf51
0.399798	0.439	-0.283892	-0.906116	0.741333	0.794882	-0.122411	-0.345747	0.251481	0.351809	-0.440301	-1.26889	0.436958	0.704958	-0.289598	-0.832584	0.855589	0.91597	0.0645207	0.18998	0.543688	0.652078	-0.238173	-0.643514	0.955329	0.988949	-0.0194858	-0.058397	0.734433	0.846808	-0.123018	-0.355425	0.0880553	0.304168	-0.659421	-2.11506	0.528584	0.734893	-0.25957	-0.676781	0.780607	0.822691	0.0945314	0.291332	A6NHQ2	A6NHQ2	rRNA/tRNA 2-O-methyltransferase fibrillarin-like protein 1	FBLL1
0.0502141	0.07484	0.066359	2.44377	0.899444	0.921468	-0.00376296	-0.131809	0.632226	0.706644	-0.0130002	-0.504004	0.952907	0.981232	0.00205708	0.0615678	0.138751	0.311481	0.0556581	1.7067	0.965179	0.980753	0.00132632	0.0455081	0.0814457	0.251765	0.0671811	2.09135	0.235314	0.411929	0.0349834	1.31887	0.088542	0.305524	0.0733648	2.11071	0.763526	0.884563	0.0104261	0.317736	0.590745	0.668379	-0.0140243	-0.567838	A6NHR9	A6NHR9	Structural maintenance of chromosomes flexible hinge domain-containing protein 1	SMCHD1
0.583711	0.622485	0.160958	0.578913	0.438598	0.525982	-0.184859	-0.829447	NaN	1	0	NaN	NaN	1	0	NaN	0.923195	0.957751	0.0218847	0.100535	NaN	1	0	NaN	0.661335	0.862119	0.106314	0.46056	0.5759	0.727751	0.138298	0.591304	NaN	1	0	NaN	NaN	1	0	NaN	0.898982	0.924963	0.029235	0.132418	A6NIH7;Q13432	A6NIH7	Protein unc-119 homolog B	UNC119B
0.576907	0.616839	-0.0720755	-0.589701	0.989924	0.994458	-0.00193846	-0.0131643	0.233885	0.330455	0.197821	1.32343	0.956959	0.981276	0.00731242	0.0562633	0.794491	0.889066	0.0490059	0.272339	0.818202	0.87449	0.0305675	0.240159	0.152492	0.381912	0.226176	1.6382	0.442707	0.62379	0.112848	0.821624	0.966837	0.99069	0.00813329	0.0436974	0.71061	0.857851	-0.0567587	-0.392864	0.320708	0.408449	0.153668	1.08225	A6ZKI3;Q9BWD3;Q17RB0	A6ZKI3;Q9BWD3;Q17RB0	Protein FAM127A;Protein FAM127B;Protein FAM127C	FAM127A;FAM127B;FAM127C
0.000526226	0.00327426	-0.379912	-6.72424	0.224119	0.298894	-0.251636	-1.3553	0.327049	0.431875	-0.149191	-1.06691	0.106022	0.344036	-0.345093	-1.901	0.533031	0.71483	-0.0967782	-0.661209	0.075199	0.151064	-0.277349	-2.14911	0.130328	0.338828	-0.0400209	-1.75201	0.140117	0.293802	-0.252359	-1.6996	0.551572	0.794478	-0.0802354	-0.637952	0.024184	0.0990507	-0.370291	-3.19299	0.0126883	0.039525	-0.33871	-3.5089	A8CG34;Q96HA1;Q6PJE2;A6NF01	A8CG34;Q96HA1	Nuclear envelope pore membrane protein POM 121C;Nuclear envelope pore membrane protein POM 121	POM121C;POM121
0.912961	0.930301	-0.00471878	-0.113994	0.036462	0.0782343	-0.112722	-2.68152	0.11418	0.188178	-0.0925219	-1.84753	0.785304	0.913132	-0.0119443	-0.284893	0.247807	0.452333	0.0558953	1.27999	0.464908	0.580175	-0.0361199	-0.780239	0.413949	0.700467	-0.0705276	-0.877535	0.318502	0.496308	-0.050281	-1.08764	0.257679	0.543209	-0.101066	-1.27703	0.0403697	0.130873	-0.119583	-2.74876	0.047838	0.0920632	-0.0809915	-2.4795	A8MXV4	A8MXV4	Nucleoside diphosphate-linked moiety X motif 19, mitochondrial	NUDT19
0.0920542	0.122121	-0.0874152	-2.00291	0.0331878	0.0752105	-0.0651941	-2.75236	0.222665	0.319687	0.0395334	1.36015	0.326436	0.617342	0.0210319	1.06838	0.336733	0.552968	-0.0271499	-1.04395	0.00597134	0.0317746	-0.226793	-4.15594	0.576209	0.814149	-0.0324615	-0.590812	0.661943	0.791188	0.0155897	0.459662	0.461705	0.734253	0.0833071	0.796808	0.0861027	0.218482	0.0478988	2.13276	0.46669	0.553989	-0.015219	-0.776978	C9JLW8	C9JLW8	Protein FAM195B	FAM195B
0.0010763	0.00590415	-0.239921	-5.87561	0.0761528	0.131143	-0.102605	-2.13998	0.0254854	0.0636789	-0.144696	-2.95385	0.115803	0.362013	-0.122234	-1.83735	0.227293	0.427613	-0.102434	-1.34481	0.334028	0.458641	-0.0731623	-1.05031	0.35404	0.638041	-0.0592706	-1.00422	0.338789	0.518917	-0.110728	-1.03914	0.0485231	0.224229	-0.245739	-2.59532	0.0982389	0.237739	-0.254773	-2.02898	0.923839	0.947088	0.00668812	0.0996885	Q13765;E9PAV3;Q9BZK3	Q13765;E9PAV3	Nascent polypeptide-associated complex subunit alpha;Nascent polypeptide-associated complex subunit alpha, muscle-specific form	NACA
0.731926	0.759923	-0.072929	-0.35895	0.759799	0.810268	-0.0630316	-0.320027	0.862821	0.892547	0.0472289	0.180342	0.365296	0.652401	-0.160601	-0.979202	0.56089	0.739403	-0.115442	-0.615404	0.018648	0.0623494	-0.477988	-3.19796	0.324869	0.610486	-0.248631	-1.07215	0.629897	0.767714	0.108309	0.507525	0.415564	0.697254	-0.159194	-0.887277	0.966404	0.981307	0.0104073	0.0442686	0.458537	0.547741	0.127219	0.791968	E9PRG8	E9PRG8	Uncharacterized protein C11orf98	C11orf98
0.0789041	0.10712	0.065968	2.11429	0.00882387	0.0332582	-0.10936	-3.81385	0.0255305	0.0636483	-0.128626	-2.95248	0.242182	0.533087	-0.0919238	-1.29727	0.282074	0.493445	-0.0558734	-1.18159	0.0062917	0.0328438	0.162306	4.10924	0.511849	0.775988	0.0211632	0.697071	0.185208	0.348149	0.0747139	1.49632	0.441927	0.720271	0.0816158	0.834706	0.0112438	0.0665132	-0.135283	-3.91452	0.494015	0.576774	0.0339503	0.72803	L0R6Q1	L0R6Q1	L0R6Q1	SLC35A4
0.0103934	0.0227392	0.51071	3.67491	0.021181	0.0563819	0.437276	3.09761	0.00929117	0.0336165	0.526764	3.76978	0.159922	0.432289	0.299002	1.60361	0.0166681	0.0877429	0.46867	3.28739	0.744682	0.819401	0.0708655	0.341064	0.137254	0.352858	0.333826	1.71455	0.760049	0.862792	-0.0678266	-0.31968	0.824964	0.944274	-0.0646724	-0.233048	0.0259919	0.10176	0.528673	3.12883	0.347314	0.436261	0.17865	1.01947	O00115	O00115	Deoxyribonuclease-2-alpha	DNASE2
0.0105117	0.0231811	0.0811403	3.66539	0.00642942	0.02655	0.0935867	4.08998	0.882294	0.909494	-0.00519133	-0.154484	0.337806	0.627858	0.0259507	1.04144	0.000263279	0.0117101	0.134283	7.63567	0.0275478	0.0792413	0.0962062	2.89404	0.991403	0.99697	-0.000253677	-0.0112313	0.0516767	0.153482	0.0556965	2.42265	0.620616	0.840051	-0.020266	-0.527176	0.0363094	0.122347	0.0559549	2.83852	0.176606	0.253951	0.026412	1.53117	O00116	O00116	Alkyldihydroxyacetonephosphate synthase, peroxisomal	AGPS
0.170063	0.203027	0.0232162	1.55878	0.110603	0.17292	-0.0437937	-1.87049	0.228868	0.325342	-0.0421045	-1.33965	0.0952073	0.323938	-0.0388761	-1.97861	0.00758292	0.0563289	-0.0952547	-3.94478	0.294424	0.41542	-0.0257277	-1.14865	0.00264532	0.0470169	-0.0652335	-4.9243	0.523149	0.686723	-0.0268435	-0.677821	0.166067	0.437303	-0.0735795	-1.62042	0.125875	0.279534	-0.113778	-1.83549	0.853867	0.884767	-0.00524187	-0.192279	O00139	O00139	Kinesin-like protein KIF2A	KIF2A
0.440402	0.480089	-0.0399852	-0.826007	0.334549	0.421113	-0.0461254	-1.04908	0.823765	0.866834	0.0118406	0.232651	0.286435	0.578964	0.0410945	1.16982	0.387613	0.599167	0.0538447	0.93135	0.576665	0.679785	0.018631	0.590087	0.0856918	0.256614	-0.0665953	-2.05462	0.107124	0.249676	0.0661824	1.89355	0.219254	0.506274	-0.0703359	-1.40409	0.754795	0.879166	-0.0140781	-0.329975	0.08044	0.138249	-0.0676239	-2.10034	O00148	O00148	ATP-dependent RNA helicase DDX39A	DDX39A
9.35056e-05	0.00214545	0.131851	9.19098	7.25598e-06	0.00746667	0.206319	14.3203	0.00926656	0.0337557	0.202763	3.77203	0.0316856	0.179496	0.0897207	2.78741	0.0526208	0.176715	0.0793209	2.40935	0.00114948	0.0152105	0.115896	5.8019	0.00042035	0.0394444	0.124689	7.00959	0.000805668	0.0195429	0.130054	6.20849	0.0976181	0.325143	0.122922	2.03395	0.00053529	0.0237143	0.315905	7.86033	4.15335e-05	0.00587234	0.222292	10.5988	O00151	O00151	PDZ and LIM domain protein 1	PDLIM1
0.0163844	0.0324153	0.0647926	3.30115	0.00735788	0.0294416	0.0994372	3.97108	0.176574	0.2698	0.043498	1.53131	0.128389	0.386618	0.0524192	1.76284	0.0776379	0.224243	0.0608423	2.12599	0.00411424	0.025608	-0.0775728	-4.49764	0.97312	0.991991	0.00107837	0.0351245	0.79683	0.886609	-0.00701785	-0.269151	0.637785	0.848796	-0.0349741	-0.500784	0.00589347	0.0483636	0.125657	4.59003	0.0304456	0.066689	0.0832477	2.81771	O00154	O00154	Cytosolic acyl coenzyme A thioester hydrolase	ACOT7
0.204388	0.239614	-0.200577	-1.42372	0.586733	0.66193	-0.0371244	-0.574145	0.354305	0.459876	-0.0812639	-1.00362	0.905508	0.962966	-0.0130666	-0.123811	0.309453	0.521816	0.0865598	1.1101	0.00120662	0.015414	0.348526	5.74799	0.0470457	0.1774	0.231494	2.49183	0.314272	0.491464	0.0980818	1.09807	0.829636	0.945303	-0.0428715	-0.226698	0.290881	0.50439	-0.147623	-1.18054	0.748177	0.79357	-0.0451188	-0.336185	O00159	O00159	Unconventional myosin-Ic	MYO1C
0.269208	0.305509	-0.0504156	-1.21725	0.0150618	0.0454895	-0.171636	-3.36896	0.0568994	0.114556	-0.11687	-2.35204	0.106167	0.343852	-0.0969425	-1.90002	0.0178335	0.0914642	-0.141214	-3.23343	0.137394	0.234297	-0.0691587	-1.71381	0.264081	0.534689	0.0674547	1.23187	0.294142	0.469568	-0.0517702	-1.14939	0.207826	0.491131	-0.239043	-1.44594	0.0662182	0.182803	-0.106697	-2.34197	0.169922	0.245251	-0.0612873	-1.55938	O00161	O00161	Synaptosomal-associated protein 23	SNAP23
0.333252	0.36976	-0.093268	-1.05214	0.615384	0.68686	0.0289567	0.529631	0.0794752	0.145556	0.0559871	2.10907	0.0410523	0.203158	-0.0864534	-2.59289	0.0968534	0.252699	0.0669131	1.96624	0.585324	0.687136	-0.0205188	-0.576366	0.086635	0.257752	-0.107568	-2.04672	0.0547746	0.158312	0.109793	2.37991	0.848631	0.956318	-0.00784787	-0.200985	0.429965	0.652265	-0.10154	-0.858253	0.0401609	0.0826146	-0.0701137	-2.60925	O00165	O00165	HCLS1-associated protein X-1	HAX1
0.656235	0.689316	-0.0149825	-0.468098	0.335115	0.421677	-0.0267119	-1.04775	0.00417689	0.0236429	0.138412	4.48347	0.825967	0.929465	-0.00862145	-0.229684	0.0609237	0.192783	-0.0780275	-2.30211	0.64133	0.73339	-0.0173709	-0.490306	0.494583	0.764388	0.0165327	0.727032	0.0313936	0.113238	0.0934849	2.79443	0.719065	0.892495	0.020064	0.380698	0.258839	0.463032	0.0384852	1.27347	0.936087	0.95554	-0.00217533	-0.0836093	O00170	O00170	AH receptor-interacting protein	AIP
0.000932064	0.00582313	0.105136	6.03926	0.900358	0.921441	-0.00240922	-0.130603	0.000277648	0.00572	-0.0559509	-7.56231	0.257577	0.549709	-0.0341072	-1.25078	0.0325014	0.132568	-0.167	-2.76816	0.122348	0.214849	-0.0264452	-1.79766	0.113638	0.310403	0.0373046	1.85096	0.0950192	0.230517	-0.0714335	-1.98004	0.706718	0.885731	-0.0136019	-0.398488	0.00216635	0.0343246	-0.0532083	-5.78856	0.0381062	0.0787086	0.0285389	2.64847	O00178	O00178	GTP-binding protein 1	GTPBP1
0.501925	0.541908	-0.13974	-0.714208	0.0143506	0.0431328	-0.138784	-3.40819	0.0793889	0.145579	-0.248663	-2.10985	0.520102	0.75395	-0.140801	-0.682984	0.920079	0.955057	-0.00966883	-0.10463	0.222811	0.339191	0.114508	1.35966	0.555297	0.804866	-0.106169	-0.624484	0.205846	0.378216	-0.165185	-1.41846	0.813028	0.938368	0.0167409	0.249325	0.152548	0.317367	-0.227288	-1.6863	0.10442	0.170003	-0.104904	-1.91199	O00186	O00186	Syntaxin-binding protein 3	STXBP3
0.11682	0.148592	0.0789557	1.83104	0.00326032	0.0187882	0.119023	4.71931	0.000377222	0.00681081	0.214395	7.15055	0.796521	0.915959	-0.0223749	-0.269572	0.733932	0.852689	0.0229182	0.356128	0.0113606	0.0458499	-0.140391	-3.60043	0.212145	0.463704	-0.0353954	-1.39613	0.0729088	0.189308	0.112458	2.17152	0.283045	0.565911	-0.0353149	-1.20238	0.0891157	0.221986	0.0956386	2.10562	0.434195	0.52409	0.0405595	0.837887	O00193	O00193	Small acidic protein	SMAP
0.652321	0.686654	0.0191016	0.473905	0.71584	0.772273	0.012161	0.381694	0.223145	0.320291	-0.084938	-1.35854	0.109754	0.350838	0.055403	1.87605	0.701895	0.830397	0.0184481	0.401595	0.551976	0.658798	0.0268295	0.629902	0.115335	0.313228	0.0795221	1.84027	0.111062	0.254283	0.0854056	1.86751	0.13362	0.382807	0.0718168	1.7891	0.923005	0.964714	0.00462373	0.101623	0.0538307	0.101282	0.0706129	2.39266	O00203;Q13367	O00203	AP-3 complex subunit beta-1	AP3B1
1.10294e-05	0	-0.512492	-13.3295	0.00108837	0.012099	-0.585969	-5.86307	0.000148597	0.00521519	-0.701767	-8.4642	1.82729e-05	0.00725	-0.425017	-12.2207	8.3905e-06	0	-0.494771	-13.9689	9.34748e-06	0	-0.512817	-13.713	0.025141	0.125991	-0.315205	-2.96434	0.00028248	0.00760656	-0.556512	-7.53862	0.0219712	0.1552	-0.515359	-3.27931	0.00109393	0.0244148	-0.903547	-6.73552	2.48629e-06	0	-0.462445	-17.1845	O00217	O00217	NADH dehydrogenase [ubiquinone] iron-sulfur protein 8, mitochondrial	NDUFS8
0.896804	0.913629	0.0106709	0.135294	0.135838	0.20278	0.0692431	1.72206	0.229205	0.325181	-0.164859	-1.33855	0.0759651	0.289445	-0.200657	-2.14176	0.0175548	0.0906946	0.143024	3.24597	0.0280876	0.0803576	0.293492	2.87919	0.0381545	0.155503	-0.135005	-2.64753	0.594081	0.740053	0.0545096	0.562612	0.899446	0.972771	-0.017672	-0.132912	0.950006	0.975487	0.00867248	0.0659063	0.0178746	0.0480923	0.258883	3.2316	O00220	O00220	Tumor necrosis factor receptor superfamily member 10A	TNFRSF10A
0.0457882	0.0693591	0.0473509	2.51186	0.338331	0.42424	0.0311787	1.04021	0.384417	0.489084	-0.0206726	-0.938068	0.259508	0.551107	0.0250518	1.24513	0.926898	0.95873	0.00225019	0.0956704	0.232324	0.348911	0.0379696	1.32844	0.914769	0.970571	-0.00349498	-0.111615	0.164063	0.323916	0.0483854	1.58498	0.79551	0.930631	0.0156905	0.273357	0.0418447	0.133762	0.0737616	2.7186	0.0222208	0.0540495	0.0849166	3.06015	O00231	O00231	26S proteasome non-ATPase regulatory subunit 11	PSMD11
0.106395	0.136681	0.0490394	1.89847	0.336703	0.422271	0.0334389	1.04402	0.528768	0.627874	-0.0196323	-0.668351	0.535748	0.762216	0.032433	0.656677	0.996113	0.997847	-0.000179768	-0.0050779	0.535454	0.648207	0.0188243	0.657166	0.318642	0.60248	0.0247068	1.0873	0.782325	0.878362	0.00770617	0.288975	0.361919	0.640689	-0.0412946	-1.00296	0.376886	0.600182	0.0377984	0.969361	0.44433	0.533216	0.0246999	0.818549	O00232	O00232	26S proteasome non-ATPase regulatory subunit 12	PSMD12
0.358321	0.396305	0.261272	0.99463	0.816561	0.854901	-0.087823	-0.242376	0.370403	0.475666	0.264814	0.968053	0.831995	0.932288	0.0928162	0.221572	0.415065	0.620991	0.229228	0.875314	0.955648	0.97457	-0.0218463	-0.0579796	0.766349	0.910048	0.096413	0.310962	0.148282	0.303255	0.434395	1.65853	0.305358	0.589697	0.358157	1.14152	0.750052	0.87745	0.122681	0.336648	0.396707	0.487333	0.262149	0.912461	O00233	O00233	26S proteasome non-ATPase regulatory subunit 9	PSMD9
0.341301	0.377789	-0.049334	-1.0333	0.876437	0.904388	0.00853753	0.162247	0.0702082	0.13126	-0.158103	-2.1989	0.121763	0.373189	-0.077831	-1.80112	0.000211796	0.0123448	-0.278244	-7.94232	0.169189	0.275088	0.0522447	1.56254	0.306559	0.586811	-0.136942	-1.1174	0.745731	0.8534	-0.0276623	-0.339599	0.267264	0.552778	-0.158422	-1.24807	0.0208515	0.0907562	-0.203386	-3.32682	0.149407	0.221956	0.0862823	1.65305	O00244	O00244	Copper transport protein ATOX1	ATOX1
0.239264	0.276498	-0.0491986	-1.30638	0.0629465	0.114054	-0.0963209	-2.2783	0.973479	0.97897	-0.00104904	-0.0346553	0.356529	0.648708	-0.0396867	-0.99863	0.142851	0.314739	-0.0653293	-1.6856	0.116193	0.206743	-0.0677648	-1.83492	0.0616608	0.207114	0.0949965	2.29334	0.260318	0.437091	-0.0467491	-1.24276	0.14427	0.401453	0.0717351	1.72958	0.0235283	0.0959341	-0.107539	-3.21761	0.00375456	0.0249101	-0.149467	-4.58403	O00264	O00264	Membrane-associated progesterone receptor component 1	PGRMC1
0.00330693	0.0111505	0.116101	4.7056	0.0139984	0.0423385	0.0821922	3.42841	0.0414534	0.0911957	0.0998342	2.58565	0.00683261	0.0816289	0.104533	4.03613	0.00226684	0.0312393	0.134849	5.07942	0.801901	0.863613	0.00805044	0.262249	0.245833	0.510873	0.0307543	1.28602	0.000331102	0.00873239	0.16664	7.32343	0.12872	0.377609	0.0533425	1.81812	0.0185091	0.0829795	0.104062	3.4363	0.0373141	0.0776879	0.0632317	2.6642	O00267	O00267	Transcription elongation factor SPT5	SUPT5H
0.286001	0.320705	0.0387514	1.17098	0.00129236	0.0137919	0.142278	5.67232	0.928448	0.947395	0.00214553	0.093635	0.00479094	0.0680958	0.0896285	4.35606	0.000255708	0.0118824	0.129228	7.6762	0.219105	0.335858	-0.032187	-1.37215	0.00188269	0.044202	-0.137305	-5.27029	0.176001	0.338625	0.0204418	1.53368	0.322763	0.603076	-0.0866505	-1.0967	0.038708	0.126351	0.0708733	2.78423	0.00103947	0.01225	0.148739	5.9149	O00273	O00273	DNA fragmentation factor subunit alpha	DFFA
0.961876	0.968189	-0.00556016	-0.0498294	0.0749367	0.130531	-0.203513	-2.15164	0.714522	0.778131	0.0372484	0.383568	0.474137	0.727395	-0.0765352	-0.763447	0.625384	0.780384	-0.0389285	-0.514368	0.39186	0.518581	-0.118602	-0.922487	0.896798	0.962497	0.00959218	0.135302	0.263761	0.439728	-0.116566	-1.23279	0.794426	0.930627	-0.0277354	-0.274852	0.0978659	0.237243	-0.158116	-2.03196	0.612675	0.68388	-0.0539585	-0.533787	O00291	O00291	Huntingtin-interacting protein 1	HIP1
0.000470465	0.00323214	0.200047	6.86532	0.000343904	0.0101639	0.176252	7.27279	0.000333942	0.00616822	0.215643	7.312	0.0852129	0.304	0.0887897	2.05867	0.189607	0.380558	0.0629642	1.47907	0.0556835	0.123003	0.0816851	2.36786	0.163574	0.39997	0.035207	1.58716	0.0306991	0.111136	0.139089	2.81141	0.74811	0.911424	-0.0223677	-0.339385	0.0118194	0.0668904	0.122856	3.86505	0.000135843	0.00926316	0.182214	8.60093	O00299	O00299	Chloride intracellular channel protein 1	CLIC1
0.154502	0.185032	-0.0477319	-1.62869	0.0539435	0.103225	0.061779	2.39112	0.234859	0.331296	0.0296807	1.32031	0.205353	0.488577	0.0369444	1.42024	0.260872	0.468644	0.0339315	1.24115	0.234302	0.352039	-0.0300977	-1.32209	0.228187	0.485881	0.0350447	1.34187	0.0613387	0.169564	0.0657024	2.29716	0.992233	0.99644	0.000403007	0.0102305	0.0331382	0.117503	0.0736296	2.91676	0.0345832	0.0720468	0.0704823	2.7213	O00303	O00303	Eukaryotic translation initiation factor 3 subunit F	EIF3F
0.165327	0.197532	-0.139937	-1.57939	0.00237756	0.0180986	-0.292644	-5.03117	0.721065	0.785107	-0.024752	-0.374282	0.606179	0.808529	0.0438646	0.5438	0.0950649	0.252171	-0.154779	-1.97969	0.588573	0.690697	-0.0313765	-0.571249	0.473279	0.74701	-0.128193	-0.764997	0.131733	0.281693	-0.111501	-1.74425	0.354636	0.634004	-0.100539	-1.01973	0.124154	0.277803	-0.123299	-1.8462	0.0373884	0.0775287	-0.190328	-2.66271	O00330	O00330	Pyruvate dehydrogenase protein X component, mitochondrial	PDHX
0.754642	0.781206	0.0366045	0.327185	0.847786	0.878988	-0.0334086	-0.200402	0.29504	0.394894	-0.135125	-1.14704	0.577253	0.78974	0.0815185	0.58915	0.12821	0.292265	-0.117873	-1.76385	0.0385405	0.0990154	0.122084	2.64	0.26817	0.540461	-0.141473	-1.22019	0.299619	0.474346	0.105165	1.13514	0.0381063	0.197156	0.36574	2.79749	0.0114111	0.066383	0.20307	3.89984	0.899126	0.924931	-0.0171807	-0.132229	O00399	O00399	Dynactin subunit 6	DCTN6
0.0397646	0.061607	-0.123249	-2.61664	0.103043	0.164031	-0.286886	-1.92156	0.154978	0.241978	-0.240865	-1.62645	0.735313	0.88968	-0.0262126	-0.354189	0.864963	0.920284	0.0129062	0.177491	0.0756837	0.151091	-0.392317	-2.14445	0.234886	0.496683	-0.118367	-1.32023	0.607491	0.747167	-0.0700595	-0.541773	0.24348	0.532908	-0.122893	-1.32179	0.0693145	0.18802	-0.207227	-2.30528	0.000391198	0.00912329	-0.427118	-7.10292	O00401	O00401	Neural Wiskott-Aldrich syndrome protein	WASL
0.998137	0.998627	-8.10623e-05	-0.00243365	0.680872	0.744816	-0.0150068	-0.431946	0.0251529	0.0635862	-0.0902286	-2.96398	0.269989	0.56228	-0.0473509	-1.21504	0.161075	0.345212	-0.0702484	-1.59837	0.364158	0.491282	-0.0444646	-0.981704	0.228935	0.486954	-0.0997095	-1.33943	0.53054	0.691489	0.0303893	0.665378	0.441895	0.720532	-0.0628591	-0.834769	0.272245	0.479524	-0.0440663	-1.2334	0.230241	0.314471	0.0445228	1.33518	O00410	O00410	Importin-5	IPO5
0.0131406	0.0275787	-0.492511	-3.48012	0.013823	0.0419907	-0.410692	-3.4387	0.0113761	0.0392846	-0.474108	-3.5993	0.110465	0.352009	-0.197726	-1.8714	0.0303664	0.128732	-0.509293	-2.81969	0.408335	0.532296	0.0942925	0.888785	0.838072	0.945479	-0.0282109	-0.213413	0.00455738	0.0366996	-0.454148	-4.40223	0.658921	0.862406	-0.124408	-0.46883	0.00530141	0.0480268	-0.512215	-4.70751	0.000978605	0.0118539	-0.513949	-5.98346	O00411	O00411	DNA-directed RNA polymerase, mitochondrial	POLRMT
0.158218	0.18895	-0.12112	-1.6114	0.0453789	0.0915269	-0.129321	-2.5185	0.248714	0.348444	-0.0796413	-1.27724	0.51144	0.748193	-0.0430408	-0.697773	0.886432	0.933858	0.00901484	0.149004	0.143716	0.243161	-0.0806797	-1.68122	0.137953	0.354058	-0.098743	-1.71087	0.0107848	0.0615562	-0.189359	-3.64388	0.192059	0.472069	-0.107231	-1.50744	0.0564057	0.163706	-0.139749	-2.4718	0.0814375	0.139191	-0.14952	-2.09143	O00422	O00422	Histone deacetylase complex subunit SAP18	SAP18
0.00180913	0.00910705	0.0836909	5.3119	0.00206532	0.0161476	0.0749168	5.17452	0.0488378	0.101872	0.0588884	2.46424	0.151281	0.421469	0.0386572	1.644	0.000526715	0.0156923	0.135561	6.72308	0.0445828	0.108102	0.0473094	2.53161	0.00106344	0.0428406	0.092551	5.88915	0.839597	0.90955	0.00895143	0.211368	0.0125986	0.135008	0.0654465	3.80231	0.0234989	0.0960924	0.110575	3.21873	0.00524882	0.0274528	0.0844285	4.27247	O00425	O00425	Insulin-like growth factor 2 mRNA-binding protein 3	IGF2BP3
0.00704196	0.0185374	0.136048	4.00956	0.335996	0.422294	0.0385194	1.04568	0.343142	0.448348	-0.0282493	-1.02905	0.0250147	0.164701	-0.121368	-2.96823	0.0774564	0.224108	-0.115536	-2.12769	0.130802	0.226201	-0.0709078	-1.74938	0.668797	0.865962	-0.0139167	-0.449582	0.769926	0.868938	0.0176651	0.306025	0.125954	0.373067	-0.0697993	-1.83501	0.0532693	0.155754	-0.0770279	-2.51854	0.0415413	0.0843719	0.0963593	2.58408	O00429	O00429	Dynamin-1-like protein	DNM1L
0.0620792	0.0893792	0.131321	2.28841	0.286206	0.367444	0.0729208	1.17043	0.493648	0.594416	0.0544899	0.728676	0.0890141	0.314135	0.104362	2.02715	0.152833	0.331882	0.0972848	1.63658	0.163636	0.269368	0.109571	1.58688	0.704834	0.881637	0.0293417	0.397386	0.877821	0.931165	-0.011236	-0.160411	0.436333	0.716449	0.0547522	0.845655	0.350582	0.572354	0.0693809	1.02918	0.597552	0.672503	0.0364027	0.557193	O00442	O00442	RNA 3-terminal phosphate cyclase	RTCA
0.743412	0.770027	-0.0587125	-0.342838	0.520693	0.607055	0.10129	0.681983	0.798553	0.846915	0.0475332	0.266803	0.529951	0.759455	0.109904	0.666366	0.228061	0.428217	0.199915	1.34229	0.48885	0.604741	0.11405	0.737136	0.632997	0.850303	0.0737005	0.502839	0.128686	0.277763	0.257704	1.76117	0.829252	0.9458	-0.0713145	-0.227218	0.913968	0.961026	-0.022998	-0.11361	0.356172	0.445756	0.148852	0.99943	O00443	O00443	Phosphatidylinositol 4-phosphate 3-kinase C2 domain-containing subunit alpha	PIK3C2A
0.00368936	0.0120549	-0.185395	-4.60069	0.786815	0.827415	-0.0191114	-0.282825	0.119156	0.194638	-0.0591598	-1.81675	0.53029	0.75943	-0.0300024	-0.665797	0.169215	0.356911	0.0706115	1.56242	0.260997	0.38353	0.0551615	1.24079	0.173086	0.413958	0.0838971	1.5459	0.390853	0.575311	-0.0528626	-0.924582	0.123539	0.370123	-0.072691	-1.85006	0.491199	0.705448	-0.073686	-0.742452	0.39623	0.486929	-0.034667	-0.913443	O00461	O00461	Golgi integral membrane protein 4	GOLIM4
NaN	1	0	NaN	NaN	1	0	NaN	NaN	1	0	NaN	NaN	1	0	NaN	NaN	1	0	NaN	0.227639	0.343081	0.127467	1.34367	NaN	1	0	NaN	NaN	1	0	NaN	NaN	1	0	NaN	NaN	1	0	NaN	NaN	1	0	NaN	O00468	O00468	Agrin;Agrin N-terminal 110 kDa subunit;Agrin C-terminal 110 kDa subunit;Agrin C-terminal 90 kDa fragment;Agrin C-terminal 22 kDa fragment	AGRN
0.913154	0.930359	0.0179102	0.11374	0.36776	0.451162	-0.160447	-0.973807	0.8476	0.883987	0.0458845	0.200651	0.278048	0.570817	0.140998	1.1926	0.838266	0.911211	0.032583	0.213152	0.553886	0.66125	0.0682715	0.626784	0.174322	0.415028	0.349012	1.5407	0.420086	0.603772	0.131716	0.865369	0.474491	0.743121	0.100763	0.772944	0.0883536	0.221664	0.370294	2.11239	0.55746	0.637782	-0.0866057	-0.620965	O00469	O00469	Procollagen-lysine,2-oxoglutarate 5-dioxygenase 2	PLOD2
0.55616	0.595232	0.115348	0.623078	0.0238412	0.0598531	0.318459	3.00541	0.0143863	0.0467228	0.380348	3.40617	0.783362	0.912642	0.0782343	0.287553	0.725741	0.846572	0.0737721	0.36767	0.995084	0.997676	0.00138092	0.00642211	0.0292981	0.138786	0.312485	2.84696	0.0356418	0.11904	0.292234	2.69861	0.470752	0.741194	0.106967	0.779873	0.0346676	0.11919	0.43489	2.87803	0.0532978	0.100169	0.249115	2.39996	O00471	O00471	Exocyst complex component 5	EXOC5
0.683217	0.71214	0.0438513	0.428538	0.694056	0.755267	0.0428659	0.412862	0.236145	0.33258	0.141767	1.31622	0.459775	0.720793	0.0708166	0.78968	0.296168	0.509939	0.0951115	1.14409	0.894862	0.930421	0.0146693	0.137859	0.808536	0.932358	-0.0304997	-0.253241	0.222927	0.399197	-0.106683	-1.35927	0.283605	0.566615	0.142593	1.20081	0.775433	0.892102	-0.0341335	-0.301134	0.253626	0.338694	-0.108117	-1.26248	O00479	O00479	High mobility group nucleosome-binding domain-containing protein 4	HMGN4
0.000334698	0.00319577	-1.2014	-7.30898	0.00200303	0.0161798	-0.869418	-5.20607	0.000321249	0.00622642	-1.16202	-7.36396	0.000338	0.0152157	-1.13715	-7.29587	0.00144211	0.0228857	-0.762042	-5.55299	0.000603811	0.0133462	-0.923838	-6.55417	0.0286648	0.137225	-0.512926	-2.86364	0.0015005	0.0255724	-1.06885	-5.51023	0.00238405	0.0834725	-0.976642	-5.66479	0.00299138	0.0383036	-0.953705	-5.37957	0.00490704	0.0263981	-0.697252	-4.33404	O00483	O00483	Cytochrome c oxidase subunit NDUFA4	NDUFA4
0.0148861	0.0302998	0.0846827	3.37846	0.836065	0.869449	0.00398397	0.216105	0.455201	0.560579	0.0142112	0.798156	0.466385	0.723656	0.033314	0.777535	0.878365	0.929558	-0.00646353	-0.15969	0.127853	0.221895	-0.0556314	-1.76587	0.964446	0.989576	0.000949383	0.0464668	0.193309	0.359579	0.0409524	1.46484	0.807156	0.935053	0.0121605	0.257361	0.847157	0.926615	-0.00681949	-0.202974	0.592504	0.668797	0.00732374	0.56508	O00487	O00487	26S proteasome non-ATPase regulatory subunit 14	PSMD14
0.658551	0.691709	-0.0936638	-0.464671	0.183374	0.257293	0.239087	1.50362	0.577043	0.663942	-0.113548	-0.589485	0.893458	0.959167	0.0258204	0.139714	0.586346	0.757975	0.0988706	0.574754	0.517483	0.630536	0.109679	0.687439	0.786016	0.919805	-0.0548887	-0.283918	0.748901	0.855975	0.0698107	0.335176	0.30776	0.592177	-0.211412	-1.1352	0.502996	0.714703	-0.144916	-0.721365	0.713789	0.767865	0.0926095	0.384611	O00488	O00488	Zinc finger protein 593	ZNF593
0.111626	0.142322	-0.0801849	-1.86385	0.405143	0.490299	-0.0331306	-0.895233	0.031472	0.0755237	-0.113993	-2.79254	0.335628	0.627624	0.042284	1.04654	0.126193	0.290087	-0.058387	-1.77531	0.871133	0.912713	-0.00660157	-0.169288	0.528026	0.787868	-0.0525138	-0.669598	0.0239357	0.0974953	-0.0955155	-3.00234	0.357115	0.637378	-0.103817	-1.01399	0.54992	0.748885	0.0242593	0.640706	0.171413	0.2474	0.0702748	1.553	O00505	O00505	Importin subunit alpha-4	KPNA3
0.0382773	0.0604314	-0.0832431	-2.64512	0.595521	0.667531	-0.0186505	-0.560361	0.00755901	0.030447	-0.145765	-3.94753	0.177257	0.456135	-0.0450046	-1.52848	0.0771059	0.224425	0.0781746	2.13097	0.649656	0.740981	0.0190411	0.477867	0.283003	0.56176	-0.072907	-1.17907	0.988621	0.993607	0.000525713	0.0148656	0.130114	0.379552	-0.0938183	-1.80975	0.171299	0.343915	-0.0545387	-1.59635	0.0937833	0.154093	-0.0565917	-1.98948	O00541	O00541	Pescadillo homolog	PES1
0.807852	0.831674	0.0601895	0.254168	0.476677	0.563867	-0.181079	-0.758865	0.742333	0.801499	-0.0672059	-0.344348	0.821542	0.927076	-0.0403981	-0.235649	0.401656	0.609272	-0.246396	-0.902321	0.445898	0.567151	-0.209437	-0.815586	0.781558	0.917133	-0.067502	-0.290027	0.762692	0.863904	-0.09547	-0.31602	0.597876	0.825819	0.124039	0.56279	0.307454	0.524849	-0.227278	-1.136	0.223964	0.306382	-0.231614	-1.35581	O00560	O00560	Syntenin-1	SDCBP
0.0136577	0.0279545	-0.154694	-3.44852	0.0910147	0.15058	-0.0733237	-2.01111	0.093549	0.163739	-0.0533631	-1.99129	0.270372	0.562394	-0.0610883	-1.21396	0.884598	0.93382	0.00465417	0.151433	0.406739	0.531309	-0.0367725	-0.892004	0.0650958	0.214938	-0.0568099	-2.25385	0.162424	0.322148	-0.0620301	-1.5923	0.365849	0.644482	-0.15132	-0.994028	0.0629316	0.175738	-0.0734179	-2.38299	0.039726	0.082326	-0.0942616	-2.61737	O00566	O00566	U3 small nucleolar ribonucleoprotein protein MPP10	MPHOSPH10
0.670127	0.700299	0.0130308	0.447631	0.347185	0.433754	0.0361879	1.01976	0.537708	0.636475	-0.0377586	-0.653416	0.196799	0.47918	0.0476532	1.45166	0.00421779	0.0421101	0.164523	4.47435	0.0960563	0.181642	0.076041	1.9722	0.690959	0.87544	-0.0143745	-0.41733	0.592234	0.739416	0.0171173	0.565503	0.251433	0.537513	0.054953	1.29644	0.60514	0.789879	-0.0306482	-0.551328	0.731141	0.779567	0.0105357	0.360054	O00567	O00567	Nucleolar protein 56	NOP56
0.00391354	0.01264	-0.0677412	-4.54475	0.0497766	0.0971493	-0.0239894	-2.45021	9.2492e-05	0.00526667	-0.0822423	-9.20872	0.0546174	0.239192	0.0469213	2.38202	0.00981449	0.065903	-0.04387	-3.72326	0.00101211	0.0143662	0.0371587	5.94514	0.835635	0.945199	0.00744033	0.216683	0.469115	0.645826	-0.0111749	-0.772554	0.185568	0.462023	-0.0369705	-1.53419	0.227769	0.423081	0.0144443	1.37424	0.00652208	0.0291864	-0.0426352	-4.07728	O00571;O15523	O00571;O15523	ATP-dependent RNA helicase DDX3X;ATP-dependent RNA helicase DDX3Y	DDX3X;DDX3Y
0.746212	0.772817	0.0265357	0.338927	0.085861	0.144009	-0.153908	-2.0532	0.0769686	0.141301	-0.200413	-2.13226	0.503597	0.74329	0.0503253	0.711305	0.0880961	0.24126	0.139025	2.03464	0.119365	0.210851	-0.100757	-1.81548	0.644115	0.8537	0.0280592	0.486135	0.127795	0.276428	-0.124356	-1.76619	0.202489	0.482746	0.0882436	1.46624	0.0761871	0.200953	-0.123511	-2.22977	0.105912	0.171652	-0.131695	-1.90176	O00584	O00584	Ribonuclease T2	RNASET2
0.012964	0.0273386	-0.578376	-3.49122	0.103241	0.164441	-0.224889	-1.92018	0.30639	0.408024	-0.141272	-1.11783	0.218627	0.506457	-0.18908	-1.37377	0.0277981	0.121632	0.233541	2.88711	0.757649	0.82802	-0.0450161	-0.323009	0.992267	0.997212	-0.00209033	-0.0101025	0.905137	0.946045	-0.0106288	-0.124301	0.667003	0.864665	-0.0740813	-0.456757	0.405835	0.628329	-0.121919	-0.907333	0.270329	0.358879	-0.144079	-1.21408	O00592	O00592	Podocalyxin	PODXL
0.390747	0.429725	-0.037806	-0.924802	0.0407448	0.0853105	0.10277	2.59849	0.497387	0.5971	0.031553	0.722119	0.103828	0.338891	0.049499	1.91609	0.229119	0.428824	0.0430229	1.33883	0.104334	0.191939	0.0842335	1.91258	0.710338	0.883208	0.0176275	0.389525	0.978578	0.987619	-0.00129628	-0.0279898	0.0811103	0.292779	0.0465047	2.18003	0.261561	0.466004	0.0696945	1.26519	0.000838935	0.0109851	0.121122	6.16114	O00629	O00629	Importin subunit alpha-3	KPNA4
0.215358	0.251437	-0.0505683	-1.38497	0.917014	0.935047	0.00884032	0.108662	0.401527	0.504077	0.0298245	0.902585	0.406056	0.680025	0.034517	0.893385	0.514286	0.701961	-0.0299006	-0.692896	0.899103	0.934069	0.00542688	0.13226	0.917991	0.972076	-0.00375104	-0.107377	0.13922	0.293728	-0.0720158	-1.70425	0.604607	0.831021	-0.0231276	-0.552165	0.0622758	0.175756	0.0944827	2.39145	0.180879	0.259685	0.0557995	1.51366	O00743	O00743	Serine/threonine-protein phosphatase 6 catalytic subunit;Serine/threonine-protein phosphatase 6 catalytic subunit, N-terminally processed	PPP6C
8.50901e-07	0	-0.662445	-20.6017	8.30643e-05	0.00629508	-0.702034	-9.38535	4.42086e-06	0	-0.495825	-15.5833	8.29277e-06	0.00436364	-0.569628	-13.997	5.84396e-06	0	-0.869543	-14.8595	1.35541e-05	0	-0.468883	-12.8658	0.000386305	0.0413333	-0.273615	-7.11937	8.42446e-05	0.00464516	-0.425693	-9.362	5.94645e-05	0.0616	-0.351373	-12.442	3.34146e-06	0.022	-0.752921	-22.3366	3.80419e-06	0.0044	-0.50936	-15.9869	O00746	O00746	Nucleoside diphosphate kinase, mitochondrial	NME4
0.737177	0.764446	0.0681044	0.351571	0.295489	0.377014	-0.0861794	-1.14586	0.0132378	0.0435162	0.230697	3.47408	0.235738	0.527815	0.116065	1.31751	0.968826	0.984458	-0.00678778	-0.0407392	0.361822	0.488667	-0.200493	-0.986857	0.487619	0.75951	0.0990481	0.739318	0.255795	0.432222	0.109421	1.25604	0.683065	0.87298	0.0682278	0.432988	0.111373	0.255635	-0.170913	-1.93082	0.821433	0.859294	0.0270404	0.235796	O00754	O00754	Lysosomal alpha-mannosidase;Lysosomal alpha-mannosidase A peptide;Lysosomal alpha-mannosidase B peptide;Lysosomal alpha-mannosidase C peptide;Lysosomal alpha-mannosidase D peptide;Lysosomal alpha-mannosidase E peptide	MAN2B1
0.0694785	0.0963853	-0.3856	-2.20649	0.00153773	0.0142616	-0.190727	-5.48395	0.355252	0.460552	0.0506504	1.00149	0.39625	0.670499	0.0416839	0.913402	0.084793	0.236117	-0.0829951	-2.06224	0.917987	0.948895	0.00550032	0.107381	0.00512499	0.0585952	-0.620603	-4.29424	0.0761519	0.197333	0.0915434	2.13999	0.040264	0.204411	-0.718508	-2.75097	0.0918477	0.225677	0.103153	2.08183	0.0301899	0.066713	0.146939	2.82413	O00762	O00762	Ubiquitin-conjugating enzyme E2 C	UBE2C
0.0832857	0.111848	0.113256	2.0752	0.099979	0.160951	0.101404	1.94333	0.0161632	0.0510149	0.0983546	3.31206	0.0287163	0.177022	0.0986917	2.86227	0.228815	0.42924	0.0767837	1.33982	0.233449	0.350594	0.0704746	1.32483	0.00692661	0.06976	0.115974	4.02409	0.335186	0.515069	0.076405	1.04758	0.175433	0.449302	0.0823036	1.57783	0.00650146	0.0511515	0.163133	4.48287	0.496251	0.577669	0.0311992	0.724108	O00764	O00764	Pyridoxal kinase	PDXK
0.762646	0.788585	-0.0753531	-0.316084	0.584644	0.659573	-0.141736	-0.577439	0.253518	0.354052	-0.299571	-1.2628	0.383456	0.662762	-0.240876	-0.940097	0.436571	0.642192	-0.223072	-0.833325	0.890994	0.928095	0.0367571	0.14297	0.623408	0.844699	-0.126096	-0.517374	0.515171	0.682183	-0.181598	-0.691383	0.310296	0.593946	0.324245	1.12858	0.701813	0.850974	-0.110398	-0.405596	0.756314	0.799398	-0.0797437	-0.324862	O00767	O00767	Acyl-CoA desaturase	SCD
0.0695122	0.0962438	-0.320016	-2.20614	0.164067	0.234797	-0.355777	-1.58496	0.181652	0.274815	-0.100773	-1.51054	0.111768	0.354328	-0.46144	-1.86293	0.150908	0.328293	-0.31587	-1.64579	0.0182882	0.0620503	-0.460604	-3.21341	0.0385037	0.155187	-0.416523	-2.64071	0.096308	0.232088	-0.48653	-1.97032	0.00227299	0.0825581	-0.660373	-5.72619	0.0358961	0.121387	-0.607386	-2.84828	0.154089	0.227334	-0.376861	-1.63064	O14497	O14497	AT-rich interactive domain-containing protein 1A	ARID1A
0.0269358	0.0465691	-0.47547	-2.91127	0.000694184	0.0106514	-0.187282	-6.38518	0.033351	0.0787461	-0.28712	-2.74866	0.0184025	0.133927	-0.122198	-3.20847	0.0416126	0.149315	-0.1342	-2.5828	0.00860576	0.0410451	-0.255481	-3.83531	0.095336	0.275665	-0.256353	-1.97763	0.0115464	0.0657813	-0.249698	-3.58693	0.0482028	0.223668	-0.460559	-2.6008	0.0144836	0.0733724	-0.17122	-3.66733	0.0193192	0.0504371	-0.312551	-3.16998	O14519;O75956	O14519	Cyclin-dependent kinase 2-associated protein 1	CDK2AP1
0.537448	0.574908	-0.105941	-0.653847	0.593122	0.666646	-0.0809133	-0.564112	0.917833	0.939574	-0.0190345	-0.107583	0.308479	0.592591	-0.127919	-1.11255	0.683702	0.819797	0.0535101	0.427835	0.278176	0.399061	-0.171913	-1.19224	0.378663	0.6691	0.108115	0.950276	0.297287	0.473186	-0.18867	-1.14118	0.451985	0.728637	-0.119773	-0.815278	0.920292	0.963942	-0.0139531	-0.10522	0.240682	0.325673	-0.177117	-1.30194	O14524	O14524	Transmembrane protein 194A	TMEM194A
0.0776648	0.106245	-0.263976	-2.12574	0.540195	0.621442	-0.0281069	-0.649289	0.188298	0.28176	-0.207457	-1.48416	0.751926	0.898046	0.0226321	0.330962	0.718431	0.843309	-0.0190378	-0.378016	0.949387	0.969971	0.00308692	0.0661765	0.327527	0.612891	-0.0420101	-1.06576	0.503503	0.670026	0.0424104	0.711468	0.264586	0.549644	-0.0729679	-1.25607	0.301233	0.517576	-0.168892	-1.15247	0.22334	0.305818	0.0633119	1.35789	O14530	O14530	Thioredoxin domain-containing protein 9	TXNDC9
0.0648545	0.0915736	-0.125915	-2.25655	0.000976227	0.0118325	-0.234038	-5.98623	0.0374022	0.0847699	-0.147702	-2.66244	0.288946	0.580455	-0.0413175	-1.16311	0.112611	0.275291	-0.105949	-1.85751	0.000819134	0.014	-0.28697	-6.18906	0.504923	0.771353	-0.0243933	-0.709006	0.0044549	0.0372664	-0.161716	-4.42334	0.803378	0.933475	-0.0178923	-0.262541	0.874815	0.939782	-0.0065256	-0.165794	0.0800242	0.137609	-0.0995078	-2.10409	O14545	O14545	TRAF-type zinc finger domain-containing protein 1	TRAFD1
0.0015161	0.00786555	-0.49731	-5.49913	0.00016761	0.00921348	-0.486565	-8.28368	0.000186726	0.00484706	-0.47785	-8.12459	0.000137841	0.00933333	-0.536226	-8.57856	0.011922	0.0704348	-0.52924	-3.56036	0.00332332	0.0225057	-0.489064	-4.70082	0.00660008	0.0681042	-0.311238	-4.06674	0.00225469	0.028022	-0.665498	-5.08487	0.00144388	0.07	-0.572639	-6.33681	0.00429535	0.0434925	-0.323254	-4.94719	0.000528487	0.0100964	-0.61154	-6.71888	O14548	O14548	Cytochrome c oxidase subunit 7A-related protein, mitochondrial	COX7A2L
0.0205016	0.0386533	-0.353474	-3.12319	0.000456245	0.0108085	-0.415665	-6.90439	0.0030466	0.0210556	-0.309902	-4.78519	0.00442716	0.0639503	-0.338011	-4.42915	0.0046519	0.0444085	-0.319397	-4.38323	0.00187281	0.0185957	-0.200863	-5.27577	0.127889	0.33639	-0.144839	-1.76567	0.000960002	0.0209831	-0.305551	-6.00539	0.0523219	0.232012	-0.280981	-2.53326	0.00905195	0.0609223	-0.709411	-4.13374	0.0157691	0.0455057	-0.285455	-3.33192	O14561	O14561	Acyl carrier protein, mitochondrial	NDUFAB1
0.921917	0.936758	-0.0216247	-0.102214	0.886782	0.911127	-0.0271674	-0.148541	0.19682	0.291947	-0.298297	-1.45158	0.439908	0.707709	-0.170549	-0.826947	0.56051	0.739154	-0.135905	-0.616019	0.551831	0.659358	0.115652	0.630139	0.852815	0.94768	-0.0501986	-0.193682	0.819147	0.89987	0.0482124	0.238882	0.980948	0.9929	0.00820545	0.025098	0.925141	0.965552	0.0227724	0.0987927	0.642828	0.706841	-0.102035	-0.488062	O14562	O14562	Ubiquitin domain-containing protein UBFD1	UBFD1
0.841522	0.862127	0.0192698	0.208787	0.750773	0.801226	-0.0488445	-0.332568	0.598527	0.680478	-0.0698303	-0.555673	0.711691	0.879098	0.0375	0.387597	0.528107	0.711122	0.0606589	0.669462	0.00313168	0.0223686	-0.406235	-4.75835	0.609034	0.835498	0.067551	0.539393	0.929178	0.959235	-0.013104	-0.0926762	0.18538	0.461934	0.16223	1.53498	0.533603	0.73672	-0.0562783	-0.668209	0.576003	0.654196	-0.107445	-0.59114	O14569	O14569	Cytochrome b561 domain-containing protein 2	CYB561D2
0.32305	0.360081	-0.036624	-1.07655	0.578388	0.654245	0.0098269	0.587346	0.881591	0.909504	-0.00574589	-0.155415	0.15019	0.418915	-0.0426078	-1.64926	0.55772	0.736763	-0.0269241	-0.620543	0.674072	0.7618	-0.0132065	-0.441859	0.900427	0.964615	-0.00273204	-0.130512	0.529358	0.690969	0.0333872	0.66736	0.476679	0.745048	-0.0285551	-0.768906	0.516751	0.726282	-0.0161964	-0.69721	0.368651	0.460161	0.0273011	0.971864	O14579	O14579	Coatomer subunit epsilon	COPE
0.291698	0.326625	0.0955946	1.15582	0.0177035	0.0497895	0.14523	3.23925	0.0180485	0.0541154	0.114893	3.2239	0.0136544	0.116631	0.104183	3.44871	0.843866	0.912696	0.0111442	0.205648	0.00421181	0.0261377	0.176738	4.47567	0.0490076	0.180566	0.0963361	2.46168	0.0148753	0.0740841	0.146882	3.37905	0.0213937	0.155018	0.133318	3.30347	0.00282784	0.0367005	0.212212	5.44919	0.0278067	0.0638012	0.105073	2.88688	O14617	O14617	AP-3 complex subunit delta-1	AP3D1
0.0132088	0.0276223	0.515327	3.47588	0.0266521	0.0659361	0.434429	2.9194	0.132398	0.212132	0.308117	1.74061	0.0529322	0.231313	0.356	2.40501	0.0258697	0.115938	0.452583	2.94232	0.0265262	0.0780369	0.464745	2.92304	0.0181696	0.102193	0.476054	3.21858	0.0274499	0.105009	0.433516	2.89677	0.0817574	0.293722	0.3713	2.17373	0.0730641	0.19448	0.40351	2.26314	0.154298	0.22744	0.256152	1.62965	O14639	O14639	Actin-binding LIM protein 1	ABLIM1
0.440932	0.480129	-0.256358	-0.824997	0.142198	0.21067	0.115858	1.68892	0.101223	0.173974	0.125049	1.93441	0.30131	0.585799	0.0715187	1.13079	0.0412581	0.149499	0.126165	2.58917	0.0209746	0.0688051	0.201594	3.10528	0.890047	0.962218	0.00725961	0.144223	0.0266158	0.102225	0.165211	2.92045	0.365944	0.644083	-0.40044	-0.993814	0.24242	0.443322	-0.410948	-1.32523	0.15591	0.228473	0.13524	1.6221	O14646	O14646	Chromodomain-helicase-DNA-binding protein 1	CHD1
0.170451	0.203344	-0.435709	-1.55711	0.511742	0.598372	-0.085542	-0.697254	0.168601	0.258146	-0.305468	-1.56508	0.725106	0.885806	0.0236077	0.368566	0.299824	0.515149	0.088854	1.13461	0.0726811	0.147751	0.139169	2.17379	0.759026	0.904974	-0.0278726	-0.321098	0.629734	0.767624	-0.0373361	-0.507773	0.709046	0.887354	-0.0327027	-0.395123	0.0811221	0.20859	-0.225361	-2.17991	0.531555	0.609649	0.0410719	0.663678	O14656	O14656	Torsin-1A	TOR1A
0.932638	0.944931	-0.0152918	-0.0881342	0.145514	0.214387	-0.243936	-1.67221	0.334256	0.439808	0.0609783	1.04977	0.205551	0.488414	-0.17404	-1.41952	0.400123	0.608983	-0.0294238	-0.905451	0.376021	0.503373	0.0181025	0.955928	0.294968	0.576503	-0.100204	-1.14722	0.255546	0.432328	-0.0407813	-1.25677	0.000156796	0.03825	-0.457109	-10.1817	0.510531	0.721255	-0.0543139	-0.708077	0.18022	0.258709	-0.0727154	-1.51634	O14662	O14662	Syntaxin-16	STX16
0.96665	0.970727	-0.00412762	-0.043585	0.456847	0.544737	-0.0504017	-0.795099	0.900436	0.923117	0.010927	0.130501	0.359741	0.650884	-0.113085	-0.991469	0.866652	0.921392	-0.0315001	-0.175244	0.39597	0.522042	-0.10157	-0.913979	0.497834	0.765882	-0.0976133	-0.721339	0.325924	0.503264	0.0971214	1.06961	0.249955	0.537076	0.258571	1.30109	0.979822	0.988183	0.00171653	0.0265818	0.151664	0.225067	-0.150683	-1.64216	O14672	O14672	Disintegrin and metalloproteinase domain-containing protein 10	ADAM10
0.377707	0.41719	0.121076	0.952317	0.778036	0.820083	-0.0442717	-0.294862	0.0839504	0.150799	-0.256097	-2.06946	0.0554253	0.241288	-0.304798	-2.37126	0.253357	0.460296	-0.222768	-1.26328	0.0764087	0.153002	-0.281463	-2.13755	0.748471	0.90302	-0.0536857	-0.335775	0.796974	0.886277	-0.0342021	-0.268955	0.185064	0.461572	-0.271317	-1.5363	0.51167	0.72189	-0.10097	-0.706079	0.749821	0.794166	-0.0648435	-0.333893	O14686	O14686	Histone-lysine N-methyltransferase 2D	KMT2D
0.151275	0.182442	0.192491	1.64403	NaN	1	0	NaN	0.706565	0.770421	-0.0376103	-0.394911	0.793705	0.914979	0.0557864	0.273411	0.0703014	0.211335	0.218682	2.19794	0.0587396	0.126309	0.426226	2.32877	0.0317016	0.143424	0.227444	2.78703	0.0173901	0.0796831	0.369698	3.25349	0.558709	0.801745	0.164769	0.626113	0.534591	0.737841	0.0980765	0.666527	0.718239	0.770494	0.0626843	0.378288	O14735	O14735	CDP-diacylglycerol--inositol 3-phosphatidyltransferase	CDIPT
0.016478	0.032742	-0.0895586	-3.29658	0.702955	0.762236	-0.011553	-0.400076	0.262462	0.361268	-0.0536833	-1.23654	0.409459	0.68053	-0.0289042	-0.886523	0.0692475	0.207694	-0.0985818	-2.20891	0.064124	0.13662	-0.0660238	-2.2648	0.0393611	0.158564	-0.0764403	-2.62426	0.926636	0.957631	-0.00511479	-0.0960138	0.536064	0.787314	-0.036524	-0.664025	0.871774	0.939316	0.00668192	0.169867	0.138396	0.209469	0.0631447	1.70855	O14737	O14737	Programmed cell death protein 5	PDCD5
0.193544	0.228563	-0.0399165	-1.46395	0.674073	0.738822	-0.012774	-0.441857	0.00261814	0.0190849	-0.14135	-4.93458	0.308923	0.592769	-0.0440521	-1.11143	0.89284	0.938137	0.0045886	0.140531	0.344554	0.469946	-0.053442	-1.0258	0.054183	0.191804	-0.0710731	-2.38788	0.872557	0.928519	0.00929499	0.167397	0.0127655	0.135221	-0.170672	-3.78946	0.549165	0.748635	-0.0224475	-0.641967	0.930717	0.953072	0.00292683	0.090655	O14744	O14744	Protein arginine N-methyltransferase 5;Protein arginine N-methyltransferase 5, N-terminally processed	PRMT5
0.0193357	0.037067	-0.454895	-3.16931	0.0540282	0.103381	-0.162374	-2.38997	0.00859353	0.0322741	-0.207481	-3.83653	0.196397	0.479134	-0.110097	-1.45317	0.109153	0.269879	-0.179669	-1.88001	0.00696772	0.0364	-0.249263	-4.01888	0.937706	0.979146	-0.00311351	-0.0814859	0.152251	0.30891	-0.12612	-1.63936	0.322442	0.60329	-0.273272	-1.0975	0.883244	0.943451	0.00704312	0.154519	0.0291809	0.0659202	-0.118928	-2.85002	O14745	O14745	Na(+)/H(+) exchange regulatory cofactor NHE-RF1	SLC9A3R1
0.648929	0.683232	-0.0962148	-0.47895	0.655523	0.721027	-0.0743685	-0.469154	0.353738	0.459901	-0.157068	-1.0049	0.88696	0.954855	-0.0197736	-0.148306	0.699178	0.828756	-0.0597109	-0.405494	0.391173	0.518087	-0.139792	-0.923916	0.928195	0.975632	-0.0158635	-0.0939671	0.267846	0.44549	-0.159174	-1.22111	0.586393	0.819681	0.0892199	0.581082	0.572148	0.764846	-0.109938	-0.604083	0.529878	0.607751	-0.103227	-0.666489	O14757	O14757	Serine/threonine-protein kinase Chk1	CHEK1
0.0637172	0.0905317	0.129875	2.26943	0.183112	0.257191	0.0669911	1.50467	0.000429491	0.00688136	0.313266	6.98184	0.580197	0.790373	0.0275314	0.584476	0.0218241	0.103517	0.139207	3.07421	0.42308	0.545632	0.0433075	0.859482	0.138981	0.355313	0.07441	1.7055	0.0407361	0.130301	0.13433	2.59865	0.530799	0.783981	0.0886449	0.672991	0.464361	0.680996	-0.150741	-0.79181	0.127059	0.197197	-0.0910312	-1.77037	O14773	O14773	Tripeptidyl-peptidase 1	TPP1
0.66817	0.698623	-0.01773	-0.450502	0.289063	0.370183	-0.0369449	-1.1628	0.165775	0.25425	0.045568	1.57741	0.721479	0.883575	0.0112774	0.373697	0.48609	0.681091	-0.0310979	-0.74203	0.285711	0.406011	-0.0413775	-1.17176	0.495684	0.764968	-0.0387244	-0.725101	0.487397	0.662107	-0.0253623	-0.739711	0.0527102	0.232367	-0.107886	-2.52719	0.15931	0.326852	-0.0600373	-1.65265	0.0202166	0.0504858	-0.0867965	-3.13419	O14776;Q5VWI1	O14776	Transcription elongation regulator 1	TCERG1
0.763713	0.789924	0.0211806	0.314607	0.276494	0.357056	0.0539619	1.19688	0.517867	0.616578	0.0496254	0.686785	0.735334	0.889443	0.0251675	0.354158	0.326154	0.541538	-0.046616	-1.06906	0.0458843	0.10966	0.147555	2.51031	0.707677	0.882672	-0.0254065	-0.393323	0.762847	0.863958	-0.0655767	-0.315805	0.254885	0.539875	-0.0704771	-1.28566	0.480692	0.698071	-0.182708	-0.761539	0.46463	0.553073	-0.127709	-0.780748	O14777	O14777	Kinetochore protein NDC80 homolog	NDC80
0.881559	0.897801	0.0517087	0.155457	0.572137	0.648859	0.165014	0.597311	0.140502	0.222661	0.387555	1.69761	0.119783	0.369929	0.424738	1.81296	0.174851	0.363391	0.361273	1.53848	0.120483	0.211815	0.420002	1.80875	0.246272	0.51129	0.297089	1.28467	0.276357	0.452798	0.316712	1.19726	0.614529	0.836656	-0.159635	-0.536632	0.617754	0.796358	0.173604	0.531615	0.192987	0.270776	0.338224	1.46607	O14787	O14787	Transportin-2	TNPO2
0.33033	0.36733	0.0589118	1.05907	0.673162	0.738402	0.0210973	0.443188	0.0796657	0.145711	0.0633949	2.10734	0.848457	0.940461	0.00520337	0.199505	0.00962808	0.0657927	0.110452	3.73951	0.250531	0.370693	0.0780965	1.27175	0.536034	0.792058	0.063983	0.6562	0.326124	0.50319	0.0755075	1.06913	0.000614314	0.0601	0.190214	7.63192	0.740518	0.873841	0.0288487	0.350115	0.0113354	0.0372959	0.0814749	3.60229	O14802	O14802	DNA-directed RNA polymerase III subunit RPC1	POLR3A
0.00593914	0.0165445	0.100049	4.16079	0.0233676	0.0588177	0.0719936	3.02098	0.00169693	0.0150545	0.120998	5.3792	0.10025	0.331497	0.0477302	1.94138	0.517207	0.703439	0.0175061	0.687909	0.610753	0.708991	0.0138626	0.536745	0.123148	0.329256	-0.0410442	-1.79296	0.409095	0.593775	0.0307231	0.887255	0.733366	0.902884	-0.00945711	-0.360267	0.0180419	0.0819849	0.10377	3.46002	0.0263186	0.062087	0.0753212	2.92908	O14818;Q8TAA3	O14818	Proteasome subunit alpha type-7	PSMA7
0.358932	0.39684	-0.035908	-0.993268	0.899376	0.921664	-0.00402474	-0.131899	0.119874	0.195492	0.0827305	1.81241	0.581201	0.789124	-0.0195577	-0.582884	0.567917	0.743902	0.0231092	0.604073	0.440223	0.564079	-0.0409269	-0.826346	0.415247	0.701641	0.0312421	0.874951	0.951922	0.974196	0.00195765	0.0628567	0.744439	0.910164	-0.0218277	-0.344569	0.274787	0.483432	0.0592009	1.226	0.00151297	0.0141385	-0.150582	-5.50134	O14828	O14828	Secretory carrier-associated membrane protein 3	SCAMP3
0.586615	0.624016	0.131026	0.574331	0.477559	0.564705	0.187247	0.757276	0.657528	0.728192	-0.127306	-0.466183	0.510388	0.748317	-0.150954	-0.69958	0.618316	0.776432	0.121563	0.525142	0.816765	0.87409	0.0680947	0.2421	0.586836	0.82245	0.134878	0.573983	0.899923	0.943981	0.0323137	0.131178	0.471155	0.741692	0.207963	0.779125	0.313616	0.531048	0.247625	1.11998	0.697756	0.752238	0.0847994	0.407537	O14874	O14874	[3-methyl-2-oxobutanoate dehydrogenase [lipoamide]] kinase, mitochondrial	BCKDK
0.211622	0.24784	0.226999	1.39796	0.717475	0.772601	0.0794147	0.379372	0.314298	0.418557	0.181224	1.09801	0.413623	0.684414	0.149752	0.878187	0.941104	0.966155	0.0163747	0.0770301	0.229777	0.345551	0.234307	1.33669	0.201907	0.450155	0.243428	1.43275	0.240161	0.417253	0.220245	1.30357	0.149765	0.410191	0.393848	1.70058	0.858716	0.932335	-0.0407602	-0.187398	0.675192	0.731934	0.0771705	0.440222	O14880	O14880	Microsomal glutathione S-transferase 3	MGST3
0.104156	0.135089	0.267351	1.91381	0.496053	0.582681	0.142864	0.724455	0.206383	0.302178	0.207602	1.41653	0.50263	0.742472	0.123592	0.712984	0.35467	0.569613	0.187091	1.0028	0.286031	0.406313	0.235205	1.1709	0.224954	0.482837	0.202994	1.35253	0.345175	0.52695	0.164062	1.02437	0.443356	0.720516	0.148202	0.831926	0.556202	0.754386	0.151247	0.630261	0.0739926	0.128426	0.310514	2.16083	O14893	O14893	Gem-associated protein 2	GEMIN2
0.887687	0.903674	0.0233152	0.147344	0.80492	0.843774	0.0512297	0.258147	0.725351	0.786916	-0.088249	-0.36822	0.128936	0.387202	0.240005	1.75977	0.51176	0.700846	0.102864	0.697224	0.901746	0.935162	0.023363	0.128772	0.623498	0.844619	0.103031	0.517238	0.247016	0.422775	0.174889	1.2824	0.563727	0.8024	-0.101491	-0.617848	0.482546	0.698571	0.138366	0.758149	0.771978	0.8142	0.0667975	0.303196	O14907	O14907	Tax1-binding protein 3	TAX1BP3
0.00757251	0.0191229	-0.258191	-3.94598	0.774777	0.817925	0.0116022	0.299343	0.144983	0.228008	0.0959585	1.67486	0.100961	0.330919	0.102144	1.93628	0.378772	0.591393	-0.0354244	-0.950043	0.833848	0.886721	-0.0104631	-0.219083	0.568746	0.810368	0.0392873	0.602743	0.0524736	0.154833	0.083258	2.4114	0.176958	0.450358	0.117647	1.57111	0.35012	0.571993	0.0444075	1.03027	0.665679	0.722644	-0.0303591	-0.454161	O14908	O14908	PDZ domain-containing protein GIPC1	GIPC1
0.0670227	0.0940074	-0.0694838	-2.23263	0.147473	0.216029	-0.0347989	-1.66251	0.230328	0.326262	-0.036783	-1.3349	0.0178304	0.131975	-0.129316	-3.23357	0.837801	0.910957	-0.00638723	-0.213776	0.0644265	0.136662	0.0761721	2.26137	0.26669	0.538594	0.0793579	1.2244	0.543105	0.699553	-0.0312283	-0.644475	0.0243952	0.162412	-0.0806187	-3.18522	0.439053	0.661858	-0.0376836	-0.840318	0.249269	0.334479	-0.161427	-1.27556	O14925;Q5SRD1	O14925;Q5SRD1	Mitochondrial import inner membrane translocase subunit Tim23;Putative mitochondrial import inner membrane translocase subunit Tim23B	TIMM23;TIMM23B
0.0237673	0.0419874	-0.0829916	-3.00782	0.702478	0.762622	-0.0114264	-0.40076	0.822012	0.865721	-0.00940919	-0.235016	0.969947	0.988595	-0.00104332	-0.0392734	0.00940554	0.0645749	-0.104265	-3.75937	0.257907	0.378971	-0.0445569	-1.24981	0.0557467	0.195588	-0.0680189	-2.36702	0.103781	0.243432	-0.0768547	-1.91641	0.407577	0.688077	-0.0376829	-0.903715	0.0746428	0.198116	0.107061	2.24608	0.269673	0.358317	-0.0328224	-1.21594	O14929	O14929	Histone acetyltransferase type B catalytic subunit	HAT1
0.860568	0.879938	0.0397389	0.183343	0.172727	0.246777	-0.29842	-1.54742	0.639806	0.713279	-0.0991683	-0.492592	0.189299	0.472638	-0.27205	-1.48027	0.204574	0.399607	-0.326002	-1.42305	0.027377	0.078676	-0.394064	-2.89881	0.295168	0.576019	-0.1785	-1.1467	0.0638791	0.1725	-0.432351	-2.26759	0.415891	0.69755	0.127719	0.88661	0.204122	0.393189	-0.290315	-1.45997	0.214852	0.294919	-0.205076	-1.38672	O14936	O14936	Peripheral plasma membrane protein CASK	CASK
6.85654e-05	0.00113684	-1.13512	-9.70802	1.2873e-05	0.00608	-1.24493	-12.9803	6.79646e-05	0.00658333	-0.884647	-9.72306	0.000340177	0.0149231	-0.763009	-7.2873	0.00015313	0.012	-0.851015	-8.41882	2.01359e-06	0	-0.980156	-17.8099	0.0113581	0.082638	-0.560611	-3.60062	0.00105183	0.0208926	-1.11211	-5.90154	0.0683651	0.263482	-0.543028	-2.31634	2.07121e-05	0.018	-1.1828	-15.4365	1.29091e-05	0.00416	-1.01129	-12.9741	O14949	O14949	Cytochrome b-c1 complex subunit 8	UQCRQ
0.000406426	0.00351456	0.380115	7.05321	0.0996857	0.16051	0.0975902	1.94545	0.882173	0.909523	0.00833821	0.154644	0.542822	0.768267	0.0448546	0.644943	0.49047	0.684295	0.0815079	0.734274	0.0502476	0.114567	0.207741	2.44327	0.231747	0.492514	0.0682931	1.3303	0.21661	0.392241	0.193762	1.38066	0.200624	0.481475	-0.547585	-1.47346	0.435228	0.658695	0.0812441	0.847832	0.0235372	0.0566326	0.229508	3.01537	P19105;O14950;P24844	P19105;O14950;P24844	Myosin regulatory light chain 12A;Myosin regulatory light chain 12B;Myosin regulatory light polypeptide 9	MYL12A;MYL12B;MYL9
0.0359908	0.0579219	0.15328	2.69129	0.0509532	0.0982399	0.121172	2.43301	0.0427897	0.0929903	0.215743	2.56206	0.227019	0.51579	0.111087	1.34571	0.402278	0.609961	0.0474859	0.901052	0.465845	0.581361	0.0489659	0.778523	0.421668	0.706346	0.0425786	0.862253	0.0514525	0.153768	0.14617	2.42584	0.363021	0.641481	0.0767421	1.00045	0.0253065	0.10051	0.317148	3.15254	0.445887	0.535107	0.0611557	0.815606	O14964	O14964	Hepatocyte growth factor-regulated tyrosine kinase substrate	HGS
0.381559	0.420734	-0.188391	-0.944114	0.699904	0.760028	-0.0775918	-0.404452	0.787204	0.837346	-0.0564451	-0.282292	0.79682	0.915459	-0.0701536	-0.269164	0.934724	0.963454	0.0191078	0.0853977	0.624854	0.721567	0.0974768	0.515174	0.771211	0.91327	0.0613285	0.304253	0.892595	0.938274	0.0322309	0.140854	0.575473	0.813615	-0.129605	-0.598682	0.695673	0.84825	0.0953286	0.414526	0.385657	0.478291	0.180848	0.935456	O14965	O14965	Aurora kinase A	AURKA
NaN	1	0	NaN	NaN	1	0	NaN	NaN	1	0	NaN	NaN	1	0	NaN	NaN	1	0	NaN	NaN	1	0	NaN	0.207533	0.455466	0.256965	1.41242	NaN	1	0	NaN	0.109595	0.343436	0.410568	1.94339	NaN	1	0	NaN	NaN	1	0	NaN	O14967	O14967	Calmegin	CLGN
0.262773	0.300459	0.123268	1.23564	0.366506	0.45132	0.105686	0.976549	NaN	1	0	NaN	0.788468	0.914371	-0.0366687	-0.280563	0.979901	0.989985	-0.00235295	-0.0262605	0.364831	0.491569	0.111668	0.980225	0.525357	0.786221	-0.0759503	-0.674092	0.172644	0.336444	0.201973	1.54777	0.666271	0.864552	0.0482939	0.457848	0.203322	0.391777	0.171827	1.46304	0.475752	0.562293	-0.0783187	-0.76053	O14972	O14972	Down syndrome critical region protein 3	DSCR3
0.140279	0.172597	0.0968981	1.69876	0.00251776	0.0178367	-0.136944	-4.97361	0.178729	0.27215	-0.0488102	-1.52243	0.609463	0.810651	-0.025125	-0.538731	0.884897	0.933901	0.0106809	0.151036	0.197547	0.311883	-0.0962085	-1.44886	0.711283	0.882987	-0.00575328	-0.388178	0.641941	0.777189	-0.00758004	-0.48939	0.0642484	0.252583	0.0575765	2.36628	0.0230189	0.0957987	0.0943244	3.23727	0.648229	0.710979	0.0104139	0.479994	O14974	O14974	Protein phosphatase 1 regulatory subunit 12A	PPP1R12A
NaN	1	0	NaN	0.394608	0.48093	0.229317	0.916791	NaN	1	0	NaN	0.0307213	0.17846	0.599169	2.81086	NaN	1	0	NaN	0.168131	0.273575	0.338923	1.56712	0.372274	0.659418	0.205196	0.964001	0.585718	0.734846	0.119421	0.575745	0.588251	0.820899	0.204325	0.578108	NaN	1	0	NaN	NaN	1	0	NaN	O14976	O14976	Cyclin-G-associated kinase	GAK
0.131064	0.163599	-0.113914	-1.74793	0.383565	0.46819	-0.0624974	-0.939867	0.305801	0.407057	-0.0791464	-1.11932	0.38128	0.661363	0.0501921	0.944705	0.682114	0.81951	0.0252273	0.43014	0.494032	0.609477	-0.0443077	-0.728	0.0784584	0.247558	-0.139928	-2.11838	0.197466	0.366288	-0.10792	-1.44917	0.790909	0.928548	-0.0177219	-0.2797	0.324648	0.545466	-0.0698116	-1.09197	0.0800054	0.137676	-0.123228	-2.10426	O14979	O14979	Heterogeneous nuclear ribonucleoprotein D-like	HNRNPDL
0.0208171	0.0391646	0.0940442	3.1112	0.0504797	0.0976519	0.074867	2.43988	0.28444	0.384263	0.040926	1.17518	0.83697	0.933553	-0.00765657	-0.214891	0.0904643	0.242545	0.0644007	2.01549	0.136861	0.234259	0.0689955	1.71663	0.757063	0.905564	0.0111351	0.323823	0.273412	0.44962	0.0632651	1.20544	0.731137	0.901729	0.0152404	0.36344	0.364157	0.586577	0.0360222	0.997865	0.106563	0.172386	0.097856	1.89733	O14980	O14980	Exportin-1	XPO1
0.634182	0.667884	-0.149312	-0.501052	0.0411219	0.0856563	0.134759	2.59163	0.472742	0.57626	0.0547918	0.765969	0.221943	0.509915	0.0849166	1.36257	0.644485	0.795335	-0.1325	-0.485583	0.161788	0.26735	0.0986732	1.59516	0.883001	0.958944	-0.00687683	-0.153547	0.314511	0.491441	-0.122258	-1.09748	0.609632	0.833155	-0.132428	-0.54428	0.100853	0.239571	0.115228	2.00839	0.730373	0.779419	-0.0752099	-0.361136	O14981	O14981	TATA-binding protein-associated factor 172	BTAF1
0.00467444	0.0143784	-0.303298	-4.37877	0.951755	0.965031	-0.00321341	-0.0630759	0.202162	0.29765	0.079736	1.43182	0.0239101	0.162981	-0.203287	-3.00317	0.997984	0.998753	9.36985e-05	0.00263403	0.323758	0.449662	0.0486083	1.07484	0.573048	0.813241	-0.061533	-0.595853	0.0466082	0.143211	-0.10964	-2.49873	0.640088	0.850211	-0.177028	-0.497273	0.0415196	0.13321	-0.108754	-2.72514	0.460618	0.549231	-0.0278881	-0.788125	O15020	O15020	Spectrin beta chain, non-erythrocytic 2	SPTBN2
0.00222599	0.00928502	0.16563	5.0979	0.109211	0.170578	0.0676143	1.87963	0.00348943	0.0222727	0.101816	4.65391	0.157031	0.428144	0.0694847	1.61688	0.0358811	0.139813	0.0815344	2.69358	0.476182	0.592291	-0.0383985	-0.759756	0.00603572	0.0654725	-0.118053	-4.14634	0.054961	0.158541	0.0970669	2.37742	0.841657	0.953692	-0.00883627	-0.210405	0.160344	0.32772	0.0757117	1.64763	0.615691	0.686682	0.0145369	0.529159	O15027	O15027	Protein transport protein Sec16A	SEC16A
0.523782	0.562781	-0.0464978	-0.676751	0.0991174	0.160694	-0.166708	-1.94957	0.156235	0.242199	-0.102014	-1.62058	0.202105	0.485244	-0.296247	-1.43202	0.238433	0.44001	-0.103376	-1.30899	0.285518	0.406146	-0.0649816	-1.17228	0.0591163	0.202135	-0.0984784	-2.3241	0.0894951	0.22083	-0.399374	-2.02326	0.0495352	0.225188	-0.203405	-2.57828	0.0406953	0.131468	-0.176476	-2.742	0.0222615	0.0541211	-0.391398	-3.05872	O15031;O60486;Q9Y4D7	O15031	Plexin-B2	PLXNB2
0.25117	0.288028	-0.0684114	-1.26983	0.147176	0.21582	0.0667939	1.66397	0.0472972	0.0990351	0.103307	2.48789	0.0299444	0.179019	0.0933142	2.83034	0.0258061	0.115977	0.118146	2.94421	0.0100931	0.0433118	0.104949	3.69961	0.143092	0.364763	0.0444803	1.68438	0.439795	0.620057	0.0253823	0.827163	0.499381	0.760714	0.0414343	0.727788	0.0254114	0.100776	0.0955439	3.14886	0.170794	0.246371	0.0492725	1.55564	O15042	O15042	U2 snRNP-associated SURP motif-containing protein	U2SURP
0.750849	0.778004	-0.0230256	-0.332462	0.023838	0.0599265	-0.212335	-3.00552	0.312208	0.416062	-0.108546	-1.10321	0.371928	0.655736	-0.105721	-0.964748	0.901055	0.943376	0.0118426	0.129684	0.100215	0.185906	-0.110061	-1.94163	0.164469	0.401099	-0.165976	-1.58318	0.323682	0.500242	-0.0972626	-1.07502	0.750232	0.91155	0.0286314	0.336395	0.743502	0.874714	0.0330437	0.345893	0.035021	0.0727865	-0.160952	-2.71183	O15047	O15047	Histone-lysine N-methyltransferase SETD1A	SETD1A
0.148926	0.180165	0.0271759	1.65539	0.0156049	0.0459823	-0.0445335	-3.34035	0.000831634	0.009375	-0.184486	-6.17135	0.69716	0.871256	-0.0113809	-0.408393	0.000252818	0.0122424	-0.122866	-7.69204	0.00436907	0.0261026	-0.0933607	-4.44144	0.222181	0.479199	0.0451005	1.36177	0.237851	0.413895	0.0138609	1.31083	0.202057	0.482387	-0.0593567	-1.46791	0.719959	0.863712	0.00975863	0.379416	0.152779	0.226221	0.0228651	1.63684	O15067	O15067	Phosphoribosylformylglycinamidine synthase	PFAS
0.422704	0.460641	0.143221	0.860219	0.935913	0.951893	0.013659	0.0838373	0.893294	0.91807	0.0250949	0.139931	0.827663	0.930886	-0.0457747	-0.2274	0.16031	0.344962	-0.197572	-1.60184	0.600937	0.702217	0.0807807	0.551924	0.659112	0.862464	-0.0678914	-0.463842	0.730895	0.843355	0.056085	0.360401	0.103389	0.334234	0.311797	1.98895	0.683786	0.839172	0.062852	0.431927	0.66736	0.724312	0.0584321	0.451691	O15091	O15091	Mitochondrial ribonuclease P protein 3	KIAA0391
0.913906	0.929771	-0.019236	-0.112751	0.0686336	0.122405	0.242736	2.21537	0.545328	0.642264	0.0831132	0.640809	0.371277	0.65544	0.117459	0.966159	0.681849	0.820287	0.0545449	0.430526	0.913702	0.944636	0.025858	0.113019	0.378299	0.668606	0.14206	0.951053	0.916505	0.951579	0.0130047	0.109331	NaN	1	0	NaN	0.138317	0.298859	0.253855	1.76227	0.145754	0.216705	0.195204	1.67101	O15111;O14920	O15111	Inhibitor of nuclear factor kappa-B kinase subunit alpha	CHUK
0.502299	0.542226	-0.196771	-0.713558	0.922594	0.939913	0.0229251	0.101325	0.0839454	0.151047	0.392207	2.0695	0.512618	0.747646	0.141958	0.695752	0.184947	0.377287	0.258396	1.49735	0.72044	0.799831	0.0973037	0.375168	0.858481	0.949861	-0.0620805	-0.186124	0.329304	0.50714	0.263189	1.06151	0.244025	0.532491	-0.332096	-1.32003	0.23513	0.432855	0.275501	1.34926	0.943572	0.960571	0.0211701	0.0737948	O15116	O15116	U6 snRNA-associated Sm-like protein LSm1	LSM1
0.328459	0.365549	0.0941111	1.06353	0.157068	0.228731	-0.364898	-1.61671	0.829079	0.870712	-0.0496528	-0.225494	0.924227	0.970513	-0.0354209	-0.099179	0.182531	0.374384	-0.182977	-1.507	0.626441	0.723022	-0.116637	-0.512764	0.245723	0.510991	-0.15701	-1.28636	0.403043	0.58703	0.0834677	0.899496	0.231665	0.519249	0.237046	1.36092	0.559461	0.75598	-0.136017	-0.624872	0.410628	0.502228	-0.225495	-0.884177	O15118	O15118	Niemann-Pick C1 protein	NPC1
0.0205085	0.0386593	0.128002	3.12292	0.679139	0.743118	-0.0255337	-0.434467	0.766845	0.821206	-0.0245538	-0.310277	0.57847	0.789601	-0.042552	-0.587216	0.160457	0.344579	-0.0935376	-1.60118	0.225907	0.341765	0.0565016	1.34937	0.0329215	0.144755	0.0885117	2.75845	0.468827	0.645895	0.0487571	0.773078	0.350247	0.629334	-0.0829367	-1.02997	0.15882	0.326548	-0.322737	-1.65504	0.137513	0.209832	-0.0550265	-1.71319	O15126	O15126	Secretory carrier-associated membrane protein 1	SCAMP1
0.645222	0.679989	0.020905	0.484481	0.0414769	0.0853745	0.0921338	2.58523	0.0554143	0.11247	0.0995812	2.37141	0.0897908	0.314318	0.0630271	2.02088	0.0572836	0.186746	0.0711927	2.34712	0.00425986	0.0263713	0.149035	4.46506	0.424589	0.708399	0.0495071	0.856525	0.271243	0.448255	0.0769987	1.21151	0.757963	0.913506	0.0291038	0.325528	0.0349589	0.120292	0.157447	2.87087	0.639264	0.70411	0.0199049	0.493406	O15127	O15127	Secretory carrier-associated membrane protein 2	SCAMP2
0.374744	0.413651	0.0341501	0.958673	0.290493	0.371564	0.0647516	1.159	0.991657	0.993759	-0.000418901	-0.0108999	0.18823	0.471627	0.0584569	1.48443	0.0215463	0.102752	0.116759	3.08423	0.0116715	0.0465731	0.165813	3.57797	0.00526996	0.0600234	0.151421	4.26881	0.0220869	0.0924031	0.105036	3.06486	0.0206161	0.153416	0.157035	3.33718	0.676968	0.834508	0.0417584	0.441977	0.518484	0.597624	0.0280077	0.685734	O15143	O15143	Actin-related protein 2/3 complex subunit 1B	ARPC1B
0.117694	0.149642	-0.080044	-1.82566	0.0301299	0.0702092	-0.118625	-2.82564	0.000321024	0.00628571	-0.256351	-7.3649	0.237848	0.528976	-0.0597019	-1.31083	0.836765	0.910635	-0.00967813	-0.215166	0.713238	0.793311	-0.0141897	-0.385395	0.407337	0.696426	0.0376954	0.890798	0.301974	0.47658	-0.0658228	-1.12908	0.962403	0.989541	-0.0033687	-0.0495457	0.129429	0.284762	-0.132317	-1.81385	0.339812	0.428021	-0.0484209	-1.03676	O15144	O15144	Actin-related protein 2/3 complex subunit 2	ARPC2
0.141861	0.17383	-0.0895016	-1.69064	0.0280222	0.0680786	-0.106203	-2.88097	0.00124346	0.0127638	-0.225169	-5.71474	0.120356	0.370274	-0.075742	-1.80952	0.386118	0.597941	-0.040869	-0.934486	0.497134	0.612097	-0.0417979	-0.722563	0.405862	0.696164	0.0354552	0.893777	0.168204	0.331337	-0.0811086	-1.5668	0.612563	0.835131	-0.0272082	-0.539698	0.187003	0.366736	-0.0703489	-1.5282	0.376569	0.469705	-0.0350807	-0.954753	O15145	O15145	Actin-related protein 2/3 complex subunit 3	ARPC3
0.686983	0.715702	-0.0223947	-0.423078	0.108065	0.169582	0.0861077	1.88724	0.173541	0.265555	0.0831935	1.54398	0.561391	0.781028	0.0400705	0.614593	0.3091	0.521873	0.0596402	1.11099	0.368978	0.495566	0.0506268	0.971152	0.198949	0.446337	0.0656607	1.44364	0.500309	0.667898	-0.0346365	-0.71702	0.830803	0.945855	0.0328128	0.225113	0.284997	0.497771	0.102471	1.19689	0.769009	0.811427	0.0142081	0.30729	O15160	O15160	DNA-directed RNA polymerases I and III subunit RPAC1	POLR1C
0.174472	0.207442	-0.245633	-1.54007	0.327628	0.414286	-0.107673	-1.06552	0.200997	0.296116	0.065262	1.43608	0.216317	0.502311	-0.193301	-1.38167	0.0223318	0.104242	0.103122	3.05626	0.0787521	0.157028	0.0752816	2.11568	0.156365	0.388477	0.110601	1.61997	0.565605	0.717174	0.0164157	0.607791	0.00228611	0.0816092	0.191691	5.71875	0.239065	0.43924	-0.186298	-1.3362	0.422223	0.512283	-0.0989499	-0.861162	O15162	O15162	Phospholipid scramblase 1	PLSCR1
0.57362	0.611789	0.150637	0.59494	0.786415	0.827352	-0.0779471	-0.283372	0.369572	0.475174	0.246695	0.969859	0.558378	0.779184	0.158658	0.619475	0.681241	0.820535	0.110493	0.431409	0.687522	0.772407	0.107363	0.422297	0.869757	0.955871	-0.0586634	-0.171116	0.649467	0.782842	-0.192795	-0.478149	0.693616	0.878522	0.125052	0.417527	0.893688	0.947266	0.0421947	0.140583	0.768664	0.811314	0.0780464	0.307766	O15173	O15173	Membrane-associated progesterone receptor component 2	PGRMC2
0.848405	0.868582	-0.0096581	-0.199575	0.0295852	0.0698095	0.0663266	2.83953	0.000921896	0.0107692	0.130265	6.05187	0.268175	0.561569	0.0638433	1.22018	0.342708	0.559401	-0.0356712	-1.03005	0.80607	0.866134	-0.0153499	-0.256586	0.352923	0.635736	-0.0355268	-1.00673	0.0265406	0.101912	0.0836174	2.92262	0.15045	0.411383	0.0767369	1.69704	0.23483	0.432535	0.0908138	1.35026	0.375404	0.468777	-0.0182896	-0.957253	O15212	O15212	Prefoldin subunit 6	PFDN6
0.839606	0.860571	-0.019435	-0.211356	0.3161	0.400445	0.0842578	1.09355	0.843356	0.880554	0.0143611	0.206331	0.685726	0.865277	0.0283234	0.424899	0.253757	0.460628	0.10073	1.26209	0.207934	0.324132	0.105144	1.41099	0.916357	0.971403	-0.00755453	-0.109526	0.436244	0.616222	0.0633886	0.833953	0.429129	0.711268	0.0815028	0.859917	0.763328	0.884568	-0.0357139	-0.318013	0.4606	0.549411	0.0669513	0.788157	O15213	O15213	WD repeat-containing protein 46	WDR46
0.247611	0.285037	-0.280472	-1.28059	0.0134605	0.0415611	-0.168608	-3.46041	0.123809	0.201075	-0.0584652	-1.78909	0.10371	0.339013	-0.0787532	-1.91691	0.834379	0.908771	0.00949836	0.21837	0.294127	0.415598	-0.0563569	-1.14943	0.00694137	0.0694129	0.138196	4.02221	0.155245	0.312661	-0.0451913	-1.6252	0.915417	0.976992	0.00725174	0.111687	0.410732	0.63264	0.0153036	0.897192	0.00415236	0.0253585	-0.094749	-4.48899	O15226	O15226	NF-kappa-B-repressing factor	NKRF
0.449736	0.489296	0.0482551	0.808364	0.035894	0.0776228	0.217509	2.69331	0.930155	0.946652	0.0196369	0.0913929	0.622663	0.818795	0.0766919	0.518508	0.531565	0.714522	0.0883616	0.663661	0.526516	0.638897	-0.0543849	-0.672139	0.693068	0.876465	-0.0339953	-0.414286	0.81062	0.895458	0.0326729	0.250416	0.354355	0.634106	0.235505	1.02038	0.61634	0.79641	0.0447284	0.533813	0.630745	0.69694	-0.0810242	-0.506243	O15234	O15234	Protein CASC3	CASC3
0.527485	0.565856	-0.144944	-0.670508	0.283467	0.364864	-0.268771	-1.17781	0.387337	0.491583	-0.218162	-0.931929	0.347116	0.64	-0.223141	-1.01992	0.171586	0.359393	-0.30538	-1.55226	0.799543	0.861787	-0.0721146	-0.265457	0.391302	0.683541	-0.226318	-0.923647	0.406236	0.590271	-0.222505	-0.893021	0.872507	0.967191	-0.0409	-0.168884	0.451294	0.670221	-0.190537	-0.816602	0.45544	0.543939	-0.158866	-0.797712	O15235	O15235	28S ribosomal protein S12, mitochondrial	MRPS12
0.114077	0.145639	-0.511037	-1.84819	0.245677	0.324146	-0.200825	-1.28649	0.0518195	0.105711	-0.397278	-2.42062	0.019435	0.139027	-0.469359	-3.16526	0.359091	0.573157	-0.18547	-0.992914	0.0399637	0.100647	-0.523524	-2.61292	0.128111	0.336126	-0.395697	-1.76441	0.137874	0.291156	-0.387268	-1.71128	0.0219345	0.155598	-0.569868	-3.28083	0.209677	0.399873	-0.197742	-1.43902	0.244508	0.329783	-0.199863	-1.29009	O15258	O15258	Protein RER1	RER1
0.856289	0.876363	-0.0159686	-0.189047	0.664104	0.729	-0.0292757	-0.456479	0.58709	0.669721	-0.0444829	-0.573583	0.0766016	0.28985	-0.156843	-2.13572	0.36122	0.575299	-0.0711718	-0.988189	0.928939	0.955801	0.00599456	0.0929893	0.771227	0.913035	-0.019711	-0.304231	0.335283	0.51496	0.102154	1.04735	0.167781	0.440636	-0.170118	-1.61245	0.134508	0.293752	-0.139256	-1.78396	0.951649	0.965866	0.00513148	0.0632149	O15260	O15260	Surfeit locus protein 4	SURF4
0.182741	0.217272	-0.0374529	-1.50615	0.0351856	0.0771715	-0.0367279	-2.7083	0.229953	0.325762	0.0391517	1.33611	0.185093	0.467409	-0.0400839	-1.49677	0.141433	0.313949	0.0487435	1.69283	0.429502	0.552649	0.0333514	0.846954	0.00269836	0.0475966	-0.0913138	-4.90459	0.0362489	0.121059	0.0923157	2.68592	0.0645026	0.252115	-0.0679575	-2.3631	0.895714	0.949121	0.00144299	0.137882	0.200697	0.278757	-0.0237567	-1.43719	O15269	O15269	Serine palmitoyltransferase 1	SPTLC1
0.151289	0.182341	-0.177056	-1.64396	0.695957	0.756458	0.0549091	0.410124	0.458933	0.564798	-0.107815	-0.791236	0.25006	0.542405	-0.0774161	-1.27317	0.982684	0.991132	0.00160086	0.0226235	0.317158	0.441725	0.0691147	1.09094	0.869024	0.955805	0.0120391	0.172091	0.169526	0.332871	-0.273288	-1.56109	0.346774	0.626857	-0.194875	-1.03815	0.415418	0.636114	0.0945428	0.887575	0.982155	0.987643	-0.00410903	-0.0233145	O15270	O15270	Serine palmitoyltransferase 2	SPTLC2
0.0270849	0.0466839	-0.154654	-2.90704	0.495305	0.582847	0.0199811	0.725767	0.882683	0.909253	0.00504446	0.153968	0.76111	0.901649	0.0109348	0.31821	0.84446	0.912995	0.0056746	0.204853	0.0140333	0.052365	0.0935619	3.42639	0.962208	0.990009	-0.00153804	-0.0493952	0.409466	0.59403	0.0288324	0.88651	0.916878	0.977024	0.00448847	0.109748	0.532106	0.736558	-0.0245808	-0.670759	0.692315	0.746484	0.0144045	0.415372	O15294	O15294	UDP-N-acetylglucosamine--peptide N-acetylglucosaminyltransferase 110 kDa subunit	OGT
0.12106	0.153569	-0.222924	-1.8053	0.103826	0.164918	0.144878	1.9161	0.951793	0.962944	0.010084	0.063026	0.373335	0.656035	-0.147377	-0.961708	0.98452	0.991649	-0.00390005	-0.0202251	0.36502	0.491629	0.0926714	0.979807	0.735401	0.897729	0.0507461	0.354065	0.264791	0.440656	0.121906	1.22983	0.19464	0.473035	0.152608	1.49705	0.592893	0.780448	-0.114585	-0.570701	0.449681	0.538305	-0.082854	-0.808467	O15305;Q92871	O15305	Phosphomannomutase 2	PMM2
0.00422783	0.0137597	0.124914	4.47212	0.00560933	0.0243604	0.0966158	4.21222	0.00100112	0.0116066	0.164721	5.95755	0.381305	0.661124	0.0285254	0.944654	0.0258084	0.115751	0.0801818	2.94414	0.150492	0.249244	-0.0459945	-1.6478	0.0795756	0.24893	0.0739355	2.10815	0.100724	0.2373	0.0710196	1.93798	0.162302	0.430975	0.058757	1.63822	0.0202215	0.0886583	0.106155	3.35484	0.45989	0.54874	0.025722	0.789467	O15347	O15347	High mobility group protein B3	HMGB3
0.0969358	0.126848	0.066031	1.96563	0.100182	0.1611	0.0680268	1.94187	0.0623031	0.121379	0.136269	2.28579	0.466995	0.72402	0.037348	0.776421	0.392928	0.603652	0.0389383	0.920269	0.865131	0.909611	-0.00663233	-0.177267	0.0945736	0.274418	0.123021	1.98343	0.0541922	0.157995	0.109094	2.38775	0.174996	0.449439	0.167936	1.57977	0.0421555	0.134122	0.120736	2.7124	0.321216	0.40877	0.0482802	1.08101	O15355	O15355	Protein phosphatase 1G	PPM1G
0.273679	0.309695	0.22029	1.2047	0.242577	0.320558	0.221947	1.29605	0.153843	0.240857	0.270258	1.6318	0.690191	0.868565	0.0846223	0.418439	0.537278	0.718316	0.128267	0.65413	0.035061	0.0948159	0.421806	2.71097	0.186899	0.431389	0.32317	1.48964	0.110857	0.254223	0.36767	1.86884	0.182433	0.458956	0.343943	1.54743	0.18004	0.355125	0.286169	1.5577	0.226117	0.308662	0.222645	1.34868	O15357	O15357	Phosphatidylinositol 3,4,5-trisphosphate 5-phosphatase 2	INPPL1
NaN	1	0	NaN	NaN	1	0	NaN	NaN	1	0	NaN	0.144866	0.413324	-0.249852	-1.67544	NaN	1	0	NaN	NaN	1	0	NaN	0.0607594	0.205135	-0.322963	-2.30408	NaN	1	0	NaN	0.0226364	0.15601	-0.212251	-3.25237	NaN	1	0	NaN	NaN	1	0	NaN	O15360	O15360	Fanconi anemia group A protein	FANCA
0.726151	0.755492	0.0155933	0.36709	0.0434198	0.0878553	0.0702062	2.55121	0.726095	0.787652	0.0129716	0.367169	0.615442	0.813488	0.0203454	0.529541	0.344547	0.559808	0.0313714	1.02581	0.940339	0.964035	0.00318885	0.0780327	0.392732	0.68497	0.0237355	0.920676	0.585843	0.734445	-0.0152206	-0.575547	0.810442	0.93738	0.0150397	0.252861	0.0725868	0.193313	0.0903256	2.26837	0.563047	0.642117	-0.0186908	-0.611916	O15371	O15371	Eukaryotic translation initiation factor 3 subunit D	EIF3D
0.0209274	0.0394267	-0.239263	-3.10705	0.788484	0.828194	-0.0117807	-0.280541	0.0230345	0.0606547	-0.0514262	-3.03214	0.957212	0.98099	0.00201845	0.0559322	0.809422	0.897043	-0.00721884	-0.25204	0.211872	0.326638	0.056987	1.39709	0.328406	0.612839	-0.015013	-1.06366	0.999994	0.999988	-2.38419e-07	-7.61341e-06	0.961729	0.98967	-0.00358184	-0.050434	0.274314	0.482731	0.0897845	1.22737	0.997393	0.998316	-0.000194788	-0.0034063	O15372	O15372	Eukaryotic translation initiation factor 3 subunit H	EIF3H
0.637792	0.671826	-0.0338789	-0.495617	0.22823	0.304175	0.0967325	1.34173	0.868432	0.897501	-0.0238882	-0.172877	0.445736	0.710168	0.0646464	0.815892	0.115136	0.277665	0.147368	1.84151	0.0375952	0.0978869	0.174481	2.65858	0.925055	0.974815	-0.00720334	-0.0980906	0.153824	0.310893	-0.183447	-1.63188	0.759809	0.9138	-0.0268479	-0.32294	0.254748	0.458315	0.130734	1.28608	0.242612	0.327781	0.0860828	1.29594	O15381	O15381	Nuclear valosin-containing protein-like	NVL
0.02873	0.0484566	-0.0752852	-2.8619	0.0045058	0.021442	-0.181637	-4.41279	0.178446	0.272215	-0.0788496	-1.52359	0.0891583	0.313928	-0.0825799	-2.02598	0.0593323	0.189897	-0.0910733	-2.32144	0.407853	0.532181	-0.0268393	-0.889756	0.192949	0.441336	-0.0841756	-1.46622	0.000906547	0.0205045	-0.170127	-6.07122	0.194837	0.473082	-0.168408	-1.49626	0.00529814	0.0481886	-0.185928	-4.7082	0.042127	0.0847126	-0.0989544	-2.57366	O15382	O15382	Branched-chain-amino-acid aminotransferase, mitochondrial	BCAT2
0.283501	0.317991	-0.0696898	-1.17772	0.0411931	0.0855406	0.130528	2.59034	0.528621	0.627788	0.0279958	0.668598	0.137274	0.402366	-0.0803633	-1.71445	0.940327	0.96551	-0.00426292	-0.0780491	0.242108	0.361477	-0.081759	-1.2975	0.398773	0.689131	0.0565844	0.908216	0.717113	0.831068	-0.0209978	-0.379887	0.767154	0.918016	0.0279146	0.312667	0.883018	0.943805	0.0132627	0.154821	0.537933	0.617373	0.0304897	0.653042	O15397	O15397	Importin-8	IPO8
0.352643	0.390171	0.0331161	1.00737	0.0185263	0.050768	-0.144112	-3.20315	0.00046807	0.00665574	-0.142761	-6.87181	0.281654	0.574442	-0.0376022	-1.18273	0.113329	0.275614	-0.0819848	-1.85293	0.0154366	0.0541495	-0.120311	-3.3491	0.0894785	0.264112	-0.0755212	-2.0234	0.145219	0.30083	-0.0458324	-1.67368	0.316603	0.596898	-0.136542	-1.11231	0.262007	0.466583	-0.0413935	-1.26383	0.0125563	0.0390596	-0.109518	-3.51752	O15400	O15400	Syntaxin-7	STX7
0.00106306	0.00596129	-0.166108	-5.88956	0.331692	0.418403	-0.0404806	-1.05583	0.429094	0.532895	-0.252764	-0.847747	0.226779	0.515882	-0.0333278	-1.3465	0.0644007	0.197187	0.0640488	2.26166	0.46982	0.584439	-0.0296383	-0.771272	0.247562	0.513066	-0.0491791	-1.28074	0.219838	0.395373	-0.0500672	-1.36966	0.454846	0.728356	-0.0706586	-0.809812	0.91814	0.962743	0.00618815	0.108073	0.143491	0.2144	-0.0429659	-1.68236	O15446	O15446	DNA-directed RNA polymerase I subunit RPA34	CD3EAP
0.000195168	0.00280255	0.268966	8.06021	0.664772	0.729545	-0.0443985	-0.455495	0.44266	0.547326	0.034664	0.821714	0.85773	0.945019	-0.0198103	-0.187125	0.499284	0.692758	-0.128233	-0.718806	0.163546	0.26942	0.0888572	1.58728	0.552947	0.804381	-0.0845386	-0.628315	0.0470776	0.144235	0.106799	2.49133	0.795275	0.930719	-0.0388201	-0.273681	0.00880157	0.0597609	0.184246	4.16264	0.625575	0.694752	-0.0485545	-0.514079	O15460	O15460	Prolyl 4-hydroxylase subunit alpha-2	P4HA2
0.0751816	0.103119	-0.404837	-2.14927	0.0786153	0.133115	-0.270829	-2.11694	0.018658	0.0546994	-0.129446	-3.19753	0.24867	0.540727	-0.0605179	-1.27737	0.388362	0.5996	-0.0652802	-0.929782	0.059938	0.129185	-0.0889205	-2.31402	0.763602	0.908546	0.0171003	0.31476	0.202513	0.374334	-0.207558	-1.43053	0.959271	0.990315	0.00290728	0.0536777	0.0189982	0.0856414	-0.289697	-3.41219	0.170303	0.245723	-0.199159	-1.55775	O15498	O15498	Synaptobrevin homolog YKT6	YKT6
0.335021	0.371684	-0.215284	-1.04797	0.290131	0.37125	-0.0757523	-1.15996	0.202994	0.298419	-0.0887501	-1.42878	0.429926	0.70166	-0.200827	-0.846134	0.922255	0.956989	-0.00973582	-0.10177	0.795163	0.858753	0.020102	0.271423	0.680155	0.873093	-0.0262384	-0.432988	0.687274	0.811478	-0.0305648	-0.422657	0.0617974	0.249387	0.202471	2.39769	0.067266	0.18469	0.156394	2.32935	0.729429	0.778875	0.021157	0.362466	O15511	O15511	Actin-related protein 2/3 complex subunit 5	ARPC5
NaN	1	0	NaN	0.592817	0.666343	0.132944	0.56459	0.0558604	0.113271	0.370222	2.36553	0.151571	0.421347	0.288737	1.64261	0.947989	0.970687	-0.00940096	-0.0680085	NaN	1	0	NaN	NaN	1	0	NaN	0.111007	0.254463	0.206773	1.86787	NaN	1	0	NaN	NaN	1	0	NaN	0.298048	0.388082	0.217526	1.1392	O15514	O15514	DNA-directed RNA polymerase II subunit RPB4	POLR2D
0.196259	0.231687	0.100834	1.45369	NaN	1	0	NaN	0.55365	0.650423	0.0856811	0.627169	0.534978	0.762181	0.106224	0.65796	0.482405	0.678183	0.117025	0.748593	NaN	1	0	NaN	0.520792	0.783271	0.107855	0.681814	0.0942467	0.229083	0.241791	1.98593	0.436203	0.716497	0.08238	0.845912	0.0313028	0.114942	0.334475	2.96596	NaN	1	0	NaN	O15533	O15533	Tapasin	TAPBP
0.579583	0.619942	0.0472072	0.585449	0.363783	0.449647	0.0884379	0.98253	0.500297	0.599759	0.0838599	0.717041	0.523662	0.756848	0.0837255	0.676955	0.350753	0.56678	0.135452	1.01164	0.0968657	0.18226	-0.154673	-1.96615	0.714596	0.884105	-0.0280881	-0.383462	0.911349	0.949307	-0.00932825	-0.116117	0.937809	0.983209	0.00762792	0.0820255	0.463907	0.680505	0.131641	0.792663	0.354483	0.443909	0.125033	1.00322	O15550;O14607	O15550	Lysine-specific demethylase 6A	KDM6A
0.029051	0.0489961	-0.0621932	-2.85342	0.00280507	0.018293	-0.0595226	-4.86623	0.232319	0.328672	-0.0485473	-1.32846	0.910953	0.964886	-0.00189376	-0.116638	0.600289	0.76689	-0.0108964	-0.552931	0.241705	0.361354	-0.0186844	-1.29876	0.171383	0.411465	-0.022052	-1.55313	0.216881	0.392165	-0.0160506	-1.37974	0.169904	0.442726	-0.0383425	-1.6027	0.0253644	0.100611	-0.0978095	-3.15051	0.0148264	0.044	-0.0789869	-3.38171	O43143	O43143	Pre-mRNA-splicing factor ATP-dependent RNA helicase DHX15	DHX15
0.243448	0.280456	0.0634496	1.29336	0.509522	0.5959	0.0300198	0.701068	0.195023	0.289778	0.0744581	1.45834	0.902521	0.962025	-0.00578475	-0.12775	0.369709	0.583263	0.0602441	0.969562	0.760869	0.83034	-0.0152416	-0.318544	0.352608	0.635329	0.0514731	1.00744	0.247683	0.424005	0.0715044	1.28037	0.340861	0.618926	0.104397	1.05224	0.808264	0.906661	0.0154221	0.255843	0.502824	0.583906	-0.0423172	-0.712646	O43148	O43148	mRNA cap guanine-N7 methyltransferase	RNMT
0.476044	0.516711	-0.200108	-0.760005	0.358414	0.445098	-0.222808	-0.994422	0.347881	0.453842	-0.264191	-1.01817	0.595485	0.797558	0.149764	0.560417	0.29466	0.508238	-0.261268	-1.14803	0.190969	0.303825	-0.28943	-1.47381	0.649484	0.856535	-0.153604	-0.478124	0.932042	0.960352	0.0276284	0.0889166	0.368885	0.646176	-0.268143	-0.987183	0.780474	0.895783	0.0979805	0.294135	0.675699	0.731298	-0.143236	-0.439481	O43149	O43149	Zinc finger ZZ-type and EF-hand domain-containing protein 1	ZZEF1
0.231364	0.267575	-0.0767285	-1.33154	0.450812	0.538448	-0.0330383	-0.806346	0.337667	0.443413	0.0627563	1.04176	0.201231	0.484198	0.064198	1.43522	0.0234533	0.108033	0.10679	3.01814	0.177619	0.286862	-0.0497639	-1.52699	0.531933	0.79221	-0.0287817	-0.663045	0.712214	0.827171	0.0199691	0.386852	0.0573886	0.242085	0.0961694	2.45773	0.756005	0.88039	-0.0146412	-0.328275	0.156593	0.228609	-0.12805	-1.61891	O43159	O43159	Ribosomal RNA-processing protein 8	RRP8
0.0282219	0.0477642	-0.19377	-2.87554	0.06359	0.114414	-0.176816	-2.27089	0.0126244	0.0413989	-0.17619	-3.51306	0.826588	0.929752	-0.0201735	-0.228847	0.258274	0.465966	-0.127391	-1.24874	0.703894	0.787188	-0.0237713	-0.398732	0.224719	0.482227	0.0794997	1.3533	0.915367	0.951821	0.00885773	0.110828	0.404321	0.684088	0.248027	0.910488	0.143017	0.302329	-0.299806	-1.73634	0.234495	0.319004	-0.131218	-1.32148	O43169	O43169	Cytochrome b5 type B	CYB5B
0.0623142	0.089314	-0.0685055	-2.28566	0.0244357	0.0608717	-0.0775836	-2.98633	0.479221	0.582513	-0.0306399	-0.754292	0.291996	0.581702	-0.0239158	-1.15503	0.108864	0.269415	0.0776806	1.88192	0.00479486	0.0265759	-0.0899079	-4.35531	0.0806085	0.250106	-0.0481601	-2.09882	0.0902406	0.221129	-0.0385492	-2.01727	0.287082	0.569313	-0.0300425	-1.19106	0.783033	0.895698	-0.00741498	-0.290588	0.251729	0.336208	-0.0237317	-1.26815	O43172	O43172	U4/U6 small nuclear ribonucleoprotein Prp4	PRPF4
1.88588e-05	0.000830189	0.33136	12.1543	1.23185e-05	0.0066087	0.331289	13.0789	0.00034714	0.00693578	0.235489	7.26033	0.000951688	0.0317561	0.202801	6.01535	0.00140234	0.0229781	0.245824	5.58325	0.00703042	0.0364724	0.124879	4.011	0.010584	0.0806716	0.0977232	3.65964	0.243242	0.420105	0.05545	1.29399	0.281609	0.566058	0.0600764	1.20645	0.000824456	0.0220885	0.266266	7.16298	0.000267834	0.00853782	0.185396	7.61192	O43175	O43175	D-3-phosphoglycerate dehydrogenase	PHGDH
0.315971	0.353308	-0.155384	-1.09387	0.0129554	0.0405587	-0.257545	-3.49177	0.0462826	0.0969304	-0.327088	-2.50391	0.309431	0.593894	-0.146181	-1.11016	0.126385	0.290176	-0.287885	-1.77421	0.841493	0.894066	-0.0305454	-0.208827	0.157522	0.390444	-0.0859895	-1.61461	0.416398	0.600975	-0.103069	-0.872665	0.0992176	0.326624	-0.247404	-2.02121	0.0818033	0.21039	-0.339609	-2.17328	0.0877394	0.146722	-0.338557	-2.03757	O43237	O43237	Cytoplasmic dynein 1 light intermediate chain 2	DYNC1LI2
0.0254043	0.0440328	0.101031	2.95631	0.198397	0.273647	0.0542669	1.44569	0.384059	0.488797	-0.0354929	-0.938823	0.25376	0.545391	0.0443058	1.26208	0.279001	0.489641	0.0481949	1.18998	0.574807	0.678124	0.020473	0.593046	0.274582	0.549555	0.0400925	1.20218	0.110003	0.253012	0.070344	1.87442	0.400299	0.67919	0.0439964	0.918915	0.191315	0.374475	0.0601024	1.51046	0.0698677	0.123011	0.0877991	2.20243	O43242	O43242	26S proteasome non-ATPase regulatory subunit 3	PSMD3
0.656534	0.68959	-0.0265975	-0.467655	0.983162	0.989669	-0.00189555	-0.0219997	0.255126	0.354226	0.109846	1.25802	0.973976	0.991594	-0.0032171	-0.0340048	0.103262	0.263124	-0.119869	-1.92003	0.061556	0.131361	-0.169977	-2.29458	0.139754	0.357583	-0.0836374	-1.70148	0.0883744	0.219192	-0.0947934	-2.03236	0.661034	0.862976	-0.0474539	-0.465666	0.841648	0.924424	0.0242937	0.210418	0.416974	0.508672	-0.0714351	-0.871521	O43252	O43252	Bifunctional 3-phosphoadenosine 5-phosphosulfate synthase 1;Sulfate adenylyltransferase;Adenylyl-sulfate kinase	PAPSS1
0.320263	0.357933	-0.23277	-1.08333	0.801712	0.840644	-0.0132439	-0.262506	0.0139049	0.0458714	-0.137654	-3.43387	0.383633	0.662457	-0.0726643	-0.939723	0.637116	0.789313	-0.0198891	-0.496634	0.0572489	0.125109	0.0978546	2.34756	0.852335	0.947426	-0.0168121	-0.194324	0.923102	0.954897	0.00553489	0.100657	0.577549	0.815171	0.0484362	0.595321	0.223493	0.418168	0.0670669	1.3891	0.477199	0.563183	0.0472062	0.757925	O43264	O43264	Centromere/kinetochore protein zw10 homolog	ZW10
0.134827	0.16771	-0.0647125	-1.72746	0.0945167	0.154795	-0.0757575	-1.98386	0.698733	0.763501	0.0150449	0.406132	0.116577	0.363232	-0.0954895	-1.83254	0.680807	0.820472	0.0185387	0.43204	0.250253	0.37016	-0.0528667	-1.27259	0.974748	0.993105	-0.0010922	-0.0329965	0.679819	0.806268	-0.0217319	-0.433478	0.802084	0.932063	-0.0143611	-0.264318	0.679077	0.83572	0.0228545	0.438862	0.140403	0.211672	-0.0552959	-1.69812	O43290	O43290	U4/U6.U5 tri-snRNP-associated protein 1	SART1
0.320396	0.357995	-0.150785	-1.08301	0.371577	0.454898	-0.0957172	-0.965509	0.350999	0.456639	-0.100421	-1.01108	0.927747	0.972111	-0.0111947	-0.0945549	0.804681	0.895635	0.0285451	0.258471	0.650923	0.742092	0.0630461	0.475983	0.0513183	0.187433	-0.234015	-2.42776	0.843715	0.911082	-0.0282264	-0.20585	0.714543	0.891064	0.0578002	0.387196	0.446775	0.66816	0.125963	0.825301	0.261843	0.347981	-0.136387	-1.23833	O43292	O43292	Glycosylphosphatidylinositol anchor attachment 1 protein	GPAA1
0.732493	0.760218	-0.0464494	-0.358151	NaN	1	0	NaN	NaN	1	0	NaN	0.905918	0.963031	-0.0210046	-0.123271	NaN	1	0	NaN	0.308935	0.432874	-0.162687	-1.1114	0.457066	0.733333	-0.108075	-0.794693	0.286421	0.462284	-0.168362	-1.16986	NaN	1	0	NaN	0.891357	0.946595	-0.024535	-0.14369	NaN	1	0	NaN	O43314;Q6PFW1	O43314;Q6PFW1	Inositol hexakisphosphate and diphosphoinositol-pentakisphosphate kinase 2;Inositol hexakisphosphate and diphosphoinositol-pentakisphosphate kinase 1	PPIP5K2;PPIP5K1
0.404059	0.443445	0.0859922	0.897431	0.969857	0.979986	0.00362265	0.0393911	0.749738	0.806612	-0.0336713	-0.334009	0.87857	0.95397	-0.0106078	-0.159418	0.54451	0.7246	-0.0694342	-0.642157	0.870138	0.912299	0.0175211	0.17061	0.000333402	0.0452857	-0.383533	-7.31416	0.501231	0.669022	0.0332959	0.715414	0.435277	0.715892	0.0407724	0.847735	0.424759	0.646505	-0.0643391	-0.868656	0.673177	0.730758	0.0283382	0.443167	O43318	O43318	Mitogen-activated protein kinase kinase kinase 7	MAP3K7
0.013265	0.0275722	0.055999	3.47239	0.0124762	0.0398842	0.0599089	3.5228	0.274316	0.374152	0.0280974	1.20292	0.644837	0.834356	0.00888729	0.485056	0.393656	0.604043	0.024823	0.91876	0.0892855	0.173359	0.0725121	2.02496	0.0336256	0.147105	0.0523543	2.74247	0.355869	0.537775	-0.0248179	-1.00011	0.591062	0.82215	-0.0358096	-0.573617	0.107939	0.251432	-0.140451	-1.95527	0.0588586	0.108281	0.0749769	2.32729	O43324	O43324	Eukaryotic translation elongation factor 1 epsilon-1	EEF1E1
0.0592392	0.0859474	-0.075233	-2.32258	0.671876	0.737252	-0.017489	-0.44507	0.838911	0.878538	0.0100892	0.212288	0.990196	0.998271	-0.000373363	-0.0128087	0.106595	0.265468	0.0607548	1.89711	0.165095	0.270589	-0.0515394	-1.58041	0.0707325	0.228954	-0.0888882	-2.1935	0.137403	0.290831	-0.0639641	-1.71376	0.367711	0.645393	-0.0368388	-0.989825	0.306663	0.525056	-0.0362545	-1.13808	0.0523349	0.0990036	-0.0679166	-2.41335	O43390	O43390	Heterogeneous nuclear ribonucleoprotein R	HNRNPR
0.00553696	0.0160615	-0.108403	-4.22396	0.471368	0.559383	-0.0171852	-0.768459	0.375751	0.481271	-0.0257118	-0.956508	0.824125	0.928409	-0.00689316	-0.232166	0.938251	0.964751	0.00193024	0.0807712	0.000535472	0.01196	-0.081671	-6.70251	0.0039964	0.0547027	-0.0935626	-4.52498	0.0539743	0.157338	-0.0685775	-2.39071	0.104567	0.336229	-0.0681523	-1.98008	0.100915	0.239317	-0.041994	-2.00791	0.0379197	0.0784016	-0.0702655	-2.65215	O43395	O43395	U4/U6 small nuclear ribonucleoprotein Prp3	PRPF3
0.0997409	0.130328	0.0498099	1.94505	0.145412	0.214333	0.0478313	1.67271	0.361778	0.467888	0.0286479	0.986955	0.678676	0.860992	0.022496	0.435141	0.794299	0.889486	-0.0212855	-0.272601	0.583692	0.684701	-0.0214546	-0.578943	0.617536	0.841564	0.0114288	0.526334	0.215081	0.39202	0.031872	1.38593	0.466191	0.73754	-0.0756025	-0.78838	0.430639	0.652896	0.0347027	0.856913	0.191932	0.270247	0.0454137	1.4701	O43396	O43396	Thioredoxin-like protein 1	TXNL1
0.00357578	0.011833	0.140108	4.63051	0.591395	0.666664	0.0177169	0.566817	0.00250234	0.0191027	0.0942898	4.97976	0.0101355	0.0976034	0.11676	3.69607	0.0122865	0.0705561	0.0926735	3.53544	0.00281261	0.0203934	0.162295	4.86358	0.482116	0.756454	-0.0245717	-0.749109	0.00149622	0.02575	0.155484	5.5133	0.247279	0.536512	0.0481669	1.30959	0.000586988	0.0253034	0.292217	7.70675	0.00781518	0.0320706	0.130076	3.91853	O43399	O43399	Tumor protein D54	TPD52L2
NaN	1	0	NaN	0.744298	0.796891	-0.054104	-0.3416	NaN	1	0	NaN	NaN	1	0	NaN	NaN	1	0	NaN	0.0986466	0.18363	0.193672	1.95301	0.288847	0.569856	0.163118	1.16337	NaN	1	0	NaN	NaN	1	0	NaN	NaN	1	0	NaN	NaN	1	0	NaN	O43427	O43427	Acidic fibroblast growth factor intracellular-binding protein	FIBP
0.656727	0.689589	0.0291586	0.46737	0.124893	0.188309	0.10624	1.78279	0.749036	0.806517	-0.0394132	-0.334987	0.903052	0.962342	0.012089	0.12705	0.85617	0.915405	0.0163571	0.189205	0.423224	0.54558	0.0419791	0.859198	0.686661	0.875142	-0.0434344	-0.423544	0.581603	0.733088	0.052436	0.582248	0.563398	0.802861	0.058707	0.618389	0.139859	0.299372	0.111026	1.75367	0.197438	0.275913	0.113079	1.44927	O43432	O43432	Eukaryotic translation initiation factor 4 gamma 3	EIF4G3
0.664082	0.695483	0.0249469	0.45651	0.610216	0.680594	-0.0196474	-0.537571	0.0858177	0.152918	0.0864904	2.05356	0.389911	0.666089	0.033191	0.926545	0.815761	0.899101	0.0154183	0.243458	0.00513241	0.0279405	-0.165867	-4.29292	0.369202	0.65656	-0.0278597	-0.970665	0.957688	0.976699	0.00249982	0.0553088	0.895641	0.971749	-0.00416271	-0.137979	0.48246	0.698994	-0.02405	-0.758306	0.71778	0.770367	0.014257	0.37894	O43447	O43447	Peptidyl-prolyl cis-trans isomerase H	PPIH
0.557641	0.596557	-0.125303	-0.62067	0.24235	0.320653	0.152085	1.29675	0.0674995	0.127401	0.271504	2.22748	0.908479	0.964137	-0.0220135	-0.119897	0.482082	0.677752	0.0911008	0.74917	0.88064	0.920334	0.0237125	0.156675	0.340342	0.6241	0.124396	1.03553	0.96676	0.982406	-0.00737882	-0.0434408	0.988436	0.99594	0.00438786	0.0152327	0.297848	0.513187	0.182783	1.16155	0.333128	0.420512	-0.210092	-1.05243	O43464	O43464	Serine protease HTRA2, mitochondrial	HTRA2
0.0325589	0.0530278	-0.0873122	-2.76682	0.0112284	0.0372073	-0.119994	-3.61019	0.0225914	0.0598227	-0.108145	-3.04725	0.02947	0.177712	-0.142077	-2.8425	0.00107868	0.0203548	-0.141664	-5.87312	0.000129442	0.00635714	-0.262528	-8.67527	0.0521252	0.189054	-0.0910842	-2.4163	0.00306552	0.0308991	-0.240389	-4.77915	0.513871	0.772423	-0.0592721	-0.70223	0.0170435	0.0791051	-0.191896	-3.51314	0.295464	0.385055	-0.0318675	-1.14593	O43488;Q8NHP1;O95154	O43488	Aflatoxin B1 aldehyde reductase member 2	AKR7A2
0.187149	0.221168	-0.0492883	-1.48866	0.00216631	0.0164892	-0.172739	-5.1256	0.00693464	0.0289655	-0.133489	-4.02307	0.788486	0.914115	-0.00741482	-0.280539	0.332784	0.549403	-0.0330381	-1.05324	0.0139205	0.0519176	-0.153684	-3.43296	0.0519977	0.189017	-0.0682201	-2.4181	0.198402	0.367958	-0.052834	-1.44568	0.344046	0.623998	-0.0506732	-1.04463	0.028847	0.109961	-0.116103	-3.03708	0.0202417	0.0504929	-0.0837469	-3.13321	O43491	O43491	Band 4.1-like protein 2	EPB41L2
0.352649	0.390011	-0.210718	-1.00735	0.213204	0.28807	-0.313351	-1.39244	0.26247	0.361086	0.0514905	1.23652	0.0920301	0.316799	-0.22314	-2.0031	0.0705405	0.211739	-0.257371	-2.19548	0.68738	0.772552	-0.0277667	-0.422504	0.96098	0.990655	-0.00331783	-0.0510019	0.100756	0.237172	-0.459033	-1.93774	0.0015104	0.0711765	-0.325968	-6.27398	0.0679033	0.18577	-0.415508	-2.32177	0.0347467	0.0723185	-0.487364	-2.71775	O43504	O43504	Ragulator complex protein LAMTOR5	LAMTOR5
0.171472	0.204449	-0.178792	-1.55275	0.130807	0.195314	-0.113762	-1.74936	0.471898	0.575727	-0.0964615	-0.767499	0.0901718	0.3146	-0.219105	-2.01782	0.502342	0.69485	-0.0652711	-0.713483	0.483181	0.599804	-0.11554	-0.747208	0.503547	0.76941	0.0511377	0.711392	0.980354	0.988407	0.00257981	0.0256684	0.231883	0.519122	0.118354	1.36019	0.363691	0.586068	-0.0703939	-0.998923	0.976972	0.983236	0.00425577	0.0300885	O43505	O43505	Beta-1,4-glucuronyltransferase 1	B4GAT1
0.252976	0.289653	0.0444808	1.26441	0.0829813	0.139618	-0.119388	-2.07785	0.340205	0.446025	-0.0370078	-1.03585	0.240538	0.531762	-0.0903032	-1.30239	0.350888	0.566758	-0.129293	-1.01133	0.00520551	0.0280119	-0.236392	-4.28002	0.659009	0.862675	0.0172567	0.463994	0.307848	0.485143	-0.0849884	-1.11414	0.0543467	0.237926	-0.117204	-2.50215	0.532658	0.736351	-0.0262168	-0.669818	0.161877	0.235436	-0.0488565	-1.59476	O43583	O43583	Density-regulated protein	DENR
0.013446	0.0277139	0.194352	3.4613	0.0317531	0.0731903	0.155058	2.7858	0.897478	0.920523	-0.00892711	-0.134405	0.624454	0.820586	-0.0834031	-0.515783	0.344257	0.559565	0.110536	1.02648	0.142543	0.240851	0.140685	1.68716	0.24065	0.505223	0.083452	1.30204	0.356548	0.538268	0.0916505	0.998588	0.618073	0.838554	-0.0621849	-0.53112	0.308133	0.525196	-0.25018	-1.13422	0.0128652	0.0393054	0.220584	3.49751	O43592	O43592	Exportin-T	XPOT
0.130999	0.163625	-0.172519	-1.7483	0.501419	0.588988	-0.143694	-0.715087	0.799265	0.846612	-0.0468769	-0.265835	0.508987	0.748387	-0.0683376	-0.701991	0.043901	0.154912	-0.265039	-2.54303	0.659749	0.74952	0.0411707	0.462901	0.171718	0.411546	0.190283	1.5517	0.304667	0.480695	-0.246362	-1.1222	0.717356	0.891594	-0.0343387	-0.383152	0.659034	0.82301	-0.0584824	-0.468661	0.202481	0.280396	-0.138515	-1.43065	O43598	O43598	2-deoxynucleoside 5-phosphate N-hydrolase 1	DNPH1
0.316909	0.354414	-0.0350952	-1.09156	0.174946	0.24853	-0.0295498	-1.53809	0.489494	0.590642	-0.0278139	-0.735998	0.502555	0.742998	-0.0194304	-0.713113	0.0193307	0.0965625	0.0877316	3.16951	0.291138	0.413	0.0243132	1.1573	0.67852	0.872516	-0.0159822	-0.435369	0.6527	0.785394	-0.00877595	-0.473342	0.0172943	0.143116	-0.0879529	-3.49946	0.523703	0.731203	0.0307786	0.68517	0.481733	0.566842	0.0152717	0.749795	O43615	O43615	Mitochondrial import inner membrane translocase subunit TIM44	TIMM44
0.110254	0.140323	-0.0881584	-1.87277	0.332376	0.418621	-0.255559	-1.05421	0.834347	0.875275	0.0117562	0.218413	0.44536	0.710153	-0.140496	-0.816601	0.219559	0.417988	-0.322813	-1.37061	0.0707338	0.145439	-0.535587	-2.19349	0.424508	0.708599	-0.0551542	-0.856684	0.298875	0.474159	-0.172157	-1.13706	0.0483935	0.224338	-0.532776	-2.59754	0.417177	0.638561	0.0542206	0.883987	0.323904	0.412497	-0.255906	-1.07448	O43617	O43617	Trafficking protein particle complex subunit 3	TRAPPC3
0.349743	0.386953	0.234053	1.01393	0.854277	0.884407	-0.0574833	-0.191731	0.0326209	0.0779832	0.505948	2.76538	0.86856	0.947853	0.0542754	0.172707	0.219452	0.418111	0.250732	1.37097	0.213744	0.329289	0.254109	1.39056	0.391229	0.683803	0.203195	0.923798	0.0347867	0.117808	0.504548	2.71688	0.653983	0.860606	-0.140599	-0.476245	0.100341	0.238984	0.450673	2.01238	0.914799	0.93933	0.0271833	0.111576	O43633	O43633	Charged multivesicular body protein 2a	CHMP2A
0.0212654	0.0397065	-0.110662	-3.09449	0.058566	0.108507	-0.0839107	-2.33093	0.196938	0.291849	-0.0686698	-1.45114	0.379758	0.662164	-0.0416405	-0.947942	0.691243	0.823304	0.0184715	0.416918	0.0394756	0.0996253	-0.115914	-2.62209	0.0323935	0.144542	-0.0991755	-2.77068	0.394705	0.578537	-0.0410004	-0.91659	0.326325	0.60584	-0.0478133	-1.08778	0.0178659	0.0815133	-0.16153	-3.46914	0.138063	0.209363	-0.0851665	-1.7103	O43660	O43660	Pleiotropic regulator 1	PLRG1
0.149792	0.180737	0.116205	1.65118	0.46624	0.553877	0.044348	0.7778	0.511009	0.608837	0.0375173	0.698513	0.17215	0.450683	0.0957849	1.54986	0.303644	0.518886	0.0677643	1.12481	0.0270568	0.0783226	0.186153	2.90783	0.568877	0.809913	-0.0404607	-0.602532	0.684172	0.810181	0.0282605	0.427152	0.116269	0.355273	-0.380225	-1.89728	0.539972	0.742681	0.0389734	0.657408	0.342578	0.431363	-0.0689447	-1.03035	O43663	O43663	Protein regulator of cytokinesis 1	PRC1
0.274273	0.310048	0.0768547	1.20304	0.0612305	0.111198	0.168401	2.29845	0.358307	0.462967	0.101613	0.994659	0.273453	0.566484	0.043694	1.20533	0.0726492	0.215795	0.0998325	2.17411	0.736874	0.813288	0.0134156	0.351997	0.691523	0.875606	-0.0441759	-0.416514	0.00203669	0.02625	0.213968	5.18888	0.251363	0.537599	0.0580837	1.29666	0.00361442	0.0414194	0.257394	5.15015	0.1667	0.242291	-0.100337	-1.57335	O43665	O43665	Regulator of G-protein signaling 10	RGS10
0.233587	0.270117	-0.107615	-1.32438	0.931989	0.948062	0.00555825	0.0889855	0.99592	0.996748	0.000543594	0.00533036	0.951658	0.981191	-0.002949	-0.0632026	0.315434	0.529219	0.0886836	1.0952	0.354451	0.481088	-0.0878197	-1.00329	0.586989	0.822374	-0.0481551	-0.573741	0.934349	0.962736	-0.00804377	-0.0858891	0.626255	0.842601	-0.0611279	-0.518462	0.260567	0.464825	-0.129366	-1.2682	0.547416	0.626669	-0.0342567	-0.637375	O43670	O43670	BUB3-interacting and GLEBS motif-containing protein ZNF207	ZNF207
0.00789113	0.019404	-0.363126	-3.91014	0.029052	0.0695817	-0.482176	-2.8534	0.0293181	0.0721807	-0.465542	-2.84644	0.0299241	0.179148	-0.41336	-2.83086	0.0372517	0.14153	-0.371055	-2.66546	0.0472001	0.110311	-0.301167	-2.48941	0.657987	0.861954	-0.071277	-0.465505	0.0015662	0.0257333	-0.385067	-5.46433	0.0313039	0.182082	-0.441998	-2.96593	0.0272861	0.104482	-0.409545	-3.0859	0.078819	0.135643	-0.389246	-2.11507	O43674	O43674	NADH dehydrogenase [ubiquinone] 1 beta subcomplex subunit 5, mitochondrial	NDUFB5
0.598823	0.635896	-0.133331	-0.555213	0.433676	0.519719	-0.23118	-0.838886	0.114519	0.188515	-0.459732	-1.84539	0.260085	0.552372	-0.266295	-1.24344	0.498799	0.692267	-0.151315	-0.719654	0.144976	0.244458	-0.386386	-1.67489	0.22699	0.484235	-0.306417	-1.3458	0.144954	0.300581	-0.377561	-1.675	0.860399	0.960911	-0.0463769	-0.185135	0.560872	0.75591	-0.168605	-0.622546	0.126161	0.196481	-0.394607	-1.7755	O43676	O43676	NADH dehydrogenase [ubiquinone] 1 beta subcomplex subunit 3	NDUFB3
0.24992	0.287173	-0.366092	-1.27359	0.212072	0.286465	-0.379689	-1.39639	0.169083	0.258598	-0.446744	-1.563	0.304902	0.588936	-0.311838	-1.12161	0.35269	0.568197	-0.32173	-1.00726	0.395595	0.521943	-0.24668	-0.914752	0.32135	0.60631	-0.309611	-1.08068	0.159331	0.318396	-0.455992	-1.6063	0.33827	0.618069	-0.319519	-1.05848	0.829529	0.918519	-0.0693887	-0.226842	0.317729	0.40571	-0.289732	-1.08954	O43678	O43678	NADH dehydrogenase [ubiquinone] 1 alpha subcomplex subunit 2	NDUFA2
0.000473296	0.00321778	0.134327	6.85771	0.904237	0.924357	0.00551271	0.125487	0.72117	0.784721	-0.0377896	-0.374133	0.337018	0.628627	0.032629	1.04328	0.18867	0.379891	0.0610099	1.48271	0.00355214	0.0234839	0.0817564	4.63685	0.153283	0.383421	0.0503194	1.63445	0.263334	0.439514	0.051008	1.23402	0.196232	0.474591	0.0506371	1.49071	0.571529	0.764635	0.0273067	0.60509	0.309697	0.399342	0.020416	1.10949	O43681	O43681	ATPase ASNA1	ASNA1
0.0309918	0.0512356	-0.0974307	-2.8042	0.65581	0.72117	-0.0167344	-0.468728	0.213992	0.309981	-0.0569398	-1.3897	0.425657	0.697397	-0.0394881	-0.854437	0.656895	0.806211	0.0167937	0.467121	0.130147	0.224881	-0.0679846	-1.75302	0.654582	0.859393	-0.0215249	-0.470547	0.49877	0.667664	-0.0351696	-0.719703	0.0765077	0.281522	-0.087297	-2.22643	0.360947	0.583607	-0.0475021	-1.00518	0.0347096	0.072255	-0.0891786	-2.71855	O43684	O43684	Mitotic checkpoint protein BUB3	BUB3
7.62343e-06	0	0.252283	14.1999	0.023494	0.0589274	0.0713961	3.01679	0.865554	0.895424	0.00376821	0.176704	0.0215496	0.152612	0.0569036	3.0841	0.0205229	0.0989281	0.104808	3.12237	0.00265533	0.0198326	0.110359	4.92055	0.2548	0.523282	0.026931	1.25899	0.00659566	0.048901	0.130785	4.06733	0.457899	0.730509	-0.0334903	-0.804006	0.302616	0.519303	0.0733202	1.14878	0.00280475	0.0206296	0.107159	4.86634	O43707;P35609	O43707	Alpha-actinin-4	ACTN4
0.777134	0.803102	0.0212929	0.296101	0.895754	0.918757	0.0157397	0.136681	0.66358	0.732676	0.0353539	0.457251	0.751202	0.897423	-0.0492386	-0.33197	0.463165	0.663424	0.123902	0.783437	0.639383	0.731325	0.071438	0.493227	0.8796	0.958856	0.0202434	0.158053	0.852506	0.917027	-0.0253785	-0.194095	0.914604	0.976684	0.00845154	0.112766	0.748473	0.877353	-0.0426746	-0.338874	0.633066	0.698392	-0.0281358	-0.502736	O43708	O43708	Maleylacetoacetate isomerase	GSTZ1
NaN	1	0	NaN	0.108523	0.169939	0.328361	1.88419	0.0195457	0.0541748	0.457378	3.16078	0.365528	0.652498	0.173419	0.978693	0.235352	0.435019	0.250111	1.31874	0.388549	0.515792	0.243964	0.92939	NaN	1	0	NaN	0.71015	0.826038	0.0881263	0.389793	NaN	1	0	NaN	0.144547	0.305581	0.362998	1.72809	0.465047	0.553166	0.154475	0.779983	O43709	O43709	Probable 18S rRNA (guanine-N(7))-methyltransferase	WBSCR22
0.627242	0.661925	-0.0734993	-0.511549	0.274166	0.354273	-0.186228	-1.20334	0.349599	0.455214	-0.149129	-1.01426	0.17171	0.450651	-0.330068	-1.55174	0.40045	0.609001	-0.192885	-0.904784	0.84703	0.899514	-0.0285305	-0.201414	0.671804	0.867478	0.0631776	0.445175	0.177239	0.339825	-0.271978	-1.52856	0.461643	0.73446	-0.160803	-0.796924	0.568873	0.762449	-0.114013	-0.60942	0.408962	0.500805	-0.191459	-0.887523	O43715	O43715	TP53-regulated inhibitor of apoptosis 1	TRIAP1
0.0883405	0.117938	0.433351	2.03264	NaN	1	0	NaN	0.0505414	0.104125	0.308306	2.43898	0.361228	0.651528	0.173568	0.988171	0.543074	0.72383	0.204559	0.644526	0.548051	0.655408	0.137065	0.636331	NaN	1	0	NaN	NaN	1	0	NaN	0.192926	0.471304	0.338971	1.50394	0.222944	0.416955	0.209291	1.39103	NaN	1	0	NaN	O43716	O43716	Glutamyl-tRNA(Gln) amidotransferase subunit C, mitochondrial	GATC
0.603425	0.640897	0.104276	0.548064	0.466137	0.553941	0.148845	0.777989	0.398276	0.500399	0.172594	0.909235	0.456548	0.718241	0.153984	0.795653	0.608104	0.770641	0.105149	0.540827	0.796471	0.859863	-0.0536942	-0.26964	0.440773	0.720356	0.161526	0.8253	0.82726	0.904538	-0.055933	-0.227943	0.517043	0.774195	0.161268	0.696702	0.627636	0.804183	0.116337	0.516336	0.597444	0.672664	0.106159	0.55736	O43719	O43719	HIV Tat-specific factor 1	HTATSF1
0.550396	0.589283	-0.0205896	-0.632487	0.00603761	0.0255319	-0.135671	-4.14606	0.011268	0.0386847	-0.0943968	-3.60725	0.740589	0.891013	-0.0144978	-0.346789	0.00425883	0.0429954	-0.143286	-4.46529	0.286925	0.407581	-0.0714116	-1.16851	0.386268	0.676026	0.0533469	0.934172	0.703866	0.823361	-0.0135379	-0.398771	0.958287	0.990518	-0.00618831	-0.0549758	0.0770905	0.20217	-0.138588	-2.22039	0.107696	0.172941	-0.0937178	-1.8897	O43747	O43747	AP-1 complex subunit gamma-1	AP1G1
0.00389559	0.0124971	-0.35076	-4.54909	0.245257	0.323545	-0.267093	-1.28778	0.0872835	0.155279	-0.0989379	-2.04133	0.684502	0.866356	0.0330601	0.426674	0.234142	0.433766	-0.119214	-1.32261	0.0470619	0.110286	-0.119597	-2.49157	0.285684	0.565999	0.0584409	1.17183	0.797408	0.886072	0.0223404	0.268364	0.608651	0.833216	-0.0638578	-0.545817	0.478764	0.696171	0.0780496	0.765072	0.0197489	0.050081	-0.146774	-3.15262	O43760	O43760	Synaptogyrin-2	SYNGR2
0.33491	0.371753	-0.0271935	-1.04823	0.116784	0.179335	-0.0524776	-1.83126	0.797782	0.846007	-0.0115197	-0.267854	0.591737	0.794358	0.0192437	0.566282	0.35673	0.570828	-0.041405	-0.998181	0.171515	0.278062	-0.045738	-1.55257	0.0145164	0.0925644	0.080498	3.39886	0.880446	0.933289	-0.00352907	-0.156932	0.806918	0.935053	0.0199485	0.257687	0.446142	0.667842	0.0535131	0.826525	0.128756	0.198798	-0.039012	-1.76078	O43765	O43765	Small glutamine-rich tetratricopeptide repeat-containing protein alpha	SGTA
0.240158	0.277617	0.348165	1.30358	0.266468	0.346064	0.324759	1.22504	0.147076	0.230814	0.441942	1.66446	0.422323	0.69529	0.229887	0.860966	0.261272	0.469224	0.339494	1.23999	0.763527	0.832648	-0.111268	-0.314864	0.393137	0.684728	0.243558	0.919836	0.650003	0.783169	0.129253	0.477351	0.94009	0.98441	0.0248429	0.0790092	0.313577	0.531214	0.353585	1.12008	0.325007	0.413766	0.287446	1.07182	O43768	O43768	Alpha-endosulfine	ENSA
0.638674	0.672886	-0.0931258	-0.494291	0.96695	0.977822	-0.00837147	-0.0431922	0.392865	0.496728	-0.146165	-0.9204	0.229353	0.518311	0.19939	1.33806	0.972811	0.985136	-0.00630212	-0.0355277	0.86766	0.911325	-0.0286767	-0.173903	0.697466	0.87902	0.0957149	0.407954	0.74268	0.851121	-0.0715117	-0.343863	0.783273	0.926254	0.0615081	0.290256	0.458787	0.673886	-0.190278	-0.802322	0.251441	0.336526	-0.236771	-1.26901	O43772	O43772	Mitochondrial carnitine/acylcarnitine carrier protein	SLC25A20
0.0100512	0.0220757	0.131789	3.70311	0.00200236	0.0162406	0.146589	5.20641	0.102129	0.174512	0.0552297	1.92798	0.00927964	0.0946316	0.102659	3.77083	0.00225798	0.0311111	0.182858	5.08339	0.023544	0.0735904	0.114821	3.01514	0.00037392	0.042625	0.210892	7.1621	0.783855	0.879599	0.0108557	0.286879	0.00177552	0.0772055	0.156239	6.05248	0.0166251	0.0780196	0.139253	3.53645	0.00792966	0.0322963	0.0968885	3.90592	O43776	O43776	Asparagine--tRNA ligase, cytoplasmic	NARS
0.162971	0.195298	0.058151	1.58985	0.0858505	0.144078	-0.0476816	-2.05329	0.0395285	0.0870088	-0.0774362	-2.62109	0.865903	0.947258	0.00564814	0.17624	0.0808271	0.228273	0.118797	2.09687	0.11599	0.206582	0.0792985	1.83618	0.454675	0.731352	0.0259492	0.799135	0.0827662	0.210233	0.0577266	2.07973	0.367444	0.646222	0.0431969	0.990427	0.796719	0.900408	0.00691247	0.271693	0.928741	0.952139	0.00286126	0.0932491	O43795	O43795	Unconventional myosin-Ib	MYO1B
0.760489	0.786854	-0.0786836	-0.319071	0.799563	0.838134	0.0239283	0.26543	0.538271	0.636921	0.0459818	0.65248	0.503422	0.743148	-0.210094	-0.711608	0.276721	0.486738	-0.240054	-1.19625	0.404128	0.529733	-0.213747	-0.897292	0.28542	0.565498	-0.226845	-1.17254	0.861021	0.919979	0.0149084	0.182739	0.924232	0.977762	0.00848226	0.0999976	0.284134	0.496477	-0.260377	-1.19932	0.0258211	0.0609151	0.249238	2.94376	O43805	O43805	Sjoegren syndrome nuclear autoantigen 1	SSNA1
0.263688	0.301556	-0.122839	-1.233	0.388877	0.47482	0.0670134	0.928704	0.0212898	0.0572246	-0.205479	-3.0936	0.683873	0.86561	0.0371838	0.427586	0.427393	0.632136	0.043047	0.851053	0.0460641	0.109438	0.305977	2.50741	0.774621	0.914624	-0.0217713	-0.299557	0.644497	0.779637	-0.0300286	-0.485565	0.710514	0.888594	0.0350645	0.393003	0.648119	0.815872	-0.0380906	-0.48509	0.121629	0.189373	0.220692	1.80192	O43808	O43808	Peroxisomal membrane protein PMP34	SLC25A17
0.00415712	0.0136791	-0.129661	-4.48792	0.00172376	0.0148755	-0.153794	-5.36266	0.0166502	0.0522016	-0.0966716	-3.28825	0.139481	0.404502	-0.0579748	-1.70289	0.0623962	0.194785	-0.0763175	-2.2847	0.00235006	0.0201629	-0.14675	-5.04291	0.00921417	0.0767137	-0.116676	-3.77687	0.00510989	0.0402074	-0.158723	-4.29694	0.0343808	0.188287	-0.121506	-2.88515	0.00295539	0.03819	-0.231176	-5.3945	0.00562709	0.0279087	-0.161988	-4.20937	O43809	O43809	Cleavage and polyadenylation specificity factor subunit 5	NUDT21
0.582559	0.622149	0.0997678	0.580733	0.825278	0.86067	0.0169271	0.230612	0.218164	0.31458	-0.194846	-1.37535	0.655083	0.84102	-0.0583133	-0.469805	0.259332	0.467514	-0.285454	-1.24564	0.772947	0.839932	0.0297751	0.301862	0.930121	0.976912	-0.0180858	-0.0914375	0.697352	0.819794	-0.108769	-0.408118	0.484324	0.750265	-0.152712	-0.754906	0.642641	0.813451	-0.111548	-0.493392	0.0868304	0.1461	-0.273607	-2.04509	O43813	O43813	LanC-like protein 1	LANCL1
0.692096	0.720858	0.0126626	0.415687	0.0642525	0.115869	-0.0361223	-2.26334	0.15947	0.247125	-0.0615692	-1.60567	0.393799	0.671832	0.0240593	0.918465	0.600036	0.766805	0.0191972	0.553325	0.453991	0.573156	-0.0255938	-0.800409	0.253858	0.521384	0.087198	1.26178	0.45204	0.632809	0.026263	0.80405	0.037817	0.196709	0.134848	2.80395	0.995072	0.99696	0.000493685	0.00649113	0.88664	0.915166	-0.00369096	-0.148729	O43815	O43815	Striatin	STRN
0.0693866	0.0962415	-0.0833421	-2.20745	0.866963	0.895278	-0.00690079	-0.174831	0.238205	0.335474	-0.075398	-1.30971	0.32526	0.615416	0.0454912	1.07121	0.239899	0.442841	0.0652125	1.30439	0.140051	0.238579	0.0763483	1.69994	0.80485	0.930886	-0.0129116	-0.258242	0.676992	0.80455	0.0273182	0.437596	0.0593727	0.246466	-0.110806	-2.43011	0.714915	0.860953	0.0100354	0.386661	0.601708	0.675463	0.0116081	0.550727	O43818	O43818	U3 small nucleolar RNA-interacting protein 2	RRP9
0.0018621	0.00901292	-0.34133	-5.28175	0.0268869	0.0664292	-0.634601	-2.91267	0.0147672	0.0473194	-0.597662	-3.38495	0.33315	0.627335	-0.0665354	-1.05238	0.00571489	0.048	-0.430658	-4.1954	0.00760292	0.0378145	-0.145431	-3.94248	0.288241	0.569576	-0.117261	-1.16499	0.000821919	0.0188257	-0.333636	-6.18509	0.11121	0.344697	-0.330884	-1.93197	0.0317067	0.115161	-0.552572	-2.95486	0.0165064	0.0463027	-0.719329	-3.2952	O43819	O43819	Protein SCO2 homolog, mitochondrial	SCO2
0.731615	0.759779	0.0278882	0.359387	0.492063	0.579929	-0.0625963	-0.731465	0.445504	0.550729	0.0721142	0.81633	0.667327	0.851234	-0.0433947	-0.451739	0.600028	0.767089	-0.136709	-0.553337	0.97254	0.985092	0.00295031	0.0358832	0.987953	0.99574	0.00113142	0.0157392	0.413224	0.597227	0.066215	0.878983	0.914406	0.976765	-0.0176551	-0.113028	0.376492	0.599776	0.0970196	0.970232	0.931629	0.953413	0.00668788	0.0894589	O43823	O43823	A-kinase anchor protein 8	AKAP8
0.450247	0.489577	-0.0184555	-0.807406	0.628064	0.69741	-0.0185039	-0.510302	0.528956	0.627923	-0.0198162	-0.668035	0.8209	0.927727	0.0120747	0.236516	0.111986	0.274887	0.0378859	1.86153	0.000110403	0.00616	0.171057	8.92429	0.499843	0.767223	-0.0298176	-0.717832	0.88851	0.936607	0.00380635	0.146256	0.949132	0.98781	0.00921472	0.0670617	0.0899435	0.223786	0.0751635	2.09833	0.183508	0.26222	0.0971754	1.50308	O43837	O43837	Isocitrate dehydrogenase [NAD] subunit beta, mitochondrial	IDH3B
0.00396927	0.0129867	-0.14556	-4.5314	0.0162137	0.0474624	-0.0967705	-3.30955	0.0827556	0.149782	-0.111051	-2.07982	0.0508139	0.227402	-0.097928	-2.43503	0.0457271	0.160852	-0.101591	-2.51284	0.0089405	0.0414918	-0.161657	-3.80261	0.00361035	0.0545882	-0.168669	-4.62132	0.0204218	0.0886397	-0.0933697	-3.12625	0.0682659	0.263364	-0.121453	-2.3175	0.0884665	0.221792	-0.153843	-2.11138	0.886715	0.914511	-0.0068953	-0.14863	O43847	O43847	Nardilysin	NRD1
0.7361	0.763498	-0.00917935	-0.353082	0.0609003	0.110692	-0.0520895	-2.30239	0.00468289	0.0240994	-0.119695	-4.3771	0.647421	0.836748	0.0184958	0.481198	0.11444	0.277964	-0.0840225	-1.84589	0.247832	0.368151	-0.0317967	-1.27992	0.256929	0.526674	0.0386214	1.25269	0.87592	0.929373	0.00402856	0.162933	0.397138	0.675377	-0.0634321	-0.925584	0.0188122	0.0846605	-0.0923323	-3.42128	0.0749053	0.129376	-0.0636454	-2.15194	O43852	O43852	Calumenin	CALU
0.0815888	0.109643	0.168252	2.09008	0.261781	0.341795	0.0707583	1.23851	0.115482	0.189058	0.109671	1.83935	0.971796	0.989963	-0.00205231	-0.0368547	0.675851	0.816758	0.0248888	0.43926	0.437267	0.560848	-0.0598123	-0.831992	0.310329	0.59122	0.0643966	1.1079	0.396673	0.580398	-0.0584855	-0.91253	0.694218	0.878965	0.0312078	0.416649	0.373668	0.595444	0.0811082	0.976491	0.526516	0.604541	-0.0390875	-0.67214	O43865	O43865	Putative adenosylhomocysteinase 2	AHCYL1
0.832069	0.855785	-0.0218486	-0.221473	0.0709564	0.125119	-0.150952	-2.19121	0.918068	0.939574	-0.00801349	-0.107275	0.252764	0.544619	-0.116134	-1.26505	0.159847	0.344432	-0.104125	-1.60395	0.236028	0.353669	0.110989	1.31659	0.631378	0.851609	-0.084399	-0.505285	0.82028	0.900316	-0.0233324	-0.237353	0.881933	0.968767	0.0117097	0.156272	0.17617	0.350123	-0.129925	-1.57458	0.50686	0.58747	0.0856744	0.705658	O43913	O43913	Origin recognition complex subunit 5	ORC5
0.00109092	0.00608254	-0.946154	-5.86044	0.000366489	0.0108065	-0.936413	-7.18852	0.00179696	0.0157895	-0.72384	-5.31896	0.000997321	0.0306353	-0.845362	-5.96187	0.000141339	0.0116596	-0.777331	-8.54027	0.000854597	0.0142016	-0.883968	-6.13959	0.105583	0.294749	-0.474065	-1.904	0.000613498	0.015	-0.809682	-6.53471	0.0119824	0.132587	-0.713213	-3.85154	3.82706e-05	0.019	-0.757981	-13.6187	1.72914e-07	0	-0.861672	-26.9369	O43920	O43920	NADH dehydrogenase [ubiquinone] iron-sulfur protein 5	NDUFS5
0.0530258	0.0777371	0.339104	2.40371	0.906917	0.926418	0.0213962	0.121955	0.850709	0.885266	0.0332948	0.196496	0.997979	0.998711	-0.000542164	-0.00264051	0.523384	0.707839	0.106538	0.677425	0.886686	0.924958	0.0243222	0.148669	0.752035	0.903742	0.0520643	0.33081	0.24409	0.420183	0.208602	1.29137	0.515611	0.773421	-0.108209	-0.699194	0.509253	0.71963	0.116339	0.710321	0.397125	0.487788	0.169896	0.911602	O43924	O43924	Retinal rod rhodopsin-sensitive cGMP 3,5-cyclic phosphodiesterase subunit delta	PDE6D
0.617428	0.653536	-0.0544368	-0.5265	0.12562	0.188721	0.184132	1.7786	0.0790544	0.145126	0.201962	2.11291	0.313455	0.598461	0.158925	1.1001	0.874568	0.926711	0.0205351	0.164727	0.107193	0.194916	0.314512	1.89308	0.831264	0.944034	0.0451143	0.222556	0.0786946	0.20262	-0.194182	-2.11621	0.851936	0.958219	0.0192759	0.196527	0.372478	0.594232	0.133111	0.979142	0.102401	0.166858	0.261842	1.92607	O43929	O43929	Origin recognition complex subunit 4	ORC4
0.0654685	0.0921257	0.0565882	2.2497	0.264223	0.343811	0.0370164	1.23147	0.0152689	0.048866	0.121795	3.35792	0.686801	0.865865	-0.0112889	-0.423342	0.0181685	0.0920091	0.0642867	3.21863	0.122853	0.21573	0.0485375	1.79469	0.400614	0.689704	0.0185194	0.904448	0.321358	0.49872	0.029526	1.08066	0.159699	0.42732	0.0473879	1.65076	0.617327	0.796723	0.0301369	0.532278	0.0871689	0.146047	0.0389893	2.04228	O60216;Q9H4I0	O60216	Double-strand-break repair protein rad21 homolog	RAD21
0.0647659	0.0913929	0.0438509	2.25755	0.484274	0.57268	0.0188305	0.745261	0.0593738	0.117426	0.0737758	2.32092	0.256232	0.547823	-0.0728514	-1.25475	0.208101	0.404397	0.0676436	1.4104	0.0395614	0.099883	0.105937	2.62047	0.000458299	0.0391795	0.180512	6.89866	0.32229	0.499454	0.049578	1.0784	0.153358	0.416993	0.0898816	1.68219	0.365254	0.587462	-0.330734	-0.995375	0.89606	0.922638	-0.00541568	-0.136277	O60220	O60220	Mitochondrial import inner membrane translocase subunit Tim8 A	TIMM8A
0.20257	0.237757	0.0604861	1.43033	0.000171098	0.00911111	0.158888	8.25314	0.316097	0.420838	0.025434	1.09356	0.00324554	0.0522	0.100344	4.72371	0.00201979	0.0303117	0.110337	5.19747	0.000446624	0.0105778	0.111339	6.93163	0.087922	0.260297	0.0905061	2.03607	0.0863939	0.216426	0.0748389	2.04873	0.000495083	0.0602424	0.196862	7.99249	0.741523	0.874145	-0.0201633	-0.348693	0.0172834	0.047	0.134327	3.2584	O60231	O60231	Putative pre-mRNA-splicing factor ATP-dependent RNA helicase DHX16	DHX16
0.0701407	0.0969165	-0.397034	-2.1996	0.0885749	0.147574	0.110131	2.03072	0.0275287	0.0679796	0.216938	2.89457	0.83069	0.931653	0.0130494	0.223328	0.634972	0.788396	-0.0379946	-0.499861	0.319604	0.445289	0.0592339	1.08494	0.0938297	0.27231	0.123845	1.98913	0.0371514	0.121857	0.158845	2.66748	0.0119051	0.13256	0.297892	3.85791	0.0370094	0.123085	0.189173	2.82228	0.0869043	0.145879	0.121708	2.04447	O60232	O60232	Sjoegren syndrome/scleroderma autoantigen 1	SSSCA1
0.484257	0.525148	-0.102353	-0.74529	0.950462	0.964283	0.0132569	0.0647692	0.327961	0.432622	0.117871	1.06472	0.497301	0.740988	0.0806456	0.722271	0.0468675	0.163311	0.279691	2.49463	0.183349	0.293095	0.164683	1.50372	0.264255	0.534846	0.141181	1.23137	0.0883537	0.219521	0.202094	2.03253	0.285768	0.568647	0.139262	1.19473	0.414117	0.635797	0.108067	0.890237	0.144134	0.214372	0.172621	1.67912	O60244	O60244	Mediator of RNA polymerase II transcription subunit 14	MED14
0.0165217	0.0327829	0.100855	3.29446	0.0333049	0.0750947	0.0987902	2.7497	0.0806237	0.146819	-0.106332	-2.09869	0.5898	0.793024	0.0182903	0.569321	0.725103	0.847301	-0.0202942	-0.368571	0.577505	0.680522	0.0267873	0.58875	0.00232622	0.0454414	0.179029	5.05322	0.558944	0.712061	0.0382247	0.618556	0.0180279	0.145103	0.10263	3.46074	0.0482789	0.146251	0.102435	2.5995	0.135484	0.207349	0.074976	1.72394	O60256	O60256	Phosphoribosyl pyrophosphate synthase-associated protein 2	PRPSAP2
0.000107601	0.002	-0.171229	-8.96512	0.00154584	0.0141423	-0.124069	-5.47832	0.0164121	0.0516334	-0.132571	-3.29979	0.00241884	0.0497739	-0.136859	-5.01383	0.377863	0.591012	-0.0270257	-0.951985	0.0358738	0.0954069	-0.0626037	-2.69374	0.111938	0.306441	-0.0411763	-1.86184	0.00889781	0.0557237	-0.0868595	-3.8067	0.254595	0.539721	-0.0293105	-1.28656	0.00213373	0.0344468	-0.143294	-5.80835	0.00312777	0.0231446	-0.109565	-4.75957	O60264	O60264	SWI/SNF-related matrix-associated actin-dependent regulator of chromatin subfamily A member 5	SMARCA5
0.0534536	0.0784623	0.108052	2.39782	0.242425	0.320589	0.0606141	1.29652	0.0602447	0.118554	-0.109656	-2.31029	0.024428	0.162827	0.110628	2.98658	0.318231	0.534178	0.0477674	1.08831	0.729182	0.807061	-0.0164244	-0.362814	0.189025	0.434338	0.0648758	1.48133	0.0052332	0.0409889	0.204074	4.27518	0.0369221	0.195292	0.119375	2.82428	0.00495181	0.0478304	0.182609	4.78429	0.139556	0.210814	0.071609	1.7025	O60271;Q9UPT6	O60271	C-Jun-amino-terminal kinase-interacting protein 4	SPAG9
0.799535	0.823541	-0.025584	-0.265467	0.539477	0.621373	-0.122601	-0.65048	0.606102	0.686403	-0.0498264	-0.543919	0.694037	0.870291	0.0325763	0.412889	0.59183	0.762335	0.0570887	0.566135	0.380673	0.50728	0.101781	0.945995	0.330375	0.614015	0.0893388	1.05896	0.164269	0.324046	-0.496455	-1.58407	0.0303944	0.18	0.258835	2.99151	0.537878	0.740717	-0.15443	-0.660949	0.592847	0.668754	0.0526567	0.564543	O60306	O60306	Intron-binding protein aquarius	AQR
0.0015386	0.00795556	-0.246825	-5.48334	0.0136371	0.0415652	-0.200756	-3.44975	0.0691926	0.129661	-0.136286	-2.20948	0.40655	0.680365	-0.0484331	-0.892386	0.766132	0.873769	-0.0197453	-0.311263	0.556812	0.663322	0.0302331	0.622018	0.132105	0.342328	0.0763817	1.74222	0.0196319	0.0872	-0.166246	-3.15731	0.333838	0.612059	0.0679235	1.06925	0.327603	0.547977	-0.0795193	-1.0846	0.0916444	0.151364	-0.0946515	-2.00613	O60313	O60313	Dynamin-like 120 kDa protein, mitochondrial;Dynamin-like 120 kDa protein, form S1	OPA1
NaN	1	0	NaN	NaN	1	0	NaN	NaN	1	0	NaN	0.179151	0.457855	0.194899	1.5207	0.438391	0.642837	0.120817	0.829843	0.0610245	0.130256	0.345673	2.30091	NaN	1	0	NaN	NaN	1	0	NaN	0.388246	0.664836	0.243868	0.94458	NaN	1	0	NaN	0.021862	0.053061	0.260086	3.07285	O60318	O60318	Germinal-center associated nuclear protein	MCM3AP
0.547895	0.586898	-0.0280626	-0.636587	0.870682	0.899379	-0.00581503	-0.169888	0.24499	0.344287	0.0514274	1.2886	0.64375	0.833935	-0.0199165	-0.486682	0.694006	0.824625	0.0201001	0.412933	0.266617	0.387467	-0.0632043	-1.22461	0.882521	0.959541	-0.00616479	-0.154183	0.16961	0.332665	-0.0602174	-1.56072	0.881147	0.968715	-0.00687885	-0.157321	0.744532	0.87523	0.0173311	0.344436	0.195486	0.273518	-0.0536299	-1.45659	O60341	O60341	Lysine-specific histone demethylase 1A	KDM1A
0.00858835	0.0199586	-0.556336	-3.83705	0.0248869	0.0616731	-0.410768	-2.97219	0.939585	0.954094	0.00804436	0.0790216	0.0102848	0.0989333	-0.451455	-3.68374	0.0021021	0.030828	-0.658743	-5.1564	0.0623361	0.132628	-0.373935	-2.2854	0.00648499	0.0673474	-0.253383	-4.08234	0.00632145	0.0481844	-0.469735	-4.10504	0.0866726	0.302782	-0.438456	-2.12755	0.0415338	0.13308	-0.209377	-2.72486	0.00723562	0.0316823	-0.470359	-3.98575	O60427	O60427	Fatty acid desaturase 1	FADS1
0.129339	0.162512	0.209491	1.75752	0.0161123	0.0471085	0.355566	3.3146	0.780779	0.832406	0.055088	0.291095	0.929051	0.97206	0.0161518	0.092843	0.0912187	0.244041	0.194654	2.00949	0.526015	0.638425	0.10251	0.672983	0.061905	0.207014	0.254411	2.29046	0.540716	0.698745	0.0864232	0.648426	0.0724603	0.271862	0.337925	2.26976	0.331069	0.551964	0.197528	1.07603	0.961568	0.974116	0.0080719	0.0502325	O60476	O60476	Mannosyl-oligosaccharide 1,2-alpha-mannosidase IB	MAN1A2
0.0902533	0.119844	-0.150279	-2.01717	0.446995	0.534277	-0.0494879	-0.813517	0.0840467	0.150722	0.11716	2.06863	0.575515	0.788278	0.0464631	0.591917	0.414566	0.620651	-0.206392	-0.876307	0.0763335	0.15294	0.195277	2.13826	0.152119	0.380582	0.298473	1.63999	0.0695209	0.18361	0.151156	2.20604	0.338493	0.618223	0.146504	1.05794	0.0983285	0.236759	0.181643	2.02826	0.136716	0.208518	-0.13827	-1.71739	O60488	O60488	Long-chain-fatty-acid--CoA ligase 4	ACSL4
0.979605	0.982566	-0.00165534	-0.0266477	0.416051	0.502853	-0.061224	-0.873354	0.599644	0.681248	-0.0410278	-0.553935	0.056672	0.243697	0.126084	2.35497	0.687414	0.822581	-0.0204182	-0.422454	0.774555	0.840816	-0.0158238	-0.299648	0.337699	0.622372	-0.0683107	-1.04169	0.967302	0.982048	0.0023489	0.0427311	0.451662	0.728387	-0.055126	-0.815896	0.43961	0.661367	0.0909883	0.839228	0.866527	0.896014	-0.00923204	-0.17541	O60493	O60493	Sorting nexin-3	SNX3
0.220862	0.255539	-0.252402	-1.3662	0.743034	0.796241	0.0459877	0.343367	0.285855	0.385739	-0.273444	-1.17138	0.0263149	0.169828	-0.374415	-2.92919	0.953516	0.974158	-0.0090003	-0.0607695	0.103821	0.191544	-0.318836	-1.91613	0.236212	0.499221	0.169348	1.31601	0.955164	0.974971	0.0111375	0.0586124	0.483777	0.74999	-0.181804	-0.755903	0.974554	0.985329	-0.00532095	-0.0335233	0.300234	0.390208	-0.307425	-1.13355	O60499	O60499	Syntaxin-10	STX10
3.00091e-05	0.00156522	0.439897	11.2154	0.000125396	0.00903896	0.367945	8.72449	0.000826496	0.00943396	0.381082	6.17859	0.000453454	0.0165902	0.265076	6.91223	0.000358337	0.0145789	0.271873	7.21823	0.000538912	0.0121961	0.261885	6.69453	0.0107773	0.0807794	0.155526	3.64446	0.0866248	0.216101	0.166823	2.0468	0.0181471	0.14545	0.223693	3.45462	0.00151238	0.0280736	0.43513	6.27216	3.6065e-05	0.00504762	0.375494	10.8628	O60502	O60502	Protein O-GlcNAcase	MGEA5
0.0341743	0.0553284	0.0695636	2.73026	0.781076	0.822413	0.00822783	0.290688	0.809112	0.855995	0.0069387	0.252459	0.52411	0.757163	0.0264931	0.676197	0.0469359	0.163146	0.0826364	2.49355	0.0247821	0.0745852	0.0813308	2.97545	0.0531914	0.191326	-0.149253	-2.40143	0.461294	0.640535	0.0305953	0.786878	0.447602	0.723972	-0.0745497	-0.823703	0.470383	0.688484	0.0230325	0.780559	0.0176925	0.0479781	0.0871208	3.23975	O60506	O60506	Heterogeneous nuclear ribonucleoprotein Q	SYNCRIP
0.133041	0.165583	-0.289751	-1.73711	0.0440213	0.0891762	-0.132357	-2.541	0.297396	0.397041	-0.0661193	-1.1409	0.4416	0.708633	-0.0524884	-0.823727	0.475906	0.672884	0.0354205	0.760252	0.784615	0.850526	-0.0149463	-0.285836	0.0301613	0.140105	-0.299809	-2.82485	0.426492	0.608468	-0.0512949	-0.852808	0.273329	0.559228	-0.259505	-1.23023	0.00993785	0.0623367	-0.229152	-4.03846	0.0762435	0.131355	-0.161746	-2.13911	O60508	O60508	Pre-mRNA-processing factor 17	CDC40
0.0224272	0.0406417	0.248271	3.05294	0.00186863	0.0157043	0.36227	5.2781	0.0419967	0.0919177	0.172709	2.57597	0.154434	0.42519	0.119552	1.62901	0.0134126	0.0747041	0.249168	3.46333	0.0424625	0.103618	0.20555	2.56777	0.962351	0.98991	0.00377762	0.049207	0.0816188	0.208253	0.181883	2.08982	0.240507	0.530979	-0.262578	-1.33147	0.637418	0.810874	-0.050879	-0.501343	0.0139517	0.0418378	0.269403	3.43113	O60547	O60547	GDP-mannose 4,6 dehydratase	GMDS
0.234412	0.270979	-0.167045	-1.32174	0.641192	0.708611	-0.0514019	-0.490512	0.2765	0.375904	-0.153296	-1.19686	0.475653	0.728797	-0.159508	-0.760709	0.247209	0.451932	-0.238678	-1.28181	0.199008	0.313499	-0.182054	-1.44343	0.712123	0.882772	0.0408931	0.386981	0.962292	0.980235	0.00511324	0.0492853	0.866482	0.963901	0.0229414	0.176964	0.767559	0.886753	-0.0437801	-0.312101	0.757398	0.799332	-0.0358194	-0.323356	O60566	O60566	Mitotic checkpoint serine/threonine-protein kinase BUB1 beta	BUB1B
0.76832	0.794233	-0.0209109	-0.308241	0.509408	0.59585	-0.0486547	-0.701264	0.111852	0.185052	0.133822	1.8624	0.630867	0.824294	0.0361706	0.506058	0.545497	0.72587	-0.0404909	-0.640531	0.518368	0.630937	0.0635902	0.685933	0.27861	0.556177	0.119992	1.19105	0.839681	0.909473	0.0136322	0.211255	0.296277	0.581333	-0.193324	-1.1658	0.767774	0.886671	0.0243986	0.311801	0.423431	0.513142	-0.0529947	-0.858793	O60568	O60568	Procollagen-lysine,2-oxoglutarate 5-dioxygenase 3	PLOD3
0.208536	0.243996	0.266495	1.40885	0.118011	0.181542	0.332749	1.82372	NaN	1	0	NaN	0.661411	0.846509	0.080942	0.460447	0.0721359	0.214975	0.414974	2.17925	0.303315	0.425634	0.20045	1.12565	0.0795404	0.249028	0.313562	2.10847	0.0296476	0.109345	0.400049	2.83793	NaN	1	0	NaN	0.125107	0.279086	0.29941	1.84025	0.0961394	0.156951	0.321612	1.97158	O60573	O60573	Eukaryotic translation initiation factor 4E type 2	EIF4E2
0.000572954	0.00312903	0.201751	6.61863	0.000189174	0.00941935	0.168795	8.10558	0.0532097	0.107783	0.086205	2.40117	0.33448	0.627096	-0.0251448	-1.04924	0.510441	0.700246	0.0208013	0.699488	0.00217366	0.0196715	0.148013	5.12214	0.00805202	0.0755818	0.0832019	3.89265	0.0120881	0.0675104	0.144816	3.5489	0.201547	0.482802	0.110002	1.46988	0.0055916	0.0475385	0.112212	4.64812	0.000769824	0.0109744	0.177078	6.26208	O60610	O60610	Protein diaphanous homolog 1	DIAPH1
0.331324	0.367958	0.0375414	1.05671	0.353241	0.440049	-0.103353	-1.00602	0.0960894	0.166104	-0.200109	-1.97196	0.409805	0.680642	0.0268124	0.885827	0.074151	0.219354	0.104852	2.15927	0.546677	0.65441	0.0454924	0.638589	0.856578	0.949487	-0.0107728	-0.188662	0.688376	0.812697	-0.0526007	-0.421062	0.783889	0.926392	0.0301518	0.289403	0.229779	0.425525	-0.220564	-1.36734	0.312389	0.401568	-0.04111	-1.10276	O60613	O60613	15 kDa selenoprotein	2020-09-15
0.932912	0.944845	0.0270692	0.0877741	0.781299	0.82252	-0.0841517	-0.290382	0.387976	0.491914	-0.228341	-0.93059	0.0852525	0.303995	0.544157	2.05834	0.725565	0.846655	0.1131	0.367918	0.265207	0.387251	0.316308	1.22864	0.372149	0.659905	0.279955	0.96427	0.481834	0.656674	0.2397	0.749614	0.541805	0.788891	0.201917	0.654316	0.92765	0.966839	0.0321487	0.0954693	0.870818	0.901583	0.0511203	0.169707	O60645	O60645	Exocyst complex component 3	EXOC3
0.161742	0.193961	0.0732005	1.59537	0.266057	0.345665	0.0468087	1.22621	0.00627324	0.0272	0.154041	4.11186	0.326779	0.617355	0.0586009	1.06756	0.762537	0.871062	-0.0172906	-0.316235	0.115583	0.206363	0.0738158	1.83872	0.302071	0.583505	0.0542378	1.12883	0.0964615	0.231706	0.125944	1.96917	0.754725	0.912836	0.0228728	0.330074	0.0246549	0.0999805	0.133918	3.17577	0.0689358	0.12221	0.0932331	2.21218	O60664	O60664	Perilipin-3	PLIN3
0.0283184	0.0479608	-0.405374	-2.87293	0.149197	0.218532	-0.21692	-1.65407	0.0231635	0.0608877	-0.18594	-3.02779	0.02188	0.154062	-0.0890417	-3.07221	0.436807	0.642041	-0.0515038	-0.832873	0.0486695	0.112013	-0.180692	-2.46678	0.704841	0.881338	-0.0203393	-0.397377	0.293918	0.470222	-0.100307	-1.14997	0.0526215	0.232084	-0.164219	-2.52857	0.00685136	0.052619	-0.236134	-4.42634	0.373527	0.466806	-0.102872	-0.961294	O60678	O60678	Protein arginine N-methyltransferase 3	PRMT3
0.840358	0.861251	0.0062511	0.210347	0.531185	0.6152	0.0287366	0.664297	0.108545	0.181731	0.0618639	1.88404	0.161704	0.435379	0.0474737	1.59553	0.929951	0.960511	-0.00350118	-0.0916608	0.32207	0.448381	0.0352604	1.07893	0.509575	0.77571	-0.021692	-0.700978	0.674072	0.800831	0.016331	0.441858	0.501188	0.763246	-0.0268811	-0.724573	0.0355181	0.121028	0.102818	2.85731	0.0892228	0.14888	0.0750401	2.02546	O60684;O15131	O60684	Importin subunit alpha-7	KPNA6
0.312218	0.349566	0.0286453	1.10318	0.00572927	0.024732	-0.121732	-4.19314	0.0379766	0.0856063	-0.0856571	-2.65102	0.0463143	0.217926	-0.0855348	-2.50341	0.0019838	0.0295263	-0.134707	-5.21603	0.306476	0.429857	-0.028002	-1.11761	0.919875	0.973034	0.0041821	0.104898	0.605273	0.74673	0.0227692	0.545202	0.656038	0.861208	-0.0204743	-0.473155	0.403163	0.627002	-0.0708928	-0.912907	0.748448	0.793405	-0.00789213	-0.335807	O60701	O60701	UDP-glucose 6-dehydrogenase	UGDH
0.111041	0.141466	-0.0362358	-1.86765	0.714177	0.771508	-0.0116682	-0.384059	0.00129353	0.0138109	0.129404	5.67133	0.345919	0.638366	-0.0275357	-1.02266	0.930101	0.960592	-0.00305986	-0.0914638	0.0864923	0.169905	-0.0475149	-2.04791	0.749337	0.903259	0.00923491	0.334568	0.606891	0.747647	0.0188556	0.5427	0.085322	0.298739	-0.054896	-2.13996	0.310398	0.527555	0.0338024	1.12832	0.40895	0.500991	-0.0255613	-0.887548	O60716	O60716	Catenin delta-1	CTNND1
0.305395	0.341529	0.319505	1.12035	0.429116	0.51558	0.297166	0.847704	0.179377	0.272626	0.369429	1.51978	0.469749	0.726779	0.243219	0.771402	0.273653	0.483085	0.300773	1.20477	0.0295977	0.0838925	0.633134	2.83921	0.519591	0.783051	0.227736	0.683853	0.151143	0.307765	0.450795	1.64466	0.0993164	0.326609	0.642355	2.02043	0.266465	0.472542	0.461987	1.25045	0.727378	0.777601	0.117951	0.365358	O60739	O60739	Eukaryotic translation initiation factor 1b	EIF1B
0.00271692	0.010373	0.123819	4.8978	0.0394321	0.0833136	0.0658007	2.62291	0.093674	0.164072	0.0535595	1.99032	0.333329	0.627118	0.0402634	1.05196	0.460003	0.659474	-0.0322704	-0.789258	0.138198	0.235598	0.0446646	1.70959	0.584618	0.822193	-0.0161676	-0.57748	0.281186	0.457188	0.0532901	1.18401	0.044202	0.21336	-0.0910834	-2.67276	0.0159983	0.0756746	0.0897514	3.57268	0.00651276	0.0292484	0.0894568	4.07854	O60749	O60749	Sorting nexin-2	SNX2
0.0744942	0.102493	-0.183574	-2.15593	0.425359	0.511604	-0.05282	-0.855021	0.313793	0.417965	-0.10412	-1.09926	0.509142	0.748017	0.0555975	0.701723	0.693358	0.824749	-0.032721	-0.413868	0.359201	0.485501	-0.0686622	-0.992671	0.384389	0.675127	0.0639944	0.938129	0.0622256	0.170894	-0.190511	-2.28669	0.817239	0.941038	0.0217931	0.243574	0.828035	0.917866	-0.0166549	-0.228872	0.528322	0.60641	-0.0483384	-0.6691	O60762	O60762	Dolichol-phosphate mannosyltransferase subunit 1	DPM1
0.00780277	0.0192357	-0.0814338	-3.91991	0.000503827	0.0105235	-0.133924	-6.77875	0.595826	0.679288	-0.0165844	-0.559885	0.0600377	0.251711	-0.0878019	-2.3128	0.00061429	0.0156364	-0.19615	-6.53314	0.0186235	0.0623867	-0.110096	-3.199	0.0797625	0.249381	-0.0751138	-2.10646	0.00157832	0.0259868	-0.122859	-5.45611	0.00426868	0.0925507	-0.183435	-4.95441	0.0165633	0.0778031	-0.132713	-3.53996	0.000318307	0.009	-0.156758	-7.37635	O60763	O60763	General vesicular transport factor p115	USO1
0.000386536	0.00358416	-0.551716	-7.11859	0.0412613	0.0851988	-0.467707	-2.58911	0.0157707	0.0500838	-0.392174	-3.33184	0.000225833	0.0114419	-0.66008	-7.85082	0.000711388	0.016972	-0.6376	-6.35587	0.0194111	0.064549	-0.387177	-3.16623	0.0114827	0.0825765	-0.312509	-3.59153	0.0449754	0.140131	-0.453696	-2.52511	0.0537863	0.236751	-0.501287	-2.51063	0.165452	0.33505	-0.316918	-1.62331	0.0712874	0.124596	-0.460672	-2.18783	O60783	O60783	28S ribosomal protein S14, mitochondrial	MRPS14
0.0779952	0.106537	0.255724	2.12267	0.389738	0.475435	0.114552	0.926905	0.612568	0.69106	0.07418	0.533952	0.808035	0.919738	-0.0481846	-0.253919	0.593961	0.763763	0.0468662	0.562799	0.182324	0.29186	0.152822	1.50783	0.00496532	0.0589461	0.269607	4.32321	0.278941	0.454608	-0.160761	-1.19014	0.129099	0.378529	0.168619	1.81584	0.0146051	0.0735884	0.273623	3.65933	0.279437	0.369065	0.167136	1.18878	O60784	O60784	Target of Myb protein 1	TOM1
0.0415198	0.0643013	0.14415	2.58446	0.00444753	0.0211782	0.184048	4.42488	0.00292976	0.0203143	0.184839	4.82345	0.745309	0.893147	-0.0690333	-0.340187	0.167798	0.356074	0.096459	1.56857	0.0141829	0.0524972	0.122538	3.41775	0.065867	0.21732	0.134715	2.24528	0.0581138	0.163526	0.114017	2.3366	0.0242295	0.161408	0.14486	3.19131	0.0200554	0.0888865	0.330933	3.36239	0.00670162	0.0300884	0.144403	4.05323	O60826	O60826	Coiled-coil domain-containing protein 22	CCDC22
0.628501	0.662855	0.0295496	0.50964	0.58334	0.65846	-0.026511	-0.5795	0.945695	0.958999	0.0037775	0.0710129	0.498746	0.742107	-0.0439839	-0.719745	0.809207	0.897076	0.011132	0.252331	0.0463005	0.109359	-0.114414	-2.50363	0.849522	0.948937	-0.00743556	-0.198081	0.905002	0.946148	-0.00571537	-0.124478	0.278975	0.563124	-0.0766792	-1.21394	0.344519	0.564106	0.0658633	1.0435	0.186953	0.265202	-0.0839443	-1.48943	O60828	O60828	Polyglutamine-binding protein 1	PQBP1
0.0132101	0.0275866	-0.552744	-3.47579	0.00808455	0.0306742	-0.598947	-3.88916	0.00145786	0.0135211	-0.582883	-5.54126	0.0391902	0.199642	-0.427492	-2.62751	0.22322	0.421382	-0.248594	-1.35829	0.00996924	0.0432489	-0.420589	-3.71003	0.880873	0.958696	-0.0287741	-0.156366	0.026093	0.100832	-0.244636	-2.9357	0.548718	0.792932	-0.175886	-0.642714	0.00621218	0.0497037	-0.670199	-4.53233	0.00107044	0.0124071	-0.584961	-5.88175	O60830	O60830	Mitochondrial import inner membrane translocase subunit Tim17-B	TIMM17B
0.00252162	0.0100734	0.125642	4.97207	0.455771	0.543874	-0.169884	-0.797096	0.0699067	0.130938	0.142255	2.20203	0.337586	0.627645	-0.0729973	-1.04195	0.0851319	0.237076	-0.195282	-2.05936	0.00215809	0.0196293	0.178506	5.12949	0.0486232	0.180368	0.134845	2.46749	0.403425	0.586908	0.0321177	0.898719	0.258726	0.543468	0.0472916	1.27382	0.0949667	0.231801	0.126391	2.05557	0.986668	0.990584	0.000619531	0.0174185	O60831	O60831	PRA1 family protein 2	PRAF2
0.944504	0.954094	0.00432467	0.072574	0.293731	0.374764	0.084502	1.15046	0.399184	0.50109	0.0637631	0.907373	0.0409964	0.203217	0.147568	2.5939	0.0205311	0.098713	0.1976	3.12206	0.12761	0.221736	0.113818	1.76724	0.913846	0.970337	-0.0064652	-0.11283	0.524355	0.687059	0.0479927	0.675784	0.201011	0.481751	0.137306	1.47195	0.693517	0.84646	0.0293354	0.417672	0.911688	0.936426	-0.00687551	-0.11567	O60832	O60832	H/ACA ribonucleoprotein complex subunit 4	DKC1
0.148851	0.180187	-0.0425053	-1.65575	0.591825	0.666716	0.0144048	0.566143	0.910296	0.930732	-0.00262475	-0.117504	0.248334	0.541412	0.0324569	1.27839	0.811314	0.897774	-0.0102322	-0.249476	0.634358	0.728154	0.0176692	0.500787	0.565052	0.808546	-0.0233128	-0.608683	0.0193249	0.0854215	0.0888507	3.16975	0.99796	0.999089	0.000200907	0.00268655	0.043862	0.137097	0.0655591	2.6792	0.664733	0.722152	-0.0105438	-0.455552	O60841	O60841	Eukaryotic translation initiation factor 5B	EIF5B
0.0342617	0.0554249	-0.0832548	-2.72833	0.0447449	0.0904487	-0.042412	-2.52892	0.336472	0.442277	-0.021692	-1.04456	0.634826	0.827205	-0.0186875	-0.500081	0.500204	0.693582	-0.0489085	-0.717202	2.2792e-06	0	-0.162544	-17.4398	0.00107321	0.0422286	-0.157584	-5.87885	0.857892	0.918208	-0.00742745	-0.186909	0.00406787	0.0931515	-0.101687	-5.01054	0.360517	0.583835	0.0600055	1.00616	0.102259	0.166797	-0.0667953	-1.92707	O60869	O60869	Endothelial differentiation-related factor 1	EDF1
0.339298	0.375667	-0.0525155	-1.03796	0.102751	0.163583	-0.106001	-1.92361	0.0010898	0.0120426	-0.213173	-5.86158	0.00598445	0.0788729	0.147298	4.15398	0.00154752	0.024951	-0.159962	-5.47716	0.0533029	0.118109	-0.096678	-2.39989	0.375196	0.663362	0.0390632	0.9577	0.824624	0.90313	-0.00934219	-0.231494	0.621227	0.840716	0.0180397	0.52623	0.357368	0.580022	0.0782035	1.0134	0.214836	0.295051	-0.0873239	-1.38677	O60884	O60884	DnaJ homolog subfamily A member 2	DNAJA2
0.61976	0.655734	-0.0407102	-0.522935	0.194546	0.269389	-0.0684984	-1.46014	0.931979	0.947917	0.00491798	0.0889992	0.486382	0.738729	-0.0338453	-0.741511	0.653144	0.80319	-0.0181251	-0.472681	0.169994	0.276234	-0.0842952	-1.55907	0.314309	0.596378	-0.0523551	-1.09798	0.983066	0.989222	-0.000858784	-0.022124	0.428513	0.71074	-0.0888829	-0.861143	0.218366	0.411371	-0.213321	-1.40727	0.528322	0.60663	-0.0306168	-0.6691	O60885;Q58F21	O60885	Bromodomain-containing protein 4	BRD4
0.00408474	0.0133759	0.261157	4.5044	0.00399361	0.0211852	0.202524	4.52563	0.0808351	0.147046	0.177728	2.09679	0.0162578	0.128532	0.183877	3.30738	0.893274	0.938397	-0.00865746	-0.139957	0.851003	0.902195	-0.0205595	-0.196102	0.0714966	0.231331	0.140869	2.18571	0.77711	0.874325	0.0205758	0.296134	0.00266154	0.08825	0.243575	5.525	0.809998	0.906705	0.0459153	0.253469	0.694187	0.748965	0.0439773	0.412673	O60888	O60888	Protein CutA	CUTA
0.292171	0.327121	0.160203	1.15457	0.753951	0.804505	-0.0472212	-0.328146	0.0890559	0.157714	0.256449	2.02681	0.528361	0.758432	-0.072734	-0.669035	0.181561	0.373321	0.194161	1.51091	0.678924	0.765622	0.0488663	0.43478	0.812755	0.932906	0.0392064	0.247525	0.30922	0.485985	0.147904	1.11069	0.339422	0.618765	0.202802	1.0557	NaN	1	0	NaN	0.910004	0.934703	-0.0127987	-0.117888	O60921	O60921	Checkpoint protein HUS1	HUS1
0.39808	0.437171	-0.132525	-0.909639	0.863572	0.892966	0.00507259	0.179342	0.225199	0.322104	0.0491226	1.35171	0.139837	0.404695	0.0727589	1.70105	0.000703315	0.0171321	-0.121485	-6.36952	0.973336	0.985419	-0.00178623	-0.0348417	0.304271	0.585828	-0.0367756	-1.12321	0.0480526	0.146536	0.0682409	2.47619	0.219751	0.506376	-0.0497565	-1.40232	0.125916	0.279399	0.0676125	1.83524	0.655979	0.715708	-0.0129342	-0.468477	O60925	O60925	Prefoldin subunit 1	PFDN1
0.115	0.146289	-0.121258	-1.84237	0.164768	0.235984	-0.182305	-1.58186	0.975194	0.979543	0.0023545	0.0324136	0.0854017	0.30351	-0.112326	-2.05707	0.361913	0.575151	-0.0669491	-0.986656	0.517927	0.630808	-0.0382618	-0.686682	0.453634	0.730907	-0.0507349	-0.801074	0.855013	0.917383	-0.0117084	-0.190749	0.096973	0.324468	-0.146926	-2.03916	0.123971	0.277481	-0.161797	-1.84735	0.081978	0.140074	-0.069114	-2.08664	O60934	O60934	Nibrin	NBN
0.371487	0.410553	-0.0440397	-0.965704	0.367657	0.451414	-0.0383649	-0.974034	0.573559	0.660998	0.0304537	0.595037	0.473632	0.727553	0.0406532	0.764358	0.879233	0.929785	0.0101054	0.158539	0.0356812	0.0956256	0.0933373	2.69778	0.355118	0.639867	0.0898418	1.00179	0.379325	0.562739	0.0375712	0.948865	0.26545	0.550605	0.153358	1.25348	0.505512	0.716674	-0.0324186	-0.716912	0.258223	0.344084	-0.0601437	-1.24889	O75027	O75027	ATP-binding cassette sub-family B member 7, mitochondrial	ABCB7
0.993619	0.994972	0.00191808	0.00833577	0.552959	0.632408	-0.123167	-0.628295	0.562818	0.653345	0.11843	0.612287	0.186596	0.469237	0.259342	1.49083	0.355588	0.569343	0.165909	1.00074	0.123137	0.215513	0.260107	1.79302	0.151735	0.37905	0.250454	1.64182	0.82891	0.905149	-0.0343504	-0.225722	0.453854	0.728951	0.195896	0.811703	0.631079	0.806646	-0.0897405	-0.511043	0.181391	0.260101	0.290423	1.51159	O75063	O75063	Glycosaminoglycan xylosylkinase	FAM20B
0.617191	0.653484	-0.010155	-0.526863	0.00664568	0.026541	-0.0794635	-4.06064	0.000258624	0.00595833	-0.185872	-7.66043	0.68478	0.86617	0.0112586	0.42627	0.0125384	0.071	-0.114228	-3.5187	0.969086	0.983024	0.000944376	0.0403982	0.766318	0.91032	-0.0107489	-0.311005	0.299128	0.47413	-0.040556	-1.13641	0.254215	0.539574	-0.0571918	-1.28774	0.717784	0.862553	0.0161088	0.382537	0.0108058	0.0369524	-0.0786204	-3.64225	O75083	O75083	WD repeat-containing protein 1	WDR1
0.0119256	0.0259758	0.0569617	3.56011	0.365208	0.450714	0.0222861	0.979395	0.121919	0.198274	0.0457785	1.8002	0.946584	0.978966	-0.0011071	-0.0698487	0.453493	0.655502	0.0323114	0.801337	0.0354494	0.0954746	0.0601281	2.70268	0.000309247	0.0551304	0.157637	7.41532	0.0617224	0.170012	0.128857	2.29261	0.0361106	0.193273	0.15526	2.8432	0.0504396	0.149701	0.187538	2.56337	0.190049	0.268647	0.0435777	1.47736	O75116	O75116	Rho-associated protein kinase 2	ROCK2
0.255816	0.292939	0.193675	1.25598	0.0186393	0.0508703	0.432049	3.19833	0.0951366	0.165676	0.354073	1.97914	0.0684698	0.27386	0.288258	2.21711	0.241189	0.445172	0.242833	1.30036	0.255571	0.376557	0.253617	1.2567	0.0133766	0.0903948	0.474577	3.46553	0.683617	0.809732	0.061451	0.427957	0.00932701	0.126561	0.621935	4.10305	0.25128	0.455068	0.209884	1.29692	0.0762489	0.131295	0.276311	2.13906	O75127	O75127	Pentatricopeptide repeat-containing protein 1, mitochondrial	PTCD1
0.216243	0.252276	-0.0382957	-1.38193	0.0803785	0.135599	-0.0554953	-2.10089	0.0210242	0.0563678	-0.0752959	-3.10343	0.011311	0.105227	-0.0831776	-3.60408	0.563404	0.740767	-0.0205274	-0.611341	0.0917291	0.175628	-0.0633461	-2.00546	0.0976414	0.280379	-0.0648453	-1.9604	0.181529	0.343139	-0.0514379	-1.51104	0.198212	0.477825	-0.0540807	-1.48288	0.00561804	0.0473121	-0.173335	-4.64289	0.296164	0.386261	-0.0330622	-1.1441	O75131;Q8IYJ1;Q96A23;Q86YQ8;Q9UBL6	O75131	Copine-3	CPNE3
0.220553	0.25574	0.135196	1.36725	0.844848	0.876963	-0.0231261	-0.204333	0.398336	0.50028	0.112377	0.909113	0.437238	0.704856	0.0979204	0.832047	0.303377	0.518898	0.0465767	1.12549	0.0689996	0.143157	0.165363	2.21151	0.532936	0.791113	-0.0581043	-0.661367	0.697895	0.820016	-0.0485224	-0.407337	0.379516	0.655625	0.133387	0.963571	0.546338	0.746958	0.10511	0.646698	0.437614	0.527591	0.0591096	0.831329	O75146	O75146	Huntingtin-interacting protein 1-related protein	HIP1R
0.432057	0.470014	-0.211086	-0.84201	0.232516	0.308274	0.100798	1.32782	0.0477517	0.0998068	0.174399	2.48083	0.171491	0.451159	0.105096	1.55267	0.912021	0.950912	-0.00970912	-0.115231	0.649552	0.741109	0.0503833	0.478023	0.91365	0.970479	-0.0105486	-0.113087	0.796761	0.886787	-0.0241477	-0.269245	0.419715	0.700459	0.0712779	0.878832	0.298376	0.513494	0.163406	1.16013	0.637834	0.703223	0.0336392	0.495553	O75150	O75150	E3 ubiquitin-protein ligase BRE1B	RNF40
0.91672	0.932634	0.0259897	0.109047	0.464479	0.551991	0.155819	0.781024	0.354494	0.459682	0.196548	1.00319	0.708859	0.877308	0.0772876	0.391635	0.416494	0.621345	0.174818	0.872474	0.302879	0.425063	0.223943	1.12676	0.921888	0.974182	0.0204809	0.102253	0.528769	0.690721	0.131832	0.66835	0.962948	0.989558	0.011413	0.048826	0.677316	0.834426	-0.111137	-0.441462	0.933978	0.954782	0.017383	0.0863753	O75151	O75151	Lysine-specific demethylase PHF2	PHF2
0.0250552	0.0435021	-0.138399	-2.96698	0.153253	0.223378	-0.0672328	-1.63459	0.951747	0.963173	0.00223398	0.0630866	0.253523	0.54519	-0.0579798	-1.26278	0.320247	0.534387	-0.0426779	-1.08337	0.449852	0.569949	-0.0421894	-0.808145	0.600074	0.829701	0.0325394	0.553266	0.00437277	0.0375494	-0.177464	-4.44065	0.13866	0.39163	-0.0779661	-1.76035	0.53944	0.742356	-0.0260166	-0.658307	0.0265458	0.0623775	-0.128129	-2.92247	O75152;A0A1B0GTU1	O75152	Zinc finger CCCH domain-containing protein 11A	ZC3H11A
0.0631778	0.0902671	-0.42561	-2.27563	0.596249	0.667887	-0.0334504	-0.559224	0.124221	0.200975	-0.143732	-1.78669	0.849707	0.941415	0.0105593	0.197835	0.81177	0.897771	-0.0130208	-0.248858	0.275726	0.397226	0.0910585	1.199	0.995839	0.99819	-0.000483274	-0.0054359	0.890049	0.936609	-0.0117943	-0.14422	0.577356	0.815238	-0.0619677	-0.595632	0.523274	0.730762	0.0626543	0.68591	0.999606	0.999851	3.6478e-05	0.000514313	O75153;Q9Y5I4	O75153	Clustered mitochondria protein homolog	CLUH
0.401624	0.440648	-0.127575	-0.902385	0.174315	0.248174	-0.186348	-1.54073	0.00323435	0.0220339	-0.394985	-4.72705	0.533904	0.761603	-0.0736347	-0.659752	0.306873	0.522052	-0.125008	-1.11661	0.0785754	0.156865	0.177589	2.11731	0.799333	0.928291	0.0279347	0.265742	0.380137	0.563927	-0.138737	-0.947136	0.264708	0.549641	-0.128383	-1.2557	0.765839	0.886267	-0.0275995	-0.314503	0.763256	0.805878	-0.0344313	-0.315239	O75155	O75155	Cullin-associated NEDD8-dissociated protein 2	CAND2
0.000842031	0.00487633	-0.470661	-6.15685	0.353021	0.440038	-0.152445	-1.00651	0.0283065	0.0695929	-0.290658	-2.87325	0.307393	0.592061	-0.153834	-1.11529	0.611342	0.773052	-0.0582522	-0.535837	0.822733	0.878199	0.0489922	0.234044	0.0957762	0.277058	0.138201	1.97431	0.0942391	0.229224	-0.18914	-1.98598	0.798777	0.930886	-0.0329203	-0.268862	0.508341	0.719372	-0.0241961	-0.711924	0.23663	0.322067	-0.140451	-1.31468	O75165	O75165	DnaJ homolog subfamily C member 13	DNAJC13
0.311262	0.348248	-0.227333	-1.10557	0.305641	0.390186	0.172783	1.11973	0.903168	0.925456	0.0270932	0.126897	0.781846	0.91181	0.0695068	0.289632	0.203739	0.398424	0.217752	1.42607	0.261308	0.38383	0.184439	1.23989	0.992528	0.996656	0.00210619	0.00976118	0.255707	0.432314	0.192387	1.2563	0.485452	0.750881	-0.155032	-0.752856	0.64294	0.813567	-0.0950612	-0.492938	0.750807	0.794907	0.0595858	0.33252	O75179	O75179	Ankyrin repeat domain-containing protein 17	ANKRD17
0.387948	0.42645	-0.0578157	-0.930648	0.835314	0.869243	0.00882971	0.217113	0.519053	0.617305	-0.0662118	-0.684768	0.038529	0.1972	0.146205	2.64022	0.41031	0.617674	0.0599138	0.884813	0.175588	0.283186	-0.0899372	-1.53541	0.169544	0.407049	0.063419	1.56101	0.445181	0.626228	-0.105704	-0.816941	0.423637	0.706088	-0.177905	-0.870912	0.872498	0.93923	0.0103664	0.168897	0.477457	0.563311	0.0314548	0.75746	O75223	O75223	Gamma-glutamylcyclotransferase	GGCT
0.0011707	0.00593189	-0.601097	-5.78153	0.00576019	0.0246783	-0.931126	-4.18829	0.0152861	0.0487822	-0.677425	-3.35701	0.00279474	0.0490312	-0.730109	-4.86987	0.0178422	0.0915023	-0.664828	-3.23304	0.0119435	0.0472079	-0.464133	-3.55886	0.0223415	0.1173	-0.278026	-3.05592	0.0151372	0.0737523	-0.54703	-3.36492	0.0205581	0.153322	-0.429174	-3.33975	0.000414608	0.0185974	-0.459598	-8.29999	0.0159384	0.0453104	-0.625573	-3.32332	O75251	O75251	NADH dehydrogenase [ubiquinone] iron-sulfur protein 7, mitochondrial	NDUFS7
0.000425352	0.00339906	-0.551006	-6.99432	4.88678e-05	0.00656	-0.609616	-10.3021	0.000446457	0.00671074	-0.815432	-6.93211	0.0030383	0.0511045	-0.388784	-4.78785	0.00213246	0.0306329	-0.398858	-5.1417	0.00282031	0.0205691	-0.292021	-4.86089	0.00372073	0.054705	-0.286874	-4.59263	0.000300662	0.00835294	-0.519328	-7.45348	0.0248534	0.163847	-0.343134	-3.16862	0.000242682	0.0192982	-0.627051	-9.29328	0.000223677	0.00788571	-0.437734	-7.86444	O75306	O75306	NADH dehydrogenase [ubiquinone] iron-sulfur protein 2, mitochondrial	NDUFS2
0.126612	0.159698	-0.282241	-1.77292	0.226453	0.302024	0.069649	1.34757	0.624795	0.699669	-0.0342979	-0.515265	0.395409	0.671366	-0.116649	-0.915137	0.577143	0.750828	0.0294266	0.589326	0.04474	0.108221	0.152133	2.529	0.387065	0.677222	0.0791374	0.932499	0.0442778	0.138586	0.148882	2.5367	0.0951189	0.320584	0.129512	2.05432	0.559164	0.756091	0.0364338	0.625363	0.044485	0.0871239	0.121765	2.53324	O75312	O75312	Zinc finger protein ZPR1	ZPR1
0.299775	0.335662	0.0485497	1.13474	0.099181	0.160614	-0.61279	-1.94911	0.898469	0.920975	0.00598192	0.133096	0.381102	0.66139	0.0285611	0.945084	0.229015	0.428958	0.0583527	1.33917	0.110385	0.199189	0.0591376	1.87192	0.0123882	0.0866576	0.145168	3.52863	0.249845	0.427117	-0.257148	-1.27382	0.0643359	0.252713	0.243543	2.36518	0.709967	0.857515	-0.13469	-0.393792	0.393876	0.485322	-0.0421271	-0.918305	O75323	O75323	Protein NipSnap homolog 2	GBAS
0.0845025	0.113558	0.441326	2.06472	0.311537	0.396336	0.231941	1.10488	NaN	1	0	NaN	0.21439	0.498948	0.317477	1.38832	0.0399247	0.147231	0.509568	2.61365	0.000113841	0.00684615	0.902087	8.87581	NaN	1	0	NaN	0.156913	0.315099	0.324422	1.61743	0.00568042	0.101423	0.666292	4.63065	0.0186993	0.0836208	0.623012	3.42684	0.0913043	0.150847	0.377261	2.00881	O75330	O75330	Hyaluronan mediated motility receptor	HMMR
0.00126442	0.00624478	0.187051	5.69634	0.0167644	0.0483068	0.105991	3.28277	0.179541	0.272543	0.06022	1.51911	0.410557	0.680576	0.0289245	0.884318	0.179276	0.369084	0.0629213	1.52019	0.0481706	0.111452	0.0817072	2.47438	0.00333014	0.0530076	0.161895	4.69885	0.460851	0.640338	0.0313826	0.787695	0.0157169	0.141844	0.133172	3.58947	0.947561	0.97508	-0.00390196	-0.0691361	0.116822	0.183769	0.0592027	1.83103	O75340	O75340	Programmed cell death protein 6	PDCD6
0.366755	0.40545	-0.0421793	-0.976005	0.542171	0.623584	-0.014385	-0.646019	0.839599	0.878921	0.00839853	0.211365	0.549513	0.772867	-0.0298166	-0.633933	0.0226768	0.105879	-0.219359	-3.04431	0.0139881	0.0523065	-0.143639	-3.42901	0.736976	0.897718	-0.0185959	-0.351853	0.64903	0.782762	-0.0170348	-0.4788	0.00517346	0.0980263	-0.10579	-4.73491	0.0297916	0.111648	-0.0694715	-3.00895	0.473667	0.560027	-0.0252247	-0.764295	O75347	O75347	Tubulin-specific chaperone A	TBCA
0.103648	0.134459	-0.111616	-1.91733	0.712646	0.770049	-0.0137422	-0.386236	0.00771649	0.0302478	0.152627	3.92958	0.406536	0.680671	0.0450776	0.892414	0.221022	0.418948	-0.119953	-1.36567	0.462455	0.58023	0.0355875	0.784742	0.0905519	0.265503	0.0612555	2.01479	0.553456	0.706434	-0.0350714	-0.627484	0.193112	0.471621	0.065081	1.50318	0.504032	0.714948	0.0728238	0.71953	0.899616	0.9253	-0.0070715	-0.131583	O75348;O95670	O75348	V-type proton ATPase subunit G 1	ATP6V1G1
0.130172	0.163081	-0.100289	-1.75287	0.341848	0.427051	-0.0659623	-1.03204	0.203605	0.299041	-0.127672	-1.42656	0.307916	0.592258	0.0506334	1.11397	0.162516	0.347233	-0.0943222	-1.59189	0.801056	0.862689	-0.0232065	-0.263399	0.765952	0.910102	0.0187051	0.311512	0.361031	0.543758	0.0494418	0.988607	0.122097	0.367132	0.146665	1.8592	0.222594	0.416682	0.0827308	1.39226	0.799465	0.838139	0.0173049	0.265562	O75351;Q6PIW4	O75351	Vacuolar protein sorting-associated protein 4B	VPS4B
0.128986	0.16263	-0.429765	-1.75949	0.774464	0.818079	-0.0627303	-0.299774	0.176904	0.270104	-0.320612	-1.52994	0.945085	0.979038	-0.0146945	-0.071813	0.551566	0.730572	0.113481	0.630572	0.621724	0.718748	0.13382	0.519939	0.587725	0.822778	0.135565	0.572584	0.654979	0.78672	0.106152	0.46996	0.832995	0.94708	-0.0524652	-0.222138	0.852261	0.928915	-0.0500632	-0.196089	0.931176	0.953239	-0.0168486	-0.0900533	O75352	O75352	Mannose-P-dolichol utilization defect 1 protein	MPDU1
0.327141	0.364722	-0.223175	-1.06669	0.294499	0.376202	-0.0454009	-1.14845	0.63713	0.711209	0.0258253	0.496612	0.443693	0.709077	-0.0279083	-0.819755	0.372914	0.584999	-0.0379817	-0.962618	0.38745	0.514548	0.0318117	0.931691	0.711498	0.882924	0.0210359	0.387873	0.896827	0.941502	0.00427723	0.135263	0.844976	0.955967	-0.00979137	-0.205919	0.0703864	0.189774	-0.0968119	-2.29298	0.143192	0.214378	-0.0593154	-1.68387	O75367	O75367	Core histone macro-H2A.1	H2AFY
0.000117524	0.001888	0.250279	8.82572	0.299523	0.382063	0.0313106	1.13539	0.00439543	0.0242414	0.20393	4.43584	0.0547072	0.238583	0.0784768	2.38082	0.417703	0.622726	0.0359241	0.870077	0.44275	0.564826	0.0293838	0.821543	0.000143275	0.0896	0.296181	8.51953	0.00861936	0.0564431	0.148749	3.83396	0.00216178	0.0804706	0.271742	5.79131	0.0342154	0.119279	0.138078	2.88928	0.00872651	0.0333936	0.101306	3.82335	O75368	O75368	SH3 domain-binding glutamic acid-rich-like protein	SH3BGRL
0.000505278	0.0031073	0.134289	6.77513	0.651585	0.717949	-0.0118866	-0.474998	0.299819	0.400305	0.0260503	1.13462	0.732899	0.888978	0.00921345	0.35758	0.412774	0.618959	0.0310411	0.87988	0.1196	0.210988	0.0659513	1.81407	0.00869599	0.0773913	0.0828571	3.82636	0.214022	0.390285	0.0461936	1.3896	0.352206	0.631656	0.0318054	1.02538	0.05073	0.150143	0.0817109	2.55865	0.0378309	0.0782758	0.0542173	2.6539	O75369	O75369	Filamin-B	FLNB
0.0030629	0.011073	-0.995949	-4.77998	0.000309811	0.0107826	-0.479596	-7.41285	6.2139e-06	0	-0.578112	-14.7046	0.000295898	0.0137872	-0.653239	-7.47521	0.00129559	0.0197612	-0.393983	-5.66959	4.27447e-05	0.0036	-0.433874	-10.5458	0.015629	0.0956429	-0.331456	-3.33911	0.000159392	0.008	-0.417173	-8.35865	0.00516078	0.0983841	-0.647095	-4.73767	1.11689e-05	0.0165714	-0.522792	-17.5002	7.13581e-06	0.00231579	-0.508187	-14.3613	O75380	O75380	NADH dehydrogenase [ubiquinone] iron-sulfur protein 6, mitochondrial	NDUFS6
0.123222	0.155496	-0.334933	-1.79252	0.433007	0.518988	-0.0540156	-0.840176	0.571684	0.659474	-0.0489459	-0.598035	0.250344	0.54155	-0.0898442	-1.27231	0.991608	0.995875	0.000738621	0.010963	0.447779	0.568223	-0.061872	-0.81204	0.140879	0.359899	-0.104882	-1.69567	0.326409	0.503471	-0.0853779	-1.06845	0.0293459	0.177987	-0.184201	-3.02209	0.29463	0.509405	-0.292154	-1.17027	0.368259	0.459821	-0.0899427	-0.972719	O75381	O75381	Peroxisomal membrane protein PEX14	PEX14
0.00947958	0.0218255	-0.166688	-3.7527	0.00561071	0.024307	-0.180783	-4.212	0.0454053	0.0959164	-0.100834	-2.51807	0.0104351	0.100183	-0.150253	-3.67154	0.0307762	0.128654	-0.103481	-2.80951	0.00720695	0.0368144	-0.159693	-3.98923	0.597394	0.829764	-0.0380239	-0.557438	0.0492935	0.14879	-0.120868	-2.45739	0.0489222	0.224524	-0.145921	-2.58856	0.00218231	0.0342917	-0.257855	-5.77899	0.0200398	0.0503109	-0.122689	-3.1411	O75390	O75390	Citrate synthase, mitochondrial	CS
0.180074	0.21439	-0.0830414	-1.51694	0.18946	0.263294	-0.145504	-1.47964	0.607932	0.687898	-0.0375179	-0.541092	0.085284	0.303611	-0.1873	-2.05807	0.210971	0.407874	-0.118985	-1.40025	0.691521	0.775592	-0.0489666	-0.416518	0.0476956	0.178476	-0.273528	-2.4817	0.598677	0.743185	-0.119414	-0.555439	0.96788	0.990517	0.00350932	0.0423222	0.770846	0.887818	-0.08059	-0.307517	0.0101511	0.0362737	-0.324311	-3.69477	O75394	O75394	39S ribosomal protein L33, mitochondrial	MRPL33
0.182766	0.217188	0.0437119	1.50606	0.839157	0.871961	0.00635195	0.211957	0.119588	0.195169	0.0556707	1.81413	0.76791	0.903358	-0.013257	-0.308807	0.436363	0.642083	-0.0355546	-0.833724	0.582752	0.684058	-0.0174785	-0.580428	0.42319	0.707593	0.0293782	0.859266	0.109561	0.252436	-0.065933	-1.87732	0.941223	0.985139	0.00423686	0.0775111	0.385725	0.607127	0.0531349	0.950027	0.0683573	0.121626	-0.0887079	-2.2183	O75396	O75396	Vesicle-trafficking protein SEC22b	SEC22B
0.875546	0.89321	0.00513363	0.163429	0.765407	0.811117	-0.00982475	-0.312264	0.788297	0.83794	0.0151336	0.280798	0.394983	0.671813	0.0429914	0.916017	0.0931974	0.250039	0.0757651	1.994	0.706833	0.788705	-0.0142171	-0.394527	0.276668	0.553077	-0.0467751	-1.1964	0.178786	0.341014	-0.0469668	-1.52219	0.214082	0.499573	-0.052815	-1.42277	0.0698958	0.188679	-0.114391	-2.29859	0.386635	0.479054	-0.0352099	-0.933401	O75400	O75400	Pre-mRNA-processing factor 40 homolog A	PRPF40A
0.327582	0.364915	-0.129542	-1.06563	0.786948	0.827407	-0.0296378	-0.282643	0.0779681	0.143865	-0.281607	-2.12292	0.664028	0.848836	-0.0422218	-0.45659	0.745402	0.86055	-0.058187	-0.340058	0.464608	0.580301	-0.140108	-0.780789	0.561092	0.809005	-0.082522	-0.615076	0.124671	0.273829	-0.170323	-1.78408	0.0074327	0.114888	-0.31518	-4.33946	0.823848	0.914939	0.0187156	0.234567	0.110059	0.175364	-0.408075	-1.87405	O75419	O75419	Cell division control protein 45 homolog	CDC45
0.11159	0.142429	-0.203777	-1.86409	0.00603214	0.0255864	-0.173128	-4.14687	0.0155591	0.0496503	-0.140829	-3.34272	0.0714001	0.280108	-0.109305	-2.18669	0.023739	0.108862	-0.125025	-3.00874	0.899672	0.933994	0.0083735	0.131508	0.683113	0.874258	-0.01279	-0.42869	0.125926	0.275081	-0.129993	-1.77684	0.918155	0.976378	-0.0072639	-0.108054	0.00358883	0.0410526	-0.239006	-5.15864	0.171976	0.248037	-0.0740383	-1.5506	O75431	O75431	Metaxin-2	MTX2
0.0732074	0.101329	-0.0903711	-2.16856	0.0198398	0.0536954	-0.218496	-3.149	0.222297	0.319191	-0.431768	-1.36138	0.350255	0.64376	-0.297179	-1.01277	0.187986	0.379827	-0.108359	-1.48538	0.22773	0.342885	-0.308868	-1.34337	0.975554	0.993252	0.00195265	0.0319423	0.0143958	0.0731876	-0.146682	-3.40563	0.926437	0.978514	-0.00701809	-0.0970769	0.154418	0.319187	-0.569265	-1.67685	0.0444107	0.0870769	-0.145654	-2.53448	O75436	O75436	Vacuolar protein sorting-associated protein 26A	VPS26A
0.000408337	0.00348077	-0.685411	-7.04712	0.00078729	0.0112308	-0.726562	-6.23562	0.000135241	0.00489474	-0.899098	-8.60776	1.15841e-07	0	-0.776808	-28.8097	0.000592931	0.0159588	-0.866119	-6.57646	7.34069e-05	0.0077	-0.727042	-9.59213	0.00161757	0.042022	-0.637876	-5.42995	1.31726e-05	0.00488889	-0.786309	-12.9291	4.53855e-05	0.088	-0.807094	-13.1514	3.58832e-05	0.0202667	-0.762861	-13.7993	1.93896e-05	0.0052	-0.60527	-12.0962	O75438	O75438	NADH dehydrogenase [ubiquinone] 1 beta subcomplex subunit 1	NDUFB1
0.986997	0.989428	0.000428677	0.0169879	0.0977885	0.15865	-0.0345948	-1.95931	0.162762	0.250981	0.0428488	1.59079	0.13083	0.391504	-0.0701993	-1.74923	0.731206	0.85044	0.00575876	0.359964	0.194192	0.307854	0.0314143	1.46149	0.0772766	0.245733	-0.0270481	-2.12937	0.418884	0.602385	-0.0148742	-0.867742	0.392292	0.66945	-0.0604597	-0.935894	0.781047	0.895516	0.00940394	0.293341	0.418783	0.509888	0.0116739	0.867942	O75439	O75439	Mitochondrial-processing peptidase subunit beta	PMPCB
0.628315	0.66286	0.102175	0.509921	0.709765	0.767443	0.0451173	0.390343	0.476373	0.578703	-0.136674	-0.759412	0.977767	0.992827	0.00492132	0.0290501	0.439679	0.643771	0.0999223	0.827383	0.193952	0.307671	0.165897	1.4624	0.286824	0.567216	0.132808	1.16878	0.804819	0.891831	0.0401889	0.258284	0.781184	0.926238	0.0468971	0.293151	0.77974	0.895439	0.0410826	0.295154	0.560193	0.639416	-0.13526	-0.616532	O75448	O75448	Mediator of RNA polymerase II transcription subunit 24	MED24
0.647207	0.681891	-0.0187581	-0.481517	0.0870047	0.145168	-0.0783978	-2.04364	0.316913	0.421699	-0.0574138	-1.09155	0.210761	0.494341	-0.0487816	-1.40099	0.321521	0.536262	-0.0258896	-1.08027	0.033701	0.0914033	-0.0899827	-2.74078	0.00103643	0.0428235	-0.129606	-5.91822	0.01112	0.0631482	-0.0745254	-3.61828	0.000646416	0.0578095	-0.193943	-7.5489	0.00913894	0.0610133	-0.145985	-4.12392	0.00428333	0.0250316	-0.0999475	-4.45993	O75475	O75475	PC4 and SFRS1-interacting protein	PSIP1
0.15689	0.187812	0.045403	1.61753	0.252025	0.331367	0.0411711	1.26726	0.14718	0.230831	0.0686367	1.66395	0.737884	0.890085	-0.0234373	-0.35058	0.0888234	0.241616	0.0829048	2.0287	0.0131633	0.0506923	0.104447	3.4787	0.111229	0.30494	0.0819061	1.86642	0.934787	0.962672	-0.00570381	-0.085314	0.875311	0.967305	-0.0111109	-0.165129	0.00303242	0.038467	0.166956	5.3628	0.00678674	0.0300917	0.110129	4.04208	O75477	O75477	Erlin-1	ERLIN1
0.00926985	0.0218837	-0.173827	-3.77173	0.00851622	0.0325502	-0.226626	-3.8443	0.0033621	0.022	-0.172082	-4.68964	0.288838	0.580313	-0.262242	-1.1634	0.73069	0.850347	-0.0214212	-0.36069	0.983763	0.992231	0.000821114	0.0212134	0.827845	0.942113	0.00864887	0.227156	0.804865	0.891632	-0.0083096	-0.258222	0.903364	0.974414	0.00685676	0.127699	0.0367533	0.122601	-0.118853	-2.82818	0.422197	0.512488	-0.0314932	-0.861214	O75487;Q9Y625	O75487	Glypican-4;Secreted glypican-4	GPC4
7.37374e-06	0	-0.416887	-14.281	1.4423e-05	0.00562963	-0.457193	-12.7291	5.10353e-05	0.0052	-0.438231	-10.2241	0.000407085	0.0149153	-0.377875	-7.0511	0.000174205	0.0113333	-0.303189	-8.22652	2.72496e-05	0	-0.327831	-11.4047	0.00901338	0.0766102	-0.227625	-3.79567	0.000308247	0.00811429	-0.392487	-7.4197	0.00301465	0.0894231	-0.331746	-5.37003	0.010927	0.065165	-0.667064	-3.943	1.29133e-05	0.004	-0.379459	-12.9734	O75489	O75489	NADH dehydrogenase [ubiquinone] iron-sulfur protein 3, mitochondrial	NDUFS3
0.768929	0.793394	0.0119114	0.307401	0.433821	0.519784	0.0465899	0.838608	0.00938173	0.0338809	0.139225	3.76152	0.00415089	0.0593631	0.153118	4.48932	0.165882	0.351636	0.079524	1.57694	0.367858	0.494865	0.0409005	0.973595	0.122457	0.327949	-0.086364	-1.79702	0.262555	0.439183	-0.0737896	-1.23627	0.752958	0.911711	0.0116246	0.332557	0.428112	0.650911	-0.0605927	-0.861944	0.0647743	0.116658	-0.127069	-2.25745	O75494	O75494	Serine/arginine-rich splicing factor 10	SRSF10
0.009353	0.0217258	0.121647	3.76413	0.0795147	0.134366	0.111465	2.10871	0.0117474	0.0403182	0.129668	3.5726	0.341751	0.633247	0.0357177	1.03226	0.220685	0.418675	0.0378463	1.3668	0.725033	0.803225	0.0186586	0.368669	0.0487119	0.180151	-0.0862365	-2.46614	0.311882	0.488179	0.0388572	1.10402	0.407673	0.687894	0.0429686	0.903515	0.0310144	0.114393	-0.106275	-2.97398	0.265941	0.353595	0.033005	1.22654	O75521	O75521	Enoyl-CoA delta isomerase 2, mitochondrial	ECI2
0.0922092	0.122054	-0.0682158	-2.0017	0.740708	0.79467	-0.0105129	-0.346623	0.615408	0.692966	0.0208862	0.529594	0.0318342	0.179376	-0.0577918	-2.78387	0.0803098	0.22728	0.0627611	2.10151	0.262863	0.385112	0.0470622	1.23538	0.682716	0.874112	0.0119152	0.429266	0.868161	0.924979	-0.00490928	-0.173237	0.202528	0.482209	0.0387865	1.46609	0.612011	0.793849	-0.019033	-0.540561	0.899842	0.924797	-0.0046618	-0.131284	O75530	O75530	Polycomb protein EED	EED
0.104143	0.135132	-0.305229	-1.9139	0.0172191	0.0486218	-0.0776665	-3.26138	0.0104468	0.0362213	0.0870779	3.6706	0.0240799	0.163202	-0.141453	-2.99769	0.373123	0.585388	-0.0374141	-0.962167	0.0196811	0.0644725	-0.112298	-3.15534	0.879896	0.958966	0.00734949	0.157662	0.193447	0.359561	0.0587711	1.46432	0.474961	0.743693	0.039211	0.772075	0.0414462	0.133073	-0.193527	-2.72663	0.379197	0.470847	0.0236866	0.949138	O75531	O75531	Barrier-to-autointegration factor;Barrier-to-autointegration factor, N-terminally processed	BANF1
0.00169644	0.00832979	-0.0644302	-5.37951	0.0585678	0.108412	-0.0841553	-2.33091	0.0957642	0.166116	-0.0762315	-1.9744	0.102308	0.3354	-0.0379755	-1.92672	0.976474	0.987911	-0.000706911	-0.0307404	0.046911	0.110205	-0.0507584	-2.49395	0.0218749	0.115234	-0.0616941	-3.07239	0.118994	0.266046	-0.0418701	-1.81773	0.0327049	0.18507	-0.0703266	-2.9281	0.0314303	0.114793	-0.105774	-2.96244	0.00197938	0.0161993	-0.0718911	-5.21833	O75533	O75533	Splicing factor 3B subunit 1	SF3B1
0.000117301	0.00190323	-0.260873	-8.8287	0.0110437	0.0366	-0.104927	-3.62403	0.00773779	0.0303929	-0.149	-3.92718	0.0247704	0.163008	-0.0828359	-2.97581	0.00546347	0.0476475	-0.157352	-4.23606	0.00585115	0.0314758	-0.124123	-4.17419	0.11598	0.314253	-0.0841625	-1.83625	0.00643919	0.0486294	-0.138494	-4.08863	0.0065191	0.108301	-0.142565	-4.47993	0.420908	0.641898	-0.0369639	-0.876417	0.000617966	0.0105455	-0.168843	-6.52586	O75534	O75534	Cold shock domain-containing protein E1	CSDE1
0.00320149	0.0110743	0.136685	4.73695	0.00296364	0.0186296	0.150784	4.81218	0.00739677	0.0300545	0.120012	3.96647	0.0966623	0.327158	0.067096	1.96767	0.00488348	0.0456333	0.178352	4.33846	0.00353382	0.0235652	0.152425	4.6418	0.80187	0.928896	0.0185618	0.262291	0.0336819	0.116154	0.15881	2.7412	0.373626	0.649577	0.114652	0.976584	0.801827	0.90159	-0.0284557	-0.264671	0.00511921	0.0269454	0.145708	4.29527	O75569	O75569	Interferon-inducible double-stranded RNA-dependent protein kinase activator A	PRKRA
0.383075	0.421648	-0.164065	-0.940902	0.107118	0.168709	0.122915	1.89358	0.0337973	0.08	0.192816	2.73862	0.404773	0.679411	-0.091912	-0.895983	0.614275	0.774418	-0.0287457	-0.53133	0.291064	0.41313	0.0691755	1.15749	0.155669	0.387802	0.114546	1.62322	0.946768	0.969839	0.00480914	0.0696069	0.274232	0.558998	0.167444	1.22761	0.0841783	0.215059	0.214954	2.15063	0.169631	0.245053	0.104407	1.56063	O75607	O75607	Nucleoplasmin-3	NPM3
0.648317	0.682883	-0.0124784	-0.479862	0.574717	0.650899	-0.0220532	-0.59319	0.434131	0.538168	-0.0275183	-0.838011	0.00111898	0.0342069	-0.158492	-5.83195	0.131709	0.299148	-0.0908461	-1.74439	0.366967	0.494007	-0.0255284	-0.975541	0.904872	0.964942	-0.00497437	-0.12465	0.49539	0.665915	-0.0601716	-0.725616	0.46189	0.734303	-0.0392207	-0.796458	0.00082725	0.0222807	-0.243314	-7.15774	0.401479	0.492692	-0.0240257	-0.902681	O75608	O75608	Acyl-protein thioesterase 1	LYPLA1
0.0562	0.0815893	-0.389785	-2.36109	0.0478155	0.0949301	-0.520001	-2.47984	0.160054	0.247672	-0.252458	-1.60301	0.471141	0.72734	0.058382	0.768871	0.319948	0.534143	-0.0700502	-1.0841	0.675561	0.762773	0.0408378	0.439683	0.589189	0.82305	-0.11855	-0.57028	0.286273	0.46222	-0.0794472	-1.17025	0.349774	0.629209	-0.217732	-1.03108	0.100691	0.239741	-0.145926	-2.00965	0.182156	0.260415	-0.209007	-1.50851	O75616	O75616	GTPase Era, mitochondrial	ERAL1
0.467887	0.508514	0.177082	0.774793	0.0356026	0.0773488	0.35738	2.69944	0.836487	0.87654	-0.0426292	-0.215539	0.515322	0.749547	0.132608	0.691126	0.0247766	0.11204	0.331147	2.97562	0.00927476	0.0419039	0.33211	3.77128	0.0920075	0.267954	0.355065	2.00328	0.708488	0.825259	0.046275	0.392164	0.303835	0.588883	0.25582	1.14555	0.0504072	0.149926	0.416806	2.5639	0.11485	0.180755	0.245573	1.84331	O75629	O75629	Protein CREG1	CREG1
0.0196495	0.0377272	-0.0376172	-3.1566	0.01129	0.0372517	-0.0523846	-3.60563	0.0141995	0.0462756	-0.0928802	-3.4168	0.257169	0.5495	-0.0268896	-1.25198	0.0233111	0.1075	0.0371277	3.02286	0.831082	0.885306	0.00272417	0.2228	0.38833	0.678278	-0.0145693	-0.929848	0.106035	0.248044	-0.0383558	-1.90092	0.153157	0.416698	-0.0405821	-1.68321	0.00775121	0.0565085	-0.082951	-4.29513	0.70357	0.757499	-0.00626469	-0.399195	O75643	O75643	U5 small nuclear ribonucleoprotein 200 kDa helicase	SNRNP200
0.423637	0.461906	0.0854824	0.858388	0.0171208	0.0486685	0.215793	3.26595	0.269836	0.36942	0.0563042	1.21548	0.166756	0.442339	0.0992146	1.57311	0.0590836	0.190127	-0.135435	-2.3245	0.920845	0.950134	-0.00661302	-0.103623	0.200643	0.448569	0.0909648	1.43739	0.621573	0.760271	0.0450449	0.520169	0.681666	0.871859	-0.0481631	-0.435047	0.169905	0.341915	0.0777958	1.60269	0.974293	0.981414	-0.00202942	-0.0335913	O75663	O75663	TIP41-like protein	TIPRL
0.608281	0.645306	0.0193524	0.540555	0.0644514	0.116184	0.0624893	2.26109	0.261075	0.359588	0.0544565	1.24056	0.0381304	0.196522	0.0752761	2.648	0.0190943	0.0961708	0.120694	3.17924	0.395595	0.522164	0.0260761	0.914753	0.00539746	0.0618035	-0.122247	-4.24708	0.114316	0.25923	-0.0433049	-1.84667	0.534612	0.78663	0.050867	0.666493	0.0817383	0.210385	-0.0726106	-2.17391	0.991638	0.994539	0.000495195	0.0109237	O75683	O75683	Surfeit locus protein 6	SURF6
0.137458	0.169498	0.184796	1.71348	0.634936	0.703623	-0.0935555	-0.499915	0.926462	0.94644	-0.0123274	-0.0962427	0.507545	0.747552	0.106566	0.704476	0.439001	0.643611	0.0924448	0.828676	0.630882	0.725559	-0.0699875	-0.506035	0.476569	0.750666	0.0902159	0.759059	0.358783	0.540828	0.133854	0.993601	0.450275	0.727311	0.106152	0.818559	0.7718	0.888672	-0.056742	-0.306189	0.31719	0.405742	0.117842	1.09086	O75688	O75688	Protein phosphatase 1B	PPM1B
0.969602	0.973706	0.00200152	0.0397236	0.823181	0.860125	-0.0139217	-0.233439	0.0123317	0.0413358	-0.17629	-3.53241	0.349957	0.64339	0.0533698	1.01345	0.0337109	0.134885	0.134364	2.74056	0.233124	0.350214	0.0638268	1.32587	0.695405	0.877754	0.0201705	0.410918	0.594748	0.740221	0.0389802	0.561568	0.0372816	0.196356	0.16391	2.81605	0.45176	0.670355	-0.0530556	-0.815709	0.240044	0.32506	0.0808308	1.30394	O75691	O75691	Small subunit processome component 20 homolog	UTP20
0.00329546	0.011089	-0.144504	-4.70895	0.0128058	0.0405159	-0.122085	-3.50132	0.00770665	0.0303822	-0.153418	-3.93069	0.0417983	0.202303	-0.0928833	-2.57949	0.718941	0.8432	-0.0132172	-0.377293	0.274037	0.395752	-0.0289383	-1.2037	0.166245	0.402252	-0.0347588	-1.57535	0.026956	0.102839	-0.124439	-2.91069	0.0311465	0.181739	-0.0859884	-2.97029	0.00994744	0.0621781	-0.0975432	-4.03748	0.0141229	0.0420745	-0.0952857	-3.4212	O75694	O75694	Nuclear pore complex protein Nup155	NUP155
0.00658749	0.0182186	0.358956	4.06843	0.0157387	0.0463059	0.251635	3.33347	0.0261199	0.064593	0.230701	2.93491	0.527044	0.757822	0.13211	0.67125	0.0219342	0.103772	0.265857	3.07028	0.0130433	0.0505896	0.307018	3.48622	0.000589763	0.0371304	0.495545	6.58304	0.0158719	0.0757857	0.346366	3.32669	0.00980277	0.124821	0.406751	4.05234	0.01204	0.0669358	0.36692	3.84682	0.796146	0.835402	0.0356262	0.270083	O75695	O75695	Protein XRP2	RP2
0.131337	0.163877	-0.177192	-1.74643	0.109543	0.170886	-0.304789	-1.87744	0.0579049	0.115265	-0.316613	-2.33923	0.199016	0.481674	-0.424831	-1.4434	0.359072	0.573388	-0.185835	-0.992956	0.210532	0.326328	-0.288643	-1.40179	0.0854002	0.25627	-0.462899	-2.05709	0.176254	0.33854	-0.285026	-1.53264	0.126553	0.374171	-0.234779	-1.83132	0.33214	0.55297	-0.0746966	-1.0734	0.628577	0.695952	-0.124899	-0.509524	O75717	O75717	WD repeat and HMG-box DNA-binding protein 1	WDHD1
0.109318	0.139883	-0.0786641	-1.87892	0.0471761	0.0945033	-0.101544	-2.48978	0.0487934	0.101931	-0.141248	-2.46491	0.935268	0.975471	0.00435495	0.084683	0.47223	0.671616	-0.0292258	-0.766896	0.399346	0.526017	0.0384247	0.907043	0.538833	0.794578	0.027549	0.651547	0.222417	0.399013	-0.0512621	-1.36098	0.859719	0.960731	0.00885757	0.186048	0.194827	0.379961	-0.0924096	-1.4963	0.819202	0.857092	-0.0127387	-0.238808	O75718	O75718	Cartilage-associated protein	CRTAP
0.218114	0.25346	-0.197004	-1.37552	0.934834	0.951194	0.0101784	0.0852525	0.244637	0.343917	-0.161215	-1.28969	0.752001	0.897837	-0.0461757	-0.330857	0.0414251	0.149558	-0.275308	-2.58616	0.880942	0.920444	-0.0306062	-0.156275	0.520151	0.783143	0.112458	0.682902	0.375892	0.559468	-0.130634	-0.956206	0.440492	0.720182	-0.103761	-0.837505	0.870788	0.938698	-0.0219507	-0.171188	0.649557	0.710755	-0.0456764	-0.478015	O75746	O75746	Calcium-binding mitochondrial carrier protein Aralar1	SLC25A12
0.179294	0.213426	0.20924	1.52011	NaN	1	0	NaN	0.232216	0.328789	0.242929	1.32879	0.552025	0.774494	0.0921961	0.629822	NaN	1	0	NaN	NaN	1	0	NaN	0.696371	0.878499	0.106464	0.409529	NaN	1	0	NaN	NaN	1	0	NaN	NaN	1	0	NaN	NaN	1	0	NaN	O75781	O75781	Paralemmin-1	PALM
0.0811098	0.109159	-0.0899704	-2.09434	0.00907223	0.0333763	-0.10624	-3.79011	0.0389727	0.0866355	-0.252664	-2.63166	0.329151	0.620955	-0.0897859	-1.06188	0.755831	0.868292	-0.0257894	-0.325533	0.0811522	0.159417	0.0962991	2.09396	0.934952	0.97808	0.00461733	0.0850984	0.345667	0.527028	-0.180694	-1.02324	0.304165	0.589186	0.0581024	1.14467	0.0874892	0.220105	-0.3856	-2.12015	0.0844916	0.143628	-0.0729146	-2.06481	O75787	O75787	Renin receptor	ATP6AP2
0.129393	0.162294	0.0530949	1.75721	0.0346223	0.0763734	0.103971	2.72044	0.000991591	0.0116703	0.160996	5.96843	0.292722	0.581534	0.0268154	1.15312	0.329368	0.544175	0.043093	1.06136	0.197772	0.311942	0.0267282	1.44802	0.85108	0.94881	-0.00881457	-0.196	0.44387	0.624448	0.0217557	0.819421	0.277825	0.564287	0.082152	1.21724	0.0823158	0.211654	0.119283	2.16834	0.03247	0.0685993	0.0885496	2.76889	O75792	O75792	Ribonuclease H2 subunit A	RNASEH2A
0.105747	0.136578	-0.436927	-1.90288	0.0550375	0.104411	0.388711	2.3764	0.0385709	0.0859776	0.342789	2.63941	0.261993	0.554617	0.229991	1.2379	0.0627308	0.193945	0.267966	2.2808	0.0195839	0.0645779	0.355283	3.15924	0.149139	0.372136	0.24348	1.65435	0.204187	0.376391	0.186194	1.42445	0.0254088	0.164826	0.51617	3.14895	0.318477	0.536748	0.201326	1.10754	0.01791	0.0481789	0.386076	3.23002	O75794	O75794	Cell division cycle protein 123 homolog	CDC123
0.742369	0.768843	-0.0710375	-0.344298	0.861709	0.891687	0.0373137	0.181822	0.606601	0.686433	-0.0966382	-0.543148	0.291313	0.582358	-0.227658	-1.15683	0.422561	0.627872	-0.148646	-0.860498	0.405805	0.531059	0.188941	0.893893	0.819502	0.936428	-0.0552175	-0.238403	0.840036	0.909328	-0.0346652	-0.210778	0.0919569	0.314382	0.347248	2.0809	0.798946	0.90168	0.0545718	0.268629	0.770294	0.812666	0.0581837	0.305518	O75817	O75817	Ribonuclease P protein subunit p20	POP7
0.392154	0.430492	-0.197135	-0.921875	0.150604	0.220007	0.313539	1.64726	0.84281	0.88021	-0.0390762	-0.207062	0.374166	0.655928	0.16541	0.959916	0.339395	0.556216	0.189569	1.03773	0.264355	0.386132	0.217665	1.23109	0.85673	0.949353	-0.0326548	-0.188458	0.614741	0.753064	0.0926378	0.530617	0.672215	0.865438	0.111365	0.449012	0.690209	0.844061	0.0811814	0.422506	0.274059	0.361768	0.197225	1.20364	O75818	O75818	Ribonuclease P protein subunit p40	RPP40
3.54419e-05	0.0015	-0.160022	-10.8958	0.00423297	0.0211969	-0.0857925	-4.47098	0.00289222	0.0201864	-0.144849	-4.83611	0.299886	0.584317	-0.0397274	-1.13445	0.00511158	0.0470569	-0.141289	-4.29664	0.00154951	0.0174737	-0.137666	-5.47578	0.00211672	0.0455849	-0.108505	-5.14929	0.115566	0.260779	-0.0335677	-1.83883	0.00778187	0.116833	-0.15445	-4.29097	0.00925299	0.0611746	-0.0927071	-4.1112	0.134169	0.205948	-0.0452974	-1.731	O75821	O75821	Eukaryotic translation initiation factor 3 subunit G	EIF3G
0.34056	0.377222	0.0870788	1.03502	0.199092	0.274563	0.123903	1.44311	0.902628	0.925085	0.017887	0.127608	0.295924	0.583434	0.089684	1.14473	0.139271	0.311285	0.182853	1.70399	0.582031	0.683306	0.0542889	0.58157	0.203861	0.452913	0.123604	1.42563	0.127339	0.276842	0.151092	1.76878	0.111751	0.346315	0.2096	1.92817	0.555502	0.753935	0.0821265	0.631421	0.0945284	0.155587	0.156898	1.98377	O75822	O75822	Eukaryotic translation initiation factor 3 subunit J	EIF3J
0.135106	0.167912	0.0616524	1.72597	0.757116	0.807156	0.0131481	0.323749	0.689167	0.754648	0.0194995	0.419918	0.404403	0.679123	0.0340328	0.896734	0.194312	0.38923	-0.361229	-1.46103	0.918229	0.949012	0.00453448	0.107064	0.42904	0.711733	0.0567303	0.847852	0.46157	0.640487	0.0353863	0.786369	0.0395482	0.2027	0.108288	2.76609	0.0950995	0.231693	0.121172	2.05448	0.0447316	0.0875287	0.0928743	2.52914	O75832	O75832	26S proteasome non-ATPase regulatory subunit 10	PSMD10
0.5605	0.599751	0.0254619	0.616034	0.310344	0.39582	-0.0265164	-1.10787	0.626525	0.701367	-0.0184877	-0.512636	0.252121	0.54381	0.0453906	1.26697	0.615925	0.774545	-0.030437	-0.528801	0.125867	0.219055	0.0450726	1.77718	0.125687	0.333482	0.0418847	1.77821	0.995416	0.998666	-0.000195265	-0.00598844	0.452481	0.728215	0.0267162	0.814328	0.240045	0.440378	0.0409685	1.33299	0.686706	0.741464	-0.0112057	-0.423479	O75844	O75844	CAAX prenyl protease 1 homolog	ZMPSTE24
0.0172402	0.0338967	0.116436	3.2604	0.605252	0.67707	-0.0164688	-0.545234	0.0657878	0.125792	0.0859776	2.24616	0.514043	0.74886	-0.0459623	-0.693312	0.550245	0.728943	-0.0226851	-0.632735	0.0657761	0.138781	-0.0972626	-2.24629	0.415476	0.70176	0.0393531	0.874497	0.998463	0.999605	-0.000105143	-0.00200807	0.891118	0.971068	0.00744208	0.144009	0.327172	0.547695	0.0564559	1.08567	0.453415	0.541708	-0.0366116	-0.801482	O75874	O75874	Isocitrate dehydrogenase [NADP] cytoplasmic	IDH1
0.00642417	0.0178259	-0.238222	-4.0907	0.00331285	0.0189038	-0.284307	-4.70387	0.607324	0.687231	-0.0631015	-0.542031	0.00128712	0.0366022	-0.269628	-5.67678	0.023278	0.107802	-0.19544	-3.02396	0.124299	0.216842	-0.192205	-1.78624	0.533918	0.79187	-0.126919	-0.659727	0.536724	0.695422	0.0440216	0.655052	0.233749	0.521126	-0.192297	-1.35389	0.0149747	0.0738449	-0.258669	-3.63545	0.199987	0.278664	-0.0998719	-1.4398	O75880	O75880	Protein SCO1 homolog, mitochondrial	SCO1
0.00351336	0.011502	0.457213	4.64736	0.012008	0.0387427	0.335801	3.5544	0.0043819	0.0243112	0.44998	4.43871	0.0164065	0.128621	0.328532	3.30007	0.00193642	0.029404	0.507183	5.24106	0.0221338	0.071179	0.329246	3.06321	0.0484909	0.180198	0.276011	2.4695	0.416842	0.600757	0.0933015	0.871784	0.0768045	0.281733	0.269902	2.22335	0.0320199	0.115238	0.336815	2.94636	0.0148094	0.0440646	0.318871	3.38264	O75891	O75891	Cytosolic 10-formyltetrahydrofolate dehydrogenase	ALDH1L1
0.733687	0.761325	-0.0711565	-0.356473	0.459887	0.547335	0.161741	0.789474	0.105748	0.177931	-0.36563	-1.90287	0.714381	0.8793	0.0804565	0.383768	0.354731	0.569327	0.223769	1.00266	0.478774	0.595497	-0.169919	-0.755095	0.96852	0.990715	0.00862372	0.0411385	0.792298	0.884934	-0.0556109	-0.275331	0.946882	0.986916	-0.0160409	-0.070033	0.412324	0.63387	-0.219589	-0.893914	0.708686	0.762194	0.0876936	0.391882	O75909	O75909	Cyclin-K	CCNK
0.173558	0.206685	-0.102601	-1.54391	0.275085	0.355305	-0.043499	-1.20078	0.673438	0.742812	-0.0328591	-0.442784	0.742077	0.890963	-0.0353383	-0.344706	0.638915	0.790943	-0.0252938	-0.493929	0.0263884	0.0776956	0.095336	2.92704	0.00515872	0.0597633	0.197135	4.28825	0.195799	0.363028	-0.0634601	-1.45541	0.0204955	0.152946	0.133206	3.34254	0.150956	0.315375	-0.0954542	-1.69443	0.0458937	0.0890737	-0.0949814	-2.51015	O75915	O75915	PRA1 family protein 3	ARL6IP5
0.0917559	0.121649	-0.287085	-2.00525	0.239933	0.318588	-0.144786	-1.30428	0.354511	0.459508	-0.143397	-1.00316	0.525597	0.757177	-0.0457534	-0.673688	0.121166	0.284591	-0.1282	-1.80467	0.082614	0.162571	-0.285171	-2.08106	0.26688	0.538832	-0.17574	-1.22386	0.118392	0.265107	-0.0838143	-1.82139	0.0142196	0.137667	-0.288137	-3.68498	0.249392	0.452172	-0.274082	-1.30287	0.646998	0.710102	-0.0212772	-0.481829	O75925;O75928	O75925;O75928	E3 SUMO-protein ligase PIAS1;E3 SUMO-protein ligase PIAS2	PIAS1;PIAS2
0.782415	0.807252	-0.0113094	-0.288851	0.413328	0.499477	-0.0304074	-0.878775	0.5759	0.663087	-0.0230289	-0.591304	0.250142	0.542401	-0.0537021	-1.27292	0.877963	0.929367	0.00760055	0.160224	0.274186	0.395631	-0.0598965	-1.20328	0.109195	0.301709	-0.101725	-1.87974	0.270242	0.44768	-0.0667939	-1.21433	0.122104	0.366794	-0.0866827	-1.85915	0.491127	0.705617	-0.0375488	-0.742582	0.497288	0.578496	-0.0213137	-0.722292	O75934	O75934	Pre-mRNA-splicing factor SPF27	BCAS2
0.559253	0.597997	-0.0460052	-0.618055	0.263377	0.343557	-0.0999217	-1.2339	0.0945398	0.165238	-0.123645	-1.98369	0.0317179	0.178855	-0.185582	-2.78664	0.198346	0.391767	-0.116747	-1.44588	0.257206	0.378713	-0.120319	-1.25187	0.708758	0.882599	-0.0231402	-0.39178	0.906305	0.946431	-0.0109148	-0.122762	0.144443	0.401626	-0.132916	-1.72865	0.286063	0.497639	-0.0945199	-1.19391	0.387552	0.479789	0.0570722	0.931478	O75935	O75935	Dynactin subunit 3	DCTN3
0.713846	0.741965	-0.021656	-0.384529	0.260267	0.339804	0.0291057	1.24291	0.000506188	0.007125	0.118387	6.77287	0.792534	0.915047	-0.0188744	-0.27501	0.861628	0.917662	0.00950837	0.181931	0.451515	0.571146	-0.0298879	-0.805031	0.548778	0.801471	-0.0139477	-0.635139	0.153576	0.310554	-0.0633621	-1.63306	0.244578	0.533175	-0.0559127	-1.31825	0.0849565	0.216078	0.0867999	2.14335	0.0350365	0.0727096	0.0526953	2.71149	O75937	O75937	DnaJ homolog subfamily C member 8	DNAJC8
0.551096	0.58946	-0.0359819	-0.63134	0.899755	0.921477	-0.0114381	-0.131399	0.281894	0.381837	-0.344356	-1.18208	0.921073	0.969422	0.0131377	0.103324	0.76381	0.871882	0.0329685	0.314472	0.455164	0.574138	0.0470614	0.798225	0.978079	0.994685	0.00188088	0.0286416	0.764006	0.864827	0.0243695	0.314201	0.0294956	0.178578	-0.641586	-3.01765	0.542341	0.742241	0.0708586	0.653413	0.113667	0.179973	-0.137035	-1.85078	O75940	O75940	Survival of motor neuron-related-splicing factor 30	SMNDC1
0.0256771	0.0444531	-0.0886083	-2.94807	0.00490793	0.0223429	-0.138941	-4.33387	0.279003	0.378502	-0.0456011	-1.18997	0.0167828	0.12786	-0.108687	-3.2819	0.0241062	0.111352	-0.132746	-2.99684	0.00383391	0.0256528	-0.170381	-4.56419	0.41717	0.703279	-0.0356476	-0.871134	0.00806509	0.0538228	-0.137121	-3.89125	0.0103439	0.127142	-0.188294	-3.99801	0.0038476	0.0424471	-0.155258	-5.07595	0.00143927	0.014288	-0.159854	-5.55511	O75947	O75947	ATP synthase subunit d, mitochondrial	ATP5H
0.0366915	0.0587064	0.130613	2.67682	0.456748	0.544864	0.0379593	0.795283	0.447973	0.553559	0.0340679	0.811675	0.880437	0.953483	-0.00792551	-0.156944	0.343251	0.559169	-0.0380647	-1.0288	0.995319	0.997506	-0.000257492	-0.00611526	0.88292	0.959081	0.00955367	0.153655	0.148162	0.303142	-0.133656	-1.65912	0.365316	0.644116	-0.0515073	-0.995235	0.192304	0.375806	-0.0663799	-1.50645	0.11826	0.185082	-0.0728781	-1.8222	O75955	O75955	Flotillin-1	FLOT1
0.026932	0.0466158	0.316797	2.91138	0.257922	0.336995	0.159248	1.24977	0.681124	0.747582	-0.067484	-0.43158	0.659197	0.844572	0.0998377	0.463716	0.121212	0.284541	0.199517	1.8044	0.188155	0.299809	0.24396	1.48472	0.720309	0.88715	-0.0694534	-0.375354	0.735571	0.846976	0.0884677	0.353826	0.426781	0.708595	0.155844	0.864604	0.10916	0.253178	0.293835	1.94649	0.197663	0.276048	0.244167	1.44843	O75962;Q86VW2	O75962	Triple functional domain protein	TRIO
0.0327021	0.0532259	-0.176304	-2.7635	0.0386066	0.0819258	-0.154654	-2.63872	0.137579	0.218988	-0.0954025	-1.71284	0.670613	0.852753	-0.0258484	-0.446919	0.638467	0.790739	-0.0318806	-0.494603	0.283152	0.403132	-0.0773532	-1.17867	0.731223	0.895411	-0.0284183	-0.359939	0.244671	0.420568	-0.0889807	-1.28959	0.804892	0.934713	-0.0279504	-0.260465	0.0873346	0.220014	-0.13303	-2.12154	0.0142183	0.0423655	-0.19044	-3.41572	O75964	O75964	ATP synthase subunit g, mitochondrial	ATP5L
0.0149973	0.0304927	-0.200869	-3.37243	0.0160336	0.0470291	-0.153354	-3.31853	0.00541756	0.0260937	-0.188071	-4.24371	0.0787821	0.293414	-0.148172	-2.1154	0.116992	0.280429	-0.101508	-1.82998	0.305546	0.42868	-0.0535209	-1.11997	0.138152	0.354355	0.0773175	1.70983	0.320564	0.498027	-0.0761374	-1.0826	0.875049	0.967331	0.0169267	0.165479	0.281328	0.491852	-0.125076	-1.20724	0.138124	0.209332	-0.11051	-1.70998	O75976	O75976	Carboxypeptidase D	CPD
0.197034	0.232227	0.0785732	1.45078	0.243099	0.320838	0.058013	1.29443	0.42194	0.525821	-0.0449429	-0.861718	0.976965	0.993452	-0.00121379	-0.0300983	0.489602	0.683545	0.0338447	0.735807	0.867873	0.910806	-0.0100772	-0.17362	0.89982	0.964203	-0.00514007	-0.131314	0.249967	0.427141	0.0807695	1.27345	0.504278	0.764562	-0.0371095	-0.719095	0.0674213	0.184681	0.105362	2.32749	0.538443	0.617543	-0.0287728	-0.652194	O76003	O76003	Glutaredoxin-3	GLRX3
0.243944	0.280694	-0.05387	-1.29182	0.954139	0.967134	-0.00252938	-0.0599547	0.27575	0.37501	-0.0770643	-1.19894	0.420044	0.693577	0.0428348	0.865452	0.0366348	0.141092	0.141211	2.67798	0.0490476	0.112591	0.105216	2.46108	0.38521	0.675708	-0.0370209	-0.936397	0.54843	0.702847	0.0243123	0.63571	0.321636	0.602446	0.0993878	1.09953	0.0423456	0.134472	-0.131345	-2.70863	0.0781195	0.134748	-0.0881903	-2.12152	O76021	O76021	Ribosomal L1 domain-containing protein 1	RSL1D1
0.0157042	0.0314561	-0.492225	-3.33524	0.0608498	0.110824	-0.436595	-2.303	0.00244656	0.0183077	-0.413311	-5.00237	0.162723	0.437211	-0.188095	-1.59096	0.00891267	0.063225	-0.160634	-3.80527	0.105111	0.192523	-0.0819136	-1.90723	0.0108089	0.0807912	-0.124131	-3.64201	0.124133	0.272886	-0.32207	-1.7872	0.0264	0.1677	-0.137852	-3.11503	0.0676902	0.185172	-0.304826	-2.3243	0.00211985	0.0173333	-0.281987	-5.14778	O76024	O76024	Wolframin	WFS1
0.00244112	0.00981395	-0.331611	-5.00461	7.75446e-05	0.0064	-0.555467	-9.4999	0.000255913	0.00608511	-0.413333	-7.67508	0.0570689	0.244742	-0.131689	-2.34987	0.000355104	0.0147733	-0.440956	-7.23023	0.0221372	0.0710693	-0.178689	-3.06309	0.891023	0.961765	-0.0202918	-0.142932	0.00122943	0.0218209	-0.459558	-5.72727	0.10058	0.328913	-0.516033	-2.01051	0.000529221	0.024	-0.503023	-7.87951	0.00845019	0.0330743	-0.773622	-3.851	O76031	O76031	ATP-dependent Clp protease ATP-binding subunit clpX-like, mitochondrial	CLPX
0.280353	0.315081	0.0413508	1.18628	0.977302	0.986086	0.00140655	0.0296579	0.401246	0.503852	0.0454156	0.903156	0.826527	0.92992	-0.00607491	-0.22893	0.918935	0.954518	-0.00468326	-0.106134	0.615798	0.713791	-0.0153904	-0.528996	0.257082	0.526567	0.0534211	1.25224	0.937591	0.964377	-0.00363493	-0.0816366	0.312698	0.595379	0.067599	1.12235	0.67521	0.833739	0.0264705	0.444576	0.205131	0.282743	0.0360967	1.42104	O76071	O76071	Probable cytosolic iron-sulfur protein assembly protein CIAO1	CIAO1
0.160339	0.191826	0.0622013	1.60171	0.830259	0.864731	0.0092299	0.223907	0.179211	0.272795	-0.0669763	-1.52045	0.0304353	0.178009	0.0929706	2.81797	0.0933468	0.249693	0.0697222	1.99285	0.0589545	0.126529	0.0803657	2.3261	0.764136	0.908281	0.0107446	0.314022	0.295643	0.472153	0.0501609	1.14546	0.583292	0.818116	0.0194174	0.586058	0.53591	0.738712	0.0271966	0.664286	0.159799	0.233275	0.0551147	1.60416	O76094	O76094	Signal recognition particle subunit SRP72	SRP72
0.00323033	0.0109811	0.102174	4.72826	0.0412187	0.0854549	0.095645	2.58988	0.00886492	0.032839	0.147367	3.80987	0.568283	0.786502	0.0190234	0.603486	0.315984	0.530192	0.0515809	1.09384	0.139885	0.238299	-0.0683832	-1.7008	0.514561	0.779055	-0.0205557	-0.692426	0.664284	0.792277	-0.022203	-0.456213	0.249985	0.536502	-0.0347785	-1.301	0.0160147	0.0759208	0.136283	3.57171	0.156555	0.228716	0.0432591	1.61909	O94760	O94760	N(G),N(G)-dimethylarginine dimethylaminohydrolase 1	DDAH1
0.301756	0.337653	-0.304873	-1.12964	0.559888	0.637811	0.141128	0.617026	0.509509	0.607871	0.159545	0.701091	0.473645	0.727261	0.179395	0.764336	0.307781	0.521673	0.253458	1.11431	0.77144	0.839881	0.0733621	0.303937	0.280877	0.559648	0.271104	1.18485	0.291371	0.468501	0.263235	1.15668	0.270825	0.556614	0.347358	1.23755	0.843773	0.925034	0.06258	0.207545	0.674491	0.73152	0.100923	0.441246	O94766;Q9NPZ5	O94766	Galactosylgalactosylxylosylprotein 3-beta-glucuronosyltransferase 3	B3GAT3
0.00348674	0.0115252	-0.190171	-4.65465	0.0568452	0.106726	-0.094533	-2.35274	0.150988	0.236255	-0.0699894	-1.6454	0.0904069	0.315367	-0.0598304	-2.01594	0.849379	0.914298	-0.00843024	-0.198273	0.0148145	0.0528696	-0.135583	-3.38236	0.0268221	0.133023	-0.0823839	-2.91452	0.189966	0.356027	-0.0704391	-1.47768	0.0978401	0.325468	-0.0734231	-2.03217	0.0539293	0.158132	-0.105526	-2.50846	0.00460686	0.0260406	-0.134776	-4.39223	O94776	O94776	Metastasis-associated protein MTA2	MTA2
1.23331e-05	0	-0.93861	-13.0762	5.40262e-05	0.00724528	-1.09033	-10.1227	0.00154938	0.0139163	-0.714463	-5.47587	0.007065	0.0819394	-0.790871	-4.00668	0.00010652	0.00930233	-0.661097	-8.98119	0.000443053	0.0106966	-0.745367	-6.94191	0.00187022	0.0446531	-0.504506	-5.27721	0.000558092	0.0133793	-0.84006	-6.65111	0.000225761	0.0452	-0.520048	-9.4352	0.000303474	0.0186471	-0.657825	-8.86642	0.000725566	0.010534	-0.799529	-6.33233	O94813	O94813	Slit homolog 2 protein;Slit homolog 2 protein N-product;Slit homolog 2 protein C-product	SLIT2
0.0240252	0.0423633	-0.211208	-2.99945	0.569082	0.646123	-0.0194535	-0.602203	0.558738	0.650852	0.0220337	0.618891	0.227409	0.515682	-0.0239685	-1.34442	0.343663	0.558876	0.02595	1.02785	0.137882	0.234893	0.0588372	1.71124	0.0540147	0.19208	0.0830972	2.39016	0.495506	0.665738	-0.0229733	-0.725413	0.590634	0.822139	0.0147236	0.5743	0.216124	0.407514	0.0467347	1.41535	0.682976	0.73857	-0.0097208	-0.428888	O94826	O94826	Mitochondrial import receptor subunit TOM70	TOMM70A
0.170451	0.203452	0.153472	1.55711	0.369331	0.453062	-0.0977721	-0.970383	0.0157461	0.0500773	-0.302886	-3.33309	0.564394	0.783293	-0.0767057	-0.609743	0.236557	0.43691	0.125089	1.31491	0.0556893	0.122881	0.234897	2.36778	0.0212994	0.112478	0.266908	3.09325	0.514261	0.682333	0.0652664	0.692939	0.829888	0.945257	0.0440115	0.226355	0.180562	0.355385	-0.204025	-1.55545	0.486021	0.570507	0.063556	0.742153	O94832	O94832	Unconventional myosin-Id	MYO1D
0.781645	0.806861	-0.0563775	-0.289907	0.865297	0.894277	0.0383112	0.177046	0.0954393	0.165844	0.272658	1.97685	0.804887	0.918253	-0.0585955	-0.258192	0.454079	0.655256	0.166327	0.800244	0.239939	0.35954	0.171435	1.30426	0.117894	0.320077	0.339992	1.82443	0.971085	0.98344	0.00582004	0.0377848	0.562406	0.801954	0.127289	0.620019	0.2576	0.46148	0.221829	1.27727	0.389413	0.48088	0.129078	0.927584	O94842;O94900;O15405	O94842	TOX high mobility group box family member 4	TOX4
0.0771582	0.105582	0.0684047	2.13048	0.0994961	0.160687	-0.0937235	-1.94682	0.0402713	0.0886981	-0.147238	-2.6072	0.73918	0.890928	-0.0262446	-0.348763	0.253293	0.460435	-0.0557976	-1.26347	0.427271	0.550281	-0.0400178	-0.851292	0.61219	0.837539	-0.0173597	-0.534533	0.222776	0.399227	-0.0908434	-1.35978	0.0871004	0.30322	-0.105471	-2.12366	0.0293148	0.111037	-0.119639	-3.02302	0.3221	0.40934	-0.0506868	-1.07886	O94874	O94874	E3 UFM1-protein ligase 1	UFL1
0.80245	0.82657	0.0545111	0.261503	0.445259	0.532928	0.146766	0.816793	0.367561	0.472583	0.165747	0.974244	0.902276	0.962302	0.0240014	0.128073	0.502606	0.69468	0.125739	0.713025	0.479291	0.595951	0.140938	0.754166	0.709064	0.882567	0.068803	0.391343	0.6649	0.792828	0.0795431	0.455307	0.749622	0.911314	0.0869844	0.337254	0.440122	0.661113	0.17365	0.838227	0.483321	0.568023	0.128997	0.746959	O94880	O94880	PHD finger protein 14	PHF14
0.690874	0.719664	0.0248539	0.417452	0.0320841	0.0733054	0.121517	2.77794	0.0740324	0.137186	0.120687	2.16044	0.473901	0.727405	-0.12847	-0.763873	0.0573072	0.186621	0.12535	2.34682	0.86786	0.911052	0.016237	0.173639	0.0137545	0.0916571	0.18666	3.44275	0.499848	0.667731	-0.09973	-0.717823	0.364583	0.643311	-0.201509	-0.996897	0.908521	0.958047	-0.0152829	-0.120843	0.0135697	0.0403801	0.21774	3.4538	O94888	O94888	UBX domain-containing protein 7	UBXN7
0.0117044	0.0258544	-0.176829	-3.57564	0.359895	0.447207	-0.0586042	-0.991127	0.63062	0.705415	-0.0299752	-0.506431	0.861864	0.94644	-0.00870848	-0.181616	0.142743	0.314798	0.102427	1.68615	0.0665689	0.14013	0.0817273	2.23757	0.356295	0.640831	0.0609342	0.999155	0.0768918	0.198809	-0.106192	-2.13298	0.0779803	0.28515	0.187335	2.21127	0.194882	0.379912	-0.138689	-1.49608	0.801107	0.839848	-0.0119778	-0.263328	O94901	O94901	SUN domain-containing protein 1	SUN1
0.0136287	0.027914	0.250125	3.45026	0.593578	0.666409	-0.105304	-0.563398	0.056612	0.114446	0.163044	2.35575	0.792393	0.915188	-0.0397094	-0.275201	0.319764	0.5344	0.110197	1.08455	0.0806332	0.159216	0.17403	2.0986	0.199541	0.447496	-0.205437	-1.44145	0.169698	0.332708	-0.255924	-1.56034	0.125009	0.371942	-0.233954	-1.84086	0.503161	0.714659	-0.0867794	-0.721072	0.0303391	0.0666547	0.200083	2.82038	O94903	O94903	Proline synthase co-transcribed bacterial homolog protein	PROSC
0.274271	0.310187	-0.0488911	-1.20305	0.0543421	0.103888	-0.0966833	-2.38572	0.791863	0.840331	-0.010814	-0.275925	0.00357788	0.0557297	-0.192072	-4.62995	0.972928	0.984938	0.00145149	0.0353752	0.0695627	0.143833	-0.0917842	-2.20561	0.130522	0.339051	-0.0537994	-1.75093	0.0471831	0.144357	-0.0805752	-2.48967	0.0253762	0.164838	-0.133127	-3.1501	0.000884081	0.0228718	-0.210164	-7.05537	0.253356	0.338409	-0.0477393	-1.26328	O94905	O94905	Erlin-2	ERLIN2
0.0716265	0.0992862	-0.0503337	-2.18439	0.00770271	0.030093	-0.124707	-3.93113	0.057346	0.114875	-0.0929918	-2.34632	0.173675	0.451394	-0.0701475	-1.54342	0.202408	0.395912	0.0273342	1.43092	0.0826373	0.162589	-0.0581448	-2.08085	0.0116981	0.0838728	-0.0744004	-3.57608	0.207864	0.381538	-0.0379412	-1.41124	0.067701	0.261579	-0.190924	-2.32417	0.263517	0.469039	-0.0381643	-1.25928	0.306268	0.39578	-0.03369	-1.11814	O94906	O94906	Pre-mRNA-processing factor 6	PRPF6
0.306138	0.342372	-0.167289	-1.11847	0.0724441	0.126528	-0.29097	-2.17616	0.897099	0.920558	-0.0132593	-0.134905	0.997299	0.998566	0.000509143	0.00352805	0.202382	0.396134	-0.242437	-1.43101	0.741834	0.818436	-0.0764421	-0.345046	0.0356114	0.148337	-0.330488	-2.69925	0.806166	0.893229	0.0475638	0.256455	0.515458	0.77358	-0.100079	-0.699462	0.0982493	0.237342	-0.171553	-2.0289	0.0829351	0.141294	-0.415363	-2.07825	O94919	O94919	Endonuclease domain-containing 1 protein	ENDOD1
0.588086	0.624625	0.0262051	0.572014	0.687828	0.748307	0.0197861	0.421854	0.126582	0.204782	0.0857153	1.77309	0.0682332	0.273924	0.119037	2.21962	0.0484538	0.167468	0.187498	2.47006	0.0526595	0.116958	0.117833	2.40881	0.194834	0.442952	0.0739422	1.45905	0.442395	0.623434	0.0429776	0.822217	0.0781594	0.284821	0.144495	2.20944	0.0447578	0.139101	0.142979	2.66234	0.353147	0.443177	0.0525336	1.00623	O94925	O94925	Glutaminase kidney isoform, mitochondrial	GLS
0.083774	0.112699	0.183755	2.07098	NaN	1	0	NaN	NaN	1	0	NaN	NaN	1	0	NaN	0.768243	0.875193	-0.0581175	-0.308347	0.00898366	0.041507	0.279343	3.79849	NaN	1	0	NaN	0.032082	0.113359	0.236348	2.77799	NaN	1	0	NaN	0.0730433	0.194525	0.245845	2.26336	0.0608919	0.110904	0.377721	2.30249	O94927	O94927	HAUS augmin-like complex subunit 5	HAUS5
0.48858	0.528378	-0.180879	-0.737615	0.404235	0.489058	0.134548	0.897074	0.486942	0.588846	-0.134411	-0.740518	0.941659	0.976892	-0.0167145	-0.0763033	0.495101	0.688191	-0.15453	-0.726124	0.485539	0.601461	0.131959	0.74301	0.599991	0.829869	0.105209	0.553395	0.588086	0.736426	-0.117254	-0.572015	0.787154	0.92807	-0.108889	-0.284887	0.893324	0.947143	-0.0306952	-0.141068	0.474833	0.561252	-0.171595	-0.762189	O94966	O94966	Ubiquitin carboxyl-terminal hydrolase 19	USP19
0.385837	0.424433	-0.0221326	-0.935079	0.0688176	0.12256	0.0576649	2.21343	0.00605511	0.0268	0.127476	4.14347	0.0118907	0.109422	0.0919259	3.56254	0.0127564	0.0714256	0.0796757	3.5045	0.00565386	0.0302594	0.102161	4.20508	0.0529877	0.191213	0.0698431	2.40424	0.170267	0.332822	0.0399842	1.5579	0.175286	0.449236	0.048536	1.57849	0.0422466	0.134222	0.0760345	2.71059	0.00707006	0.0309202	0.0874877	4.00606	O94973	O94973	AP-2 complex subunit alpha-2	AP2A2
0.953423	0.962509	0.00381279	0.0608915	0.761747	0.81047	-0.0194461	-0.317328	0.29407	0.393807	-0.0788574	-1.14957	0.275589	0.56909	0.0738208	1.19939	0.217321	0.415262	-0.0865424	-1.37823	0.833453	0.886386	-0.0142429	-0.219613	0.601676	0.829479	0.0339754	0.550778	0.386748	0.571326	0.0643699	0.933164	0.673441	0.866419	0.0339665	0.447196	0.455046	0.671742	0.056698	0.809431	0.755809	0.79882	-0.0202253	-0.325563	O94979	O94979	Protein transport protein Sec31A	SEC31A
0.00660124	0.0181889	0.136828	4.06658	0.0918683	0.151575	-0.0659603	-2.00437	0.73913	0.799129	-0.0318303	-0.348833	0.288388	0.579765	-0.168956	-1.1646	0.253806	0.460387	0.103449	1.26194	0.651049	0.741955	-0.0291324	-0.475795	0.853309	0.947569	0.0133014	0.193022	0.75898	0.86206	0.0326717	0.321162	0.211231	0.495965	-0.434363	-1.43325	0.302054	0.518889	0.0633781	1.15028	0.521996	0.600602	-0.0142378	-0.679774	O94992;Q96MH2	O94992	Protein HEXIM1	HEXIM1
0.0849181	0.114257	-0.157977	-2.06118	0.535991	0.618918	-0.0391066	-0.656272	0.353844	0.459712	0.0731289	1.00466	0.564235	0.783389	-0.0322061	-0.609999	0.78734	0.885498	-0.0188321	-0.282107	0.264949	0.386973	0.0693827	1.22938	0.517774	0.780518	0.0325929	0.686944	0.606221	0.747841	0.0348718	0.543735	0.963903	0.989582	-0.00381029	-0.0475663	0.401362	0.624579	-0.0489308	-0.916681	0.220184	0.302006	0.0827104	1.36849	O95071	O95071	E3 ubiquitin-protein ligase UBR5	UBR5
0.0481525	0.0726738	-0.1305	-2.47466	0.0056989	0.0248403	-0.19621	-4.19793	0.0176403	0.0532913	-0.322146	-3.2421	0.0313906	0.179284	-0.146305	-2.7945	0.610213	0.772496	0.0230587	0.537576	0.561335	0.667522	-0.0391014	-0.614684	0.398945	0.689056	-0.0511398	-0.907863	0.988007	0.993217	-0.00131798	-0.0156682	0.0264071	0.16732	-0.246498	-3.1148	0.078727	0.204596	-0.099638	-2.20369	0.100852	0.164429	-0.311314	-1.93706	O95104	O95104	Splicing factor, arginine/serine-rich 15	SCAF4
0.0175659	0.0344709	-0.55057	-3.24547	0.097353	0.157765	-0.357288	-1.96253	0.0681733	0.128092	-0.208882	-2.22026	0.0403942	0.201224	-0.58197	-2.60493	0.101201	0.259424	-0.502053	-1.93457	0.0723046	0.147348	-0.251768	-2.17756	0.0245666	0.125793	-0.743552	-2.9822	0.0633912	0.173133	-0.499773	-2.27317	0.386975	0.663508	-0.130508	-0.947322	0.0144607	0.0733333	-0.690989	-3.66885	0.0403124	0.0827665	-0.226964	-2.60644	O95139	O95139	NADH dehydrogenase [ubiquinone] 1 beta subcomplex subunit 6	NDUFB6
0.108928	0.13954	-0.423902	-1.8815	0.0110133	0.0364608	-0.258844	-3.62634	0.0179955	0.0540938	-0.357754	-3.22623	0.155804	0.427423	-0.35133	-1.62259	0.0379002	0.14117	-0.123668	-2.65253	0.00402205	0.025396	-0.20042	-4.51895	0.000285494	0.0577143	-0.256059	-7.52408	0.00327612	0.0307788	-0.282362	-4.71464	0.033453	0.185012	-0.54023	-2.90863	0.0676288	0.185133	-0.282448	-2.32503	0.0911374	0.150801	-0.351036	-2.01014	O95140	O95140	Mitofusin-2	MFN2
0.220855	0.255638	0.105259	1.36623	NaN	1	0	NaN	NaN	1	0	NaN	0.221344	0.509549	0.0706025	1.36458	0.869024	0.923804	0.0211631	0.172091	0.304254	0.427229	0.17824	1.12325	NaN	1	0	NaN	NaN	1	0	NaN	NaN	1	0	NaN	0.177437	0.3515	0.134434	1.56901	0.0639775	0.115346	0.144511	2.26647	O95155	O95155	Ubiquitin conjugation factor E4 B	UBE4B
0.621811	0.657315	-0.0721426	-0.519807	0.269606	0.349344	-0.291619	-1.21613	0.0312216	0.0753748	0.313175	2.7986	0.460714	0.721756	-0.193278	-0.787948	0.19541	0.390085	0.219326	1.45688	0.967157	0.982318	0.00657201	0.0429217	0.760636	0.90631	-0.104831	-0.318867	0.467669	0.646275	0.103303	0.77519	0.313271	0.595679	0.14665	1.12087	0.975584	0.985763	0.00532174	0.0321658	0.511945	0.592436	0.136588	0.696906	O95159	O95159	Zinc finger protein-like 1	ZFPL1
0.145372	0.176561	-0.0588918	-1.67291	0.606427	0.678025	-0.032289	-0.543417	0.0108139	0.0372891	-0.124961	-3.64162	0.494104	0.742133	-0.0341153	-0.727874	0.766416	0.873569	-0.0123405	-0.31087	0.569493	0.674568	-0.0359647	-0.601543	0.585282	0.822112	0.0449953	0.576433	0.113348	0.257312	-0.117648	-1.85281	0.107436	0.341702	-0.280158	-1.95892	0.265119	0.471306	-0.0877657	-1.25447	0.328518	0.416879	-0.0503485	-1.06339	O95163	O95163	Elongator complex protein 1	IKBKAP
0.00126106	0.00626347	-0.681273	-5.69926	0.00634464	0.0266611	-0.74708	-4.10178	0.00665168	0.0281023	-0.786564	-4.05984	1.23016e-07	0	-1.01775	-28.5207	0.0119122	0.0706267	-0.584129	-3.56104	0.0737164	0.14975	-0.342701	-2.16354	0.118816	0.320617	-0.330459	-1.81881	0.0111897	0.0636032	-0.493481	-3.61307	0.00918425	0.126838	-0.721277	-4.11885	0.00533893	0.0477342	-0.845878	-4.69962	0.0391374	0.0809889	-0.436411	-2.62851	O95167	O95167	NADH dehydrogenase [ubiquinone] 1 alpha subcomplex subunit 3	NDUFA3
0.00363606	0.0116935	-0.980067	-4.61455	0.00990197	0.0355979	-0.741829	-3.71575	0.000566635	0.00691429	-1.03902	-6.63232	0.00325342	0.0518298	-0.920976	-4.72136	5.56404e-06	0	-0.937685	-14.9844	0.000327089	0.0095122	-0.875365	-7.33977	0.000668301	0.03816	-0.623841	-6.43088	0.0146611	0.073784	-0.697194	-3.3908	8.60591e-05	0.0404	-0.806749	-11.5299	0.0060188	0.048795	-1.01644	-4.56692	3.13729e-08	0	-0.970676	-35.857	O95168	O95168	NADH dehydrogenase [ubiquinone] 1 beta subcomplex subunit 4	NDUFB4
0.000144714	0.0021037	-0.600021	-8.50434	0.000419013	0.0111818	-0.717425	-7.0137	1.60589e-06	0	-0.528612	-18.5053	0.00346506	0.0540548	-0.587706	-4.66063	0.0100855	0.0659639	-0.663302	-3.70024	0.0360996	0.09578	-0.528503	-2.68902	0.000136602	0.0965	-0.515177	-8.59239	0.00225196	0.0281768	-0.46539	-5.08611	0.000866102	0.06375	-0.648131	-7.08689	5.46451e-05	0.0196364	-0.494133	-12.6599	0.00065179	0.0103696	-0.602336	-6.4611	O95169	O95169	NADH dehydrogenase [ubiquinone] 1 beta subcomplex subunit 8, mitochondrial	NDUFB8
0.00100319	0.0061806	-0.705705	-5.95519	0.0154792	0.0456898	-0.62977	-3.34688	0.00558682	0.0266462	-0.70857	-4.21585	0.000451723	0.0168667	-0.679802	-6.91711	0.00530259	0.0468438	-0.678443	-4.26319	3.82604e-05	0.0017931	-0.88803	-10.7516	0.00379964	0.0539718	-0.518486	-4.5727	6.81873e-05	0.00533333	-0.754709	-9.71746	0.000196447	0.0406316	-0.789997	-9.7139	0.000856555	0.0224483	-0.816526	-7.10395	3.78213e-05	0.0064186	-0.75995	-10.7732	O95182	O95182	NADH dehydrogenase [ubiquinone] 1 alpha subcomplex subunit 7	NDUFA7
0.145452	0.176586	-0.0606532	-1.67252	0.28696	0.367736	-0.0355146	-1.16841	0.101379	0.173887	0.125588	1.9333	0.711275	0.879601	-0.0263195	-0.388189	0.0943701	0.251551	0.0602939	1.98498	0.700019	0.783135	-0.0174766	-0.404286	0.992312	0.996972	0.00056529	0.0100433	0.0238718	0.0973959	0.0933466	3.00442	0.0923079	0.315285	0.0875255	2.0779	0.81247	0.907961	-0.015423	-0.250087	0.510948	0.591624	-0.0277512	-0.698617	O95197	O95197	Reticulon-3	RTN3
0.000111151	0.00193443	-0.19749	-8.91361	0.000546584	0.010525	-0.245067	-6.67695	0.00391559	0.0226503	-0.171826	-4.54425	0.0245882	0.162145	-0.125342	-2.98152	7.47001e-05	0.00663415	-0.217472	-9.56267	0.00199066	0.0179898	-0.144029	-5.21246	0.735567	0.897589	-0.00680804	-0.353831	3.84269e-05	0.00438095	-0.16044	-10.7434	0.147606	0.407279	-0.149819	-1.71184	0.00104564	0.0241846	-0.233338	-6.80229	4.68849e-05	0.00530769	-0.235966	-10.3769	O95202	O95202	LETM1 and EF-hand domain-containing protein 1, mitochondrial	LETM1
0.527463	0.566056	0.0259132	0.670545	0.0955615	0.155587	0.0496817	1.97593	0.274532	0.374011	0.0626535	1.20232	0.104081	0.338546	0.074959	1.91433	0.259784	0.468019	0.0443919	1.24432	0.164706	0.270625	-0.0916078	-1.58213	0.280074	0.558774	-0.0297604	-1.18704	0.375167	0.559079	-0.0252376	-0.957764	0.0441822	0.213557	-0.110037	-2.67313	0.199936	0.386863	0.0874014	1.47614	0.70361	0.757271	0.017894	0.399139	O95218	O95218	Zinc finger Ran-binding domain-containing protein 2	ZRANB2
0.963234	0.968952	-0.00361633	-0.0480524	0.380204	0.465109	-0.112668	-0.946993	0.301024	0.401872	-0.185407	-1.13152	0.291976	0.582013	0.1331	1.15508	0.14203	0.314216	-0.221218	-1.68978	0.19447	0.308247	0.120049	1.46043	0.675535	0.87079	-0.0386782	-0.439722	0.889335	0.936504	-0.00829387	-0.145164	0.226229	0.51601	0.168437	1.37956	0.70312	0.851568	0.0705519	0.4037	0.223847	0.306315	0.0821359	1.3562	O95219	O95219	Sorting nexin-4	SNX4
NaN	1	0	NaN	0.221374	0.295651	0.110979	1.36448	0.707369	0.770608	0.0267872	0.393762	NaN	1	0	NaN	NaN	1	0	NaN	NaN	1	0	NaN	NaN	1	0	NaN	NaN	1	0	NaN	NaN	1	0	NaN	0.933985	0.969735	0.0208074	0.0870837	0.66978	0.727422	0.0489413	0.44814	O95229	O95229	ZW10 interactor	ZWINT
0.131817	0.164409	-0.052115	-1.7438	0.155917	0.227258	-0.0545061	-1.62206	0.273984	0.373934	-0.0403173	-1.20384	0.396806	0.670243	-0.0370595	-0.912258	0.771141	0.877307	0.00999045	0.30435	0.27163	0.394012	-0.0533869	-1.21043	0.732864	0.896452	0.00989413	0.357629	0.46659	0.645425	-0.0382905	-0.77716	0.198912	0.478652	-0.0680633	-1.48014	0.157116	0.324975	-0.090685	-1.66341	0.180158	0.258695	-0.039206	-1.51659	O95232	O95232	Luc7-like protein 3	LUC7L3
0.660039	0.693077	0.0481051	0.462473	0.743946	0.79684	0.0256884	0.342092	0.456082	0.561402	0.0638549	0.796518	0.442111	0.707921	-0.152545	-0.822755	0.488793	0.683025	-0.0587298	-0.737238	0.643122	0.734242	-0.0433728	-0.487621	0.439913	0.720397	-0.0899087	-0.826938	0.116014	0.261389	-0.206598	-1.83603	0.834912	0.948116	0.0484671	0.219538	0.918638	0.962979	0.0115418	0.107413	0.907511	0.932373	0.0104432	0.121172	O95235	O95235	Kinesin-like protein KIF20A	KIF20A
0.168854	0.201657	0.0949793	1.56399	0.707771	0.765439	0.0236423	0.393188	0.687198	0.75338	0.0242854	0.422767	0.920527	0.969054	-0.0123799	-0.104041	0.474298	0.67174	0.0393503	0.763155	0.0418197	0.102853	0.137797	2.57911	0.367488	0.656165	0.0560715	0.974401	0.277694	0.453999	0.075808	1.19357	0.198542	0.47807	0.104698	1.48159	0.829741	0.91849	0.0163338	0.226554	0.948413	0.963622	-0.0103927	-0.0674523	O95239;Q6ZMV9	O95239	Chromosome-associated kinesin KIF4A	KIF4A
0.692434	0.720996	0.0854912	0.4152	0.407814	0.493271	0.0736988	0.889835	0.715664	0.779235	-0.0817722	-0.381945	0.994476	0.997833	-0.000923038	-0.00721718	0.681595	0.820185	-0.0344965	-0.430895	0.0165171	0.0577608	0.206523	3.29468	0.918413	0.972158	0.00868714	0.106821	0.387561	0.571818	-0.0813503	-0.931459	0.402114	0.681152	0.0709391	0.915104	0.599062	0.784257	-0.0521858	-0.560913	0.988182	0.991641	0.0013926	0.0154393	O95248	O95248	Myotubularin-related protein 5	SBF1
0.278615	0.313061	-0.138263	-1.19104	0.0340789	0.0754088	-0.243278	-2.73237	0.0133002	0.0435835	-0.520912	-3.47022	0.446093	0.709831	-0.154878	-0.815217	0.514673	0.702018	-0.1709	-0.692234	0.38634	0.513187	-0.168096	-0.934021	0.292482	0.573985	-0.091223	-1.15375	0.515424	0.68218	-0.124164	-0.690951	0.75783	0.913954	-0.0299875	-0.325715	0.729966	0.867793	-0.0436058	-0.365109	0.110279	0.175785	-0.207808	-1.87261	O95249	O95249	Golgi SNAP receptor complex member 1	GOSR1
0.502436	0.54218	0.125641	0.71332	0.572731	0.648985	-0.124943	-0.59636	0.120885	0.196351	-0.330644	-1.80635	0.562879	0.781942	-0.171848	-0.612188	0.6745	0.815544	0.0757654	0.441233	0.510193	0.623632	0.120654	0.699914	0.984575	0.995917	-0.00415373	-0.0201521	0.556179	0.709132	-0.183681	-0.623047	0.559218	0.800983	-0.183327	-0.625274	0.724148	0.865837	-0.0845418	-0.373416	0.916902	0.940933	0.0244821	0.108809	O95251	O95251	Histone acetyltransferase KAT7	KAT7
0.470314	0.510466	-0.291004	-0.770375	0.881149	0.906621	-0.060092	-0.156001	0.262317	0.361367	-0.330428	-1.23696	0.120545	0.369704	-0.482097	-1.80838	0.795048	0.889122	-0.0945407	-0.271579	0.145173	0.244444	-0.461497	-1.67391	0.222488	0.479626	-0.379883	-1.36074	0.610013	0.749066	-0.218516	-0.537884	0.244589	0.532931	-0.407006	-1.31821	0.368194	0.58874	-0.335147	-0.988737	0.484924	0.569785	-0.239573	-0.744103	O95260	O95260	Arginyl-tRNA--protein transferase 1	ATE1
0.0457426	0.069476	-0.0683305	-2.51259	0.0053705	0.0235785	-0.157892	-4.25163	0.0115802	0.04	-0.117408	-3.5845	0.0317056	0.179099	-0.0580516	-2.78693	0.393889	0.603638	0.0268719	0.918278	0.62798	0.724118	0.021759	0.510429	0.176672	0.419364	-0.0777962	-1.5309	0.015298	0.07381	-0.0732925	-3.35638	0.00832077	0.118792	-0.192943	-4.22088	0.0485998	0.146236	-0.0722907	-2.59402	0.0118156	0.0374469	-0.112638	-3.56779	O95292	O95292	Vesicle-associated membrane protein-associated protein B/C	VAPB
0.793431	0.818042	0.0457329	0.273785	0.377765	0.46218	0.168071	0.952194	0.660891	0.73007	0.0753586	0.461214	0.960294	0.982913	-0.0107031	-0.0518983	0.0624804	0.194568	-0.338955	-2.28371	0.828651	0.883901	-0.0547906	-0.226071	0.500965	0.768208	0.117607	0.715878	0.705571	0.82365	-0.0888336	-0.396332	0.360667	0.640707	0.143699	1.00582	0.576012	0.768437	0.125762	0.597808	0.422357	0.512288	0.12669	0.8609	O95295	O95295	SNARE-associated protein Snapin	SNAPIN
0.140379	0.172273	-0.15128	-1.69825	0.29138	0.371728	-0.187483	-1.15666	0.691348	0.756494	-0.0416406	-0.416766	0.146559	0.414298	-0.306496	-1.66702	0.693909	0.824708	-0.0496839	-0.413073	0.432747	0.555806	-0.118448	-0.840678	0.773914	0.914099	-0.0336522	-0.30053	0.279863	0.455452	-0.199949	-1.18762	0.344546	0.624299	-0.106243	-1.04344	0.0691534	0.18787	-0.279771	-2.30714	0.335097	0.421795	-0.0895214	-1.04779	O95297	O95297	Myelin protein zero-like protein 1	MPZL1
0.120308	0.152951	-0.367885	-1.8098	0.071901	0.12657	-0.482069	-2.18162	0.230728	0.326357	-0.290226	-1.3336	0.109713	0.351035	-0.386291	-1.87632	0.162504	0.347494	-0.366823	-1.59194	0.24885	0.368974	-0.295616	-1.27683	0.120671	0.324083	-0.421111	-1.80763	0.151641	0.308039	-0.371421	-1.64227	0.392622	0.669203	-0.227742	-0.935187	0.174482	0.347949	-0.426997	-1.58205	0.152158	0.225531	-0.407905	-1.6398	O95298;E9PQ53	O95298;E9PQ53	NADH dehydrogenase [ubiquinone] 1 subunit C2;NADH dehydrogenase [ubiquinone] 1 subunit C2, isoform 2	NDUFC2;NDUFC2-KCTD14
0.00545286	0.0161172	-0.700021	-4.23782	0.00354775	0.0193573	-0.856454	-4.63804	0.00171801	0.0149189	-0.662314	-5.36618	0.00288208	0.0495267	-0.53701	-4.83956	0.000655905	0.0161569	-0.483019	-6.45349	0.00706152	0.0365445	-0.391515	-4.00712	0.0142806	0.09235	-0.540125	-3.41216	0.0018148	0.0270123	-0.547342	-5.30862	0.0373161	0.195941	-0.459792	-2.81527	0.00971906	0.0621714	-0.513831	-4.06105	0.0194826	0.0501713	-0.668671	-3.16333	O95299	O95299	NADH dehydrogenase [ubiquinone] 1 alpha subcomplex subunit 10, mitochondrial	NDUFA10
0.13936	0.171811	-0.312899	-1.70353	0.696687	0.756975	-0.0850378	-0.409073	0.482236	0.583731	-0.171162	-0.748895	0.614808	0.813603	-0.13657	-0.530514	0.384255	0.59575	-0.216393	-0.93841	0.235367	0.353136	0.231724	1.3187	0.889006	0.961895	-0.0415293	-0.145599	0.33164	0.510549	-0.221157	-1.05596	0.198031	0.478173	0.316042	1.48359	0.699696	0.850719	-0.0886281	-0.40867	0.755549	0.798851	0.0693005	0.325924	O95302;Q75LS8	O95302	Peptidyl-prolyl cis-trans isomerase FKBP9	FKBP9
0.808539	0.831989	0.0151994	0.253237	0.0273158	0.0672365	0.097944	2.90052	0.0451768	0.0959036	0.163121	2.52181	0.614761	0.814097	-0.0992432	-0.530586	0.200866	0.393711	0.060689	1.43657	0.00397365	0.0254644	0.23744	4.53036	0.0109028	0.0805818	0.188371	3.63477	0.510366	0.677873	-0.0213109	-0.699617	0.000703787	0.0584889	0.264758	7.41204	0.00260192	0.0362667	0.205327	5.55355	0.0503727	0.0955174	0.108124	2.44144	O95319	O95319	CUGBP Elav-like family member 2	CELF2
0.00312946	0.0111453	0.1311	4.75904	0.00262859	0.0178278	0.140369	4.93062	0.00347887	0.0224918	0.165735	4.65682	0.176755	0.455804	0.071147	1.53056	0.10991	0.270346	0.0710588	1.87503	0.456631	0.575035	-0.0251477	-0.7955	0.302658	0.583623	-0.0254443	-1.12733	0.857886	0.918481	-0.00797057	-0.186916	0.498719	0.760407	-0.0552638	-0.728969	0.0776412	0.202807	0.115424	2.21473	0.0106392	0.0367341	0.125698	3.65527	O95336	O95336	6-phosphogluconolactonase	PGLS
0.0213334	0.0397031	0.175129	3.092	0.0154285	0.0457574	0.0844251	3.34952	0.00932432	0.0337366	0.180286	3.76674	0.549359	0.772973	-0.0470904	-0.634185	0.0444116	0.156785	0.0943023	2.53446	0.660678	0.749423	-0.0256523	-0.461529	0.614907	0.839914	0.0574229	0.530362	0.472619	0.650227	0.0378888	0.766192	0.730308	0.901683	-0.0259711	-0.364621	0.00189629	0.0312889	0.262982	5.96415	0.01005	0.036354	0.209412	3.70322	O95340	O95340	Bifunctional 3-phosphoadenosine 5-phosphosulfate synthase 2;Sulfate adenylyltransferase;Adenylyl-sulfate kinase	PAPSS2
0.0819235	0.110247	-0.0359294	-2.08712	0.162441	0.233357	0.0345924	1.59222	0.260361	0.359067	0.0227911	1.24264	0.0855481	0.303521	0.0371077	2.05584	0.84791	0.914166	0.00450921	0.200237	0.0104835	0.0439916	0.0717053	3.66765	0.0633111	0.210761	0.119983	2.27409	0.0359957	0.120261	-0.041429	-2.69119	0.30015	0.584603	0.0365314	1.15537	0.0449739	0.139568	0.0464585	2.65833	0.28023	0.369335	0.0223904	1.18661	O95347	O95347	Structural maintenance of chromosomes protein 2	SMC2
0.14537	0.176661	-0.194701	-1.67292	0.5232	0.608667	-0.040367	-0.677736	0.137765	0.218939	-0.0876384	-1.71186	0.421281	0.694474	-0.117085	-0.863016	0.0634686	0.195217	-0.0972047	-2.27228	0.100939	0.187144	-0.323545	-1.93644	0.0574332	0.199545	-0.130598	-2.34521	0.112468	0.257572	-0.218756	-1.85843	0.160423	0.427946	-0.235868	-1.64725	0.158134	0.325566	-0.0931453	-1.6584	0.964558	0.975978	-0.00222826	-0.0463199	O95372	O95372	Acyl-protein thioesterase 2	LYPLA2
0.0020282	0.00907731	-0.136578	-5.19318	0.772859	0.816353	0.0127234	0.301983	0.379051	0.484401	-0.0341084	-0.949449	0.874735	0.951701	-0.00608468	-0.164506	0.690805	0.823257	-0.0152128	-0.417552	0.611619	0.70996	-0.0239413	-0.535412	0.135438	0.349727	-0.0737298	-1.72419	0.53383	0.693375	0.0393698	0.659875	0.251604	0.536881	-0.0897099	-1.2959	0.397822	0.621684	-0.0544151	-0.924139	0.134618	0.206523	0.0604022	1.72858	O95373	O95373	Importin-7	IPO7
NaN	1	0	NaN	0.764927	0.811214	0.0419872	0.312928	NaN	1	0	NaN	0.852742	0.941855	-0.026581	-0.193781	0.833725	0.90849	0.0361751	0.219248	0.809805	0.869745	-0.029246	-0.25152	NaN	1	0	NaN	NaN	1	0	NaN	NaN	1	0	NaN	NaN	1	0	NaN	0.765952	0.808633	-0.0348405	-0.311512	O95376	O95376	E3 ubiquitin-protein ligase ARIH2	ARIH2
0.171022	0.203857	-0.333995	-1.55467	0.710821	0.768086	-0.106659	-0.388837	0.255571	0.354142	-0.252944	-1.2567	0.49927	0.74219	-0.146696	-0.718831	0.72542	0.846898	-0.0747064	-0.368123	0.998825	0.999392	-0.000340939	-0.00153495	0.536267	0.791704	-0.115162	-0.655812	0.246671	0.422507	-0.322932	-1.28345	0.303335	0.588541	-0.261056	-1.14687	0.556328	0.754249	-0.145311	-0.630051	0.21269	0.291827	-0.305873	-1.39423	O95379	O95379	Tumor necrosis factor alpha-induced protein 8	TNFAIP8
0.00668479	0.0184854	0.122075	4.05545	0.351121	0.438418	-0.0377128	-1.01081	0.0626947	0.122153	-0.0602584	-2.28122	0.0550142	0.239846	0.0938425	2.37671	0.812182	0.8974	-0.00945306	-0.2483	0.369163	0.495474	0.0486887	0.97075	0.0834986	0.252989	-0.0583532	-2.07336	0.253159	0.431055	0.0415683	1.26387	0.299194	0.584699	-0.0565855	-1.15793	0.403189	0.62676	0.0571748	0.912852	0.856784	0.886334	0.00621557	0.188386	O95394	O95394	Phosphoacetylglucosamine mutase	PGM3
0.262864	0.300446	-0.0495291	-1.23538	0.0326308	0.0738556	-0.115479	-2.76515	0.101891	0.174319	-0.035697	-1.92967	0.189491	0.472705	-0.11855	-1.47952	0.393773	0.603737	-0.0968313	-0.918518	0.311542	0.436245	-0.0430377	-1.10487	0.361506	0.647105	0.0306408	0.987556	0.764445	0.864765	-0.0149932	-0.313594	0.083009	0.29545	-0.0463385	-2.1617	0.696736	0.848422	0.0307702	0.412978	0.483571	0.568188	-0.029546	-0.746514	O95400	O95400	CD2 antigen cytoplasmic tail-binding protein 2	CD2BP2
0.105451	0.136261	0.174132	1.9049	0.884251	0.908905	0.0243313	0.151892	0.227116	0.324495	0.141832	1.34539	0.139015	0.403524	0.132711	1.70532	0.299199	0.514678	0.145829	1.13622	0.771853	0.839309	0.0318637	0.303369	0.640035	0.854179	0.0670985	0.492248	0.346213	0.527278	0.0833669	1.02199	0.377375	0.654372	0.0966421	0.968281	0.102767	0.24216	0.193356	1.99367	0.440876	0.529855	-0.114326	-0.825104	O95425	O95425	Supervillin	SVIL
0.0477533	0.0721423	-0.0899751	-2.4808	0.80694	0.844265	0.00601721	0.255405	0.0024318	0.0181622	-0.185452	-5.00846	0.354252	0.648145	-0.0368996	-1.00374	0.419371	0.624251	-0.0357969	-0.866779	0.265855	0.386957	-0.0448391	-1.22679	0.995913	0.997977	-9.15527e-05	-0.00533944	0.370172	0.554329	-0.0585172	-0.968555	0.104077	0.336129	-0.153323	-1.98376	0.229635	0.425519	-0.0224589	-1.36784	0.0357469	0.073895	0.0945194	2.6964	O95433	O95433	Activator of 90 kDa heat shock protein ATPase homolog 1	AHSA1
0.37161	0.410441	-0.0654602	-0.965437	0.0979955	0.158878	-0.121188	-1.95779	0.0032141	0.0217415	-0.149499	-4.73314	0.0402445	0.201176	-0.168213	-2.6077	0.207687	0.40383	-0.116271	-1.41187	0.00336234	0.0224925	-0.196938	-4.68957	0.857877	0.949718	-0.00679946	-0.186928	0.480386	0.65564	0.0627277	0.752203	0.21836	0.504685	-0.168763	-1.40729	0.28147	0.491549	-0.0644632	-1.20684	0.0367805	0.0766708	-0.166788	-2.675	O95453	O95453	Poly(A)-specific ribonuclease PARN	PARN
0.0547308	0.0801649	-0.0587518	-2.3805	0.2783	0.358072	0.0396478	1.1919	0.197308	0.292137	-0.0448189	-1.44975	0.611696	0.812504	-0.0121353	-0.535294	0.509126	0.698587	-0.0438952	-0.70175	0.442877	0.564523	-0.0403309	-0.821302	0.420605	0.705701	0.0459926	0.864345	0.10785	0.250369	-0.130755	-1.88868	0.0171934	0.143027	-0.143966	-3.50494	0.718986	0.863211	-0.0160629	-0.380811	0.534501	0.612704	0.0261436	0.658755	O95456	O95456	Proteasome assembly chaperone 1	PSMG1
0.00822319	0.0197579	0.276929	3.87447	0.0107306	0.0364789	0.265899	3.6481	0.00390125	0.02272	0.338241	4.54772	0.0301697	0.177774	0.20669	2.82464	0.0102095	0.0661493	0.327675	3.68993	0.0241825	0.073882	0.26602	2.9944	0.438681	0.718766	0.0588918	0.829289	0.0209668	0.090296	0.258816	3.10558	0.0448893	0.212389	0.256029	2.6599	0.0249603	0.100116	0.292076	3.1648	0.0854654	0.144241	0.185937	2.05653	O95470	O95470	Sphingosine-1-phosphate lyase 1	SGPL1
0.912063	0.929966	0.0048573	0.115177	0.00626576	0.0264926	0.152956	4.11292	0.890676	0.915835	-0.00787091	-0.143391	0.793509	0.915005	0.0122998	0.273678	0.0104261	0.0664516	0.203134	3.67227	0.0896444	0.173119	0.0962887	2.02206	0.562645	0.808451	-0.0374577	-0.612566	0.0188957	0.0840585	0.160919	3.18751	0.856846	0.960295	-0.0162068	-0.189915	0.472136	0.689688	0.0471817	0.777303	0.375202	0.468689	0.0352421	0.957688	O95478	O95478	Ribosome biogenesis protein NSA2 homolog	NSA2
0.0754825	0.103348	0.192396	2.14638	0.505037	0.59255	-0.0967611	-0.70881	0.97326	0.979118	0.00505292	0.0349418	0.46105	0.721708	0.0725096	0.787327	0.69441	0.824545	-0.0712676	-0.412352	0.0877424	0.171211	0.290975	2.03754	0.0978874	0.280387	0.158147	1.95858	0.0500583	0.151167	0.189528	2.44605	0.384399	0.660889	0.167795	0.952905	0.888845	0.94473	-0.0197701	-0.14704	0.84455	0.878572	-0.0372392	-0.204732	O95486	O95486	Protein transport protein Sec24A	SEC24A
0.00815642	0.0195812	-0.284714	-3.88151	0.00753838	0.0297154	-0.396142	-3.94991	0.23399	0.330546	-0.195087	-1.32309	0.922007	0.96976	-0.00971007	-0.102095	0.155458	0.337006	-0.149283	-1.62421	0.749887	0.824365	-0.0436658	-0.333802	0.182211	0.425853	-0.125165	-1.50829	0.194512	0.360838	-0.16715	-1.46027	0.526714	0.779603	-0.1018	-0.679988	0.23819	0.438359	-0.218338	-1.33909	0.584152	0.662546	0.040143	0.578216	O95487	O95487	Protein transport protein Sec24B	SEC24B
0.319123	0.356839	-0.193101	-1.08612	0.230767	0.306962	-0.100204	-1.33347	0.14712	0.230815	-0.323842	-1.66425	0.0699821	0.275828	-0.130967	-2.20124	0.372721	0.585036	-0.0331192	-0.963035	0.0359493	0.0954223	-0.0503571	-2.69216	0.299652	0.581425	-0.0463274	-1.13506	0.253719	0.430979	-0.152427	-1.2622	0.798939	0.930398	-0.0223668	-0.26864	0.0938949	0.229364	-0.355709	-2.06449	0.293335	0.383175	-0.075919	-1.1515	O95563	O95563	Mitochondrial pyruvate carrier 2	MPC2
0.168135	0.201183	-0.0405359	-1.5671	0.0100684	0.036	-0.125067	-3.70167	0.0109683	0.0377388	-0.152278	-3.62976	0.0126387	0.113439	-0.12194	-3.51213	0.00546079	0.0478308	-0.10192	-4.2365	0.024965	0.075157	-0.0736785	-2.96977	0.984773	0.995649	0.00130105	0.0198934	0.157556	0.316426	-0.0462215	-1.61445	0.0066095	0.109494	-0.119815	-4.46505	0.00184457	0.0319318	-0.169314	-6.00114	0.000549504	0.0100359	-0.203765	-6.67034	O95573	O95573	Long-chain-fatty-acid--CoA ligase 3	ACSL3
0.0198638	0.0379708	-0.185059	-3.14805	0.315481	0.400135	0.0357199	1.09508	0.228305	0.324998	-0.0462914	-1.34149	0.80749	0.919874	0.00888443	0.254659	0.00258476	0.03264	0.139402	4.94737	0.0294702	0.083444	0.055495	2.8425	0.856115	0.949171	0.0132496	0.189278	0.130223	0.279101	-0.0740032	-1.75259	0.00296411	0.0888155	0.145014	5.39087	0.366963	0.589512	-0.0314581	-0.991512	0.293	0.382746	0.0304954	1.15239	O95602	O95602	DNA-directed RNA polymerase I subunit RPA1	POLR1A
0.0858105	0.114717	0.425009	2.05362	0.685165	0.746407	0.0919079	0.425712	0.658592	0.72909	0.0997458	0.46461	0.374387	0.655424	0.195425	0.959441	0.398658	0.607199	0.203732	0.908452	0.53778	0.649119	0.136674	0.653296	0.483867	0.75687	0.19361	0.745986	0.485388	0.660312	0.1542	0.743279	0.240263	0.530764	0.316776	1.33227	0.318462	0.53698	0.262461	1.10757	0.307305	0.396889	0.242372	1.11551	O95630	O95630	STAM-binding protein	STAMBP
0.777445	0.803443	0.0612192	0.295674	0.25147	0.331282	-0.203622	-1.26892	0.57502	0.662463	-0.0863556	-0.592706	0.729031	0.887634	-0.0604548	-0.363027	0.640282	0.791423	-0.0758595	-0.491877	0.804815	0.864923	-0.0421449	-0.258289	0.445094	0.724347	-0.140742	-0.817105	0.761904	0.863946	0.0562258	0.317111	0.775865	0.924036	-0.0516292	-0.300533	0.943941	0.974518	0.0193459	0.0739194	0.934629	0.955252	0.0205433	0.0855219	O95674	O95674	Phosphatidate cytidylyltransferase 2	CDS2
0.38514	0.423851	-0.0654916	-0.936544	0.20241	0.276398	-0.0984739	-1.43091	0.252934	0.35321	-0.206272	-1.26454	0.273608	0.566411	-0.0943794	-1.20489	0.687889	0.822887	-0.048075	-0.421766	0.363895	0.49115	0.0560064	0.982282	0.142975	0.364857	-0.158097	-1.68497	0.142177	0.295776	-0.108793	-1.68903	0.98791	0.996378	0.00107845	0.0159246	0.525307	0.731764	-0.0523957	-0.682406	0.726884	0.777191	0.0242337	0.366056	O95696	O95696	Bromodomain-containing protein 1	BRD1
0.779247	0.804934	0.0256388	0.293199	0.403881	0.489276	-0.127935	-0.897793	0.245748	0.34526	-0.106388	-1.28628	0.378582	0.661153	-0.0962082	-0.950449	0.11725	0.280649	-0.271478	-1.82839	0.296621	0.417542	-0.111113	-1.14291	0.207406	0.45575	-0.112792	-1.41287	0.583143	0.733664	-0.0475165	-0.57981	0.168081	0.440361	-0.230884	-1.61107	0.45481	0.672216	-0.146947	-0.80988	0.451751	0.540356	-0.0628362	-0.804589	O95721	O95721	Synaptosomal-associated protein 29	SNAP29
0.0290214	0.0488186	0.114629	2.8542	0.994582	0.997809	-0.000636697	-0.00707811	0.0710047	0.132786	-0.492859	-2.19072	0.292712	0.581854	-0.169917	-1.15314	0.109585	0.269715	-0.130386	-1.87716	0.732708	0.80922	-0.0240452	-0.357849	0.896664	0.963247	0.00951481	0.135479	0.791182	0.885294	0.0530267	0.276855	0.8235	0.943532	0.0338299	0.23504	0.456755	0.671159	-0.16088	-0.806178	0.304917	0.394508	-0.119002	-1.12157	O95747	O95747	Serine/threonine-protein kinase OSR1	OXSR1
0.21548	0.251414	-0.311688	-1.38455	0.0922279	0.152029	-0.425795	-2.00155	0.175398	0.268528	-0.348109	-1.5362	0.369647	0.65648	-0.259655	-0.969696	0.0473465	0.164205	-0.544607	-2.48712	0.0315663	0.0874883	-0.64078	-2.79027	0.650666	0.857041	-0.140015	-0.476365	0.174546	0.33835	-0.329355	-1.53976	0.160379	0.42852	-0.425462	-1.64746	0.225178	0.41993	-0.358497	-1.38321	0.0478375	0.0921488	-0.567246	-2.4795	O95749	O95749	Geranylgeranyl pyrophosphate synthase	GGPS1
2.67099e-05	0.00161194	-0.216349	-11.4443	8.68206e-05	0.00684848	-0.149474	-9.31233	0.549543	0.646314	-0.022692	-0.633884	0.185604	0.467502	-0.0294695	-1.49475	0.00429608	0.0433122	-0.139301	-4.45715	0.00168241	0.0173923	-0.14003	-5.38829	0.026006	0.130052	-0.116987	-2.93827	0.00327386	0.0309156	-0.114129	-4.71531	0.0208107	0.154022	-0.142826	-3.32861	0.246361	0.448666	-0.0637317	-1.31252	0.000114066	0.00977778	-0.192873	-8.8727	O95757	O95757	Heat shock 70 kDa protein 4L	HSPA4L
0.00943667	0.0218881	0.134886	3.75656	0.0928063	0.152499	0.0651076	1.99704	0.325596	0.43121	0.0418167	1.0704	0.488437	0.739246	-0.121382	-0.737869	0.563066	0.74074	-0.127747	-0.611886	0.560419	0.66747	-0.0447613	-0.616165	0.184804	0.428284	0.127077	1.49792	0.386556	0.571322	0.0504611	0.933567	0.228098	0.5173	0.0645033	1.3731	0.181375	0.35618	0.0488109	1.55196	0.948692	0.963794	-0.0030179	-0.0670873	O95758	O95758	Polypyrimidine tract-binding protein 3	PTBP3
0.609153	0.645723	-0.0129983	-0.539209	0.964609	0.97603	0.00129795	0.0462543	0.291667	0.39282	0.0329895	1.1559	0.043235	0.206435	0.0782347	2.55437	0.641944	0.793028	-0.0156851	-0.489385	0.799014	0.861767	-0.00858688	-0.266177	0.0780417	0.246758	0.0697341	2.12224	0.962755	0.980105	0.00206852	0.0486787	0.586388	0.819989	-0.0436431	-0.58109	0.058688	0.168889	-0.139939	-2.43952	0.934588	0.955454	-0.00221705	-0.085575	O95777	O95777	U6 snRNA-associated Sm-like protein LSm8	LSM8
0.0141216	0.0293716	-0.177187	-3.42127	0.0557704	0.105227	-0.156628	-2.36671	0.0617249	0.120248	-0.0902345	-2.29258	0.402673	0.677983	-0.0672159	-0.900249	0.0525867	0.176803	-0.150851	-2.40982	0.462002	0.579842	0.0517256	0.785575	0.857734	0.950142	0.0124404	0.18712	0.0768221	0.198914	-0.121464	-2.13364	0.0227749	0.15583	-0.147675	-3.24687	0.223831	0.418322	-0.090145	-1.38791	0.0359761	0.0745115	-0.138541	-2.6916	O95782	O95782	AP-2 complex subunit alpha-1	AP2A1
0.0341074	0.0552176	-0.0827882	-2.73174	0.0759262	0.131053	-0.10997	-2.14214	0.431079	0.534979	-0.0385594	-0.8439	0.379968	0.661699	-0.031872	-0.947494	0.659382	0.806979	-0.0332506	-0.463443	0.0372029	0.0976405	-0.093307	-2.66644	0.244266	0.509783	-0.0360978	-1.29083	0.260798	0.437663	-0.0423818	-1.24137	0.495253	0.758021	-0.0448272	-0.735165	0.285739	0.497583	-0.0519925	-1.19481	0.0998391	0.163443	-0.0516438	-1.94434	O95785	O95785	Protein Wiz	WIZ
0.603079	0.640463	-0.0250983	-0.548599	0.131263	0.195646	-0.128464	-1.74684	0.928415	0.947619	-0.00550175	-0.0936776	0.281783	0.574204	0.0682454	1.18238	0.573688	0.748395	0.0329466	0.594832	0.310878	0.435979	0.0697155	1.10653	0.00154396	0.0426818	-0.278892	-5.47962	0.710386	0.826005	0.0241396	0.389458	0.0069796	0.113258	-0.24963	-4.40646	0.706509	0.854498	-0.0219009	-0.39879	0.499561	0.581276	-0.0457592	-0.718324	O95793	O95793	Double-stranded RNA-binding protein Staufen homolog 1	STAU1
0.0391203	0.061022	-0.378873	-2.62884	0.387165	0.472906	0.0880735	0.932289	0.458687	0.56466	-0.0753065	-0.791692	0.870262	0.94886	-0.0211192	-0.170446	0.46287	0.663159	-0.115259	-0.783979	0.411567	0.53451	0.0993813	0.882295	0.87222	0.956493	0.0135843	0.167844	0.268359	0.445774	0.0929884	1.21966	0.110608	0.343649	0.168739	1.9362	0.879094	0.941147	0.0233207	0.160067	0.0448806	0.0878281	0.18035	2.52668	O95801	O95801	Tetratricopeptide repeat protein 4	TTC4
0.319375	0.356862	0.0783074	1.0855	0.0512724	0.0985157	0.180668	2.42842	0.189745	0.283135	0.0692523	1.47854	0.00426749	0.0608553	0.170743	4.46339	0.0492756	0.168924	0.111358	2.45766	0.00843673	0.0403365	0.224978	3.85237	0.0532537	0.191171	0.114377	2.40057	0.0252063	0.100525	0.17004	2.96234	0.0143221	0.137545	0.153282	3.67809	0.0501421	0.149624	0.163091	2.56824	0.000348636	0.00903704	0.276299	7.25461	O95816	O95816	BAG family molecular chaperone regulator 2	BAG2
0.00845406	0.0200119	0.262516	3.8506	0.0629838	0.113958	0.155847	2.27787	0.0459514	0.0966951	0.201353	2.50922	0.394568	0.672046	0.0871923	0.916874	0.0466471	0.162567	0.228721	2.49811	0.691401	0.775658	0.0394537	0.416691	0.0061742	0.0655914	0.254503	4.12606	0.00439452	0.0374016	0.271876	4.43603	0.0154575	0.141908	0.363755	3.60525	0.00489624	0.0473333	0.38747	4.79708	0.607288	0.680367	0.0409026	0.542087	O95817	O95817	BAG family molecular chaperone regulator 3	BAG3
0.821518	0.845429	0.0169976	0.235682	0.61952	0.690152	-0.0671849	-0.523301	0.578222	0.664355	0.068415	0.587611	0.805888	0.918988	-0.0429704	-0.256833	0.453657	0.65502	-0.186653	-0.80103	0.495006	0.61005	0.0645306	0.72629	0.777069	0.916195	-0.0512151	-0.296191	0.0472898	0.144266	0.180138	2.488	0.033125	0.185788	0.250785	2.9171	0.888494	0.944744	0.0196967	0.147508	0.272818	0.361167	-0.154065	-1.2071	O95819;Q8N4C8;Q9UKE5	O95819	Mitogen-activated protein kinase kinase kinase kinase 4	MAP4K4
0.58482	0.623225	0.097139	0.577162	0.562817	0.640071	-0.102224	-0.612288	0.973898	0.978947	-0.00671589	-0.0341067	0.741585	0.890604	0.0665474	0.345394	0.480266	0.677266	0.144	0.752418	0.866411	0.910724	0.0289888	0.175564	0.479518	0.753396	0.151671	0.753759	0.55484	0.707505	0.0907968	0.625227	0.191676	0.471218	0.223923	1.509	0.812995	0.908251	-0.0666012	-0.24937	0.435478	0.525259	0.135321	0.835421	O95825	O95825	Quinone oxidoreductase-like protein 1	CRYZL1
0.200148	0.235574	-0.0357985	-1.43921	0.00416872	0.0211117	-0.13448	-4.48531	0.13467	0.215551	-0.0709383	-1.7283	0.232405	0.523737	-0.0693471	-1.32818	0.00652123	0.0512313	-0.104069	-4.07739	0.0936108	0.178281	-0.0464611	-1.99081	0.109266	0.301615	0.0951035	1.87927	0.184247	0.346954	-0.0480692	-1.50013	0.747566	0.911095	-0.00929403	-0.340153	0.0594528	0.16944	-0.0621117	-2.42901	0.00674879	0.0300629	-0.101231	-4.04703	O95831	O95831	Apoptosis-inducing factor 1, mitochondrial	AIFM1
0.505978	0.544869	-0.0495934	-0.707182	0.721893	0.776298	0.0280421	0.373111	0.362807	0.46893	0.0701678	0.98468	0.969893	0.988791	0.00294566	0.0393429	0.664785	0.809453	-0.0287063	-0.455475	0.316604	0.440759	0.0759299	1.09231	0.320402	0.604328	0.0962334	1.08299	0.203427	0.375446	-0.109434	-1.42721	0.915792	0.976744	-0.00918961	-0.111189	0.0762077	0.200791	0.161618	2.22955	0.558719	0.638095	0.0385408	0.61892	O95861	O95861	3(2),5-bisphosphate nucleotidase 1	BPNT1
0.0581709	0.0845821	-0.519221	-2.33588	0.186571	0.260579	-0.362958	-1.49093	0.830753	0.871949	0.0436311	0.223243	0.418119	0.690683	-0.181195	-0.869254	0.172939	0.361756	-0.335743	-1.54652	0.0856706	0.16838	-0.440539	-2.0548	0.894467	0.962189	-0.0267674	-0.138381	0.115346	0.260561	-0.40325	-1.8402	0.797048	0.930347	-0.0653822	-0.27124	0.500979	0.712888	-0.167134	-0.724946	0.135654	0.207438	-0.377478	-1.72303	O95864	O95864	Fatty acid desaturase 2	FADS2
0.0617997	0.089131	0.198381	2.2917	0.842781	0.875335	-0.029292	-0.207101	0.0153744	0.0495631	0.148481	3.35236	0.99407	0.997962	-0.000305891	-0.00774726	0.439102	0.643564	-0.0615147	-0.828484	0.15463	0.254809	-0.175499	-1.62809	0.161697	0.396353	-0.0991597	-1.59557	0.739301	0.849328	0.03036	0.348593	0.170748	0.441805	-0.103552	-1.59885	0.750118	0.87727	-0.0221642	-0.336555	0.299985	0.390129	0.0757186	1.13419	O95865	O95865	N(G),N(G)-dimethylarginine dimethylaminohydrolase 2	DDAH2
0.0791166	0.10739	-0.165664	-2.11234	0.107855	0.169606	-0.136073	-1.88864	0.0665215	0.126456	-0.152153	-2.23809	0.456155	0.717939	-0.0550873	-0.796384	0.368744	0.582135	-0.296633	-0.971662	0.101006	0.186945	-0.129559	-1.93596	0.121431	0.325198	-0.172527	-1.8031	0.197815	0.366838	-0.0968149	-1.44786	0.91009	0.975392	-0.00944146	-0.11876	0.0527023	0.154882	-0.322992	-2.52731	0.109663	0.175143	-0.139399	-1.87665	O95881	O95881	Thioredoxin domain-containing protein 12	TXNDC12
0.513192	0.551549	-0.0757366	-0.694768	0.686642	0.747733	0.0777307	0.423572	0.372422	0.477879	-0.120114	-0.963679	0.822191	0.927394	-0.0339332	-0.234774	0.448824	0.650922	-0.0951097	-0.810076	0.442837	0.564714	0.0960656	0.821377	0.850431	0.948824	0.0302728	0.196867	0.81962	0.899684	-0.0337873	-0.238244	0.609977	0.833278	0.10607	0.543741	0.482472	0.698738	-0.145751	-0.758284	0.474362	0.56061	-0.131054	-0.76304	O95905	O95905	Protein SGT1	ECD
0.0221784	0.0404693	-0.225809	-3.06164	0.216838	0.29195	-0.179867	-1.37989	0.334911	0.440635	-0.0597954	-1.04823	0.95502	0.981462	0.0128431	0.0588006	0.545862	0.726167	-0.0958229	-0.639931	0.0784775	0.156928	0.0686928	2.11821	0.151522	0.379274	-0.134305	-1.64284	0.0291375	0.108169	-0.277374	-2.85115	0.889407	0.971358	-0.0325386	-0.14629	0.393696	0.616453	0.226935	0.932895	0.414655	0.506031	-0.102291	-0.876129	O95926	O95926	Pre-mRNA-splicing factor SYF2	SYF2
0.0555006	0.0807522	-0.0624185	-2.37026	0.765859	0.811388	-0.00654888	-0.31164	0.181872	0.27498	0.0909171	1.50965	0.778294	0.90923	-0.0218735	-0.294508	0.710618	0.838205	0.0200224	0.389126	0.665625	0.754374	0.0166759	0.454241	0.487546	0.759754	-0.0506897	-0.739447	0.127128	0.277559	-0.0712886	-1.76998	0.640151	0.850003	-0.0183757	-0.497178	0.933511	0.969547	-0.00289631	-0.0877108	0.807514	0.846634	0.0072031	0.254626	O95983	O95983	Methyl-CpG-binding domain protein 3	MBD3
0.00741738	0.0188563	-0.250242	-3.96404	0.00255058	0.0175385	-0.15837	-4.96065	0.0269002	0.0670348	-0.175682	-2.91229	0.00555748	0.0741714	-0.206592	-4.22062	0.109355	0.269935	-0.101694	-1.87868	0.487044	0.602605	-0.0358267	-0.740337	0.112794	0.308164	-0.0605564	-1.85634	0.00347715	0.0311724	-0.208896	-4.65729	0.675645	0.868107	-0.0166067	-0.443932	0.100237	0.239062	-0.148557	-2.01319	0.00449283	0.0253368	-0.161384	-4.41546	O96000	O96000	NADH dehydrogenase [ubiquinone] 1 beta subcomplex subunit 10	NDUFB10
0.00769496	0.0192508	-0.290625	-3.93201	0.0166817	0.0484394	-0.22614	-3.28673	0.173011	0.265544	-0.103539	-1.54622	0.336165	0.627616	-0.0741767	-1.04528	0.092532	0.247897	-0.174024	-1.99917	0.706291	0.788902	-0.0257046	-0.395303	0.672379	0.867636	-0.0265367	-0.444333	0.885755	0.936042	0.0131037	0.149901	0.328409	0.607836	-0.130507	-1.0826	0.159849	0.327495	-0.121819	-1.65003	0.0101772	0.0363292	-0.227273	-3.69261	O96005	O96005	Cleft lip and palate transmembrane protein 1	CLPTM1
0.0182434	0.0358983	-0.117765	-3.21536	0.00711158	0.028344	-0.171897	-4.00091	0.0295636	0.0726658	-0.115603	-2.84009	0.047641	0.219847	-0.145253	-2.48254	0.0759841	0.223386	-0.0890636	-2.14158	0.0358126	0.0954601	-0.101028	-2.69502	0.334419	0.617752	-0.0357919	-1.04938	0.29148	0.468258	-0.0608127	-1.15639	0.014226	0.13719	-0.152716	-3.68455	0.00587558	0.0483019	-0.187976	-4.59337	0.0302342	0.06671	-0.101627	-2.82301	O96008	O96008	Mitochondrial import receptor subunit TOM40 homolog	TOMM40
0.0494668	0.0740376	0.305083	2.45481	0.0212577	0.0564948	0.397412	3.09478	0.0383731	0.0857303	0.364345	2.64325	0.169998	0.44863	0.238792	1.55905	0.849732	0.914497	-0.0279886	-0.197801	0.0514061	0.11621	0.350465	2.42651	0.0491805	0.180544	0.298933	2.45908	0.285799	0.462286	0.174091	1.17153	0.0598194	0.245674	0.449145	2.42403	0.104297	0.244862	0.298284	1.98211	0.317127	0.405831	0.130951	1.09102	O96011	O96011	Peroxisomal membrane protein 11B	PEX11B
0.143716	0.174933	-0.396109	-1.68122	0.168335	0.240362	-0.372226	-1.56623	0.351723	0.457632	0.0833459	1.00944	0.579904	0.790365	-0.0942463	-0.584939	0.878733	0.929799	-0.014505	-0.159203	0.767408	0.836777	-0.0296336	-0.309499	0.436401	0.71829	-0.18274	-0.833651	0.275384	0.452321	0.0947573	1.19995	0.575863	0.813746	-0.11997	-0.598049	0.853436	0.929456	0.0218888	0.194505	0.233641	0.317733	-0.262179	-1.32421	O96013	O96013	Serine/threonine-protein kinase PAK 4	PAK4
0.0621637	0.0892855	-0.0775261	-2.28742	0.344754	0.430726	-0.0198061	-1.02534	0.410475	0.51312	0.0236351	0.884484	0.108784	0.349449	-0.0517731	-1.88246	0.363545	0.576948	-0.0176408	-0.983053	0.351939	0.479415	-0.0288491	-1.00896	0.682227	0.874548	-0.00976586	-0.429977	0.0210971	0.0907465	-0.071584	-3.10072	0.736074	0.903808	-0.00897415	-0.356419	0.0885712	0.221892	-0.0550055	-2.11045	0.523525	0.602419	-0.0168834	-0.677186	O96019;O94805	O96019	Actin-like protein 6A	ACTL6A
0.610631	0.647079	-0.121815	-0.536932	0.676043	0.740031	-0.096813	-0.43898	0.615786	0.692738	-0.129785	-0.529014	0.78955	0.914894	0.0554388	0.279085	0.609901	0.772675	-0.147395	-0.538056	0.340869	0.465352	-0.266956	-1.03431	0.633952	0.850965	0.101838	0.501399	0.191506	0.357576	-0.399261	-1.47174	0.259117	0.544078	0.308156	1.27262	0.153369	0.318574	-0.401273	-1.68213	0.214778	0.295118	-0.366772	-1.38698	O96028;Q9BZ95	O96028	Histone-lysine N-methyltransferase NSD2	WHSC1
0.465935	0.506814	0.0771921	0.778359	0.0703663	0.124447	-0.243436	-2.19727	0.0174229	0.0531765	-0.317511	-3.25199	0.125485	0.383719	-0.206035	-1.77937	0.0135776	0.0757761	-0.357827	-3.45333	0.0975383	0.182363	-0.319829	-1.96116	0.194616	0.44298	-0.165312	-1.45988	0.172523	0.336405	-0.276082	-1.54828	0.570207	0.80854	-0.0478986	-0.607243	0.862882	0.932877	-0.015064	-0.181797	0.11957	0.186947	-0.255654	-1.81424	O96033	O96033	Molybdopterin synthase sulfur carrier subunit	MOCS2
0.178371	0.212166	-0.330064	-1.5239	0.0959584	0.156522	-0.0546067	-1.97294	0.716442	0.780357	0.0120759	0.38084	0.0309237	0.1794	-0.137527	-2.80588	0.216239	0.413464	-0.0468819	-1.38194	0.271766	0.393802	-0.0613885	-1.21005	0.897284	0.962462	-0.00462484	-0.134661	0.134738	0.286019	-0.0894482	-1.72794	0.543476	0.789642	-0.0334384	-0.651502	0.278697	0.489545	-0.10112	-1.21474	0.00151173	0.0141931	-0.147359	-5.50223	P00167	P00167	Cytochrome b5	CYB5A
0.000161525	0.00193197	-0.226629	-8.33877	0.15835	0.229855	-0.0369105	-1.61079	0.101824	0.174482	-0.0698898	-1.93014	0.0374773	0.193677	-0.0720634	-2.66093	0.00367769	0.0396784	-0.133012	-4.6037	0.00238609	0.0199821	-0.174886	-5.02756	0.0807902	0.25035	-0.0758893	-2.0972	0.871591	0.927586	-0.00612259	-0.16868	0.258199	0.543434	-0.0695754	-1.27543	0.258385	0.462508	-0.0314863	-1.27486	0.404952	0.496421	0.0255895	0.89562	P00338;Q6ZMR3;P07864	P00338	L-lactate dehydrogenase A chain	LDHA
0.0695725	0.0963639	0.0480869	2.20551	0.0147862	0.0445333	-0.08184	-3.38391	0.66019	0.729664	0.0165579	0.462249	0.201853	0.485109	-0.0617876	-1.43294	0.0677458	0.204819	-0.0651464	-2.22483	0.0364902	0.0966439	-0.0921905	-2.68094	0.741817	0.901159	-0.0102293	-0.34507	0.0240896	0.0977877	-0.0596743	-2.99738	0.0980109	0.325751	-0.0824807	-2.0308	0.0908837	0.224833	-0.0645135	-2.09014	0.153831	0.227075	-0.0301127	-1.63185	P00367;P49448	P00367;P49448	Glutamate dehydrogenase 1, mitochondrial;Glutamate dehydrogenase 2, mitochondrial	GLUD1;GLUD2
0.0880822	0.117623	-0.116214	-2.03475	0.444117	0.531523	-0.0437033	-0.818951	0.713495	0.776986	-0.0242393	-0.385029	0.276128	0.567927	-0.0663388	-1.19789	0.0163154	0.0863269	-0.247573	-3.30454	0.0262155	0.0771812	-0.161034	-2.9321	0.601639	0.829748	-0.0344737	-0.550834	0.0123307	0.0671795	-0.196587	-3.53247	0.0856814	0.299604	-0.160146	-2.13664	0.278707	0.489302	-0.0644124	-1.21471	0.0651059	0.117099	-0.113139	-2.25374	P00374	P00374	Dihydrofolate reductase	DHFR
0.269853	0.306254	0.0538936	1.21543	0.000787198	0.0112928	-0.123098	-6.23575	0.542361	0.640029	-0.0192657	-0.645705	0.100732	0.331577	-0.0942926	-1.93792	0.00661636	0.0511298	-0.137558	-4.06456	0.88739	0.925264	0.00177217	0.147737	0.0383233	0.155109	0.0690603	2.64423	0.00443832	0.0371206	-0.11469	-4.4268	0.147106	0.406403	0.0697316	1.71448	0.11442	0.261784	-0.0851013	-1.90977	0.399499	0.490394	-0.0288122	-0.906729	P00387	P00387	NADH-cytochrome b5 reductase 3;NADH-cytochrome b5 reductase 3 membrane-bound form;NADH-cytochrome b5 reductase 3 soluble form	CYB5R3
0.28617	0.320774	0.0177224	1.17053	0.0256039	0.0630571	-0.0944824	-2.95027	0.0451051	0.0959622	-0.0822668	-2.52298	0.000885028	0.0318947	-0.162058	-6.09898	0.372641	0.585541	-0.0435495	-0.963207	0.0094696	0.0422081	-0.113682	-3.7536	0.0278998	0.135285	-0.0879166	-2.88432	0.412332	0.597062	-0.038276	-0.880765	0.0199867	0.15063	-0.105642	-3.36554	0.00157359	0.0283614	-0.21044	-6.21723	0.0991944	0.162393	-0.0307114	-1.94901	P00390	P00390	Glutathione reductase, mitochondrial	GSR
2.49831e-06	0	-1.60657	-17.1704	2.11294e-06	0	-1.60663	-17.6651	6.20678e-06	0	-1.60283	-14.7075	3.1509e-06	0.00685714	-1.63817	-16.5071	2.23879e-07	0	-1.58377	-25.7934	2.05842e-05	0	-1.61969	-11.972	0.105172	0.295111	-0.643297	-1.90681	1.58925e-05	0.00366667	-1.6797	-12.5182	0.0217527	0.154922	-1.06649	-3.28837	6.49959e-05	0.0184286	-1.43636	-12.2165	7.75852e-06	0.0022	-1.50923	-14.1573	P00403	P00403	Cytochrome c oxidase subunit 2	MT-CO2
0.421303	0.459799	0.0267246	0.862972	0.190372	0.26435	-0.0589514	-1.47611	0.616913	0.693461	0.0394936	0.527288	0.657569	0.843045	-0.0144088	-0.466123	0.0192586	0.0965638	-0.136606	-3.17247	0.0049289	0.0274024	-0.117773	-4.32996	0.816735	0.934998	0.0270662	0.242141	0.0954468	0.23111	-0.10355	-1.9768	0.169116	0.442026	-0.203489	-1.6063	0.298255	0.513451	-0.0307221	-1.16046	0.387212	0.479462	-0.029357	-0.932191	P00441	P00441	Superoxide dismutase [Cu-Zn]	SOD1
0.248432	0.285734	0.0497923	1.27809	0.0765312	0.131489	0.111905	2.13639	0.620031	0.695402	-0.0333974	-0.522522	0.44701	0.709861	0.0323741	0.813489	0.90807	0.948976	0.00424385	0.120435	0.137377	0.234418	0.0758762	1.7139	0.0604535	0.205042	0.132615	2.30777	0.299669	0.474259	0.0491235	1.13501	0.613333	0.835561	0.0471464	0.538498	0.745211	0.875412	0.0146588	0.343478	0.185099	0.263855	-0.0550361	-1.49675	P00491	P00491	Purine nucleoside phosphorylase	PNP
0.222757	0.257875	0.0531178	1.35984	0.196192	0.271567	-0.0553741	-1.45394	0.137155	0.218281	-0.0815172	-1.71507	0.216588	0.502864	0.0580528	1.38074	0.0023725	0.0319048	-0.269355	-5.03332	0.00190893	0.0183037	-0.27717	-5.2559	0.01299	0.0885263	0.204861	3.48958	0.00652066	0.0491903	-0.225008	-4.07747	0.520713	0.776262	0.0587798	0.690334	0.0091605	0.0609468	-0.261782	-4.1215	0.26323	0.349804	0.0502028	1.23432	P00492;Q9NRG1	P00492	Hypoxanthine-guanine phosphoribosyltransferase	HPRT1
0.148959	0.180187	-0.107904	-1.65523	0.00861454	0.0326863	-0.240244	-3.83444	0.0311173	0.0754272	-0.174605	-2.80114	0.729671	0.887779	-0.0232472	-0.362125	0.0241211	0.111127	-0.187134	-2.99637	0.125726	0.218889	-0.114774	-1.77799	0.246001	0.510925	-0.085875	-1.2855	0.12566	0.275258	-0.108598	-1.77837	0.34731	0.626928	-0.0808154	-1.03688	0.0181924	0.0824165	-0.254959	-3.4523	0.0076483	0.0318733	-0.239069	-3.9373	P00505	P00505	Aspartate aminotransferase, mitochondrial	GOT2
0.15738	0.18824	-0.205732	-1.61527	0.87765	0.904371	-0.0192741	-0.160639	0.219899	0.316009	-0.171321	-1.36946	0.580221	0.79011	-0.0690073	-0.584438	0.897301	0.941654	0.0172158	0.134638	0.153962	0.254456	0.194005	1.63124	0.429428	0.712266	-0.0885217	-0.847098	0.699823	0.822007	-0.0724691	-0.404567	0.763215	0.915194	0.0385308	0.318171	0.761671	0.883533	0.0385513	0.320332	0.898248	0.924463	-0.0167837	-0.133388	P00533;P04626;Q15303	P00533	Epidermal growth factor receptor	EGFR
0.0269491	0.0465225	0.0706654	2.91089	0.173604	0.247582	0.0309441	1.54372	0.312476	0.416385	0.0305765	1.10254	0.37025	0.656699	0.0193541	0.968386	0.0832298	0.234227	-0.0467443	-2.07569	0.811533	0.870568	-0.00572133	-0.24918	0.000386357	0.0401176	0.12826	7.11919	0.163636	0.323884	0.0665388	1.58688	0.0462186	0.215773	0.0922055	2.63563	0.128173	0.282512	0.0407154	1.82143	0.0609668	0.110712	0.0419888	2.3016	P00558;P07205	P00558	Phosphoglycerate kinase 1	PGK1
0.0954143	0.125638	-0.464431	-1.97704	0.792278	0.832638	-0.0715114	-0.275358	0.0349355	0.0822368	0.184771	2.71367	0.926985	0.971606	0.013309	0.0955561	0.0177451	0.0913039	-0.37866	-3.23738	0.0722911	0.14748	0.267837	2.17769	0.609355	0.835774	0.0831797	0.538898	0.962639	0.980222	-0.00563931	-0.0488303	0.0616406	0.249093	0.307964	2.39974	0.498037	0.710448	0.159905	0.730185	0.98715	0.991077	0.00177097	0.0167886	P00568	P00568	Adenylate kinase isoenzyme 1	AK1
NaN	1	0	NaN	0.746251	0.797849	0.0419065	0.338873	NaN	1	0	NaN	0.579632	0.790897	0.058457	0.585371	0.309283	0.521823	0.103311	1.11053	0.979099	0.990357	0.00742078	0.0273092	NaN	1	0	NaN	0.823358	0.902305	0.0238075	0.2332	NaN	1	0	NaN	NaN	1	0	NaN	NaN	1	0	NaN	P00813	P00813	Adenosine deaminase	ADA
0.0414644	0.064312	-0.309066	-2.58545	0.432475	0.519006	-0.0795405	-0.841202	0.104898	0.177405	-0.273966	-1.90869	0.150363	0.419534	-0.310996	-1.64842	0.00746275	0.0557324	-0.424219	-3.95871	0.038856	0.0992783	-0.287418	-2.63391	0.900429	0.964335	0.0272171	0.130509	0.32128	0.498894	-0.117072	-1.08085	0.646486	0.853398	-0.0624586	-0.48756	0.162816	0.331194	-0.220415	-1.63576	0.253887	0.338938	-0.236618	-1.2617	P00918	P00918	Carbonic anhydrase 2	CA2
0.000132152	0.00182946	0.466493	8.6433	3.44579e-05	0.00745455	0.60014	10.9493	7.33894e-05	0.00607692	0.528808	9.59253	0.0195585	0.138287	0.267673	3.16026	0.000112683	0.00909091	0.511399	8.89195	0.00109917	0.0158356	0.375505	5.85197	0.753204	0.904746	-0.0300462	-0.329183	0.00369983	0.0323361	0.294013	4.59799	0.0156752	0.141863	-0.246037	-3.59198	0.019555	0.0874909	0.212518	3.38558	0.000240874	0.00796396	0.446349	7.75978	P00966	P00966	Argininosuccinate synthase	ASS1
0.754835	0.781227	0.0163665	0.326917	0.083507	0.14019	-0.075455	-2.07329	0.228928	0.325202	0.0350909	1.33945	0.520729	0.75399	-0.0414286	-0.68192	0.849776	0.914277	-0.00603557	-0.197742	0.756234	0.827695	-0.012362	-0.324972	0.0888788	0.263075	0.0444257	2.02825	0.0414373	0.13217	-0.0900669	-2.58594	0.552215	0.79499	0.00884485	0.636882	0.356426	0.579245	-0.0301836	-1.01558	0.0112284	0.0371381	-0.108552	-3.61019	P01111	P01111	GTPase NRas	NRAS
6.34354e-05	0.0012	0.252457	9.84162	0.00123431	0.0138519	0.193666	5.7229	0.000160196	0.00508642	0.339033	8.35112	0.00115934	0.0356404	0.174615	5.79238	0.000761445	0.0166606	0.167056	6.27502	6.35191e-05	0.00605405	0.242244	9.83935	0.0418832	0.162957	0.0791509	2.57798	0.000173718	0.00718367	0.20899	8.23066	0.815707	0.939981	0.00850566	0.245665	0.00229146	0.035736	0.223271	5.71574	0.409084	0.500648	0.022285	0.887278	P02545	P02545	Prelamin-A/C;Lamin-A/C	LMNA
3.19187e-06	0	-0.29413	-16.471	3.35518e-05	0.00780952	-0.205668	-11.0001	0.00823195	0.0315739	-0.155708	-3.87355	0.00176049	0.0453465	-0.18022	-5.34048	0.000562279	0.0166452	-0.128308	-6.64186	0.00152696	0.0175765	-0.0801432	-5.49148	0.30695	0.586317	-0.0494766	-1.11641	0.00187062	0.0270602	-0.158137	-5.27699	0.149749	0.410528	-0.136211	-1.70066	0.101702	0.240912	-0.0890928	-2.00182	0.00197617	0.0162571	-0.0820229	-5.22001	P02786;Q9UP52	P02786	Transferrin receptor protein 1;Transferrin receptor protein 1, serum form	TFRC
0.000181652	0.00222222	-0.793327	-8.16492	0.00196375	0.0163636	-0.729389	-5.22654	0.000221911	0.00521348	-0.694338	-7.87571	0.000105257	0.00630303	-0.860804	-9.00022	0.000335696	0.0125405	-0.81429	-7.305	1.12533e-05	0	-0.851369	-13.2836	0.015535	0.0951642	-0.355332	-3.34397	0.00142605	0.024	-0.732519	-5.56509	0.0467744	0.217357	-0.654214	-2.62571	0.00127878	0.0266122	-0.828854	-6.50878	0.000671112	0.0102032	-0.84233	-6.42582	P03928	P03928	ATP synthase protein 8	MT-ATP8
0.238943	0.276082	0.208547	1.30739	0.549729	0.629091	0.119501	0.63358	0.129311	0.207553	0.250802	1.75767	0.78999	0.914755	0.0350654	0.278483	0.236345	0.437072	0.221445	1.31559	0.771603	0.839519	-0.050087	-0.303713	0.645251	0.854466	0.0841525	0.484438	0.930878	0.960351	0.0113391	0.0904437	0.86641	0.964098	0.0347593	0.177061	0.573256	0.765666	0.109983	0.60228	0.263408	0.349799	0.185397	1.23381	P04035	P04035	3-hydroxy-3-methylglutaryl-coenzyme A reductase	HMGCR
9.63785e-05	0.0020885	-0.179896	-9.14188	0.0412397	0.085284	0.052084	2.5895	0.129126	0.207365	0.0383208	1.75871	0.332077	0.624742	-0.0183957	-1.05492	0.0673399	0.204193	-0.0333717	-2.2292	0.0202184	0.0657544	-0.148109	-3.13412	0.860414	0.951628	0.013202	0.183548	0.070585	0.185415	-0.0444987	-2.19502	0.0381286	0.196799	-0.0740025	-2.79699	0.212691	0.402947	-0.0463596	-1.42787	0.00155688	0.0140843	-0.0679309	-5.47071	P04040	P04040	Catalase	CAT
0.734424	0.761982	-0.0224867	-0.355437	0.0281447	0.0680923	-0.297185	-2.87763	0.0318704	0.0761017	0.107778	2.783	0.550985	0.774131	0.0253383	0.631522	0.198134	0.392519	-0.188229	-1.44667	0.458227	0.576688	0.0282575	0.792541	0.471827	0.745849	-0.143564	-0.767627	0.903231	0.945602	0.00742853	0.126813	0.0456759	0.214313	-0.358482	-2.64545	0.263692	0.469127	-0.217149	-1.25875	0.0322302	0.0683895	-0.294075	-2.7745	P04062	P04062	Glucosylceramidase	GBA
0.0108971	0.0236204	-0.103601	-3.63521	0.000319669	0.0103333	-0.166975	-7.3706	0.00526508	0.0256211	-0.125284	-4.26965	0.0434624	0.206691	-0.0759954	-2.55048	0.0008039	0.0171892	-0.198386	-6.21107	0.000110692	0.00603922	-0.172166	-8.92015	0.124943	0.332995	-0.0596976	-1.7825	0.025738	0.100708	-0.10218	-2.94625	0.00463679	0.0956643	-0.0898756	-4.8591	0.0497401	0.148677	-0.0844429	-2.57488	0.000819954	0.0110955	-0.11143	-6.18789	P04075;P05062	P04075	Fructose-bisphosphate aldolase A	ALDOA
1.57497e-05	0.00088	0.359263	12.5377	1.87709e-05	0.00611765	0.282823	12.1641	0.000567848	0.00686525	0.248276	6.62968	0.00281875	0.0491163	0.169636	4.86143	0.339948	0.555922	0.0518899	1.03645	6.5695e-05	0.00589474	0.321025	9.78129	0.0324851	0.1447	0.185427	2.76854	2.16468e-05	0.00293333	0.546505	11.8683	0.847009	0.956312	0.00751352	0.203174	5.68243e-05	0.0205	0.410061	12.5586	2.37073e-05	0.00445714	0.289814	11.6831	P04083	P04083	Annexin A1	ANXA1
0.368534	0.40682	0.0995616	0.972121	NaN	1	0	NaN	NaN	1	0	NaN	NaN	1	0	NaN	NaN	1	0	NaN	NaN	1	0	NaN	NaN	1	0	NaN	0.800323	0.888232	0.0332221	0.264395	NaN	1	0	NaN	NaN	1	0	NaN	NaN	1	0	NaN	P04150;P08235	P04150	Glucocorticoid receptor	NR3C1
3.62852e-05	0.00142105	0.314041	10.8513	0.513334	0.599378	0.0385871	0.694525	0.000876463	0.0101818	0.186815	6.11025	0.022957	0.162567	0.198245	3.03476	0.00047596	0.0162353	0.245241	6.85059	0.927946	0.955403	0.00514627	0.0942937	0.0985679	0.281528	-0.229332	-1.95358	0.00606463	0.0448602	0.172125	4.14206	0.655014	0.860653	0.0654121	0.474695	0.48854	0.703087	-0.0326841	-0.747254	0.0452493	0.0882093	0.182481	2.52062	P04179	P04179	Superoxide dismutase [Mn], mitochondrial	SOD2
0.00290584	0.0105708	-0.103424	-4.83149	0.108706	0.170037	0.0293696	1.88297	0.0814734	0.148159	0.0715168	2.09111	0.302149	0.586125	-0.0306327	-1.12863	0.157157	0.339929	0.0274813	1.6163	0.122957	0.215467	0.0631022	1.79408	0.000948891	0.0396308	0.113451	6.01872	0.00957799	0.057481	-0.0934432	-3.74393	0.000327658	0.0500741	0.159549	8.72413	0.00829578	0.057795	0.0912763	4.22401	0.00486204	0.0265061	-0.133352	-4.3425	P04181	P04181	Ornithine aminotransferase, mitochondrial;Ornithine aminotransferase, hepatic form;Ornithine aminotransferase, renal form	OAT
0.685404	0.714139	-0.0256712	-0.425366	0.0230144	0.0581211	0.153531	3.03282	0.563663	0.653334	0.0418928	0.610921	0.111743	0.354664	0.094398	1.8631	0.634688	0.788362	0.0247452	0.50029	0.208441	0.324055	0.0951324	1.40919	0.0396863	0.158669	0.149488	2.61812	0.0121386	0.0678026	0.172254	3.54545	0.0493922	0.225564	0.169324	2.58067	0.0249544	0.100277	0.19977	3.16501	0.201098	0.278905	0.085639	1.43571	P04183	P04183	Thymidine kinase, cytosolic	TK1
0.143545	0.174768	0.288991	1.68209	0.12398	0.187388	0.279953	1.78809	0.409618	0.512591	0.131856	0.886204	0.834276	0.933223	0.0571104	0.218508	0.597867	0.766844	0.0935864	0.556701	0.172165	0.278429	0.412996	1.5498	0.953615	0.988036	0.0132208	0.0606403	0.242272	0.419599	0.22088	1.29699	0.168823	0.441691	0.331658	1.60765	0.0649758	0.179778	0.497928	2.35721	0.0381925	0.0788652	0.462068	2.64678	P04350	P04350	Tubulin beta-4A chain	TUBB4A
0.557253	0.596274	-0.0339448	-0.621302	0.891449	0.916234	-0.00603509	-0.142369	0.189263	0.28273	-0.0738583	-1.48041	0.062326	0.255477	-0.109567	-2.28552	0.0455521	0.160337	-0.138416	-2.51568	0.0214934	0.0695086	-0.158381	-3.08615	0.436595	0.718179	-0.0405934	-0.83328	0.250326	0.427773	-0.0632811	-1.27237	0.167173	0.439601	-0.0840141	-1.61528	0.0982662	0.237238	-0.103697	-2.02876	0.730068	0.779103	0.0175197	0.361565	P04406;O14556	P04406	Glyceraldehyde-3-phosphate dehydrogenase	GAPDH
0.103688	0.134481	0.0725212	1.91706	0.181004	0.255671	-0.0710161	-1.51316	0.578253	0.66417	-0.0324738	-0.587562	0.669162	0.852507	-0.0247362	-0.449046	0.506417	0.697488	-0.0285306	-0.706424	0.593682	0.695693	-0.0294962	-0.563236	0.458142	0.734874	-0.0467784	-0.792698	0.117731	0.263931	-0.0805268	-1.82543	0.548071	0.792753	-0.0892984	-0.643796	0.623158	0.801134	0.0309879	0.523241	0.295407	0.38518	-0.0579875	-1.14608	P04439;P13746;P30455;P30443;P17693	P04439;P13746;P30455;P30443	HLA class I histocompatibility antigen, A-3 alpha chain;HLA class I histocompatibility antigen, A-11 alpha chain;HLA class I histocompatibility antigen, A-36 alpha chain;HLA class I histocompatibility antigen, A-1 alpha chain	HLA-A
0.00274224	0.0104554	0.227737	4.88861	0.00581664	0.0248498	0.173556	4.17951	0.019415	0.0542407	0.124849	3.16608	0.815906	0.924109	0.0156684	0.243261	0.832503	0.907962	0.0164685	0.22089	0.0491937	0.112896	0.134609	2.45889	0.137044	0.352377	0.091166	1.71566	0.0889859	0.219948	0.0862122	2.02738	0.790321	0.928449	-0.0267077	-0.280512	0.109403	0.253146	0.0937353	1.94475	0.0208872	0.0513274	0.142519	3.10856	P04632;Q96L46	P04632	Calpain small subunit 1	CAPNS1
0.329995	0.367136	0.0249839	1.05987	0.0308498	0.0715635	0.0760479	2.80769	0.0582191	0.115326	0.0810614	2.33527	0.0233484	0.163397	0.0929711	3.02162	0.00452702	0.0442445	0.170283	4.40843	0.0240353	0.0739316	0.102392	2.99912	0.0296736	0.13912	0.0992424	2.83726	0.271848	0.448422	0.058634	1.20982	0.142582	0.398681	0.0861429	1.73871	0.137568	0.298215	0.0626402	1.76649	0.0109654	0.0370572	0.0840712	3.62998	P04637	P04637	Cellular tumor antigen p53	TP53
3.87455e-08	0	0.638792	34.6124	2.32598e-07	0	0.63215	25.6284	1.70922e-07	0	1.0348	26.9893	0.0990947	0.330501	0.0667298	1.94974	0.000182666	0.0117143	0.337795	8.15676	1.57019e-07	0	0.562418	27.3764	0.000566878	0.0388182	0.661313	6.63179	1.43012e-07	0.044	0.55143	27.8091	0.000267567	0.04544	0.510836	9.10464	2.33568e-05	0.015	0.788729	15.0633	5.32648e-05	0.00511111	0.366037	10.1479	P04792	P04792	Heat shock protein beta-1	HSPB1
0.000562678	0.0031417	-0.47186	-6.64098	0.172746	0.246661	-0.0937893	-1.54734	0.0174691	0.0531683	-0.198737	-3.24987	0.660274	0.845507	-0.0279963	-0.462126	0.157539	0.340506	-0.0831368	-1.61453	0.128316	0.222214	-0.103483	-1.76325	0.0874538	0.260256	-0.153309	-2.03992	0.0875989	0.217919	-0.16524	-2.03872	0.370954	0.64809	-0.0945082	-0.982544	0.131458	0.28779	-0.159589	-1.80177	0.132928	0.204637	-0.114403	-1.73773	P04818	P04818	Thymidylate synthase	TYMS
0.00353115	0.011664	-0.131251	-4.64253	0.00846865	0.0326355	-0.0841856	-3.84912	0.0379164	0.0855085	-0.0668037	-2.65221	0.0751568	0.288155	-0.0500596	-2.14951	0.0434143	0.154979	-0.0696645	-2.5513	0.0491217	0.11264	0.0662096	2.45997	0.989723	0.996274	-0.000315905	-0.0134256	0.664097	0.792372	-0.0120106	-0.456489	0.243954	0.53261	0.0351633	1.32026	0.0852687	0.216594	-0.0549678	-2.14045	0.136906	0.208939	-0.0408201	-1.71639	P04843	P04843	Dolichyl-diphosphooligosaccharide--protein glycosyltransferase subunit 1	RPN1
0.0344222	0.0555027	-0.141818	-2.72481	0.0026873	0.0181184	-0.121602	-4.90867	0.09385	0.16417	-0.139929	-1.98897	0.0782564	0.293504	-0.0912151	-2.12025	0.0570966	0.186084	-0.100981	-2.34951	0.0293386	0.0831827	0.103026	2.84591	0.628879	0.850142	-0.0375183	-0.509066	0.685492	0.810638	-0.0252764	-0.425237	0.532281	0.785899	0.0312699	0.670462	0.108012	0.25135	-0.109473	-1.95475	0.743895	0.790084	0.0162244	0.342164	P04844	P04844	Dolichyl-diphosphooligosaccharide--protein glycosyltransferase subunit 2	RPN2
0.000295782	0.00339326	0.155484	7.47574	0.371449	0.454982	0.034101	0.965786	0.0303005	0.0740917	0.167792	2.82134	0.891392	0.957725	0.00720429	0.142444	0.601913	0.767576	0.023443	0.55041	0.336647	0.460803	0.0413165	1.04415	0.000574212	0.0379556	0.137532	6.61593	0.856433	0.917619	0.00680256	0.188854	0.429458	0.710529	0.0749253	0.85926	0.00990938	0.0624615	0.0656276	4.04136	0.106226	0.172281	0.0205789	1.89962	P04899;P11488;P19087;P09471;A8MTJ3	P04899	Guanine nucleotide-binding protein G(i) subunit alpha-2	GNAI2
7.79251e-05	0.00108	-0.191428	-9.4917	0.038583	0.0820041	-0.0825922	-2.63918	0.126054	0.204207	-0.059581	-1.77611	0.111025	0.353081	-0.0653718	-1.86775	0.102673	0.261728	-0.048528	-1.92416	0.854708	0.903443	-0.00356174	-0.191155	0.553347	0.804217	0.015624	0.627662	0.00297136	0.0310667	-0.136915	-4.80963	0.173825	0.447875	-0.0440723	-1.58498	0.0345126	0.119215	-0.0980573	-2.88187	0.0022432	0.0179522	-0.136422	-5.09007	P05023;P13637;P50993;Q13733;P20648	P05023	Sodium/potassium-transporting ATPase subunit alpha-1	ATP1A1
0.60721	0.644351	0.0320029	0.542207	0.263448	0.343417	0.0779855	1.2337	0.692888	0.758269	0.0291662	0.414545	0.859758	0.945141	0.0137181	0.184421	0.508183	0.69795	0.0466397	0.703375	0.411181	0.534472	0.0688992	0.883068	0.449791	0.728385	0.0507479	0.808261	0.414138	0.59846	0.0571129	0.87716	0.600016	0.82819	0.0452705	0.559405	0.905624	0.956496	-0.010109	-0.124694	0.0598748	0.10982	-0.141934	-2.31479	P05026	P05026	Sodium/potassium-transporting ATPase subunit beta-1	ATP1B1
0.000865485	0.00537063	0.154398	6.12488	0.000983666	0.0117708	-0.164341	-5.97757	0.78011	0.832421	-0.0104501	-0.292014	0.886931	0.955097	-0.0040915	-0.148345	0.188861	0.379908	0.0369997	1.48197	0.0048892	0.027411	-0.116937	-4.33739	0.110932	0.30536	0.0590482	1.86835	0.825221	0.903044	-0.00565171	-0.23069	0.176365	0.45046	0.119176	1.57372	0.464542	0.681016	-0.0270798	-0.79147	0.209424	0.287704	-0.0327537	-1.4057	P05091;P00352;P47895	P05091	Aldehyde dehydrogenase, mitochondrial	ALDH2
0.170006	0.203077	-0.301529	-1.55902	0.0540511	0.103374	-0.315794	-2.38966	0.036533	0.0840138	-0.308446	-2.68006	0.228819	0.517672	-0.445244	-1.33981	0.0460632	0.161247	-0.755501	-2.50743	0.0806389	0.158945	-0.593211	-2.09855	0.170447	0.408701	-0.128453	-1.55713	0.0294586	0.108808	-0.848476	-2.8428	0.0233767	0.157703	-1.08838	-3.22341	0.0399891	0.130386	-0.67735	-2.75674	0.0140872	0.0422003	-0.304141	-3.42326	P05114	P05114	Non-histone chromosomal protein HMG-14	HMGN1
0.0256372	0.0443845	-0.0961936	-2.94927	0.0177054	0.0497206	-0.102304	-3.23917	0.159122	0.24688	-0.0885291	-1.60726	0.45212	0.714348	-0.0297968	-0.803899	0.10493	0.264611	-0.0804389	-1.90847	0.724637	0.803186	0.016675	0.369228	0.153826	0.383986	0.0957472	1.63188	0.917821	0.952597	0.00452209	0.1076	0.590015	0.822091	0.042348	0.575288	0.0861403	0.217927	-0.080196	-2.13242	0.021411	0.0517836	-0.0979302	-3.08915	P05141;Q9H0C2	P05141	ADP/ATP translocase 2;ADP/ATP translocase 2, N-terminally processed	SLC25A5
0.0257146	0.0445831	0.243553	2.94695	0.763432	0.811062	-0.0537988	-0.314996	NaN	1	0	NaN	NaN	1	0	NaN	NaN	1	0	NaN	NaN	1	0	NaN	NaN	1	0	NaN	NaN	1	0	NaN	NaN	1	0	NaN	NaN	1	0	NaN	NaN	1	0	NaN	P05165	P05165	Propionyl-CoA carboxylase alpha chain, mitochondrial	PCCA
0.956666	0.965713	-0.00408852	-0.0566463	0.07289	0.127122	-0.309248	-2.17171	0.173388	0.265579	-0.161739	-1.54463	0.926944	0.97182	0.00682354	0.0956096	0.0644029	0.196945	-0.179013	-2.26164	0.980401	0.990746	-0.00178206	-0.0256072	0.414512	0.700669	-0.0648141	-0.876415	0.445987	0.626664	-0.0717829	-0.815419	0.275765	0.560773	-0.211216	-1.22317	0.809717	0.906732	0.0399918	0.253854	0.88857	0.915882	-0.0105985	-0.146176	P05166	P05166	Propionyl-CoA carboxylase beta chain, mitochondrial	PCCB
0.213951	0.24989	0.0379961	1.38984	0.136185	0.202898	0.0446279	1.72021	0.355879	0.460794	-0.038641	-1.00009	0.496245	0.74146	0.0212553	0.724118	0.0794481	0.226644	0.0466843	2.10931	0.010155	0.0433662	0.0909407	3.69445	0.407422	0.696194	-0.0333683	-0.890626	0.11304	0.257249	0.0643797	1.85477	0.0217068	0.15549	-0.0872812	-3.29028	0.0867368	0.218831	0.0519228	2.12697	0.0712243	0.124577	0.0585182	2.18848	P05198	P05198	Eukaryotic translation initiation factor 2 subunit 1	EIF2S1
0.0428676	0.0660051	-0.307939	-2.56071	0.167706	0.239635	-0.216499	-1.56897	0.0881511	0.15639	-0.301922	-2.03419	0.48841	0.739517	-0.0878844	-0.737916	0.763307	0.871668	-0.043242	-0.315168	0.0468079	0.11005	-0.310271	-2.49557	0.334001	0.61777	-0.15161	-1.05037	0.106649	0.248857	-0.248609	-1.89675	0.0308247	0.181933	-0.472875	-2.9793	0.115896	0.263193	-0.383069	-1.89978	0.0840753	0.142994	-0.271343	-2.06838	P05204;Q15651	P05204	Non-histone chromosomal protein HMG-17	HMGN2
0.906255	0.921913	-0.00759673	-0.122826	0.0463153	0.093636	0.12379	2.50339	0.0577313	0.115366	0.114001	2.34142	0.492513	0.742208	-0.0645142	-0.730673	0.661652	0.8083	-0.022872	-0.460092	0.799236	0.861536	-0.0109029	-0.265875	0.404607	0.694804	-0.0429575	-0.89632	0.968997	0.983366	0.00184107	0.0405152	0.640598	0.850027	-0.0464944	-0.496498	0.063229	0.176025	0.0715911	2.37918	0.0458164	0.0889697	0.114137	2.5114	P05386	P05386	60S acidic ribosomal protein P1	RPLP1
0.000334233	0.00321277	-0.24921	-7.31083	0.00901336	0.0335568	-0.109842	-3.79567	0.0802271	0.146552	-0.11053	-2.10226	0.079078	0.293949	-0.159886	-2.11269	0.426757	0.631617	-0.0941732	-0.852291	0.290138	0.411819	-0.0704489	-1.15994	0.0850134	0.255446	-0.111826	-2.06037	0.272148	0.448497	-0.128656	-1.20897	0.0209652	0.154781	-0.269935	-3.32187	0.120091	0.269814	-0.24886	-1.87209	0.473529	0.560098	-0.0513482	-0.764545	P05387	P05387	60S acidic ribosomal protein P2	RPLP2
0.0117098	0.0258197	-0.0677123	-3.57526	0.331932	0.41878	-0.0221479	-1.05526	0.820669	0.864374	-0.00504351	-0.236828	0.599592	0.800887	-0.0167305	-0.554016	0.454306	0.655007	-0.0311875	-0.799821	0.550633	0.658294	-0.0193865	-0.632099	0.496827	0.765662	0.0159931	0.723099	0.0280332	0.106499	-0.071878	-2.88067	0.103091	0.334239	-0.0612432	-1.99121	0.885997	0.943635	-0.00555309	-0.150842	0.591726	0.668846	0.0137069	0.566298	P05388;Q8NHW5	P05388;Q8NHW5	60S acidic ribosomal protein P0;60S acidic ribosomal protein P0-like	RPLP0;RPLP0P6
0.932057	0.944508	0.0144665	0.0888962	0.963507	0.975845	0.00680053	0.0476952	0.841471	0.87959	-0.0283428	-0.208856	0.145118	0.413504	0.218167	1.67418	0.382869	0.594851	-0.122241	-0.941339	0.879705	0.919849	0.02265	0.157915	0.714836	0.883819	0.0582	0.383121	0.233864	0.410497	0.196246	1.3235	0.0961965	0.322679	0.300429	2.04547	0.454198	0.671925	-0.104357	-0.811046	0.718139	0.770581	0.0493964	0.37843	P05423	P05423	DNA-directed RNA polymerase III subunit RPC4	POLR3D
0.0325054	0.0530977	0.11999	2.76807	0.0198765	0.0536931	0.120759	3.14755	0.0156326	0.0498342	0.139042	3.33892	0.35553	0.648487	0.0594523	1.00087	0.0221266	0.104025	0.130833	3.06346	0.0392791	0.0997415	0.106395	2.62581	0.917112	0.972032	0.00796938	0.108532	0.0321954	0.113276	0.122579	2.77532	0.30158	0.586568	0.0927676	1.15154	0.631264	0.80662	0.0399249	0.51076	0.0106171	0.0367973	0.146813	3.65701	P05455	P05455	Lupus La protein	SSB
0.000317758	0.00330055	0.186483	7.37867	0.0014203	0.0140786	0.159296	5.56946	0.000935999	0.0113684	0.165731	6.03442	0.0235654	0.162634	0.129714	3.01444	0.00506091	0.0472131	0.101769	4.30574	0.000248003	0.00942857	0.241401	7.7189	0.0103388	0.0791849	0.148357	3.67934	0.00107044	0.0205528	0.162509	5.88175	0.0495408	0.224836	0.19889	2.57819	0.00891957	0.0604973	0.170307	4.1489	0.00387543	0.0251142	0.144599	4.554	P05556	P05556	Integrin beta-1	ITGB1
0.00694796	0.0184665	-0.154274	-4.02138	0.571653	0.648647	0.0184624	0.598085	0.556419	0.650527	-0.0314736	-0.622658	0.0405229	0.201083	-0.0905428	-2.60256	0.0108846	0.0671048	-0.0850041	-3.63616	0.470804	0.585932	0.0240185	0.769484	0.0272233	0.133866	-0.0826061	-2.90312	0.000402963	0.0118481	0.178932	7.06432	0.271981	0.558438	-0.0413038	-1.23417	0.257653	0.461449	-0.034327	-1.27711	0.774911	0.817098	-0.00826216	-0.299158	P05783;CON__H-INV:HIT000015463	P05783	Keratin, type I cytoskeletal 18	KRT18
0.230082	0.266004	0.39846	1.33569	0.57489	0.650988	-0.117099	-0.592914	0.874035	0.901886	-0.0344344	-0.165435	0.517826	0.752215	-0.135034	-0.686855	0.676475	0.816738	-0.100392	-0.43835	0.96131	0.978278	0.0125568	0.050569	0.719569	0.886862	-0.0795083	-0.376403	0.925047	0.956576	0.0217814	0.0981011	0.434866	0.716066	0.200238	0.848545	0.578792	0.770141	-0.139693	-0.593311	0.434711	0.524459	-0.185083	-0.836896	P05976;P08590	P05976;P08590	Myosin light chain 1/3, skeletal muscle isoform;Myosin light chain 3	MYL1;MYL3
0.0254486	0.0440983	0.0656381	2.95496	0.00410088	0.0209634	0.0944035	4.5007	0.000229725	0.00553846	0.177267	7.82661	0.767269	0.903399	-0.013947	-0.309691	0.600524	0.766682	-0.0205135	-0.552566	0.820641	0.876197	-0.00802135	-0.236866	0.411449	0.70008	-0.0664809	-0.88253	0.812913	0.896935	0.0125527	0.247311	0.962503	0.989346	-0.00509882	-0.0494137	0.0120211	0.0669793	0.107859	3.84836	0.523637	0.60237	0.0228784	0.676996	P06132	P06132	Uroporphyrinogen decarboxylase	UROD
0.799339	0.823509	-0.0549365	-0.265734	0.602369	0.674149	-0.0287454	-0.549701	0.214274	0.310236	-0.195367	-1.38872	0.54243	0.768151	-0.108863	-0.64559	0.999328	0.999685	-0.000185966	-0.00087807	0.462233	0.579952	-0.0923342	-0.78515	0.00193401	0.04488	0.287484	5.24234	0.0227382	0.0942222	0.169153	3.04221	0.00112838	0.0597931	0.28541	6.68997	0.508084	0.719238	0.0880721	0.712377	0.133554	0.205449	-0.249984	-1.73433	P06280	P06280	Alpha-galactosidase A	GLA
0.933749	0.945346	-0.0113897	-0.0866767	0.0975135	0.158196	-0.175466	-1.96134	0.507711	0.60683	-0.0814147	-0.704189	0.349887	0.643532	-0.192758	-1.01361	0.149866	0.327058	-0.374493	-1.65082	0.00837174	0.0402609	-0.276186	-3.85903	0.165715	0.402358	-0.159368	-1.57768	0.0634174	0.172783	-0.247188	-2.27287	0.0667581	0.259227	-0.519219	-2.33544	0.0744834	0.197953	-0.206265	-2.24779	0.321744	0.408951	-0.088382	-1.07972	P06454	P06454	Prothymosin alpha;Prothymosin alpha, N-terminally processed;Thymosin alpha-1	PTMA
0.779699	0.80527	-0.010447	-0.292578	0.0621959	0.1127	0.068574	2.28704	0.00578288	0.0265464	0.124858	4.18475	0.192385	0.475949	0.0559559	1.46837	0.967887	0.984422	-0.00168777	-0.0419668	0.0799123	0.158434	0.0645444	2.1051	0.601211	0.829507	-0.0139968	-0.5515	0.207342	0.381079	0.0486355	1.4131	0.318543	0.599956	-0.0387348	-1.10737	0.169418	0.341348	0.0891155	1.60492	0.155072	0.227998	0.0580423	1.62601	P06493	P06493	Cyclin-dependent kinase 1	CDK1
0.0621969	0.0892601	-0.0585148	-2.28703	0.0158128	0.046269	-0.0863798	-3.32969	0.90661	0.92705	-0.00384474	-0.122359	0.0980367	0.329249	-0.0782907	-1.95748	0.0287778	0.124067	-0.0891824	-2.86063	0.591842	0.693433	-0.0159864	-0.566117	0.568753	0.810074	-0.0252278	-0.602732	0.0219084	0.091922	-0.0822124	-3.0712	0.148821	0.410227	-0.0622819	-1.70548	0.145333	0.306542	-0.0566034	-1.72388	0.159287	0.233104	-0.0450492	-1.6065	P06576	P06576	ATP synthase subunit beta, mitochondrial	ATP5B
0.0887817	0.11819	-0.238715	-2.02904	0.0118161	0.0381664	-0.330464	-3.56775	0.386692	0.491188	-0.0924633	-0.933282	0.147533	0.416131	-0.0908346	-1.66221	0.00914274	0.0638634	-0.220839	-3.7835	0.0341524	0.0924868	-0.162869	-2.73074	0.195527	0.442232	-0.066829	-1.45644	0.127353	0.276614	-0.155241	-1.7687	0.172595	0.44632	-0.15489	-1.5905	0.0302515	0.112833	-0.239565	-2.99561	0.00495945	0.0263229	-0.219048	-4.32429	P06730;A6NMX2	P06730	Eukaryotic translation initiation factor 4E	EIF4E
0.0968431	0.126906	-0.0527012	-1.96632	0.592742	0.666402	0.0131783	0.564708	0.552249	0.648898	0.0225289	0.629456	0.697066	0.871544	-0.0125844	-0.408528	0.243182	0.447663	-0.0626757	-1.29418	0.00337643	0.0226273	-0.143321	-4.68554	0.00838567	0.0765133	-0.122775	-3.8576	0.16856	0.33167	-0.0588384	-1.56526	0.000592972	0.0594872	-0.19919	-7.69002	0.733191	0.869513	-0.00878358	-0.360517	0.122382	0.190582	0.0399184	1.79746	P06733	P06733	Alpha-enolase	ENO1
1.34569e-05	0	0.265561	12.8817	9.88215e-05	0.00655072	0.222996	9.10144	0.888013	0.913126	-0.00526547	-0.146913	0.00613527	0.0785574	0.0789123	4.13171	0.000571564	0.0164681	0.21265	6.62163	0.00673001	0.0345858	0.152977	4.04949	0.000789691	0.0384138	-0.12184	-6.23203	0.534097	0.693068	-0.0209692	-0.659429	0.00566011	0.1026	-0.135308	-4.63462	0.132768	0.290035	0.0877991	1.79407	0.000307888	0.00847619	0.186019	7.42128	P06737	P06737	Glycogen phosphorylase, liver form	PYGL
0.431441	0.469318	-0.0234871	-0.8432	0.546633	0.626862	-0.0157845	-0.638663	0.460288	0.565366	-0.0310478	-0.788733	0.303771	0.587751	-0.0326965	-1.12449	0.00605856	0.0490791	-0.110044	-4.14296	0.812607	0.870441	-0.00599003	-0.247725	0.165739	0.402143	-0.0458159	-1.57757	0.38316	0.566657	-0.0336926	-0.940723	0.0299791	0.180119	-0.0823065	-3.00348	0.617939	0.796242	0.0153298	0.531328	0.51615	0.595685	-0.0184247	-0.689711	P06744;Q8N196	P06744	Glucose-6-phosphate isomerase	GPI
0.323005	0.360387	0.0451391	1.07666	0.404489	0.489483	0.0331359	0.896559	0.256588	0.354989	0.0545983	1.2537	0.975639	0.993211	0.00201941	0.031831	0.411007	0.617805	-0.0358114	-0.883417	0.723113	0.801675	0.0145297	0.371383	0.420684	0.705283	-0.0509739	-0.86419	0.75544	0.860522	-0.0206127	-0.326076	0.0099615	0.126832	-0.114773	-4.03605	0.892236	0.947134	-0.00600592	-0.142518	0.974696	0.981806	-0.00153613	-0.0330641	P06748	P06748	Nucleophosmin	NPM1
0.187611	0.221517	-0.126019	-1.48685	0.121877	0.185519	-0.0564222	-1.80045	0.255261	0.354242	-0.0640903	-1.25762	0.0824343	0.29893	-0.0861011	-2.08263	0.440961	0.644616	-0.0861127	-0.824943	0.930201	0.956621	-0.00365639	-0.0913329	0.0647436	0.214096	-0.0702429	-2.2578	0.524117	0.686996	-0.0452368	-0.676185	0.165293	0.436135	-0.0945883	-1.62405	0.109179	0.253006	-0.0848662	-1.94635	0.0105776	0.0370519	-0.1318	-3.66015	P06753	P06753	Tropomyosin alpha-3 chain	TPM3
0.00290383	0.0105939	0.197986	4.83217	0.0745248	0.130312	0.0865439	2.15563	0.0425476	0.0924488	0.108638	2.56628	0.0721251	0.281989	0.109956	2.17936	0.443111	0.646153	0.0743303	0.820858	0.00948576	0.0420584	0.190037	3.75215	0.314052	0.595973	0.0574002	1.09862	0.00777642	0.0521401	0.207851	3.92285	0.197047	0.476746	0.101668	1.48748	0.0125869	0.0683571	0.263974	3.80322	0.563658	0.642687	0.0307035	0.610931	P06756	P06756	Integrin alpha-V;Integrin alpha-V heavy chain;Integrin alpha-V light chain	ITGAV
0.0324619	0.0531024	0.612079	2.76908	0.0890057	0.148148	0.528656	2.02722	0.845932	0.882583	0.0550556	0.202883	0.45072	0.713471	0.252208	0.80652	0.193714	0.387978	0.393467	1.4633	0.885537	0.924052	0.0454977	0.150189	0.315303	0.597729	0.304778	1.09552	0.346809	0.527863	0.268101	1.02062	0.0504778	0.22787	0.675468	2.56275	0.712632	0.859516	0.121482	0.389949	0.562619	0.641785	0.196099	0.612608	P06865	P06865	Beta-hexosaminidase subunit alpha	HEXA
0.306537	0.342627	0.0448136	1.11745	0.240227	0.318982	-0.052418	-1.30336	0.751657	0.807508	0.014873	0.331336	0.244004	0.535348	-0.0900609	-1.29164	0.848162	0.91417	-0.00873494	-0.199899	0.0897894	0.173297	0.0901749	2.02089	0.405908	0.695625	0.0685084	0.893685	0.0074617	0.0518039	-0.165796	-3.95884	0.213975	0.499648	-0.159975	-1.42316	0.0796021	0.205325	-0.151745	-2.19492	0.512946	0.592412	-0.0252445	-0.69519	P07099	P07099	Epoxide hydrolase 1	EPHX1
0.0223391	0.0404502	-0.437214	-3.05601	0.16264	0.233433	-0.248458	-1.59133	0.588051	0.670617	-0.0595191	-0.57207	0.0773101	0.290266	-0.176266	-2.12906	0.303001	0.519547	-0.0981574	-1.12645	0.0434363	0.105873	-0.42571	-2.55093	0.20904	0.458757	-0.309861	-1.40706	0.139939	0.294044	-0.294479	-1.70052	0.218462	0.504701	-0.211936	-1.40693	0.074708	0.197611	-0.266675	-2.24539	0.0152371	0.044627	-0.577462	-3.35961	P07108	P07108	Acyl-CoA-binding protein	DBI
0.0176719	0.0347349	-0.131865	-3.24068	0.0366564	0.0785193	-0.0775106	-2.67753	0.00525799	0.0256887	-0.190131	-4.27088	0.00823235	0.0899623	-0.118641	-3.87351	0.0121659	0.0704839	-0.181511	-3.5436	0.0014714	0.0172216	-0.170894	-5.53129	0.0842252	0.253937	-0.0869195	-2.0671	0.215466	0.391472	-0.0536621	-1.3846	0.213664	0.499534	-0.100869	-1.4243	0.00235062	0.03566	-0.199555	-5.68291	0.359822	0.450372	-0.0304148	-0.99129	P07195	P07195	L-lactate dehydrogenase B chain	LDHB
0.852448	0.872238	0.0336874	0.194173	0.854426	0.884368	-0.0423445	-0.191532	0.968562	0.976544	0.0121336	0.0410844	0.955336	0.98157	0.0136154	0.058387	0.58721	0.758679	0.137594	0.573394	0.0586923	0.126378	0.527005	2.32936	0.0688079	0.224455	0.483773	2.21353	0.48995	0.663707	0.157813	0.735192	0.219271	0.505939	0.393173	1.40403	0.649053	0.816701	0.13019	0.483677	0.200454	0.278932	0.327788	1.43808	P07196	P07196	Neurofilament light polypeptide	NEFL
0.0775027	0.106125	0.152862	2.12725	0.0131482	0.041443	0.23424	3.47964	0.666673	0.736088	0.0375683	0.452701	0.0158836	0.1265	0.216003	3.3261	0.0132309	0.0736615	0.239295	3.4745	0.00852949	0.0409737	0.248361	3.84296	0.0447063	0.171392	0.199747	2.52956	0.118559	0.265029	0.12071	1.82037	0.0248235	0.163904	0.332118	3.16969	0.0176211	0.080705	0.273025	3.48199	0.311888	0.401292	0.0800018	1.104	P07203	P07203	Glutathione peroxidase 1	GPX1
9.21676e-06	0	-0.303708	-13.7461	0.000277054	0.0105794	-0.181105	-7.56525	0.000545518	0.00717037	-0.181506	-6.67938	0.00226983	0.0500901	-0.145513	-5.07808	0.000691849	0.0167238	-0.131687	-6.38922	0.000197605	0.0090625	-0.188568	-8.04223	0.0115204	0.0825957	-0.0697477	-3.5888	0.000811144	0.0193585	-0.11787	-6.20055	0.0348882	0.190247	-0.120509	-2.8726	0.0265953	0.103686	-0.202822	-3.10852	0.000155213	0.00838095	-0.171192	-8.39849	P07237	P07237	Protein disulfide-isomerase	P4HB
0.354617	0.39191	0.185602	1.00292	0.26306	0.343507	0.229576	1.23481	0.136982	0.218516	0.343632	1.71599	0.0475445	0.219958	0.479907	2.48404	0.0233044	0.107581	0.517522	3.02308	0.0206865	0.0665501	0.534279	3.11614	0.597691	0.829846	0.166695	0.556976	0.324756	0.501533	-0.274325	-1.07243	0.660417	0.862775	-0.119036	-0.466589	0.427498	0.649983	0.218434	0.86317	0.288644	0.378263	-0.237321	-1.16392	P07305	P07305	Histone H1.0;Histone H1.0, N-terminally processed	H1F0
0.854162	0.874133	0.00311661	0.191885	0.477621	0.564572	0.0169942	0.757165	5.79221e-05	0.00586667	0.202603	9.99993	0.665531	0.850274	-0.0128994	-0.454379	0.532185	0.715079	0.0171468	0.662623	0.73461	0.811054	-0.00857806	-0.355175	0.872454	0.956055	-0.00726748	-0.167534	0.243444	0.419667	0.0394812	1.29337	0.101378	0.330612	0.0803495	2.00432	0.376989	0.600057	0.025368	0.969134	0.0856383	0.144695	0.0322824	2.05507	P07339	P07339	Cathepsin D;Cathepsin D light chain;Cathepsin D heavy chain	CTSD
4.17153e-07	0	0.347735	23.231	7.37341e-06	0.007	0.275823	14.2811	3.10275e-05	0.00594286	0.342825	11.1506	2.5216e-05	0.0058	0.227494	11.559	0.00113308	0.019874	0.144813	5.81794	1.63509e-06	0	0.329737	18.449	0.000312818	0.05072	0.320597	7.3998	1.42196e-06	0.0146667	0.386696	18.8901	0.00356914	0.0864	0.414429	5.16521	3.28843e-06	0.044	0.336515	22.4088	3.98273e-06	0.00366667	0.266182	15.8626	P07355;A6NMY6	P07355;A6NMY6	Annexin A2;Putative annexin A2-like protein	ANXA2;ANXA2P2
0.191855	0.226673	0.029402	1.4704	0.160489	0.231818	0.0555239	1.60103	0.00163559	0.0147339	0.143348	5.41819	0.742729	0.891082	-0.00845885	-0.343794	0.712617	0.839253	-0.0146503	-0.386278	0.601911	0.701619	-0.0238688	-0.550411	0.012146	0.0865017	0.131619	3.54495	0.10852	0.250934	0.0910895	1.88421	0.0754929	0.278548	0.139726	2.23706	0.327745	0.547942	0.0452905	1.08425	0.137807	0.210186	0.0407925	1.71164	P07384	P07384	Calpain-1 catalytic subunit	CAPN1
0.0216996	0.0401473	0.17914	3.07868	0.0631707	0.11403	0.133809	2.27571	0.0663927	0.126378	0.107479	2.2395	0.69071	0.868962	0.0220578	0.417688	0.684852	0.820986	-0.0233274	-0.426166	0.368316	0.495364	0.0460141	0.972595	0.564527	0.809123	0.0410073	0.609528	0.475119	0.652022	0.0510104	0.761672	0.460166	0.73261	0.0560682	0.799712	0.562674	0.757623	0.0332175	0.619578	0.0108416	0.0368919	0.173353	3.63948	P07437;A6NNZ2	P07437	Tubulin beta chain	TUBB
0.0115836	0.0257321	0.115281	3.58426	0.738478	0.792166	-0.00556922	-0.349747	0.0191464	0.0540418	0.149024	3.17708	0.988347	0.99838	-0.00052619	-0.0152238	0.00520771	0.0469163	0.0865769	4.27963	0.00282439	0.0204858	0.104805	4.85946	0.000274768	0.0637895	0.179007	7.57666	0.916302	0.951917	0.00358653	0.109598	0.0388824	0.200339	0.15505	2.78043	0.749775	0.878002	-0.020778	-0.337038	0.62749	0.695699	-0.0130184	-0.511173	P07602	P07602	Prosaposin;Saposin-A;Saposin-B-Val;Saposin-B;Saposin-C;Saposin-D	PSAP
0.00148744	0.00797727	0.1737	5.51963	0.751936	0.802378	-0.0048945	-0.330947	0.202098	0.29766	0.0492218	1.43205	0.636052	0.828138	-0.018528	-0.498235	0.120482	0.284602	-0.0568421	-1.80876	0.217343	0.333317	0.0438998	1.37815	0.351944	0.635731	0.04193	1.00894	0.230838	0.407862	0.0400653	1.33324	0.0257802	0.165395	-0.09709	-3.13607	0.0279517	0.106673	-0.083408	-3.06471	0.228303	0.311414	-0.0378914	-1.34149	P07686	P07686	Beta-hexosaminidase subunit beta;Beta-hexosaminidase subunit beta chain B;Beta-hexosaminidase subunit beta chain A	HEXB
0.290296	0.325175	0.0458269	1.15953	0.216983	0.291484	0.0545988	1.37939	0.886832	0.912321	-0.00751162	-0.148475	0.575183	0.788477	0.0268421	0.592447	0.232022	0.43198	-0.0496731	-1.32941	0.751361	0.82513	-0.0130506	-0.331749	0.314885	0.597259	0.0680437	1.09656	0.466486	0.645505	0.0422194	0.77735	0.778733	0.924681	0.0201263	0.29655	0.404502	0.627537	0.0446249	0.91011	0.247683	0.332407	0.0449686	1.28037	P07737;CON__P02584	P07737	Profilin-1	PFN1
0.000156867	0.00198601	-0.274453	-8.38258	0.785764	0.826905	-0.00825715	-0.284263	0.0100549	0.0353173	-0.218632	-3.7028	0.0819251	0.297061	-0.0708208	-2.08711	0.0038923	0.0406244	-0.213364	-4.54989	3.50562e-05	0	-0.277392	-10.9165	0.00343246	0.0537444	0.162582	4.66971	0.00284311	0.0298447	-0.184465	-4.85295	0.00369815	0.0879375	0.130379	5.12288	0.0324953	0.116316	-0.170742	-2.93364	0.000626136	0.0104859	-0.172636	-6.50985	P07741	P07741	Adenine phosphoribosyltransferase	APRT
0.00809971	0.0196514	0.0627506	3.88754	0.0072655	0.0290577	0.0780315	3.98214	0.00616165	0.0269927	0.0798135	4.12787	0.00813627	0.0896303	0.0560315	3.88365	0.00438295	0.0435022	0.0737576	4.43849	0.00231683	0.0199087	0.0826533	5.05731	0.0833668	0.253301	0.078984	2.0745	0.034283	0.117178	-0.0397108	-2.72787	0.801239	0.931587	0.01074	0.265479	0.0958691	0.232862	0.044256	2.04814	0.000579426	0.0101053	0.0628815	6.60479	P07814	P07814	Bifunctional glutamate/proline--tRNA ligase;Glutamate--tRNA ligase;Proline--tRNA ligase	EPRS
0.277822	0.312355	0.174942	1.19322	NaN	1	0	NaN	NaN	1	0	NaN	NaN	1	0	NaN	NaN	1	0	NaN	0.629024	0.72489	0.0728205	0.508848	NaN	1	0	NaN	NaN	1	0	NaN	0.539422	0.788094	0.0905513	0.658338	NaN	1	0	NaN	NaN	1	0	NaN	P07858	P07858	Cathepsin B;Cathepsin B light chain;Cathepsin B heavy chain	CTSB
0.71415	0.742084	0.0100319	0.384097	0.345369	0.431148	-0.0245373	-1.02392	0.00768022	0.0305861	-0.0967109	-3.93368	0.711371	0.87933	0.00954938	0.388054	0.305619	0.520535	-0.0287807	-1.11978	0.18364	0.293006	-0.0493405	-1.50256	0.693431	0.876217	-0.010607	-0.413762	0.112736	0.256968	0.0402477	1.85671	0.609528	0.83358	-0.0174818	-0.544443	0.939457	0.971796	-0.00279204	-0.0798456	0.625898	0.694782	0.0122495	0.513587	P07900;Q58FG0;Q14568;Q58FG1	P07900	Heat shock protein HSP 90-alpha	HSP90AA1
0.0214842	0.0398913	-0.200222	-3.08648	0.390471	0.475891	-0.0629804	-0.925378	0.672197	0.741914	0.0226803	0.4446	0.821427	0.927268	0.0123146	0.235805	0.640849	0.792024	0.0225081	0.491027	0.404846	0.530203	-0.0447798	-0.895835	0.0544692	0.192421	-0.172351	-2.38401	0.264002	0.439868	-0.082109	-1.2321	0.518887	0.77457	-0.0579124	-0.693499	0.151533	0.316231	-0.126645	-1.69147	0.0215837	0.052195	-0.136874	-3.08287	P07910;O60812;B2RXH8;P0DMR1;B7ZW38;Q86SE5	P07910	Heterogeneous nuclear ribonucleoproteins C1/C2	HNRNPC
0.999239	0.9991	8.05855e-05	0.000993742	0.422951	0.508998	0.0683672	0.859735	0.141751	0.223987	0.11753	1.6912	0.883198	0.954471	0.00917673	0.153286	0.464758	0.664634	0.0689118	0.780513	0.0621199	0.132432	0.17503	2.28793	0.221533	0.47867	-0.092664	-1.36395	0.691206	0.81557	0.0346138	0.416972	0.265662	0.550364	-0.11239	-1.25285	0.853497	0.928912	-0.0154412	-0.194423	0.0135657	0.0404411	0.224245	3.45404	P07919;A0A096LP55	P07919	Cytochrome b-c1 complex subunit 6, mitochondrial	UQCRH
0.300134	0.335967	-0.132689	-1.13381	0.262317	0.342247	-0.14927	-1.23696	0.842307	0.880395	0.0180789	0.207736	0.579883	0.79065	0.0615801	0.584974	0.409493	0.617173	-0.112757	-0.886456	0.200807	0.315079	-0.178918	-1.43678	0.718238	0.886213	-0.0885121	-0.37829	0.135125	0.286316	0.170843	1.72586	0.190562	0.468752	0.269219	1.51353	0.935367	0.969496	0.0141534	0.0852559	0.255171	0.34037	-0.203889	-1.25788	P07942	P07942	Laminin subunit beta-1	LAMB1
0.0264638	0.0459536	-0.10202	-2.92485	0.0241742	0.0605067	-0.0905607	-2.99466	0.622433	0.69822	0.0221171	0.518859	0.880075	0.954037	-0.00593734	-0.157424	0.491627	0.685919	0.0258563	0.732232	0.0194027	0.0645499	0.107748	3.16658	0.89234	0.961611	0.00550961	0.141191	0.368682	0.552866	-0.0346911	-0.971797	0.100605	0.328575	0.0753265	2.01032	0.117019	0.264672	-0.0994422	-1.89227	0.56315	0.641941	-0.0269196	-0.61175	P07947	P07947	Tyrosine-protein kinase Yes	YES1
0.427446	0.465948	0.110813	0.85095	0.101939	0.162407	0.282151	1.92933	0.434963	0.53866	0.138166	0.836412	0.408833	0.680058	0.140834	0.887783	0.855617	0.915783	0.0335404	0.189943	0.0397594	0.100416	0.435241	2.61674	0.412696	0.700297	0.199771	0.880036	0.146258	0.302266	0.220428	1.66851	0.433982	0.715134	0.162156	0.850289	0.15364	0.318911	0.244676	1.68076	0.340466	0.428418	0.186277	1.03524	P07948;P08631	P07948	Tyrosine-protein kinase Lyn	LYN
0.124836	0.157393	0.0372889	1.78312	0.0060917	0.0257919	-0.0855749	-4.13808	0.000700996	0.00824	-0.171575	-6.37348	0.206132	0.489189	-0.105792	-1.41744	0.0103663	0.0665015	-0.143146	-3.6771	0.0437139	0.106237	-0.0547776	-2.5462	0.0123324	0.0868669	0.136789	3.53236	0.677043	0.804405	-0.0159292	-0.437521	0.0296782	0.179227	0.0608246	3.01227	0.000280331	0.0186462	-0.346001	-9.01582	0.311832	0.401301	-0.0232077	-1.10415	P07954	P07954	Fumarate hydratase, mitochondrial	FH
0.994922	0.996519	-0.0013355	-0.00663367	0.966988	0.977695	-0.00798476	-0.0431422	0.814641	0.859694	0.048584	0.244973	0.253689	0.545589	-0.248131	-1.26229	0.381558	0.593419	0.161687	0.944117	0.962545	0.97897	0.00785792	0.0489544	0.874178	0.957438	0.0285741	0.165246	0.393657	0.577877	-0.253932	-0.918759	0.917037	0.976882	-0.0229335	-0.109538	0.977474	0.98688	0.00573583	0.0296749	0.427616	0.517885	-0.173874	-0.850619	P08047;Q02086;Q02446	P08047	Transcription factor Sp1	SP1
0.999104	0.999152	4.43459e-05	0.00117112	0.0554686	0.104919	-0.123843	-2.37069	0.185164	0.278004	-0.124076	-1.49649	0.0673299	0.272312	-0.0990202	-2.22931	0.535307	0.717287	0.0357617	0.657411	0.694297	0.778113	0.0288121	0.412514	0.538935	0.794423	-0.0330356	-0.651378	0.585782	0.734653	-0.0343657	-0.575644	0.45419	0.728537	-0.0372777	-0.811061	0.0950395	0.231757	-0.128854	-2.05497	0.00411006	0.025427	-0.228149	-4.4986	P08069	P08069	Insulin-like growth factor 1 receptor;Insulin-like growth factor 1 receptor alpha chain;Insulin-like growth factor 1 receptor beta chain	IGF1R
0.508248	0.546537	-0.0171001	-0.703264	0.731491	0.785305	-0.0106161	-0.359562	0.16145	0.249024	-0.0444722	-1.59668	0.010959	0.102737	-0.0626714	-3.63047	0.000435823	0.0163457	-0.181503	-6.96302	0.864555	0.909409	0.00620294	0.178035	0.860898	0.951987	-0.00918698	-0.182903	0.976478	0.986495	0.00195289	0.0307345	0.841363	0.953627	0.0111095	0.210803	0.230667	0.426641	-0.0598238	-1.36432	0.018614	0.0489626	0.0720446	3.19941	P08133	P08133	Annexin A6	ANXA6
2.65659e-05	0.00163636	0.241943	11.455	8.45262e-05	0.00609524	0.248245	9.35649	7.54747e-05	0.00596226	0.362441	9.54531	5.63692e-06	0.0048	0.387234	14.9512	2.94464e-05	0.00272	0.281736	11.2523	0.000108367	0.00628571	0.263544	8.95383	0.00748788	0.0709108	0.269035	3.95578	0.010577	0.060663	0.124399	3.66019	0.00146379	0.0693134	0.39472	6.31766	0.000243991	0.0189655	0.327446	9.28279	0.000168302	0.00873563	0.190129	8.27757	P08195	P08195	4F2 cell-surface antigen heavy chain	SLC3A2
0.319022	0.356848	-0.199574	-1.08637	0.112635	0.175282	-0.161007	-1.85736	0.168229	0.257844	-0.303955	-1.56669	0.095519	0.324176	-0.140938	-1.97625	0.121122	0.284784	-0.105286	-1.80493	0.00639776	0.033587	-0.156326	-4.09437	0.450573	0.728754	-0.0616055	-0.806794	0.352794	0.534619	-0.0439513	-1.00702	0.0147723	0.138148	-0.287441	-3.64845	0.0933323	0.228037	-0.188419	-2.06922	0.0255642	0.0604555	-0.270254	-2.95147	P08237	P08237	ATP-dependent 6-phosphofructokinase, muscle type	PFKM
0.0409675	0.0636132	-0.0854778	-2.59443	0.803735	0.842733	-0.00861979	-0.259757	0.143269	0.226136	-0.0534325	-1.68348	0.958842	0.981808	0.00173116	0.0537993	0.187326	0.379829	-0.0676806	-1.48797	0.183461	0.293043	-0.0515716	-1.50327	0.348213	0.631149	-0.031419	-1.01741	0.813774	0.896831	-0.00784016	-0.246145	0.0410761	0.205252	-0.0932058	-2.73417	0.113891	0.261015	-0.0759026	-1.91339	0.925389	0.948027	0.00308251	0.0976523	P08238;Q58FF7	P08238	Heat shock protein HSP 90-beta	HSP90AB1
0.00146826	0.00794253	-0.369554	-5.5336	0.0318666	0.0730905	-0.219362	-2.78309	0.0451183	0.0958615	-0.163326	-2.52277	0.0299909	0.178316	-0.173657	-2.82916	0.00220329	0.0306832	-0.279608	-5.10834	0.0997927	0.18525	-0.127977	-1.94468	0.184817	0.427957	-0.0929532	-1.49787	0.122954	0.271017	-0.106859	-1.79409	0.260363	0.54444	-0.0927101	-1.26883	0.0467708	0.142353	-0.220443	-2.62578	0.0356241	0.0736842	-0.192137	-2.69898	P08240	P08240	Signal recognition particle receptor subunit alpha	SRPR
8.22264e-05	0.00105882	0.191643	9.40216	4.45857e-07	0	0.412397	22.9722	8.44884e-05	0.00554386	0.330731	9.35723	1.16386e-06	0.008	0.34657	19.5406	3.86127e-06	0	0.398401	15.9464	2.59498e-06	0	0.306622	17.0602	1.99103e-05	0.152	0.202053	12.041	0.000298991	0.00775758	0.246642	7.46105	0.00116143	0.0616949	0.201319	6.64781	0.000486767	0.0214	0.293748	8.02141	6.55559e-06	0.00258824	0.399673	14.5709	P08243	P08243	Asparagine synthetase [glutamine-hydrolyzing]	ASNS
0.0629088	0.0902283	0.277914	2.27874	0.137712	0.204052	0.419396	1.71214	0.0632103	0.122917	0.290344	2.27525	0.105088	0.340867	0.248266	1.90739	0.318426	0.5337	0.151672	1.08783	0.0469009	0.110325	0.358168	2.4941	0.53609	0.791843	-0.195355	-0.656108	0.520958	0.6849	0.131823	0.681533	0.0380959	0.197494	0.512099	2.79772	0.0809866	0.208069	0.34586	2.18124	0.0112665	0.0370149	0.43427	3.60737	P08397	P08397	Porphobilinogen deaminase	HMBS
0.677317	0.706339	-0.0126183	-0.437121	0.00305153	0.0186869	-0.128861	-4.78361	0.33871	0.44442	-0.0463121	-1.03933	0.466197	0.724417	-0.0248373	-0.77788	0.284423	0.495871	-0.050842	-1.17523	0.765243	0.835195	0.00860357	0.312491	0.0210078	0.112442	0.0993223	3.10404	0.0252131	0.100422	-0.0806816	-2.96213	0.187477	0.465276	0.0584784	1.52623	0.0494594	0.148137	-0.0673478	-2.57954	0.00441819	0.0250646	-0.106261	-4.43103	P08559;P29803	P08559	Pyruvate dehydrogenase E1 component subunit alpha, somatic form, mitochondrial	PDHA1
0.298668	0.334147	0.0355394	1.1376	0.579719	0.655126	0.0625877	0.585234	0.508907	0.60833	0.0702703	0.702128	0.696795	0.871412	-0.0588694	-0.408918	0.0038735	0.0408235	0.166578	4.55447	0.000779463	0.0139333	0.266855	6.24739	0.147278	0.370572	-0.0746331	-1.66346	0.233817	0.410788	0.0669727	1.32365	0.818888	0.941956	-0.0239172	-0.241325	0.938009	0.970603	-0.00487391	-0.0817608	0.0142998	0.0424142	0.165856	3.41107	P08574	P08574	Cytochrome c1, heme protein, mitochondrial	CYC1
0.101108	0.131391	-0.300487	-1.93523	0.0228224	0.057995	-0.23764	-3.03933	0.0037125	0.0227461	-0.289006	-4.59474	0.22344	0.512588	-0.113874	-1.35756	0.176082	0.365616	-0.0746007	-1.53335	0.116758	0.20725	-0.119982	-1.83142	0.0627691	0.209951	-0.228215	-2.28036	0.0900175	0.221243	-0.143305	-2.01906	0.0513392	0.229264	-0.27852	-2.54883	0.017395	0.0802	-0.339742	-3.49404	0.0876104	0.146597	-0.135002	-2.03863	P08579	P08579	U2 small nuclear ribonucleoprotein B	SNRPB2
0.0956924	0.126037	-0.0519605	-1.97494	0.0418647	0.0853571	-0.101265	-2.57831	0.134551	0.215777	-0.107364	-1.72895	0.461493	0.721941	-0.0292168	-0.786512	0.633367	0.787575	0.0221636	0.502281	0.0561443	0.123345	-0.097208	-2.36182	0.105382	0.295113	-0.0775075	-1.90537	0.705164	0.823753	-0.0204902	-0.396914	0.0146758	0.137905	-0.164081	-3.65471	0.0107473	0.0640389	-0.140588	-3.95958	0.0090545	0.0337934	-0.105739	-3.79178	P08621	P08621	U1 small nuclear ribonucleoprotein 70 kDa	SNRNP70
0.0201973	0.0382589	0.126382	3.13494	5.20338e-05	0.00630769	0.286436	10.1895	3.03467e-05	0.00630303	0.347601	11.1937	1.8928e-05	0.00682353	0.278148	12.1466	0.00417748	0.0428972	0.115644	4.48334	5.93349e-06	0	0.371555	14.821	0.033036	0.145027	0.247408	2.75583	3.71731e-05	0.0046	0.225292	10.8057	0.0306165	0.180755	0.366349	2.98519	2.53732e-05	0.016	0.404673	14.8112	1.8893e-05	0.00537931	0.240484	12.1505	P08670;Q16352;P07197;CON__Q8N1N4-2;CON__Q7RTT2;Q8N1N4	P08670	Vimentin	VIM
0.447393	0.487354	-0.0368621	-0.812768	0.0434591	0.0877695	0.101781	2.55054	0.0547665	0.110676	0.0775003	2.38002	0.773297	0.907307	-0.0241249	-0.30138	0.499369	0.692676	0.0256684	0.718658	0.102813	0.190291	0.0441692	1.92317	0.840594	0.946216	-0.00828004	-0.210031	0.525141	0.68786	0.0184991	0.674457	0.821703	0.943831	0.0202355	0.237488	0.104677	0.244865	0.124396	1.97926	0.00471524	0.02637	0.0955389	4.37074	P08708	P08708	40S ribosomal protein S17	RPS17
0.054782	0.0802344	0.130966	2.37981	0.711228	0.768194	-0.024642	-0.388257	0.292412	0.393146	0.0861742	1.15393	0.333764	0.626924	-0.161622	-1.05093	0.103294	0.262871	-0.114994	-1.91981	0.0889858	0.173204	-0.119061	-2.02738	0.735009	0.898179	-0.0283788	-0.354615	0.0592679	0.165302	-0.135558	-2.32223	0.887705	0.971391	-0.0149692	-0.148562	0.484775	0.700664	0.0557375	0.754086	0.0275767	0.0637027	-0.150865	-2.89324	P08754	P08754	Guanine nucleotide-binding protein G(k) subunit alpha	GNAI3
0.000270101	0.00351163	0.189754	7.60028	0.0242998	0.0607184	0.0823612	2.99065	0.000417622	0.00706087	0.225128	7.018	0.0357706	0.188571	0.0751531	2.6959	0.0414905	0.149476	-0.0949221	-2.58498	0.198891	0.31354	0.0447085	1.44386	0.00672617	0.0686122	0.0982158	4.04999	0.0255628	0.101042	0.064863	2.95151	0.0167977	0.141485	0.0890165	3.52676	0.179687	0.354869	0.0453433	1.55922	0.312539	0.401701	0.0281806	1.10238	P08758	P08758	Annexin A5	ANXA5
0.362	0.399532	-0.0259967	-0.986462	0.0202554	0.0549463	0.0719354	3.13268	0.100101	0.172516	0.0509918	1.94245	0.725429	0.885463	-0.0116389	-0.36811	0.31966	0.534537	0.028687	1.08481	0.791258	0.8557	0.00582957	0.276751	0.688307	0.874775	-0.0101061	-0.421162	0.761715	0.863969	-0.00692821	-0.317372	0.430629	0.7112	0.0241345	0.856933	0.0433252	0.135981	0.0857113	2.68949	0.0612014	0.110592	0.0738034	2.2988	P08865	P08865	40S ribosomal protein SA	RPSA
6.36706e-06	0	-0.320662	-14.6436	0.000403273	0.010626	-0.226264	-7.06332	1.99566e-05	0.00215385	-0.314297	-12.0362	0.0995491	0.331587	-0.0514071	-1.94644	0.0483832	0.167496	-0.0998385	-2.47113	0.27359	0.395764	0.0285788	1.20494	0.207974	0.456567	-0.0823345	-1.41085	0.00145418	0.0244789	-0.191978	-5.54399	0.316326	0.59705	-0.113103	-1.11302	0.00332076	0.0390678	-0.240562	-5.25199	0.0141085	0.0421373	-0.181384	-3.42203	P09001	P09001	39S ribosomal protein L3, mitochondrial	MRPL3
0.0134788	0.0276692	-0.156639	-3.4593	0.151922	0.221986	-0.0808368	-1.64093	0.254075	0.353877	-0.0596068	-1.26114	0.0916207	0.315651	-0.189585	-2.00632	0.316818	0.531462	-0.0811553	-1.09178	0.0318638	0.0882133	-0.164893	-2.78316	0.0693596	0.226175	-0.123981	-2.20773	0.273285	0.449705	-0.103861	-1.20579	0.0256715	0.165067	-0.282823	-3.13982	0.0999074	0.239187	-0.111798	-2.01577	0.0361236	0.0747056	-0.124416	-2.68852	P09012	P09012	U1 small nuclear ribonucleoprotein A	SNRPA
0.00865776	0.0201826	0.289599	3.83014	0.0932906	0.152804	0.154681	1.99328	0.0387094	0.0862009	0.196426	2.63673	0.144584	0.413262	0.147468	1.67686	0.447505	0.650373	0.103856	0.812555	0.264097	0.386279	0.0937662	1.23183	0.337866	0.621755	0.161465	1.0413	0.355814	0.538185	0.110481	1.00023	0.238593	0.528518	0.144937	1.33776	0.0247119	0.100084	0.29898	3.17371	0.999005	0.999616	-9.63211e-05	-0.00129999	P09104;P13929	P09104	Gamma-enolase	ENO2
0.212476	0.24872	0.0553536	1.39497	0.184818	0.258958	0.0974671	1.49786	0.0545847	0.110474	-0.101137	-2.38246	0.643623	0.834084	0.0386596	0.486871	0.808217	0.896704	0.00830853	0.253673	0.219987	0.336434	0.0491605	1.36916	0.00456371	0.0593208	0.14928	4.40095	0.0759644	0.197196	-0.111843	-2.14177	0.0107043	0.127137	0.208542	3.9636	0.118171	0.26621	0.103568	1.88463	0.253234	0.338296	0.0429233	1.26365	P09110	P09110	3-ketoacyl-CoA thiolase, peroxisomal	ACAA1
0.000621808	0.00373333	0.231793	6.5183	0.0240788	0.060239	0.0959815	2.99772	0.469491	0.572782	0.0211052	0.771871	0.0237547	0.163159	0.112469	3.00823	0.0685588	0.20629	0.0928767	2.21617	0.207252	0.323481	0.0667846	1.41342	0.962054	0.990973	0.00216913	0.0495957	0.7539	0.860012	0.0184144	0.328216	0.201816	0.482593	-0.411875	-1.46884	0.00221296	0.0348808	0.207973	5.76086	0.0362869	0.0752292	0.0919906	2.68514	P09132	P09132	Signal recognition particle 19 kDa protein	SRP19
0.613326	0.649639	0.0308759	0.532788	0.607003	0.677824	0.0221555	0.542527	0.0102874	0.0361355	0.146763	3.68353	0.233518	0.525263	-0.0709002	-1.3246	0.294371	0.507818	-0.0399389	-1.14879	0.213584	0.329216	-0.050329	-1.39111	0.502996	0.768909	0.0585592	0.712348	0.426944	0.608679	0.050714	0.851927	0.216775	0.50377	0.144375	1.413	0.95435	0.976861	0.00251317	0.0601718	0.00911697	0.0338681	0.136148	3.78591	P09211	P09211	Glutathione S-transferase P	GSTP1
0.629301	0.663199	0.0255084	0.508428	0.375276	0.459283	0.0493996	0.957529	0.542713	0.640346	0.0383642	0.645124	0.344337	0.63635	-0.0695181	-1.02629	0.369868	0.583285	0.0686133	0.969216	0.122877	0.215578	-0.102588	-1.79455	0.340128	0.624308	-0.0643463	-1.03603	0.27708	0.453346	-0.0649872	-1.19526	0.273761	0.559615	-0.141914	-1.22898	0.109753	0.252724	-0.103121	-1.94226	0.70807	0.761824	0.0239999	0.392761	P09234	P09234	U1 small nuclear ribonucleoprotein C	SNRPC
0.00149381	0.0079322	0.377851	5.51503	0.00387706	0.0206559	0.365492	4.5536	5.24996e-05	0.00507317	0.69131	10.1737	0.154314	0.424947	0.141193	1.62958	0.233823	0.433278	0.0922444	1.32362	0.00547137	0.0292674	0.314806	4.23475	0.0151411	0.094006	0.26053	3.36471	0.00301687	0.0306291	0.431422	4.79476	0.0436841	0.211568	0.328834	2.6826	0.00544883	0.0476993	0.596367	4.67688	0.0232664	0.0559268	0.201168	3.02435	P09382	P09382	Galectin-1	LGALS1
0.219021	0.254285	-0.031244	-1.37244	0.590181	0.665466	0.0120456	0.568723	0.372924	0.478202	-0.0320885	-0.962595	0.556914	0.77812	-0.0351954	-0.621852	0.0113634	0.0674835	-0.173079	-3.60023	0.367728	0.494859	0.0521536	0.973878	0.90216	0.964196	-0.00578499	-0.128226	0.64765	0.782293	-0.0283458	-0.480857	0.0353037	0.191388	0.086342	2.86248	0.247655	0.44998	0.0527616	1.30839	0.109799	0.175414	-0.0974808	-1.87576	P09417	P09417	Dihydropteridine reductase	QDPR
0.230393	0.266231	0.0586548	1.33468	0.00349441	0.0191036	0.110318	4.65255	0.0156126	0.0498441	0.135686	3.33996	0.0688648	0.274533	0.0914249	2.21293	0.0331466	0.133535	0.0844955	2.7533	0.0265147	0.0781477	0.0388434	2.92337	0.263969	0.534696	-0.058243	-1.2322	0.35794	0.540152	-0.0381513	-0.995479	0.179127	0.45431	0.0368401	1.56165	0.115292	0.262343	0.0505269	1.90386	0.0326017	0.0689177	0.0304883	2.76583	P09429;B2RPK0	P09429;B2RPK0	High mobility group protein B1;Putative high mobility group protein B1-like 1	HMGB1;HMGB1P1
0.000928719	0.00561092	0.303563	6.04339	0.274215	0.354147	0.0607674	1.2032	0.037513	0.0847327	-0.0961478	-2.66022	0.0396695	0.201044	0.123993	2.61843	0.0374303	0.141252	0.125802	2.66187	2.02783e-05	0	0.374353	12.003	0.00297906	0.0499032	0.122262	4.8071	0.000409296	0.0117	0.247597	7.04408	0.0339365	0.186484	0.18056	2.8963	0.000987672	0.0235238	0.286917	6.88742	2.29307e-05	0.00472727	0.284358	11.7506	P09493	P09493	Tropomyosin alpha-1 chain	TPM1
0.142027	0.173719	-0.085192	-1.68979	0.176677	0.250341	-0.0853686	-1.53088	0.19686	0.291874	-0.107597	-1.45143	0.634032	0.827023	-0.0254276	-0.501279	0.838662	0.911109	-0.0107644	-0.212621	0.0646333	0.13689	-0.113661	-2.25904	0.553973	0.804192	-0.028357	-0.626642	0.275311	0.452388	0.0501029	1.20015	0.67743	0.868897	-0.0336289	-0.441294	0.321394	0.540934	-0.0709224	-1.10014	0.109373	0.17507	-0.0767922	-1.87856	P09496	P09496	Clathrin light chain A	CLTA
0.109421	0.139888	0.134536	1.87825	0.975423	0.984995	-0.00217986	-0.0321137	0.566439	0.656415	0.0511107	0.606449	0.577182	0.789986	-0.0485526	-0.589263	0.691249	0.823024	-0.0284384	-0.41691	0.461037	0.579214	0.0664606	0.787352	0.193848	0.441381	0.123846	1.46279	0.151119	0.307925	0.139363	1.64477	0.273438	0.559155	-0.0949513	-1.22992	0.640199	0.812476	0.0429856	0.497105	0.741178	0.78681	-0.0234177	-0.345964	P09497	P09497	Clathrin light chain B	CLTB
0.0631187	0.0902675	0.429563	2.27631	0.1295	0.193935	0.328287	1.75662	0.0932835	0.163342	0.35802	1.99334	0.253336	0.545384	0.225142	1.26334	0.134559	0.302596	0.32468	1.7289	0.516144	0.629672	0.125391	0.689722	0.261504	0.53218	0.220822	1.23932	0.475333	0.652139	0.154783	0.761287	0.179649	0.454969	0.337497	1.55939	0.20315	0.391545	0.31805	1.4637	0.138646	0.210114	0.314664	1.70724	P09525	P09525	Annexin A4	ANXA4
0.0229923	0.041109	-0.0824132	-3.03357	0.124194	0.187312	-0.200424	-1.78685	0.0315458	0.0756408	-0.139878	-2.79076	0.652891	0.839004	0.00871086	0.473058	0.0883896	0.241492	-0.111777	-2.03224	0.000197696	0.00892308	-0.122083	-8.04156	0.642753	0.853154	-0.0238769	-0.488174	0.0994396	0.235209	-0.0662057	-1.94723	0.436607	0.716023	0.0614809	0.845117	0.112605	0.259131	-0.0523503	-1.92224	0.148473	0.220684	-0.103968	-1.6576	P09543	P09543	2,3-cyclic-nucleotide 3-phosphodiesterase	CNP
0.00016966	0.00189333	0.240519	8.26564	0.716936	0.772596	0.0785511	0.380138	0.126674	0.204611	0.221296	1.77256	0.915896	0.966353	0.0253738	0.110132	0.00320324	0.0362781	0.0953825	4.73642	0.121791	0.214044	0.0999715	1.80096	0.000843159	0.0377627	0.510134	6.15529	0.000150903	0.00858537	0.41433	8.44092	0.000243249	0.0510476	0.413991	9.28872	0.0580959	0.167996	0.252988	2.44776	0.190581	0.268524	0.11678	1.4753	P09601	P09601	Heme oxygenase 1	HMOX1
0.000461965	0.00329091	-0.232122	-6.88851	2.95541e-05	0.0082	-0.228144	-11.2452	0.000272057	0.00577778	-0.162306	-7.59032	6.95576e-05	0.0056	-0.222642	-9.68351	3.80674e-06	0	-0.248155	-15.985	0.000664533	0.0138148	-0.136879	-6.4377	0.277725	0.554585	-0.0853658	-1.19348	0.00255242	0.0293196	-0.165198	-4.95993	0.202487	0.483064	-0.109431	-1.46625	0.00323944	0.0388085	-0.187849	-5.28207	5.31497e-05	0.00520755	-0.217249	-10.1518	P09622	P09622	Dihydrolipoyl dehydrogenase, mitochondrial	DLD
0.0325372	0.0531264	-0.0496004	-2.76733	0.0190205	0.0518223	-0.0704975	-3.1823	0.00950526	0.0341922	-0.104936	-3.7504	0.272426	0.564784	-0.0544581	-1.2082	0.763268	0.871903	0.0125411	0.315222	0.0338678	0.0916725	-0.117628	-2.73705	0.0149689	0.0938061	-0.0868223	-3.37397	0.268558	0.445702	-0.0594449	-1.21909	0.243736	0.532541	-0.045907	-1.32097	0.00168139	0.0297988	-0.129343	-6.12637	0.00897789	0.0336506	-0.0839064	-3.79904	P09651;Q32P51	P09651;Q32P51	Heterogeneous nuclear ribonucleoprotein A1;Heterogeneous nuclear ribonucleoprotein A1, N-terminally processed;Heterogeneous nuclear ribonucleoprotein A1-like 2	HNRNPA1;HNRNPA1L2
0.0352471	0.056969	-0.111906	-2.70698	0.0522891	0.100391	-0.0908771	-2.41399	0.156193	0.242248	-0.0623152	-1.62077	0.357218	0.649179	-0.0396514	-0.997091	0.577985	0.751279	-0.0175786	-0.587987	0.349415	0.476131	-0.028625	-1.01468	0.0262534	0.130766	-0.0901446	-2.93098	0.145832	0.30133	-0.062259	-1.67062	0.080956	0.293137	-0.092147	-2.18154	0.0379178	0.124641	-0.109177	-2.80169	0.0297642	0.0659753	-0.0980904	-2.83493	P09661	P09661	U2 small nuclear ribonucleoprotein A	SNRPA1
3.60602e-05	0.00145946	-1.1287	-10.863	0.00173568	0.014992	-0.722681	-5.3554	1.20865e-06	0	-0.789304	-19.4163	3.93414e-06	0.006	-0.950291	-15.8958	0.000130678	0.011913	-0.642571	-8.66059	0.000886457	0.0136716	-0.652787	-6.09711	0.0519924	0.189316	-0.404641	-2.41817	1.33615e-05	0.0044	-0.825449	-12.8975	6.61147e-05	0.0502857	-0.82538	-12.1737	5.45271e-06	0.0146667	-0.937991	-20.2339	0.00167158	0.0150929	-0.909801	-5.39511	P09669	P09669	Cytochrome c oxidase subunit 6C	COX6C
0.101021	0.131394	-0.0470829	-1.93585	0.547196	0.626962	-0.0132308	-0.637736	0.292229	0.393275	-0.0533261	-1.15442	0.0396841	0.200656	-0.0579698	-2.61816	0.0780899	0.224551	0.0457425	2.12179	0.840242	0.8926	0.00494766	0.210503	0.930217	0.976788	0.00409579	0.0913114	0.000704986	0.01644	-0.131291	-6.36668	0.00972275	0.125532	-0.128641	-4.06067	0.162908	0.331334	-0.103348	-1.63533	0.62226	0.691708	-0.0131576	-0.519121	P09874	P09874	Poly [ADP-ribose] polymerase 1	PARP1
0.138603	0.170714	-0.078346	-1.70747	0.495885	0.582764	-0.0192907	-0.724748	0.997619	0.997853	0.000109911	0.00311008	0.0413535	0.202381	-0.0860605	-2.58745	0.696003	0.825828	0.0144866	0.410057	0.196398	0.31106	-0.0636983	-1.45316	0.995798	0.998419	-0.000183821	-0.00548956	0.94529	0.9689	0.00320482	0.0715441	0.827182	0.946009	-0.0103028	-0.230032	0.6067	0.789907	-0.0251486	-0.548878	0.757162	0.799771	0.0118372	0.323684	P09884	P09884	DNA polymerase alpha catalytic subunit	POLA1
1.89968e-05	0.000814815	0.360897	12.139	0.000212862	0.00976	0.214426	7.93513	0.00203992	0.0166751	0.121166	5.18725	0.0933416	0.320534	0.117789	1.99289	0.526563	0.71001	0.0410419	0.67206	0.0406701	0.101276	0.107691	2.59986	0.000276499	0.0606	0.237859	7.56801	0.0290114	0.108271	0.141463	2.85446	0.0139002	0.137145	0.202899	3.70685	0.00753942	0.05568	0.119265	4.32436	0.00895641	0.0336567	0.144839	3.80109	P09936	P09936	Ubiquitin carboxyl-terminal hydrolase isozyme L1	UCHL1
0.140291	0.172538	0.0469887	1.6987	0.0139848	0.0424037	-0.084851	-3.42921	0.425718	0.529886	-0.0241804	-0.854319	0.451403	0.714233	-0.0212388	-0.80524	0.167841	0.35592	-0.0495312	-1.56838	0.32752	0.453286	-0.0340767	-1.06578	0.927612	0.975637	-0.00578022	-0.0947325	0.339859	0.520176	-0.0472894	-1.03665	0.525733	0.778737	0.0407144	0.681673	0.947084	0.974873	0.00336154	0.0697664	0.101661	0.165917	0.0574837	1.9313	P09960	P09960	Leukotriene A-4 hydrolase	LTA4H
0.0172255	0.0339365	-0.107801	-3.26108	0.00118899	0.0132958	-0.200622	-5.76431	0.00678866	0.0284527	-0.184071	-4.04183	0.0995935	0.331341	-0.171851	-1.94612	0.034613	0.136339	-0.240381	-2.72065	0.0122885	0.0483608	-0.183163	-3.53531	0.496226	0.764776	-0.0292685	-0.724152	0.235772	0.411745	-0.120524	-1.31741	0.0431875	0.212068	-0.303818	-2.69215	0.0729018	0.194182	-0.230984	-2.26491	0.0609338	0.110808	-0.11057	-2.30199	P09972	P09972	Fructose-bisphosphate aldolase C	ALDOC
0.0241668	0.042275	-0.241035	-2.9949	0.0371975	0.0795385	-0.169739	-2.66655	0.285405	0.38573	-0.0644836	-1.17259	0.822619	0.927681	-0.020396	-0.234196	0.256206	0.462645	-0.132037	-1.25482	0.60328	0.702083	0.048183	0.548288	0.184337	0.428138	-0.072607	-1.49977	0.402832	0.586973	-0.068265	-0.899924	0.921529	0.977086	-0.0107845	-0.10358	0.0784597	0.20372	-0.213059	-2.20639	0.199407	0.278333	-0.138705	-1.44195	Q71UI9;P0C0S5	Q71UI9;P0C0S5	Histone H2A.V;Histone H2A.Z	H2AFV;H2AFZ
0.338066	0.374576	-0.192253	-1.04083	0.328685	0.415219	-0.2084	-1.06299	0.184016	0.277008	-0.339712	-1.50105	0.0360232	0.188943	-0.563434	-2.69062	0.00192543	0.0294765	-0.739086	-5.24696	0.26103	0.383482	-0.249969	-1.24069	0.446489	0.72569	-0.174003	-0.81447	0.00298634	0.0307736	-0.714475	-4.80471	0.580844	0.816985	-0.177528	-0.59	0.0406921	0.131632	-0.44842	-2.74206	0.303535	0.393392	-0.169924	-1.12509	P0CG35;P0CG34	P0CG35;P0CG34	Thymosin beta-15B;Thymosin beta-15A	TMSB15B;TMSB15A
0.0380877	0.0602643	-0.389346	-2.64884	0.0712421	0.125603	-0.303346	-2.18829	0.263081	0.361603	-0.111798	-1.23476	0.172186	0.45044	-0.16993	-1.54971	0.190097	0.380909	-0.146511	-1.47717	0.170395	0.27663	-0.105347	-1.55735	0.104742	0.293811	-0.141451	-1.90977	0.174829	0.338199	-0.158992	-1.53857	0.048556	0.224	-0.340422	-2.59476	0.59331	0.78079	-0.0636266	-0.570037	0.118391	0.185217	-0.14469	-1.82139	P0DJ07	P0DJ07	Protein PET100 homolog, mitochondrial	PET100
9.20733e-06	0	-0.286977	-13.7485	0.000313676	0.0106897	-0.154855	-7.39611	0.0343011	0.0810271	-0.0620522	-2.72747	9.42045e-05	0.0065	-0.212274	-9.17888	0.000396316	0.0148718	-0.22596	-7.08597	6.23425e-06	0	-0.377319	-14.6964	0.282711	0.561918	-0.193884	-1.17986	0.0212505	0.091173	-0.124342	-3.09504	0.0270588	0.168872	-0.505777	-3.09327	0.000806122	0.0223423	-0.279343	-7.19793	3.10774e-06	0	-0.329187	-16.5459	P0DMV9;P0DMV8	P0DMV9;P0DMV8	Heat shock 70 kDa protein 1B;Heat shock 70 kDa protein 1A	HSPA1B;HSPA1A
0.462564	0.502883	-0.0200551	-0.78454	0.248083	0.326892	-0.0210447	-1.27915	0.226647	0.323955	-0.0528669	-1.34693	0.0288144	0.17694	-0.0465181	-2.85966	0.513568	0.701259	0.0411506	0.694124	0.0032473	0.0220228	-0.0649602	-4.72319	0.04667	0.177383	-0.0633783	-2.49775	0.140405	0.29382	-0.0401344	-1.69811	0.03034	0.180008	-0.165028	-2.99307	0.242326	0.44342	-0.062713	-1.32554	0.220096	0.301941	-0.0351059	-1.36879	P0DN76;Q01081;Q8WU68	P0DN76;Q01081	Splicing factor U2AF 35 kDa subunit	U2AF1
0.0175626	0.0345111	0.090837	3.24562	0.000134736	0.0095	0.212371	8.61349	0.000133474	0.00502703	0.309163	8.62797	0.00254201	0.0489587	0.185272	4.96402	1.13093e-05	0	0.272569	13.2723	0.0684697	0.142384	0.0753472	2.21711	0.43282	0.716029	0.0711482	0.840536	0.25103	0.42811	-0.0423958	-1.27025	0.980817	0.993301	-0.00176867	-0.0252699	0.000407624	0.0181579	0.283023	8.32997	0.000603076	0.0106667	0.103803	6.55566	P0DN79;P35520	P0DN79;P35520	Cystathionine beta-synthase	CBS
0.0491434	0.0735377	0.0608571	2.45964	0.216856	0.291678	-0.0372314	-1.37982	0.0931086	0.163224	0.0487618	1.99469	0.466632	0.723692	-0.0456338	-0.777084	0.410768	0.618376	-0.109401	-0.883897	0.451353	0.571225	-0.0261064	-0.805334	0.646696	0.854767	0.0193584	0.48228	0.973929	0.984484	-0.00194335	-0.0340665	0.031129	0.182116	-0.12462	-2.97078	0.202947	0.391587	-0.0617801	-1.46448	0.385797	0.478274	-0.0480778	-0.935161	P0DP25;P0DP24;P0DP23;P02585	P0DP25;P0DP24;P0DP23		P0DP25;P0DP24;P0DP23
0.473452	0.513467	0.159057	0.764685	0.366282	0.451611	0.275015	0.97704	0.0306717	0.0744324	0.532568	2.81209	NaN	1	0	NaN	0.0856318	0.237689	0.481217	2.05513	0.474886	0.590509	0.187812	0.762093	0.564323	0.809175	0.155412	0.609857	0.754602	0.860324	0.0840442	0.32724	0.240656	0.531012	0.30997	1.33098	0.594046	0.78144	0.150368	0.568867	0.380221	0.472074	0.205297	0.946955	P0DPB6	P0DPB6		P0DPB6
0.68101	0.710098	0.115673	0.431745	0.770854	0.814919	-0.075354	-0.304746	0.585133	0.668525	-0.144797	-0.576668	0.917361	0.967096	-0.0282298	-0.108205	0.690059	0.823797	-0.100826	-0.41863	0.276502	0.398111	0.440586	1.19686	0.781521	0.91741	0.0913651	0.290078	0.808399	0.894786	-0.0674264	-0.253426	0.436442	0.716083	0.270643	0.845441	0.730175	0.86771	-0.103738	-0.364811	0.910217	0.934673	-0.0287962	-0.117607	P10109	P10109	Adrenodoxin, mitochondrial	FDX1
0.0443657	0.0677213	0.0779574	2.53523	0.457394	0.544979	0.0348413	0.794085	0.162589	0.250647	0.0450699	1.59156	0.0926968	0.319163	0.0452163	1.99789	0.749682	0.863368	0.0105908	0.334086	0.897366	0.933018	0.00697947	0.134552	0.779524	0.917784	0.0194933	0.292818	0.379097	0.562694	0.0431945	0.949349	0.0105214	0.127475	0.1399	3.98089	0.30972	0.52693	0.0494237	1.13008	0.00253251	0.0192597	0.137418	4.96776	P10155	P10155	60 kDa SS-A/Ro ribonucleoprotein	TROVE2
0.531956	0.569507	-0.160651	-0.663007	0.510156	0.596745	0.137978	0.699979	0.630298	0.705427	-0.126118	-0.506918	0.528053	0.758624	-0.17357	-0.669554	0.392668	0.603617	-0.206976	-0.920808	0.830048	0.884804	0.0547957	0.22419	0.0680883	0.223426	0.451985	2.22117	0.758882	0.862282	-0.079082	-0.321298	0.226199	0.516206	0.324126	1.37966	0.876415	0.940348	0.0512001	0.163652	0.0903333	0.149615	-0.461935	-2.01653	P10253	P10253	Lysosomal alpha-glucosidase;76 kDa lysosomal alpha-glucosidase;70 kDa lysosomal alpha-glucosidase	GAA
0.339179	0.375662	0.0313072	1.03823	0.241548	0.319689	-0.0474937	-1.29924	0.627164	0.702119	0.0256994	0.511666	0.887425	0.954849	0.00531864	0.147691	0.0580601	0.188308	-0.143382	-2.33727	0.46384	0.580269	0.042973	0.782196	0.943811	0.982244	0.00376868	0.0734826	0.282564	0.458042	-0.0415442	-1.18026	0.0677501	0.261352	-0.100973	-2.32359	0.351675	0.57306	-0.0355786	-1.02662	0.0585327	0.108053	-0.0898216	-2.33135	P10321	P10321	HLA class I histocompatibility antigen, Cw-7 alpha chain	HLA-C
0.613476	0.649353	0.0656008	0.532557	0.868085	0.896901	-0.0224243	-0.173339	NaN	1	0	NaN	NaN	1	0	NaN	NaN	1	0	NaN	NaN	1	0	NaN	0.502396	0.768829	0.0912323	0.713389	0.514715	0.682428	-0.0699356	-0.692161	NaN	1	0	NaN	NaN	1	0	NaN	0.538496	0.617139	-0.100308	-0.652107	P10398	P10398	Serine/threonine-protein kinase A-Raf	ARAF
0.00937361	0.0217637	0.262507	3.76226	0.109481	0.170888	0.200865	1.87785	0.0189233	0.0542048	0.320954	3.18635	0.00563031	0.0749545	0.321589	4.20885	0.0174974	0.090271	0.307568	3.24858	0.101113	0.187239	0.173878	1.9352	0.584334	0.822151	-0.0470061	-0.577929	0.833717	0.906476	-0.0205572	-0.219259	0.453549	0.728899	0.0858015	0.812286	0.559363	0.756132	-0.0631834	-0.625034	0.524974	0.60304	-0.0561519	-0.674738	P10412;P16402;Q02539;P16401;P22492	P10412;P16402;Q02539	Histone H1.4;Histone H1.3;Histone H1.1	HIST1H1E;HIST1H1D;HIST1H1A
9.26804e-05	0.00218519	-0.351416	-9.20541	3.54054e-06	0.00566667	-0.316054	-16.1833	0.000956526	0.0111724	-0.228723	-6.00954	0.00262739	0.0490407	-0.184229	-4.93107	6.39145e-05	0.00735135	-0.258018	-9.82862	0.48219	0.598692	-0.0202513	-0.748977	0.00671612	0.0689641	-0.112894	-4.05132	0.00528459	0.0417289	-0.186014	-4.26629	0.000508964	0.06	-0.196785	-7.94547	0.00106201	0.0245152	-0.269272	-6.77925	4.51456e-05	0.00552	-0.225474	-10.4457	P10515	P10515	Dihydrolipoyllysine-residue acetyltransferase component of pyruvate dehydrogenase complex, mitochondrial	DLAT
0.190844	0.225672	-0.100367	-1.47429	0.768198	0.813123	-0.0214407	-0.308409	0.223833	0.321009	0.079397	1.35625	0.985793	0.99791	-0.00105572	-0.0185613	0.462124	0.662168	0.0473154	0.785351	0.242761	0.362022	-0.13392	-1.29548	0.166208	0.402493	-0.0915678	-1.57551	0.015007	0.0737788	-0.291692	-3.37191	0.264148	0.549178	-0.107573	-1.25738	0.0397696	0.129526	-0.376941	-2.76138	0.013497	0.0403642	-0.233476	-3.45819	P10586;P23468	P10586	Receptor-type tyrosine-protein phosphatase F	PTPRF
0.00242277	0.00985981	0.212097	5.01219	0.00886032	0.0332849	0.113979	3.81032	0.872937	0.901154	0.00760913	0.166893	0.766766	0.903156	0.0144031	0.310386	0.524155	0.70808	0.0322671	0.676122	0.293572	0.414808	-0.0384328	-1.15088	0.546138	0.800853	-0.0592365	-0.639476	0.230165	0.407073	-0.0721207	-1.33542	0.183784	0.459897	-0.170108	-1.5417	0.369807	0.590837	0.0287708	0.985113	0.190542	0.26861	0.0515645	1.47545	P10599	P10599	Thioredoxin	TXN
3.60967e-05	0.00144	-1.20012	-10.8611	5.81675e-08	0	-1.16212	-32.3358	6.64258e-05	0.0067234	-0.945315	-9.76229	3.90933e-07	0	-1.13247	-23.4861	1.1731e-07	0	-1.1164	-28.7488	7.99375e-06	0	-1.06106	-14.0852	0.0268489	0.132845	-0.58931	-2.91375	6.18198e-05	0.00553846	-1.04202	-9.88631	0.00443813	0.0947429	-0.650306	-4.90939	7.36793e-05	0.0181333	-1.21535	-11.9052	1.66353e-07	0	-1.2399	-27.1124	P10606	P10606	Cytochrome c oxidase subunit 5B, mitochondrial	COX5B
0.281653	0.31655	-0.228149	-1.18273	0.170879	0.243536	-0.309287	-1.55528	0.412496	0.514939	-0.187467	-0.880436	0.446344	0.709298	-0.186675	-0.814745	0.682222	0.819389	-0.108156	-0.429983	0.53671	0.648942	-0.165895	-0.655074	0.64641	0.855207	-0.113563	-0.482707	0.280466	0.456753	-0.316757	-1.18597	0.368753	0.646748	-0.220818	-0.987479	0.278863	0.489318	-0.282082	-1.21427	0.749584	0.793991	-0.0669198	-0.334224	P10619	P10619	Lysosomal protective protein;Lysosomal protective protein 32 kDa chain;Lysosomal protective protein 20 kDa chain	CTSA
0.00157416	0.00802198	0.070672	5.45892	0.0181789	0.0505479	-0.0530035	-3.21817	0.641088	0.714258	-0.0219417	-0.490669	0.654894	0.84112	-0.0162694	-0.470086	0.781407	0.883029	-0.00888062	-0.290234	0.998445	0.999314	8.70228e-05	0.00203135	0.257084	0.526235	0.0220566	1.25223	0.586402	0.734566	0.0289342	0.574666	0.158742	0.426149	0.0727657	1.65542	0.0655765	0.180672	0.0841891	2.3498	0.168626	0.244076	0.0206909	1.56497	P10644	P10644	cAMP-dependent protein kinase type I-alpha regulatory subunit;cAMP-dependent protein kinase type I-alpha regulatory subunit, N-terminally processed	PRKAR1A
0.0862425	0.115112	-0.0623863	-2.05	0.521756	0.607267	0.0172019	0.68018	0.693459	0.758542	-0.0152729	-0.413722	0.984694	0.99735	0.000752687	0.0199979	0.244177	0.448601	-0.0395737	-1.2911	0.00608838	0.0317784	-0.129936	-4.13856	0.368345	0.657013	-0.0429425	-0.972531	0.00412097	0.0356613	-0.131479	-4.49611	0.757187	0.913432	0.0182736	0.326616	0.139612	0.299437	-0.0611516	-1.75504	0.386463	0.479085	0.0272398	0.933763	P10768	P10768	S-formylglutathione hydrolase	ESD
0.0156817	0.0314265	-0.0804625	-3.3364	0.00643368	0.0264948	-0.0791717	-4.08939	0.344917	0.450136	-0.0382693	-1.02496	0.126828	0.383963	-0.0502064	-1.77168	0.60508	0.769831	-0.0129392	-0.5455	0.50605	0.619911	-0.0235763	-0.707057	0.0730372	0.23408	-0.0350564	-2.17025	0.114634	0.259948	-0.0457034	-1.84467	0.781332	0.926085	-0.0119603	-0.292946	0.870312	0.938784	-0.00721924	-0.171827	0.200515	0.278835	-0.0429466	-1.43786	P10809	P10809	60 kDa heat shock protein, mitochondrial	HSPD1
0.000478854	0.00320354	-0.147065	-6.8429	0.562208	0.639712	-0.0144408	-0.613272	0.13789	0.218932	0.0352311	1.7112	0.0188797	0.135952	-0.0752401	-3.18818	0.216204	0.414148	-0.0316584	-1.38206	0.450286	0.570132	-0.0294707	-0.807332	0.494734	0.764335	-0.0203698	-0.726768	0.0108622	0.0614496	-0.064389	-3.6379	0.174935	0.449558	-0.051198	-1.58004	0.485582	0.701701	0.0164356	0.752619	0.000237792	0.00811009	-0.135656	-7.7779	P11021	P11021	78 kDa glucose-regulated protein	HSPA5
0.00663212	0.0183766	-0.488479	-4.06245	0.0855804	0.143856	-0.352379	-2.05556	0.00381773	0.0224644	-0.516315	-4.5682	0.0244407	0.162559	-0.188425	-2.98618	0.134921	0.302966	-0.135345	-1.72696	0.0379304	0.0979379	-0.159268	-2.65194	0.279534	0.558092	-0.107424	-1.18852	0.127378	0.276386	-0.0900922	-1.76856	0.510245	0.768333	-0.19299	-0.708578	0.238891	0.439053	-0.0722057	-1.33678	0.00618528	0.0290989	-0.242523	-4.12446	P11047	P11047	Laminin subunit gamma-1	LAMC1
0.190638	0.225459	0.131216	1.47508	0.989464	0.99424	0.00306535	0.0137643	0.510408	0.608276	0.164042	0.699545	0.839373	0.934282	-0.0274981	-0.211668	0.710669	0.838025	-0.0702145	-0.389053	0.56627	0.671672	0.0639899	0.60672	0.712123	0.883069	-0.0527931	-0.386982	0.632501	0.768577	-0.068699	-0.503588	0.137012	0.388753	-0.274275	-1.76963	0.944243	0.973889	-0.0128732	-0.0735195	0.647275	0.710012	-0.0524564	-0.481416	P11117	P11117	Lysosomal acid phosphatase	ACP2
0.977874	0.981369	0.00876808	0.0289097	0.763451	0.81083	-0.100121	-0.314969	0.302945	0.404223	-0.228134	-1.12659	0.157127	0.428047	-0.360735	-1.61644	0.980053	0.989887	0.00765288	0.0260624	0.780989	0.84732	0.0930851	0.290807	0.189923	0.43591	0.370582	1.47785	0.405764	0.589977	-0.233919	-0.893976	0.288472	0.571934	-0.316165	-1.1872	0.42828	0.650809	-0.210063	-0.861608	0.295166	0.385207	-0.2452	-1.14671	P11137	P11137	Microtubule-associated protein 2	MAP2
0.186203	0.220432	-0.0496809	-1.49238	0.0871152	0.145274	0.071897	2.04272	0.186577	0.280183	0.0455499	1.49091	0.998453	0.998568	-7.1764e-05	-0.00202145	0.423447	0.627987	0.0419617	0.858762	0.0138902	0.051925	0.124351	3.43474	0.938014	0.979196	-0.00371885	-0.0810819	0.0866176	0.216263	0.0767565	2.04686	0.657901	0.863501	0.0347235	0.470359	0.0625673	0.176021	0.11225	2.38768	0.0440485	0.0866885	0.0927396	2.54055	P11142	P11142	Heat shock cognate 71 kDa protein	HSPA8
0.84198	0.862576	0.0111282	0.208174	0.494816	0.582394	-0.048352	-0.726623	0.0251868	0.063502	-0.152398	-2.96294	0.530291	0.759122	-0.0648894	-0.665796	0.359898	0.57387	0.0451499	0.991121	0.61446	0.712764	0.0393634	0.531047	0.416916	0.703439	-0.0455039	-0.871636	0.687438	0.811581	-0.043089	-0.42242	0.828455	0.945344	0.0201592	0.228302	0.814556	0.909435	-0.0194434	-0.247237	0.947309	0.962761	-0.00564742	-0.0688988	P11166	P11166	Solute carrier family 2, facilitated glucose transporter member 1	SLC2A1
0.168966	0.201618	0.215395	1.5635	0.186982	0.261208	0.242527	1.48931	0.00435727	0.0244522	0.462616	4.44396	0.270578	0.562406	0.129019	1.21339	0.00199178	0.0300915	0.589726	5.21188	0.00140457	0.0159024	0.589423	5.58152	0.240733	0.505091	0.193018	1.30178	0.00339295	0.030487	0.465436	4.68085	0.623226	0.841706	0.0627954	0.523137	0.00719283	0.0541808	0.500976	4.37432	0.00496678	0.0262596	0.438237	4.32294	P11169;Q8TDB8	P11169;Q8TDB8	Solute carrier family 2, facilitated glucose transporter member 3;Solute carrier family 2, facilitated glucose transporter member 14	SLC2A3;SLC2A14
0.309468	0.346361	-0.0842144	-1.11006	0.0913945	0.150861	-0.218805	-2.0081	0.246469	0.346002	-0.205627	-1.28407	0.296752	0.583722	-0.179743	-1.14257	0.343625	0.559003	-0.303901	-1.02793	0.110534	0.199354	-0.108433	-1.87095	0.225133	0.482029	0.123742	1.35193	0.449335	0.629258	-0.276143	-0.809116	0.282807	0.565842	-0.408961	-1.20306	0.268536	0.474644	-0.346058	-1.2443	0.0839062	0.143004	-0.805618	-2.06984	P11171	P11171	Protein 4.1	EPB41
0.042512	0.0654845	-0.0828586	-2.5669	0.489966	0.578168	-0.0193961	-0.735164	0.102899	0.175231	-0.0545566	-1.92257	0.366682	0.652869	-0.0319955	-0.976164	0.229194	0.428793	-0.0294075	-1.33858	0.299538	0.421243	0.0289099	1.13535	0.562287	0.808566	-0.0156794	-0.613143	0.606628	0.747761	0.021229	0.543106	0.714011	0.891074	0.00849636	0.387962	0.500405	0.712698	0.0190602	0.725967	0.0108103	0.0368271	0.0836129	3.6419	P11172	P11172	Uridine 5-monophosphate synthase;Orotate phosphoribosyltransferase;Orotidine 5-phosphate decarboxylase	UMPS
0.256762	0.29371	-0.0455899	-1.25318	0.0065302	0.0264527	-0.173422	-4.07617	0.417105	0.519602	-0.0416408	-0.871263	0.0646822	0.262481	-0.138509	-2.25849	0.182159	0.374249	-0.0992899	-1.5085	0.993497	0.996997	0.000388622	0.00849598	0.118606	0.321508	0.0847044	1.82009	0.0501231	0.15122	-0.13964	-2.4451	0.0521348	0.231951	-0.110732	-2.5362	0.0571426	0.165593	-0.11216	-2.46122	0.0130427	0.0397473	-0.144778	-3.48626	P11177	P11177	Pyruvate dehydrogenase E1 component subunit beta, mitochondrial	PDHB
0.242787	0.280025	0.0583512	1.2954	0.939095	0.95587	0.007025	0.0796638	0.253944	0.353921	-0.0870562	-1.26153	0.234364	0.525984	-0.223392	-1.3219	0.943433	0.96688	-0.00398803	-0.0739771	0.346849	0.472787	-0.0504318	-1.02053	0.71285	0.883232	0.0227011	0.385946	0.198092	0.367261	-0.314181	-1.44683	0.872945	0.966742	0.0188214	0.168298	0.389761	0.611332	-0.0494776	-0.941318	0.659683	0.717668	-0.0234668	-0.462998	P11182	P11182	Lipoamide acyltransferase component of branched-chain alpha-keto acid dehydrogenase complex, mitochondrial	DBT
0.00148348	0.00787464	0.17972	5.52249	0.280112	0.36043	-0.0429828	-1.18694	0.00356612	0.0220447	-0.239315	-4.6331	0.571321	0.787605	0.0292957	0.598616	0.548647	0.72759	0.0288811	0.635353	0.296539	0.417654	0.0467374	1.14312	0.0245985	0.125779	-0.135799	-2.9812	0.0691212	0.183859	0.139024	2.21023	0.125202	0.371971	-0.121542	-1.83966	0.0319741	0.11531	0.187059	2.9476	0.0166478	0.0465311	0.106075	3.28836	P11216	P11216	Glycogen phosphorylase, brain form	PYGB
0.124587	0.157111	-0.0769067	-1.78457	0.00191205	0.0161692	-0.0992708	-5.2542	0.01065	0.0366431	-0.0972471	-3.65442	0.0221186	0.155777	-0.104059	-3.06374	0.667247	0.810512	-0.0107756	-0.451857	0.0339759	0.0918692	-0.0625393	-2.73465	0.923215	0.973922	0.00456262	0.100509	0.00777296	0.0523067	-0.113668	-3.92324	0.542614	0.789412	0.0313608	0.652953	0.0204332	0.0898357	-0.208317	-3.34532	0.0167365	0.0466291	-0.0942912	-3.28411	P11233	P11233	Ras-related protein Ral-A	RALA
0.883248	0.899756	-0.0292224	-0.15322	0.683637	0.746143	-0.0864938	-0.427928	0.904438	0.926691	0.0215046	0.125222	0.644816	0.834644	-0.119125	-0.485088	0.964716	0.9823	0.00870061	0.0461142	0.230345	0.346029	0.222083	1.33484	0.843662	0.948089	-0.0430139	-0.205921	0.79684	0.88635	0.0532765	0.269137	0.182903	0.458767	0.306166	1.54544	0.535018	0.738003	-0.198763	-0.665802	0.580779	0.659269	0.0957866	0.583552	P11279	P11279	Lysosome-associated membrane glycoprotein 1	LAMP1
0.148833	0.180287	-0.0548117	-1.65584	0.2015	0.275696	-0.0455887	-1.43424	0.962711	0.971435	-0.00132799	-0.0487363	0.0448164	0.211857	-0.0759366	-2.52774	0.53528	0.717547	0.0226362	0.657456	0.468141	0.583479	-0.0264139	-0.77433	0.00781466	0.0733211	-0.177895	-3.91859	0.00131154	0.0229565	-0.212414	-5.65618	0.13439	0.384014	-0.119578	-1.78463	0.0254866	0.100519	-0.110422	-3.14624	0.0199381	0.0501039	-0.0937994	-3.14511	P11310	P11310	Medium-chain specific acyl-CoA dehydrogenase, mitochondrial	ACADM
0.00673885	0.0183961	-0.115667	-4.04833	0.00124058	0.013788	-0.160107	-5.7173	0.0123664	0.0412721	-0.162131	-3.53009	0.185891	0.468098	-0.0587652	-1.49361	0.817652	0.898304	0.00628233	0.240902	0.282667	0.40238	-0.0438249	-1.17998	0.00179316	0.0426667	-0.14491	-5.32118	0.0439366	0.13805	-0.0703223	-2.54243	0.0898014	0.308114	-0.147462	-2.09958	0.0567588	0.164613	-0.13515	-2.46671	0.013121	0.0397607	-0.131927	-3.48135	P11387	P11387	DNA topoisomerase 1	TOP1
0.942896	0.952165	-0.00362682	-0.0746814	0.756183	0.807056	-0.00857615	-0.325044	0.601779	0.681994	-0.0222483	-0.550617	0.14998	0.419224	0.0543232	1.65027	0.00727682	0.0553266	0.0760567	3.98077	0.0156292	0.0548148	0.076875	3.3391	0.115416	0.312755	0.0262122	1.83976	0.00154981	0.0259864	0.0829582	5.47558	0.754747	0.912545	-0.0101114	-0.330043	0.257866	0.461753	-0.0532118	-1.27646	0.235016	0.319725	-0.0324721	-1.31981	P11388	P11388	DNA topoisomerase 2-alpha	TOP2A
1.97421e-05	0.00077193	0.346823	12.0586	0.00371547	0.0200763	0.146439	4.59398	0.00043533	0.00682353	0.192617	6.96448	0.000204245	0.01	0.208203	7.99448	0.895394	0.940166	-0.00558352	-0.137156	0.119866	0.211338	0.0572822	1.81246	0.00454719	0.0604615	0.157577	4.40431	0.000567177	0.0141778	0.246807	6.63114	0.000998348	0.0612308	0.225969	6.8713	0.00351729	0.0406091	0.171886	5.18273	0.0129936	0.0394012	0.111758	3.48935	P11413	P11413	Glucose-6-phosphate 1-dehydrogenase	G6PD
0.138728	0.170717	-0.0657542	-1.70682	0.40286	0.488358	-0.0323865	-0.899869	0.192575	0.286566	-0.0790231	-1.46764	0.626065	0.821501	-0.0297065	-0.513335	0.00550572	0.0477252	-0.151603	-4.22908	0.390315	0.517055	-0.03512	-0.925702	0.368335	0.657319	-0.0427229	-0.972554	0.0151429	0.0734155	-0.109146	-3.36462	0.929509	0.980227	-0.00708779	-0.0930076	0.137471	0.298133	-0.330161	-1.76704	0.100217	0.163946	-0.0633483	-1.94162	P11441	P11441	Ubiquitin-like protein 4A	UBL4A
NaN	1	0	NaN	NaN	1	0	NaN	0.147411	0.231021	-0.0882596	-1.66281	NaN	1	0	NaN	NaN	1	0	NaN	0.14179	0.240473	-0.220671	-1.691	NaN	1	0	NaN	NaN	1	0	NaN	NaN	1	0	NaN	0.208143	0.397017	0.269549	1.44475	0.337745	0.425421	-0.0883702	-1.04158	P11474	P11474	Steroid hormone receptor ERR1	ESRRA
0.22109	0.255921	-0.135061	-1.36544	0.495603	0.583032	-0.0538158	-0.725244	0.950263	0.962689	-0.0059638	-0.065029	0.376494	0.658377	-0.067066	-0.954914	0.293711	0.507608	-0.0799887	-1.15052	0.157992	0.26143	-0.105347	-1.61245	0.173742	0.414261	-0.103139	-1.54313	0.180314	0.341674	0.126513	1.51596	0.572323	0.810097	-0.0426842	-0.603797	0.116926	0.264599	-0.139762	-1.89289	0.500081	0.58184	-0.0504606	-0.717417	P11498	P11498	Pyruvate carboxylase, mitochondrial	PC
0.490216	0.529904	0.0162852	0.734723	0.115324	0.178451	0.0334322	1.84034	0.917454	0.939246	-0.00332808	-0.108083	0.938812	0.975776	-0.00209713	-0.0800357	0.538187	0.719209	-0.0172002	-0.652619	0.322008	0.448694	-0.0284348	-1.07908	0.0124317	0.0862222	-0.0844831	-3.52574	0.143412	0.297918	-0.0530353	-1.68276	0.00942112	0.12613	-0.101933	-4.09278	0.0483856	0.146069	0.0677818	2.59767	0.249659	0.334439	0.0238698	1.27438	P11586	P11586	C-1-tetrahydrofolate synthase, cytoplasmic;Methylenetetrahydrofolate dehydrogenase;Methenyltetrahydrofolate cyclohydrolase;Formyltetrahydrofolate synthetase;C-1-tetrahydrofolate synthase, cytoplasmic, N-terminally processed	MTHFD1
0.0384063	0.0605485	0.0836813	2.64261	0.00272109	0.0183322	-0.129255	-4.89628	0.0447788	0.0955814	-0.0542157	-2.52836	0.0532882	0.233948	-0.0617988	-2.40009	0.648501	0.799459	-0.0243082	-0.479588	0.00988362	0.0430614	-0.153659	-3.71732	0.0321683	0.144949	-0.0954607	-2.77596	0.823698	0.902571	-0.00955176	-0.232742	0.329815	0.608818	-0.158288	-1.07912	0.102744	0.242285	-0.0758983	-1.99385	0.168489	0.244014	-0.0424433	-1.56557	P11717	P11717	Cation-independent mannose-6-phosphate receptor	IGF2R
0.0322817	0.0523022	-0.147159	-2.77329	0.00331847	0.0188488	-0.213511	-4.70223	0.283326	0.383343	-0.0608838	-1.17819	0.280133	0.572986	-0.0759952	-1.18688	0.0193406	0.0963474	-0.232693	-3.16911	0.0459994	0.109678	-0.20597	-2.50845	0.247004	0.512616	-0.0738525	-1.28244	0.175754	0.338715	-0.127603	-1.53472	0.0576449	0.242618	-0.139944	-2.4541	0.302321	0.518938	-0.0894013	-1.14957	0.0369202	0.0768058	-0.187295	-2.67216	P11766	P11766	Alcohol dehydrogenase class-3	ADH5
0.00015368	0.00201418	-0.322444	-8.41342	0.0109337	0.0365772	-0.113173	-3.6324	0.00579355	0.02648	-0.193614	-4.18309	0.00516675	0.0708605	-0.124711	-4.28683	0.00239906	0.031345	-0.163945	-5.02209	0.00120232	0.0156129	-0.231148	-5.75194	0.852877	0.94741	-0.00598788	-0.193599	0.00817022	0.0542264	-0.13754	-3.88005	0.914343	0.976966	-0.00426435	-0.113111	0.00339538	0.0399167	-0.207864	-5.22514	0.313348	0.402269	-0.0500741	-1.10037	P11802	P11802	Cyclin-dependent kinase 4	CDK4
0.0801587	0.108131	-0.0984743	-2.10287	0.119441	0.183635	-0.292607	-1.81502	0.025737	0.0639423	-0.590076	-2.94628	0.157984	0.429799	-0.0862719	-1.61248	0.178036	0.368982	-0.306963	-1.52527	0.62056	0.717896	0.0431607	0.521714	0.345307	0.628305	0.0910187	1.02406	0.912395	0.94941	-0.00570893	-0.11474	0.854292	0.95907	-0.0327403	-0.193353	0.0503414	0.149901	-0.245793	-2.56498	0.417164	0.508034	-0.0417275	-0.871146	P11908	P11908	Ribose-phosphate pyrophosphokinase 2	PRPS2
0.00119878	0.0058773	-0.125419	-5.75521	0.659523	0.724369	0.0127115	0.463234	0.787909	0.837871	-0.00763798	-0.281328	0.921809	0.969895	-0.00244355	-0.102356	0.588792	0.759601	-0.01823	-0.570905	0.918856	0.949267	0.00273442	0.106238	0.0577501	0.199583	-0.0782363	-2.34119	0.349909	0.531292	-0.0468776	-1.01356	0.184766	0.461142	-0.0541863	-1.53756	0.124538	0.278342	-0.0898407	-1.8438	0.285971	0.376087	-0.0442412	-1.17107	P11940;Q9H361;Q4VXU2	P11940	Polyadenylate-binding protein 1	PABPC1
0.00285453	0.0103947	0.081733	4.84901	0.105401	0.167128	0.0483053	1.90524	0.00448758	0.0242273	0.0887845	4.41655	0.5043	0.743657	0.0205998	0.710087	0.366307	0.578813	0.0367627	0.976987	0.333364	0.458511	0.0204382	1.05188	0.641244	0.854403	-0.0081625	-0.490435	0.271748	0.4488	0.0349104	1.2101	0.821691	0.944083	-0.0160579	-0.237503	0.0837506	0.2145	0.103246	2.15466	0.110034	0.175484	0.0440717	1.87421	P12004	P12004	Proliferating cell nuclear antigen	PCNA
9.23272e-07	0	-1.45727	-20.3199	1.03509e-05	0.0056	-1.46124	-13.4754	2.04038e-05	0.00207407	-1.20901	-11.9902	5.56298e-06	0.00533333	-1.53556	-14.9849	0.000793543	0.0169455	-1.19789	-6.22631	3.14939e-06	0	-1.34931	-16.5085	0.0502609	0.183679	-0.627059	-2.44308	0.00134988	0.0234857	-1.0311	-5.6247	7.44346e-05	0.044	-1.29581	-11.8802	5.64307e-05	0.0213913	-1.35583	-12.5766	3.94032e-06	0.004	-1.45214	-15.8915	P12074	P12074	Cytochrome c oxidase subunit 6A1, mitochondrial	COX6A1
0.00619647	0.017391	0.149544	4.12284	0.340677	0.42652	0.033087	1.03475	0.544961	0.642656	0.0260754	0.641414	0.867185	0.947491	0.00557852	0.174535	0.0375113	0.140958	-0.163893	-2.66025	0.0349281	0.0945087	0.117226	2.71382	0.359469	0.64443	0.0435061	0.992074	0.0459308	0.141053	0.0934317	2.50956	0.695402	0.879758	-0.0174182	-0.414922	0.0626369	0.175881	0.0932328	2.38678	0.292329	0.382051	0.0732908	1.15415	P12081	P12081	Histidine--tRNA ligase, cytoplasmic	HARS
NaN	1	0	NaN	NaN	1	0	NaN	NaN	1	0	NaN	NaN	1	0	NaN	NaN	1	0	NaN	NaN	1	0	NaN	0.000162177	0.0793333	0.693334	8.33275	NaN	1	0	NaN	0.069812	0.265674	0.483021	2.29955	NaN	1	0	NaN	NaN	1	0	NaN	P12109	P12109	Collagen alpha-1(VI) chain	COL6A1
0.00945688	0.0218567	-0.518177	-3.75474	0.00103679	0.0118776	-0.682009	-5.91782	0.00231247	0.0176032	-0.523164	-5.05922	0.118724	0.368199	-0.159093	-1.81937	0.00814781	0.0603742	-0.334078	-3.88242	0.400396	0.526274	-0.06355	-0.904894	0.852259	0.947929	-0.0163419	-0.194425	0.0125956	0.0674402	-0.446371	-3.51494	0.175829	0.449754	-0.210362	-1.57608	0.00251465	0.0357101	-0.724384	-5.59674	0.0155659	0.0449049	-0.466632	-3.34237	P12235	P12235	ADP/ATP translocase 1	SLC25A4
0.0123615	0.0265619	-0.193464	-3.53041	9.46696e-05	0.00664706	-0.379426	-9.17088	7.64966e-05	0.00585185	-0.241373	-9.52271	0.00720732	0.0831045	-0.128341	-3.98918	1.02613e-06	0	-0.525189	-19.9607	0.0100395	0.0429697	-0.136938	-3.7041	0.479998	0.753731	0.0487494	0.7529	0.050907	0.152878	-0.170065	-2.43368	0.422611	0.704559	-0.0646077	-0.872978	4.16482e-05	0.0193333	-0.315565	-13.3849	0.000215021	0.00752475	-0.230601	-7.92069	P12236	P12236	ADP/ATP translocase 3;ADP/ATP translocase 3, N-terminally processed	SLC25A6
0.00148831	0.00795467	-0.110504	-5.519	0.940151	0.956766	-0.00149703	-0.0782794	9.51912e-05	0.00518033	-0.236562	-9.16197	0.232394	0.524108	-0.02846	-1.32822	0.354088	0.569469	-0.0259962	-1.00411	0.0868802	0.170411	-0.0499115	-2.04467	0.524136	0.786632	0.0170045	0.676153	0.0407149	0.130486	-0.0676272	-2.59904	0.0927735	0.316225	-0.0409821	-2.07394	0.390409	0.612217	0.0186439	0.939926	0.737538	0.784216	-0.00746894	-0.351065	P12268	P12268	Inosine-5-monophosphate dehydrogenase 2	IMPDH2
0.00818818	0.0196909	-0.104884	-3.87815	0.240715	0.319319	-0.0460956	-1.30184	0.398083	0.500623	-0.0242498	-0.909633	0.813814	0.922492	-0.00611067	-0.246091	0.625046	0.780014	0.0132923	0.514882	0.0901912	0.173771	-0.0541055	-2.01767	0.0994146	0.283461	-0.04778	-1.94742	0.0562551	0.160233	-0.0635185	-2.36038	0.0460519	0.215513	-0.0717224	-2.63863	0.0175728	0.0805681	-0.112522	-3.48455	0.149185	0.221738	-0.0443394	-1.65413	P12270	P12270	Nucleoprotein TPR	TPR
0.0695111	0.0963145	-0.0593731	-2.20615	0.378209	0.462655	0.0210161	0.951244	0.600648	0.681934	0.0239978	0.552374	0.0085594	0.0935514	0.0897391	3.83995	0.0130651	0.0729509	-0.0901065	-3.48485	0.893211	0.92985	0.00323439	0.14004	0.0765535	0.245105	0.0894377	2.13618	0.000349877	0.00849315	-0.147709	-7.24989	0.0147806	0.137846	0.156909	3.64791	0.827094	0.917091	0.00713428	0.230151	0.367262	0.458712	0.0174048	0.974896	P12277;P06732	P12277	Creatine kinase B-type	CKB
1.041e-05	0	0.566632	13.4622	0.00154199	0.0142017	0.347073	5.48099	0.00634828	0.0271695	0.201949	4.10127	0.00512588	0.0705965	0.177854	4.29408	0.00556257	0.0470075	0.240551	4.21979	5.71653e-05	0.00517647	0.527322	10.023	0.0416973	0.162281	0.194236	2.58129	0.000550283	0.0135349	0.404849	6.66858	0.0901265	0.308113	0.0873301	2.09673	0.000903237	0.023	0.439784	7.02261	4.38016e-05	0.00563265	0.315039	10.501	P12429	P12429	Annexin A3	ANXA3
0.000660187	0.00437066	0.1894	6.44562	0.0243848	0.0606448	0.0893006	2.98795	0.0103397	0.0361988	-0.140293	-3.67927	0.01008	0.0982128	-0.151225	-3.7007	4.90137e-05	0.00678788	0.2667	10.2967	0.00138561	0.016	0.166381	5.59628	0.0599975	0.203726	-0.0702896	-2.31329	0.186475	0.349604	-0.0784843	-1.49131	0.0557955	0.241374	-0.140604	-2.48067	0.106812	0.248978	-0.0633294	-1.96348	0.00739947	0.0319434	0.112557	3.96615	P12532;P17540	P12532	Creatine kinase U-type, mitochondrial	CKMT1A
0.457678	0.49739	-0.0939071	-0.793558	0.00790144	0.0301069	-0.592984	-3.90901	0.109423	0.182337	-0.243555	-1.87823	0.244831	0.536914	-0.277333	-1.28909	0.0974668	0.254433	-0.390492	-1.96169	0.123798	0.216367	-0.364559	-1.78915	0.701814	0.880705	-0.0730045	-0.401711	0.0214361	0.0915714	-0.405551	-3.08823	0.331134	0.609431	-0.137881	-1.07588	0.0496234	0.148473	-0.37427	-2.57681	0.037543	0.0778424	-0.451019	-2.65962	P12694	P12694	2-oxoisovalerate dehydrogenase subunit alpha, mitochondrial	BCKDHA
4.78632e-06	0	0.321958	15.374	0.11311	0.175751	0.0583723	1.85433	0.0091843	0.0337167	-0.0936267	-3.77963	0.531297	0.759696	0.015219	0.664111	0.600314	0.766642	0.0218732	0.552892	0.00601972	0.0314206	0.12101	4.14872	0.00579212	0.0636836	-0.145343	-4.18331	0.0349338	0.117513	0.11178	2.7137	0.00848405	0.119059	-0.238253	-4.20067	0.367611	0.588786	0.0808603	0.990049	0.00155733	0.0140305	0.147594	5.4704	P12814	P12814	Alpha-actinin-1	ACTN1
0.0375178	0.0595595	-0.355489	-2.66012	0.00536497	0.0235056	-0.398215	-4.25256	0.00279004	0.0198273	-0.164404	-4.87153	0.191052	0.475704	-0.0673505	-1.47349	0.105606	0.26477	-0.0651513	-1.90384	0.0470468	0.110405	-0.056536	-2.49181	0.0128155	0.0875762	-0.232993	-3.50069	0.0890133	0.219768	-0.0687312	-2.02716	0.0427584	0.210804	-0.287999	-2.7005	0.041387	0.133064	-0.0730371	-2.72783	0.0170158	0.0470881	-0.105309	-3.27086	P12931;P06239	P12931	Proto-oncogene tyrosine-protein kinase Src	SRC
0.00181242	0.00908333	0.242106	5.30999	0.0180366	0.0503361	0.154649	3.22442	0.270077	0.369362	0.0591319	1.2148	0.198085	0.481441	0.0956147	1.44686	0.812081	0.897904	-0.0146048	-0.248437	0.0108706	0.0446598	0.17164	3.63724	0.676499	0.871588	-0.02421	-0.438314	0.00702139	0.050711	0.230355	4.01213	0.030301	0.180245	0.162317	2.99419	0.0039747	0.0429457	0.256265	5.03769	0.00238878	0.0189669	0.235775	5.02642	P12955	P12955	Xaa-Pro dipeptidase	PEPD
0.00954707	0.0219314	0.060991	3.74668	0.0476812	0.0948344	0.0351224	2.48192	0.390773	0.494207	-0.023952	-0.924748	0.340808	0.632343	-0.0182798	-1.03445	0.00503434	0.046716	0.0458753	4.31056	0.00254266	0.0193991	0.068584	4.96376	0.0706978	0.229107	-0.0700045	-2.19386	0.0802999	0.205942	0.0372005	2.1016	0.668701	0.864301	-0.0189632	-0.454231	0.713633	0.860189	0.00852331	0.388506	0.0391657	0.0809637	0.0572891	2.62797	P12956	P12956	X-ray repair cross-complementing protein 6	XRCC6
0.0010003	0.00622222	0.104108	5.95847	0.431037	0.517479	0.022527	0.843981	0.366308	0.471232	-0.036567	-0.976983	0.452121	0.714024	-0.0175819	-0.803899	0.00879203	0.0626918	0.0620077	3.81694	0.00140943	0.0158061	0.079819	5.57778	0.297762	0.578363	-0.040483	-1.13995	0.0208944	0.0903293	0.0491841	3.10829	0.193355	0.471994	-0.0442944	-1.5022	0.546548	0.746791	-0.0298456	-0.646345	0.376832	0.469795	0.0267627	0.95419	P13010	P13010	X-ray repair cross-complementing protein 5	XRCC5
0.176608	0.210057	-0.20317	-1.53117	0.104734	0.166043	-0.319533	-1.90982	0.235001	0.331147	-0.0569608	-1.31986	0.0134617	0.115942	-0.119151	-3.46034	0.76109	0.87091	-0.0128938	-0.318238	0.118857	0.210535	-0.258609	-1.81856	0.158719	0.392842	-0.0607309	-1.6091	0.835616	0.906701	-0.019654	-0.216708	0.133961	0.383258	-0.301067	-1.78712	0.247041	0.44946	-0.269974	-1.31035	0.850519	0.882571	0.00985026	0.19675	P13051	P13051	Uracil-DNA glycosylase	UNG
1.53708e-05	0	-0.459473	-12.5904	0.000206946	0.00995918	-0.385701	-7.97557	0.000120742	0.0053913	-0.341885	-8.78341	0.000648054	0.0249275	-0.248288	-6.46806	0.000244161	0.0128254	-0.330062	-7.74076	0.000351283	0.00939759	-0.305198	-7.24457	0.15873	0.39251	-0.131341	-1.60905	0.00129673	0.0226569	-0.253745	-5.66862	0.0171167	0.142217	-0.297575	-3.50912	0.00141515	0.0260892	-0.396842	-6.36502	0.000209451	0.0076	-0.342886	-7.95829	P13073	P13073	Cytochrome c oxidase subunit 4 isoform 1, mitochondrial	COX4I1
NaN	1	0	NaN	0.702801	0.762855	0.0624239	0.400297	0.638762	0.712757	0.128584	0.49416	0.810835	0.921531	0.0436181	0.250125	0.875545	0.927045	0.0271529	0.163431	0.54703	0.654539	0.0997704	0.638009	0.41915	0.704706	0.154966	0.867215	0.473372	0.651304	-0.126626	-0.764829	0.347826	0.627857	0.186352	1.03567	NaN	1	0	NaN	0.943572	0.960826	-0.0132549	-0.0737956	P13284	P13284	Gamma-interferon-inducible lysosomal thiol reductase	IFI30
0.731596	0.760254	-0.0616031	-0.359414	0.0048156	0.0220481	-0.165052	-4.35133	0.936597	0.951883	0.00506091	0.0829395	0.0796552	0.295239	-0.187061	-2.10743	0.457357	0.656518	-0.0355816	-0.794154	0.502046	0.616869	0.0358589	0.713998	0.00983809	0.0782629	0.194654	3.72123	0.0692634	0.18419	0.0837195	2.20874	0.459364	0.731893	0.0941103	0.80123	0.0808493	0.207985	-0.145062	-2.18258	0.235117	0.319748	-0.0529976	-1.31949	P13473	P13473	Lysosome-associated membrane glycoprotein 2	LAMP2
0.815302	0.839198	-0.0111487	-0.244078	0.091294	0.150814	0.0868022	2.0089	0.00648253	0.0277741	0.165458	4.08267	0.948019	0.979579	-0.00316954	-0.0679689	0.456777	0.657372	-0.0454271	-0.795229	0.502287	0.616723	-0.0323622	-0.713578	0.637251	0.853499	0.0232618	0.49643	0.162663	0.322318	0.113941	1.59123	0.305421	0.589434	-0.0631704	-1.14135	0.0541113	0.158403	0.121141	2.5057	0.00861287	0.0328906	0.159329	3.8346	P13489	P13489	Ribonuclease inhibitor	RNH1
0.119899	0.152485	0.348084	1.81226	0.943406	0.959809	0.0138397	0.0740126	0.120574	0.195989	0.305682	1.80821	0.75948	0.901905	-0.0537249	-0.32047	0.871069	0.925068	0.036224	0.169374	0.311978	0.437028	0.279084	1.10378	0.240296	0.504799	0.347811	1.30315	0.928235	0.958734	0.0165913	0.0939147	0.177082	0.450485	0.485505	1.57057	0.292809	0.506644	0.249262	1.17525	0.28257	0.372091	0.249341	1.18024	P13591	P13591	Neural cell adhesion molecule 1	NCAM1
0.0228674	0.0412766	-0.09637	-3.0378	0.524634	0.609469	0.0187893	0.675312	0.379422	0.484424	-0.0377936	-0.948658	0.554462	0.775789	0.0231144	0.625844	0.0733097	0.21784	-0.0856066	-2.16755	0.786009	0.851063	-0.00840449	-0.283928	0.0770982	0.245018	0.0614617	2.13104	0.283858	0.459361	-0.0398946	-1.17676	0.398756	0.677738	0.0299757	0.922165	0.0226368	0.0952869	0.131072	3.25235	0.205329	0.283071	0.0395637	1.42032	P13639	P13639	Elongation factor 2	EEF2
0.000857141	0.00523509	-0.185032	-6.13613	0.000706799	0.0105311	-0.214593	-6.36361	0.00358303	0.0219048	-0.137703	-4.62858	0.0334197	0.184265	-0.0977812	-2.7471	0.00346673	0.0374974	-0.159367	-4.66017	0.00658316	0.034336	-0.128661	-4.06901	0.746781	0.90188	-0.00570488	-0.338133	0.057731	0.163169	-0.0672095	-2.34143	0.159698	0.427623	-0.0805963	-1.65077	0.00300788	0.0383822	-0.112182	-5.3728	7.89823e-06	0.00209524	-0.231309	-14.1142	P13667	P13667	Protein disulfide-isomerase A4	PDIA4
0.0959427	0.126283	-0.123275	-1.97306	0.256428	0.336055	-0.067229	-1.25417	0.066008	0.125893	-0.099848	-2.24373	0.0691883	0.274597	-0.108365	-2.20953	0.470217	0.670531	-0.0473325	-0.770551	0.253439	0.374309	-0.0729642	-1.26303	0.392344	0.684815	-0.0463133	-0.921482	0.0549794	0.158415	-0.154653	-2.37718	0.320996	0.602467	-0.129571	-1.10115	0.555491	0.75419	0.0306528	0.63144	0.271132	0.359163	-0.055124	-1.21182	P13674	P13674	Prolyl 4-hydroxylase subunit alpha-1	P4HA1
0.00223349	0.00952289	-0.250947	-5.09448	0.357681	0.444555	-0.046885	-0.996056	0.18671	0.280313	-0.0891976	-1.49038	0.954241	0.980945	0.00301433	0.0598208	0.0123469	0.0704853	-0.229116	-3.53139	0.046568	0.109676	-0.155614	-2.49937	0.195376	0.442563	-0.0674222	-1.45701	0.0307113	0.111033	-0.161133	-2.81111	0.0832843	0.296023	-0.13748	-2.15907	0.173012	0.346726	-0.105334	-1.58862	0.0181954	0.0485128	-0.161051	-3.21746	P13693;Q56UQ5;Q9HAU6	P13693	Translationally-controlled tumor protein	TPT1
0.280643	0.315288	-0.0416546	-1.18548	0.0151828	0.0456203	-0.122527	-3.36249	0.000789696	0.00927389	-0.218431	-6.23202	0.0787402	0.293587	-0.0621338	-2.11579	2.21673e-05	0	-0.407141	-11.8196	0.69723	0.780356	0.0150344	0.408293	0.651152	0.85726	0.0656257	0.475641	0.00119008	0.0215573	-0.236168	-5.76328	0.412226	0.692541	-0.13976	-0.894116	0.142787	0.303178	-0.0679137	-1.73759	0.227686	0.310916	0.0489807	1.34352	P13797;P13796	P13797	Plastin-3	PLS3
0.293649	0.328449	0.0460742	1.15068	0.930266	0.946146	0.00531793	0.0912473	0.0141925	0.0463575	-0.242312	-3.4172	0.804805	0.918443	0.0112646	0.258303	0.142141	0.314224	-0.120491	-1.68921	0.728895	0.80682	-0.0149105	-0.363219	0.0311346	0.141718	0.142349	2.80071	0.845263	0.911931	-0.016216	-0.203778	0.0341117	0.186903	0.125336	2.89189	0.623858	0.801285	0.0285091	0.52216	0.0539685	0.101482	-0.111772	-2.39078	P13798	P13798	Acylamino-acid-releasing enzyme	APEH
0.0364367	0.0584746	-0.0616109	-2.68204	0.000469488	0.0105103	-0.175208	-6.86796	0.0200288	0.0546413	-0.126222	-3.14154	0.0142626	0.118835	-0.149649	-3.41319	0.00192956	0.02928	-0.138602	-5.24474	0.511894	0.625191	-0.0186679	-0.696992	0.871876	0.956358	0.0116067	0.168302	0.00769191	0.052129	-0.161596	-3.93235	0.178106	0.452882	-0.117818	-1.56609	0.00928896	0.0609684	-0.169254	-4.10723	0.0178515	0.0481576	-0.0858035	-3.23262	P13804	P13804	Electron transfer flavoprotein subunit alpha, mitochondrial	ETFA
0.27109	0.307515	-0.0812554	-1.21194	0.00923887	0.0339115	0.161962	3.77458	0.076585	0.140738	0.0988455	2.13588	0.642046	0.83278	0.0295174	0.489233	0.984021	0.991549	0.00192618	0.0208767	0.0475104	0.110647	0.139138	2.48457	0.157742	0.391002	0.0698564	1.6136	0.626794	0.764846	-0.0270326	-0.512228	0.0198262	0.151128	0.239981	3.37293	0.026929	0.103926	0.25502	3.09751	0.0345494	0.0721235	0.160851	2.72203	P13807	P13807	Glycogen [starch] synthase, muscle	GYS1
0.00303267	0.011	0.156182	4.78966	0.0390966	0.0825984	0.0626972	2.62929	0.0321778	0.0765935	-0.16075	-2.77573	0.0977057	0.328961	0.067256	1.95992	0.539234	0.720282	-0.0446424	-0.650881	0.203053	0.317902	0.0555685	1.42857	0.532621	0.791291	0.0357866	0.661894	0.323174	0.500265	0.025296	1.07625	0.310849	0.593974	0.0943	1.12714	0.0580691	0.168175	0.166044	2.44814	0.129635	0.200403	0.0578175	1.75586	P13861	P13861	cAMP-dependent protein kinase type II-alpha regulatory subunit	PRKAR2A
0.494749	0.534078	0.0438154	0.726742	0.345808	0.43164	0.0597734	1.02291	0.337493	0.443413	0.0595965	1.04217	0.96619	0.986873	-0.00271225	-0.0441859	0.652326	0.802644	0.0251796	0.473897	0.275385	0.397248	-0.0602803	-1.19995	0.670789	0.866494	0.0217044	0.446662	0.365548	0.549562	-0.0390327	-0.978649	0.49679	0.759794	-0.0834967	-0.732414	0.199831	0.386879	0.10909	1.47654	0.331309	0.418945	0.0476022	1.05674	P13984	P13984	General transcription factor IIF subunit 2	GTF2F2
0.595477	0.632061	-0.023211	-0.56043	0.421404	0.509063	-0.0369751	-0.862772	0.227215	0.324478	0.0771453	1.34506	0.926767	0.971883	0.00460625	0.0958425	0.576001	0.750848	0.0358281	0.591143	0.93539	0.960298	-0.00361633	-0.0845231	0.93133	0.976863	-0.00380826	-0.0898512	0.867588	0.924798	-0.0119164	-0.174	0.262834	0.5474	-0.0614185	-1.26134	0.322098	0.541349	0.0506808	1.09837	0.279825	0.368972	-0.0493989	-1.18772	P13987	P13987	CD59 glycoprotein	CD59
0.000167514	0.00190604	0.246529	8.28453	0.00156693	0.0140249	0.214421	5.46384	0.00158344	0.0140556	0.215193	5.45266	0.00660777	0.081875	0.134309	4.06571	5.76074e-06	0	0.361067	14.8959	0.000117805	0.00659259	0.258894	8.82198	0.00078646	0.0390877	0.104645	6.23686	0.000537662	0.013253	0.128258	6.69742	0.209919	0.494147	0.119234	1.43812	0.00201749	0.0325405	0.298614	5.88193	0.000216123	0.00745098	0.188695	7.91338	P13995	P13995	Bifunctional methylenetetrahydrofolate dehydrogenase/cyclohydrolase, mitochondrial;NAD-dependent methylenetetrahydrofolate dehydrogenase;Methenyltetrahydrofolate cyclohydrolase	MTHFD2
0.31722	0.354483	0.0914481	1.09079	0.830863	0.865195	0.0192375	0.223094	0.211861	0.307989	0.10927	1.39713	0.538177	0.765153	-0.0443137	-0.652637	0.138949	0.3114	-0.110297	-1.70566	0.56706	0.672084	-0.0424106	-0.605451	0.361399	0.64717	-0.0730128	-0.987792	0.550086	0.703311	-0.0447421	-0.632994	0.773963	0.923104	-0.0233126	-0.303178	0.528422	0.734998	0.0893752	0.677058	0.359709	0.45045	0.0724552	0.991541	P14174	P14174	Macrophage migration inhibitory factor	MIF
0.00107012	0.00594212	0.0848401	5.8821	0.329285	0.41572	-0.0182152	-1.06156	0.0962248	0.16613	0.0777299	1.97094	0.762573	0.901622	0.00916004	0.316185	0.488383	0.682794	0.0190649	0.737964	0.570274	0.674743	0.0110583	0.600292	0.245307	0.510958	0.0236037	1.28763	0.0792983	0.204987	0.0373249	2.11068	0.966848	0.990413	-0.00328398	-0.0436823	0.727427	0.866409	0.0136501	0.36873	0.267331	0.354745	-0.0213315	-1.22258	P14314	P14314	Glucosidase 2 subunit beta	PRKCSH
0.0641853	0.0908998	-0.0825214	-2.2641	0.421582	0.509107	-0.0331037	-0.862424	0.865189	0.895563	-0.00616837	-0.177191	0.347942	0.641362	-0.056144	-1.01803	0.399562	0.608158	-0.0558698	-0.906599	0.00189448	0.0184	-0.184112	-5.26379	0.0883745	0.261816	-0.0818942	-2.03236	0.0308984	0.110933	-0.119671	-2.8065	0.0291006	0.177215	-0.29228	-3.02942	0.405484	0.628362	-0.0621603	-0.908063	0.181827	0.260245	-0.497802	-1.50983	P14324	P14324	Farnesyl pyrophosphate synthase	FDPS
0.905802	0.921813	-0.012151	-0.123424	0.0774588	0.132115	-0.30615	-2.12766	0.133662	0.214081	-0.183031	-1.73374	0.835696	0.933352	-0.0278111	-0.216601	0.0489541	0.16849	0.177827	2.46249	0.45372	0.572864	-0.103822	-0.800914	0.963175	0.98909	-0.00538588	-0.048129	0.937959	0.964462	0.00935519	0.0811535	0.142418	0.398838	-0.303176	-1.7396	0.263199	0.468522	-0.176663	-1.26024	0.980256	0.986044	0.00218832	0.0257969	P14373	P14373	Zinc finger protein RFP	TRIM27
0.000139292	0.00215152	-1.36871	-8.56253	9.46842e-06	0.00622222	-1.55084	-13.6828	9.69201e-05	0.0049375	-1.31592	-9.13282	7.41777e-05	0.00541935	-1.22523	-9.5745	3.20248e-05	0.00444444	-1.21446	-11.0895	0.000517864	0.0115556	-1.27298	-6.74427	0.015912	0.0966844	-0.984631	-3.32466	0.000565988	0.0145	-1.18345	-6.63373	0.00038037	0.0517333	-1.2152	-8.45313	0.0015084	0.0277284	-1.45092	-6.27582	7.09693e-05	0.0080678	-1.20879	-9.64933	P14406	P14406	Cytochrome c oxidase subunit 7A2, mitochondrial	COX7A2
0.0493211	0.0736839	0.103607	2.45698	0.00737898	0.0293834	0.155199	3.96858	0.0147749	0.0472374	0.164229	3.38453	0.504874	0.744045	0.0289381	0.709091	0.60981	0.772885	-0.0272098	-0.538196	0.485668	0.600976	-0.0362816	-0.742781	0.497896	0.765558	-0.0371783	-0.721229	0.10825	0.250507	-0.089854	-1.886	0.207406	0.490537	-0.0783393	-1.44752	0.0790902	0.204889	0.144241	2.20004	0.0229427	0.0551013	0.116884	3.03524	P14550	P14550	Alcohol dehydrogenase [NADP(+)]	AKR1A1
0.0959619	0.126201	0.0558059	1.97291	0.146338	0.215192	0.0478473	1.66811	0.473881	0.576477	-0.0281951	-0.763908	0.86655	0.947633	0.00587749	0.17538	0.132991	0.300264	-0.0717206	-1.73738	0.848023	0.900542	-0.00610447	-0.200086	0.0828782	0.253526	0.0642328	2.07875	0.952238	0.973441	-0.00230885	-0.0624438	0.913894	0.976643	-0.00406289	-0.113708	0.0204478	0.0896756	0.106435	3.34467	0.0446674	0.0872867	0.0731347	2.5302	P14618	P14618	Pyruvate kinase PKM	PKM
0.35611	0.393652	-0.0259998	-0.999569	0.000265049	0.0101509	-0.184211	-7.62638	0.00856215	0.0323433	-0.115718	-3.83968	0.0165565	0.128179	-0.0817635	-3.29277	0.380758	0.593307	-0.0201705	-0.945814	0.000749376	0.0146667	-0.156253	-6.29394	0.0848621	0.255594	0.0396104	2.06165	0.0973459	0.233433	-0.0409911	-1.96258	0.647775	0.85479	0.0255799	0.485611	0.0274437	0.104851	-0.0782415	-3.08083	0.00547632	0.0275916	-0.0955906	-4.23393	P14625	P14625	Endoplasmin	HSP90B1
0.425711	0.464198	0.0809541	0.854332	0.0856894	0.143913	0.223616	2.05464	0.389357	0.493031	0.117627	0.927702	0.199146	0.480949	0.137136	1.44291	0.734906	0.85308	-0.0355531	-0.354759	0.0515964	0.116004	0.248147	2.42379	0.864568	0.95372	0.0211253	0.178017	0.124071	0.2729	0.166752	1.78756	0.0562921	0.241708	0.261976	2.47344	0.36241	0.584403	0.116152	1.00184	0.0072213	0.0316163	0.357699	3.98748	P14635	P14635	G2/mitotic-specific cyclin-B1	CCNB1
0.757536	0.784315	0.0374713	0.323166	0.365228	0.450521	-0.0672321	-0.979351	0.590225	0.672444	-0.0127431	-0.568653	0.110782	0.352695	-0.15429	-1.86933	0.199742	0.393422	-0.233153	-1.44071	0.0965362	0.181843	-0.15365	-1.96861	0.134157	0.347082	-0.253406	-1.73107	0.828705	0.905182	-0.0103732	-0.225998	0.013507	0.135885	-0.223923	-3.73457	0.936251	0.969832	-0.00556111	-0.0840858	0.0889283	0.148841	-0.305328	-2.02785	P14649	P14649	Myosin light chain 6B	MYL6B
0.289471	0.324484	-0.0649941	-1.16172	0.584423	0.659489	-0.0263612	-0.577789	0.818655	0.863023	-0.0107076	-0.239546	0.99728	0.998801	-0.00012517	-0.00355386	0.0780865	0.224803	0.0801833	2.12182	0.264058	0.386384	0.0465169	1.23194	0.2857	0.565694	-0.0401824	-1.17179	0.864411	0.922106	-0.00624728	-0.178226	0.523446	0.777087	-0.0349692	-0.685613	0.140834	0.300084	-0.163252	-1.74828	0.789427	0.829253	0.015053	0.279253	P14678;P63162	P14678;P63162	Small nuclear ribonucleoprotein-associated proteins B and B;Small nuclear ribonucleoprotein-associated protein N	SNRPB;SNRPN
0.622954	0.658356	0.0386841	0.518065	0.0268258	0.0662621	0.123105	2.91441	0.101674	0.17433	0.123688	1.93121	0.983237	0.996914	0.000904322	0.0219007	0.193128	0.387495	0.0622427	1.46553	0.0445138	0.10824	0.111607	2.53276	0.0697136	0.227143	0.0975611	2.20404	0.0556236	0.158762	0.0970004	2.36864	0.0756552	0.279097	0.14036	2.23535	0.0464126	0.141843	0.162519	2.63216	0.00900061	0.033744	0.18461	3.79688	P14735	P14735	Insulin-degrading enzyme	IDE
1.76751e-05	0.000846154	-0.479269	-12.291	4.61747e-05	0.00669388	-0.349979	-10.4046	2.52131e-05	0.00670968	-0.414161	-11.5592	2.6287e-05	0.00552381	-0.431943	-11.476	4.49043e-05	0.00746667	-0.38059	-10.4555	0.000787719	0.0138182	-0.392606	-6.23497	0.033559	0.147513	-0.188959	-2.74396	0.000172825	0.00733333	-0.405679	-8.23828	0.00535679	0.0997662	-0.212034	-4.69589	0.0343289	0.118987	-0.314075	-2.88644	0.000100219	0.0103529	-0.382978	-9.07883	P14854	P14854	Cytochrome c oxidase subunit 6B1	COX6B1
0.330538	0.367195	-0.0915601	-1.05857	0.08786	0.146757	-0.147467	-2.03658	0.208065	0.303969	-0.0315951	-1.41053	0.246232	0.538681	-0.0465147	-1.2848	0.170106	0.357564	-0.0666007	-1.55859	0.185818	0.296005	-0.16678	-1.4939	0.173137	0.413558	-0.2031	-1.54569	0.305563	0.481779	-0.0982102	-1.11992	0.0426878	0.210761	-0.068185	-2.70189	0.0708154	0.190834	-0.185117	-2.28812	0.252742	0.337643	-0.235852	-1.26511	P14859;P09086	P14859;P09086	POU domain, class 2, transcription factor 1;POU domain, class 2, transcription factor 2	POU2F1;POU2F2
0.0782672	0.106687	-0.0905707	-2.12015	0.200723	0.275963	-0.0872779	-1.43709	0.391836	0.495483	-0.039854	-0.922537	0.466271	0.724218	-0.0285664	-0.777744	0.642283	0.79326	-0.0169091	-0.488878	0.0682593	0.142361	-0.104924	-2.21935	0.0721816	0.232552	-0.11512	-2.17879	0.115828	0.261282	-0.0986297	-1.83719	0.310145	0.594596	-0.0542033	-1.12897	0.0123009	0.0671081	-0.177525	-3.82574	0.0111561	0.0371133	-0.147671	-3.61558	P14866	P14866	Heterogeneous nuclear ribonucleoprotein L	HNRNPL
0.873333	0.891123	0.00431943	0.166367	0.736212	0.79043	-0.0107222	-0.352925	0.932716	0.948245	-0.00292754	-0.0880314	0.475302	0.728789	0.0255804	0.761342	0.0519527	0.175428	0.0749915	2.41873	0.166587	0.272517	0.0530717	1.57385	0.387156	0.677108	0.0250108	0.932307	0.798297	0.886449	0.00750136	0.267153	0.929797	0.979872	-0.00291983	-0.0926273	0.705206	0.853206	-0.0169681	-0.400677	0.415003	0.506416	0.0264008	0.875437	P14868	P14868	Aspartate--tRNA ligase, cytoplasmic	DARS
0.787937	0.812132	-0.0166624	-0.28129	0.179574	0.25412	-0.0934496	-1.51897	0.050575	0.10402	0.165436	2.4385	0.0215543	0.152181	-0.182809	-3.08393	0.349953	0.565549	0.055294	1.01345	0.93872	0.963106	0.00454473	0.0801558	0.285082	0.56507	-0.073941	-1.17346	0.528358	0.690818	-0.0411527	-0.669041	0.142584	0.398365	-0.139499	-1.7387	0.0252316	0.100531	-0.204117	-3.15518	0.0272713	0.0634252	-0.157254	-2.90178	P14923	P14923	Junction plakoglobin	JUP
7.59095e-05	0.0011134	-1.46211	-9.53565	1.35229e-05	0.00584615	-1.61418	-12.8709	1.74637e-05	0.00224	-1.44051	-12.3165	1.23795e-05	0.00828571	-1.50963	-13.0678	2.69261e-05	0.00309091	-1.59053	-11.4283	1.1498e-05	0	-1.34604	-13.2346	0.0391116	0.156976	-0.888693	-2.62901	1.69817e-05	0.00314286	-1.59793	-12.3761	0.017681	0.143988	-0.99419	-3.47883	0.000121231	0.0226316	-1.57417	-10.7408	1.02939e-05	0.00183333	-1.41863	-13.4882	P14927	P14927	Cytochrome b-c1 complex subunit 7	UQCRB
0.00203685	0.00905473	-0.224943	-5.1888	0.167478	0.23937	-0.0676008	-1.56996	0.00397198	0.0227278	-0.174591	-4.53075	0.875579	0.951892	-0.0102298	-0.163386	0.00677467	0.0525536	-0.437014	-4.04365	0.268045	0.389431	-0.110234	-1.22055	0.0325743	0.144555	0.121016	2.76647	0.13666	0.288824	-0.223137	-1.71769	0.0165422	0.142621	0.202681	3.54116	0.778559	0.894687	-0.0243002	-0.296792	0.00417555	0.0251551	-0.189575	-4.48377	P15104	P15104	Glutamine synthetase	GLUL
0.663828	0.695624	-0.0181811	-0.456884	0.00132447	0.0136682	-0.124972	-5.64545	0.00355318	0.0221154	-0.169835	-4.63657	0.762296	0.902189	0.0078783	0.316568	0.00119875	0.020031	-0.160416	-5.75524	0.0362551	0.0961465	-0.0768397	-2.6858	0.181899	0.425701	0.0501621	1.50954	0.678767	0.805743	0.0196924	0.435009	0.561446	0.801309	0.0118329	0.621599	0.329998	0.551602	-0.0814527	-1.07867	0.00123834	0.01195	-0.109981	-5.7193	P15121;C9JRZ8	P15121	Aldose reductase	AKR1B1
0.0320349	0.052135	-0.180358	-2.7791	0.0929405	0.152481	-0.0833203	-1.996	0.249478	0.348993	-0.0571358	-1.27493	0.833096	0.932875	-0.0121595	-0.220093	0.398274	0.607595	0.032007	0.909241	0.987224	0.994858	0.000669479	0.0166913	0.295807	0.576677	-0.0753621	-1.14503	0.546992	0.702122	0.0384107	0.638072	0.377559	0.654124	-0.0544746	-0.967875	0.454622	0.672359	-0.0334947	-0.810238	0.189704	0.268228	-0.0785909	-1.47869	P15151	P15151	Poliovirus receptor	PVR
0.0193581	0.0370249	-0.10616	-3.16839	0.581288	0.657091	-0.0155718	-0.582746	0.0185908	0.0546114	-0.099194	-3.2004	0.247718	0.540777	-0.035481	-1.28026	0.00918144	0.0635938	-0.101846	-3.7799	0.0420983	0.10305	-0.0802107	-2.57417	0.200627	0.448894	0.0525088	1.43744	0.888614	0.936236	0.00443387	0.146118	0.722891	0.895635	0.0136659	0.375214	0.43777	0.66051	-0.0312941	-0.842833	0.141169	0.211501	-0.0454702	-1.69418	P15170	P15170	Eukaryotic peptide chain release factor GTP-binding subunit ERF3A	GSPT1
0.00268423	0.0102973	0.137019	4.9098	0.125092	0.188463	0.036618	1.78164	0.00834316	0.0318528	-0.113026	-3.86198	0.000329286	0.0158367	0.214289	7.33079	0.0763436	0.223599	0.0548089	2.13817	0.444744	0.565751	-0.0232763	-0.817765	0.0073005	0.0719608	-0.0947866	-3.97793	0.019323	0.0855983	0.113369	3.16983	0.919639	0.977309	-0.00395163	-0.106086	0.0059123	0.0482125	0.103521	4.58652	0.00160611	0.0148182	0.118612	5.43751	P15311	P15311	Ezrin	EZR
0.604379	0.641341	-0.0630245	-0.546586	0.00265058	0.017769	0.153753	4.92233	0.314554	0.418705	0.089429	1.09738	0.11008	0.351214	0.0754914	1.87391	0.523851	0.708277	-0.172086	-0.676636	0.936363	0.961262	-0.00357783	-0.0832473	0.762285	0.907161	0.0150883	0.316582	0.934663	0.96308	0.00425088	0.0854774	0.992159	0.99666	0.000776569	0.010328	0.465359	0.682302	0.0457426	0.789939	0.0370971	0.0771411	0.105358	2.66857	P15374	P15374	Ubiquitin carboxyl-terminal hydrolase isozyme L3	UCHL3
0.277804	0.312495	-0.105655	-1.19327	0.81959	0.856836	0.0170753	0.238284	0.143197	0.226252	-0.129825	-1.68385	0.371737	0.655948	-0.0732934	-0.965162	0.872174	0.925737	-0.0158203	-0.167906	0.598937	0.700569	-0.046762	-0.555035	0.690945	0.875719	-0.0466783	-0.417349	0.705637	0.823444	0.0527165	0.396238	0.846884	0.956509	-0.0302945	-0.203342	0.168749	0.340864	-0.261273	-1.60799	0.343308	0.432324	0.10495	1.02866	P15531	P15531	Nucleoside diphosphate kinase A	NME1
0.00048323	0.00317544	0.190747	6.83139	0.548375	0.627899	-0.0173655	-0.635801	0.0355492	0.0827689	0.0789452	2.70057	0.0369179	0.191653	-0.0873823	-2.6722	0.0149301	0.0794889	-0.0998912	-3.37607	0.719737	0.799485	-0.0147069	-0.376164	0.0346435	0.14846	0.104099	2.71999	0.967295	0.98232	-0.00119352	-0.0427404	0.0514582	0.229616	0.0841581	2.54693	0.974545	0.9856	0.00251563	0.0335362	0.73402	0.781891	0.0151424	0.356004	P15586	P15586	N-acetylglucosamine-6-sulfatase	GNS
0.122009	0.155009	-0.0872321	-1.79966	0.559511	0.638051	-0.0284116	-0.617637	0.163471	0.251978	-0.075017	-1.58762	0.946018	0.978746	-0.0034163	-0.0705897	0.87953	0.929807	0.00763512	0.158146	0.890118	0.927478	-0.00734639	-0.144129	0.584675	0.821915	-0.0264666	-0.577391	0.64766	0.782018	-0.0270355	-0.480841	0.239407	0.5296	-0.0687233	-1.33508	0.780773	0.895936	-0.0171254	-0.29372	0.566135	0.645048	-0.0301077	-0.606939	P15880	P15880	40S ribosomal protein S2	RPS2
0.0173904	0.0342134	-0.0667512	-3.25348	0.0153911	0.045727	-0.0469353	-3.35148	0.543673	0.641571	0.0299854	0.643538	0.00962888	0.0954459	-0.10355	-3.73944	0.000227467	0.0126667	-0.184451	-7.8406	0.00298887	0.0213068	-0.103253	-4.80388	0.72318	0.888921	-0.0408292	-0.371289	0.375302	0.559017	0.0249574	0.957472	0.0780037	0.284941	-0.192601	-2.21103	0.00156894	0.0284364	-0.159119	-6.22131	4.89059e-06	0.00314286	-0.241021	-15.3176	P15924	P15924	Desmoplakin	DSP
0.95037	0.960041	-0.00239801	-0.0648895	0.0153346	0.0457143	-0.124506	-3.35445	0.293878	0.393798	-0.0634685	-1.15008	0.956115	0.98197	0.00281262	0.0573674	0.027759	0.122008	-0.0898004	-2.88819	0.000114317	0.00671698	-0.164773	-8.86924	0.0389644	0.156766	-0.0823624	-2.63182	0.00731506	0.0513158	-0.100622	-3.97619	0.284872	0.568799	-0.0701907	-1.19724	0.0899108	0.223702	-0.116369	-2.09862	0.109231	0.175113	-0.0560131	-1.8795	P15927	P15927	Replication protein A 32 kDa subunit	RPA2
1.51176e-05	0	-0.980148	-12.6264	1.68522e-06	0	-1.37494	-18.3549	4.44241e-05	0.00533333	-0.911575	-10.4751	2.05062e-05	0.00644444	-1.12009	-11.9798	0.00025333	0.0120597	-1.00337	-7.68922	0.00116716	0.015013	-0.952911	-5.7849	0.017914	0.101496	-0.566469	-3.22984	0.000163267	0.00765217	-1.18971	-8.32276	0.00563501	0.103165	-0.911612	-4.63954	0.000317031	0.0188	-1.04888	-8.78506	4.24527e-05	0.00575	-1.05259	-10.5584	P15954	P15954	Cytochrome c oxidase subunit 7C, mitochondrial	COX7C
4.86515e-05	0.00127059	0.316579	10.3101	1.6484e-05	0.00460606	0.363085	12.4397	2.26154e-06	0	0.461305	17.4628	0.000273403	0.0106957	0.371358	7.58352	2.32413e-05	0.0034	0.45779	11.7233	3.03838e-05	0	0.438944	11.1913	0.00998929	0.0785255	0.188839	3.70833	0.000124142	0.00588889	0.544946	8.74011	0.0408034	0.204759	0.237735	2.73977	0.000125839	0.0215	0.447743	10.658	0.000253101	0.00810435	0.249249	7.69048	P16070	P16070	CD44 antigen	CD44
0.48829	0.528286	0.531812	0.738128	0.654502	0.72066	0.362372	0.470667	0.323133	0.429551	0.835368	1.07635	0.957151	0.981217	-0.0414636	-0.0560112	0.955426	0.974986	-0.0448076	-0.0582701	0.95683	0.975272	0.0450284	0.0564315	0.882888	0.95935	-0.148952	-0.153697	0.853446	0.916427	0.173691	0.19284	0.275251	0.56069	1.04083	1.22465	0.750549	0.877626	0.285929	0.335949	0.90048	0.925195	0.0970862	0.130443	P16104	P16104	Histone H2AX	H2AFX
0.175439	0.208512	0.0335798	1.53603	0.530978	0.615069	0.0167048	0.664645	0.605392	0.685748	0.0164711	0.545017	0.442046	0.708218	-0.0229514	-0.822879	0.0871542	0.2404	-0.0905387	-2.0424	0.33711	0.461031	0.0333562	1.04307	0.0727461	0.233658	0.0896149	2.17314	0.085877	0.215927	-0.104591	-2.05306	0.324412	0.604505	0.0304893	1.09256	0.221582	0.414967	0.05036	1.39583	0.242246	0.327248	-0.03073	-1.29708	P16152	P16152	Carbonyl reductase [NADPH] 1	CBR1
0.335162	0.371826	0.138659	1.04764	0.919951	0.93792	-0.012975	-0.104798	0.50903	0.608129	-0.124271	-0.701916	0.421114	0.694382	0.133948	0.863343	0.853254	0.91619	0.0215105	0.193097	0.406684	0.531469	0.10233	0.892114	0.573354	0.813175	-0.0860671	-0.595365	0.963574	0.980201	-0.00498188	-0.0476071	0.258604	0.543883	0.281581	1.27419	0.191491	0.37452	-0.273816	-1.50975	0.417018	0.508262	-0.119751	-0.871435	P16219	P16219	Short-chain specific acyl-CoA dehydrogenase, mitochondrial	ACADS
0.507173	0.54586	0.131499	0.705118	0.578807	0.654652	0.143924	0.586681	0.47367	0.57674	0.214799	0.764291	0.796986	0.915199	0.065587	0.268937	0.611793	0.773157	0.137302	0.535144	0.955615	0.974801	-0.0137054	-0.0580225	0.348653	0.631666	0.183615	1.01641	0.685584	0.8102	-0.131509	-0.425104	0.360386	0.640508	0.238511	1.00646	0.430793	0.652931	0.1985	0.856606	0.325592	0.414181	-0.209109	-1.07041	P16220	P16220	Cyclic AMP-responsive element-binding protein 1	CREB1
0.738927	0.765862	-0.0701203	-0.349117	0.154344	0.224839	-0.130258	-1.62943	0.0576439	0.115217	-0.396518	-2.34253	0.605378	0.807807	-0.044621	-0.54504	0.970607	0.985485	-0.00330639	-0.0384099	0.461796	0.579795	0.0794168	0.785953	0.785388	0.919491	0.0326877	0.284779	0.706613	0.823987	-0.0366652	-0.394843	0.182183	0.45888	0.146389	1.5485	0.875869	0.940035	-0.0168096	-0.164382	0.831882	0.867494	-0.0291604	-0.221725	P16278	P16278	Beta-galactosidase	GLB1
0.238764	0.275863	0.150747	1.30795	0.998069	0.999329	-0.000271916	-0.00252254	0.922408	0.943525	0.0110327	0.101569	0.240986	0.532025	0.149826	1.301	0.817634	0.898566	0.037115	0.240926	0.314026	0.438	0.150583	1.09868	0.791693	0.923591	0.0327424	0.276157	0.503005	0.669616	0.0781994	0.712332	0.578418	0.815127	0.0929239	0.593915	0.272222	0.479728	0.172895	1.23346	0.42152	0.51242	0.10039	0.862545	P16383	P16383	GC-rich sequence DNA-binding factor 2	GCFC2
0.0852732	0.114365	0.162627	2.05816	0.732642	0.786299	0.0413384	0.357943	0.184857	0.277595	0.187773	1.49771	0.196067	0.478946	0.121776	1.45441	0.120886	0.284743	0.156883	1.80634	0.902872	0.935567	0.0126948	0.127288	0.127695	0.33636	-0.132105	-1.76676	0.0129565	0.0685126	-0.251348	-3.4917	0.110426	0.343537	-0.215351	-1.93748	0.0640872	0.177241	-0.266423	-2.36831	0.0739575	0.128401	-0.144255	-2.16117	P16403	P16403	Histone H1.2	HIST1H1C
0.206307	0.241996	-0.0445249	-1.41681	0.200776	0.275872	-0.0625522	-1.4369	0.325523	0.431467	-0.0899546	-1.07058	0.00266326	0.048256	-0.171514	-4.91759	0.169683	0.357289	-0.0647905	-1.56041	0.0132005	0.0507739	0.093462	3.47639	0.001966	0.0441165	0.15969	5.22535	0.917912	0.952155	0.00692534	0.10748	0.0391835	0.201698	0.115666	2.77391	0.765562	0.886396	-0.0286992	-0.314889	0.924093	0.946865	-0.00490379	-0.0993544	P16435	P16435	NADPH--cytochrome P450 reductase	POR
0.681398	0.710505	-0.037219	-0.431181	0.320042	0.404427	0.0916088	1.08387	0.882124	0.909706	0.0115762	0.154709	0.387913	0.665305	-0.0766633	-0.93072	0.473369	0.672137	0.0581377	0.764834	0.54686	0.654521	-0.0572691	-0.638288	0.88876	0.962009	-0.012095	-0.145924	0.830311	0.904909	-0.0177548	-0.223837	0.75808	0.913316	0.0302767	0.325363	0.119968	0.269737	0.157484	1.87289	0.354638	0.44401	-0.249805	-1.00287	P16455	P16455	Methylated-DNA--protein-cysteine methyltransferase	MGMT
NaN	1	0	NaN	NaN	1	0	NaN	NaN	1	0	NaN	NaN	1	0	NaN	NaN	1	0	NaN	NaN	1	0	NaN	0.127674	0.336683	0.267552	1.76688	NaN	1	0	NaN	0.539871	0.788201	0.156979	0.657579	NaN	1	0	NaN	NaN	1	0	NaN	P16591	P16591	Tyrosine-protein kinase Fer	FER
0.0974838	0.127483	-0.0443003	-1.96156	0.000129788	0.00881013	-0.182538	-8.67115	0.0616159	0.120212	-0.106349	-2.29387	0.0282575	0.17537	-0.0802407	-2.87457	0.0563541	0.184876	-0.0629988	-2.35909	0.00745939	0.0378931	-0.105719	-3.95911	0.0322057	0.144844	0.0525119	2.77508	0.0103048	0.0595667	-0.072932	-3.68211	0.638831	0.849239	-0.0254757	-0.499188	0.193347	0.377436	-0.0333149	-1.50224	0.000360494	0.00877698	-0.123461	-7.21029	P16615;O14983	P16615	Sarcoplasmic/endoplasmic reticulum calcium ATPase 2	ATP2A2
0.0216253	0.0401388	0.18854	3.08136	0.00256345	0.0174219	0.312123	4.95563	0.0455713	0.096167	0.221052	2.51537	0.0933016	0.320694	0.135879	1.9932	0.0589469	0.190231	0.146397	2.32619	0.00243896	0.0195439	0.282294	5.0055	0.63217	0.850846	-0.0396171	-0.504089	0.0632251	0.172929	0.142467	2.27508	0.978186	0.992568	0.00341034	0.0287376	0.0581401	0.167783	0.178755	2.44715	0.00671978	0.0300252	0.304014	4.05083	P16930	P16930	Fumarylacetoacetase	FAH
0.0195315	0.0377511	0.141372	3.16135	0.0182689	0.0505464	0.101748	3.21425	0.00301568	0.020965	0.176493	4.79515	0.558585	0.778607	0.0330951	0.619138	0.0734023	0.217893	-0.0920615	-2.16663	0.00639622	0.0336785	-0.134629	-4.09458	0.0787091	0.24839	-0.0714033	-2.11608	0.0314388	0.113055	-0.107333	-2.79334	0.0615015	0.248824	-0.11142	-2.40157	0.150188	0.314185	0.103938	1.69839	0.331693	0.419309	0.0295632	1.05583	P16949;Q9H169	P16949	Stathmin	STMN1
0.0568122	0.082405	-0.0783088	-2.35316	0.205699	0.279098	-0.0403502	-1.41899	0.0208561	0.0562536	-0.111052	-3.10973	0.170787	0.449953	-0.0967927	-1.55567	0.589921	0.76023	-0.0538929	-0.569131	0.00157736	0.0172717	-0.15462	-5.45676	0.529307	0.789207	0.0170431	0.667446	0.476365	0.652786	-0.0424154	-0.759425	0.0110749	0.126832	-0.272874	-3.92958	0.0314601	0.114693	-0.266275	-2.96162	0.311172	0.400952	-0.0380113	-1.10579	P16989;Q9Y2T7	P16989	Y-box-binding protein 3	YBX3
0.0629622	0.0901597	-0.219002	-2.27812	0.0484824	0.0958346	-0.188509	-2.46962	0.073741	0.136775	-0.239656	-2.16329	0.0453022	0.213182	-0.0991092	-2.51975	0.433194	0.640248	0.0603073	0.839817	0.231624	0.348206	-0.169389	-1.3307	0.10087	0.287021	-0.300446	-1.93693	0.119257	0.26638	-0.220616	-1.81613	0.270326	0.556331	-0.107231	-1.23902	0.0231271	0.0959732	-0.382227	-3.23306	0.0858284	0.144904	-0.118158	-2.05347	P17028	P17028	Zinc finger protein 24	ZNF24
0.0134487	0.0276786	-0.265532	-3.46113	0.0448966	0.0906899	-0.14309	-2.52641	0.111308	0.184772	-0.107908	-1.86591	0.073893	0.286786	-0.211883	-2.1618	0.337539	0.55396	-0.175158	-1.04206	0.129779	0.224732	-0.152399	-1.75506	0.545343	0.799779	-0.0774024	-0.640785	0.33087	0.50977	-0.0955918	-1.05779	0.000482517	0.062125	-0.527665	-8.03642	0.122084	0.274018	-0.245703	-1.85928	0.140108	0.211393	-0.463729	-1.69965	P17066;P48741	P17066	Heat shock 70 kDa protein 6	HSPA6
0.0679162	0.0947843	-0.829071	-2.22301	0.046509	0.0936298	-0.242793	-2.50031	0.0725684	0.134974	-0.19046	-2.17491	0.226457	0.516346	-0.440626	-1.34756	0.0219988	0.103924	-0.21012	-3.06798	0.0746137	0.150654	-0.230102	-2.15477	0.325273	0.610215	-0.0769744	-1.07118	0.0116566	0.0659629	-0.246937	-3.57904	0.15472	0.419423	-0.174154	-1.67533	0.0180517	0.0818682	-0.348926	-3.45952	0.000342854	0.00924242	-0.410944	-7.27686	P17096	P17096	High mobility group protein HMG-I/HMG-Y	HMGA1
0.0265747	0.0462218	-0.593042	-2.92164	0.435386	0.521646	-0.176687	-0.835598	0.0756847	0.13959	-0.368792	-2.14444	0.160838	0.434446	-0.330081	-1.59945	0.899122	0.941914	-0.0238298	-0.132234	0.328398	0.454329	-0.260783	-1.06368	0.838859	0.945428	0.0434227	0.212357	0.70202	0.822944	0.0573261	0.401416	0.168958	0.441879	-0.42607	-1.60703	0.158979	0.326568	-0.404288	-1.65427	0.350945	0.440364	-0.271698	-1.0112	P17152	P17152	Transmembrane protein 11, mitochondrial	TMEM11
0.00329402	0.011112	0.136281	4.70938	0.00321212	0.0189581	0.117628	4.73373	0.0273431	0.0678924	0.136233	2.89976	0.403194	0.67832	0.0327513	0.899189	0.48136	0.678122	0.0276172	0.750461	0.830743	0.885157	-0.00757337	-0.223256	0.197192	0.443915	-0.0335135	-1.45019	0.523268	0.686636	0.0340087	0.677621	0.897138	0.972283	-0.00525697	-0.135986	0.00680767	0.0528503	0.172036	4.43322	0.00423706	0.0248232	0.118938	4.47008	P17174	P17174	Aspartate aminotransferase, cytoplasmic	GOT1
0.21585	0.251873	0.289492	1.38328	0.0190622	0.0519301	0.313026	3.18057	0.558224	0.650838	0.122687	0.619724	0.901063	0.961992	0.0352464	0.129673	0.659079	0.80685	0.0834864	0.46389	0.0756546	0.151222	0.260751	2.14473	0.0209182	0.112601	0.3014	3.10739	0.363686	0.546624	0.161883	0.982743	0.761305	0.914642	-0.056442	-0.320845	0.650328	0.8177	0.0978503	0.481753	0.0462777	0.0900943	0.240566	2.50399	P17252;P05771;P05129	P17252	Protein kinase C alpha type	PRKCA
0.157328	0.188343	0.592757	1.61551	0.99685	0.998336	-0.00166416	-0.00411568	0.555394	0.650114	-0.185242	-0.624326	0.608486	0.810287	-0.154191	-0.540238	0.427309	0.632302	-0.264657	-0.851216	0.371036	0.497429	0.381344	0.966681	0.133088	0.345281	0.641956	1.73685	0.813789	0.896571	0.0999517	0.246125	0.243657	0.532708	0.544766	1.32122	0.812431	0.908201	0.119534	0.250141	0.251653	0.336194	-0.383446	-1.26838	P17301	P17301	Integrin alpha-2	ITGA2
0.0149662	0.0303736	-0.12083	-3.37412	0.0427894	0.0871448	-0.0973506	-2.56207	0.204646	0.299897	-0.0489671	-1.42279	0.0326411	0.180164	-0.0589201	-2.76492	0.753149	0.865649	-0.00866032	-0.329261	0.00327505	0.0219394	-0.121622	-4.71496	0.0529364	0.19128	-0.0464587	-2.40495	0.000299773	0.00764179	-0.144382	-7.4575	0.958601	0.990588	-0.00264661	-0.0545612	0.00281385	0.0370419	-0.120833	-5.45537	0.000240269	0.00803636	-0.139416	-7.76332	P17480	P17480	Nucleolar transcription factor 1	UBTF
0.000623904	0.00371875	-0.670628	-6.5142	0.000115421	0.00940541	-0.774178	-8.85411	8.90485e-05	0.00535593	-0.732547	-9.27072	0.000835042	0.0299459	-0.675374	-6.16657	0.000251096	0.0124308	-0.79809	-7.70158	0.000836337	0.0140472	-0.76193	-6.16476	0.000227349	0.068	-0.626594	-7.84133	0.00386405	0.0342407	-0.636843	-4.55678	0.000698698	0.0588182	-0.745867	-7.42363	0.00201297	0.0327174	-0.692437	-5.88489	2.99365e-05	0.0054359	-0.848005	-11.2202	P17568	P17568	NADH dehydrogenase [ubiquinone] 1 beta subcomplex subunit 7	NDUFB7
0.189041	0.223092	0.0470483	1.48127	0.592357	0.666295	-0.0233173	-0.56531	0.0835507	0.150648	-0.0560403	-2.07291	0.72901	0.887935	0.0121675	0.363057	0.811262	0.897994	-0.0105522	-0.249546	0.22609	0.341846	-0.0695462	-1.34877	0.537331	0.792565	-0.0229304	-0.654043	0.635663	0.771721	0.0221903	0.49882	0.70259	0.883119	0.0248519	0.404468	0.302127	0.518835	-0.0492458	-1.15008	0.00601941	0.0283563	-0.117333	-4.14876	P17612;P22612	P17612	cAMP-dependent protein kinase catalytic subunit alpha	PRKACA
0.000187323	0.00247742	0.156465	8.11992	0.0234958	0.058855	0.0947781	3.01673	0.275899	0.375263	-0.0456676	-1.19853	0.936552	0.975236	0.00490069	0.0829992	0.598428	0.766529	0.0397179	0.555827	0.247343	0.367387	0.0437558	1.2814	0.441835	0.721351	0.0379279	0.823279	0.516697	0.682276	0.0322864	0.688779	0.00750212	0.115617	-0.185708	-4.32961	0.109594	0.252687	0.0818126	1.94339	0.0567253	0.105709	0.0654905	2.35428	P17655	P17655	Calpain-2 catalytic subunit	CAPN2
0.00870097	0.0202643	-0.114837	-3.82587	0.549094	0.628689	-0.0204561	-0.63462	0.0208005	0.056254	-0.105829	-3.11182	0.360843	0.651071	-0.0317721	-0.989024	0.264951	0.472453	-0.0478127	-1.22938	0.00835069	0.0402421	-0.142089	-3.8612	0.00735784	0.0708654	-0.123182	-3.97108	0.0159728	0.075469	-0.151528	-3.32159	0.0099897	0.127031	-0.169804	-4.03319	0.279965	0.490661	-0.0565644	-1.21112	0.590438	0.668538	-0.0225155	-0.568319	P17812;Q9NRF8	P17812	CTP synthase 1	CTPS1
0.000110155	0.00196667	-0.249964	-8.92786	0.0924653	0.152282	-0.0666294	-1.9997	0.0161931	0.0510181	-0.118034	-3.31058	0.177005	0.455646	-0.0407338	-1.52952	0.912049	0.950718	-0.00288391	-0.115194	0.245333	0.364877	-0.0434299	-1.28755	0.511578	0.776259	-0.01982	-0.697535	0.0468662	0.143989	-0.0828509	-2.49465	0.0952436	0.320919	-0.074755	-2.05329	0.0564102	0.163555	-0.102003	-2.47173	0.0123314	0.0386476	-0.0887425	-3.53243	P17844	P17844	Probable ATP-dependent RNA helicase DDX5	DDX5
0.0311072	0.0513535	0.0710297	2.80138	0.365276	0.450186	0.0286353	0.979246	0.00213339	0.0175436	-0.21387	-5.14126	0.197745	0.480768	-0.0466516	-1.44812	0.353344	0.568461	0.035377	1.00578	0.202008	0.315887	-0.0349581	-1.43238	0.77643	0.91593	0.0148487	0.297069	0.0159505	0.0755388	-0.128493	-3.32271	0.324465	0.604315	-0.127907	-1.09242	0.193927	0.378433	-0.132284	-1.49991	0.21554	0.295667	-0.0544374	-1.38435	P17858	P17858	ATP-dependent 6-phosphofructokinase, liver type	PFKL
0.922863	0.937364	-0.0077796	-0.100971	0.310755	0.396103	-0.0816623	-1.10684	0.527008	0.626705	-0.0995281	-0.671311	0.29789	0.583614	-0.110472	-1.13961	0.0371885	0.141711	-0.178806	-2.66673	0.590351	0.692373	-0.0363371	-0.568455	0.8767	0.95782	0.013592	0.161899	0.266804	0.444156	-0.17585	-1.22408	0.131973	0.381949	0.13854	1.79873	0.578416	0.769768	-0.0643524	-0.593918	0.0629579	0.113141	-0.201841	-2.27817	P17900	P17900	Ganglioside GM2 activator;Ganglioside GM2 activator isoform short	GM2A
0.00370717	0.0119844	0.556296	4.5961	0.0450848	0.0910888	0.332991	2.52331	0.0021003	0.01735	0.529814	5.15727	0.115848	0.361736	0.19122	1.83706	0.125994	0.289654	0.176119	1.77645	0.0219557	0.0707988	0.315394	3.06952	0.617818	0.841418	0.0592922	0.525902	0.000343226	0.00861111	0.764965	7.27541	0.79985	0.931047	0.0307572	0.267388	0.973915	0.985226	-0.00589534	-0.0343662	0.0254883	0.0604661	0.324249	2.95376	P17931	P17931	Galectin-3	LGALS3
0.269121	0.305537	0.0378845	1.2175	0.0219452	0.0574195	0.0959499	3.06989	0.067979	0.127662	0.0847611	2.22234	0.496391	0.741169	0.0319428	0.723863	0.333614	0.550036	0.0313034	1.05129	0.0143713	0.0525083	0.0853443	3.40701	0.0489244	0.180829	-0.0600135	-2.46293	0.692095	0.816272	0.0249686	0.415689	0.107723	0.341738	-0.0559889	-1.95684	0.00982083	0.0622946	0.113014	4.05047	0.00198126	0.0161418	0.158658	5.21735	P17980	P17980	26S protease regulatory subunit 6A	PSMC3
0.000213236	0.00271605	-0.133601	-7.93261	0.00090636	0.0114439	-0.0814395	-6.07146	0.000840453	0.00931677	-0.108921	-6.15904	0.0176607	0.131103	-0.0602052	-3.24118	0.0592686	0.190085	-0.0547118	-2.32222	0.000537799	0.0123168	-0.104634	-6.69711	0.00059425	0.0373617	-0.159807	-6.57373	0.000864834	0.0186545	-0.126072	-6.12575	0.0466728	0.217419	-0.123701	-2.62752	0.010026	0.061899	-0.087029	-4.02951	0.0349129	0.0726222	-0.0385816	-2.71415	P17987	P17987	T-complex protein 1 subunit alpha	TCP1
0.334487	0.371241	-0.0344758	-1.04923	0.00681362	0.0275619	-0.211638	-4.03859	0.0350591	0.082445	-0.20705	-2.71101	0.0376316	0.194948	-0.0717003	-2.65786	0.599717	0.767064	-0.0256307	-0.553821	0.0679105	0.141805	-0.0748997	-2.22307	0.0346977	0.148451	-0.105273	-2.71881	0.224465	0.40007	-0.0397696	-1.35415	0.0271546	0.168793	-0.124468	-3.09016	0.0600236	0.170453	-0.0729853	-2.42127	0.226478	0.309174	-0.0423088	-1.34749	P18031	P18031	Tyrosine-protein phosphatase non-receptor type 1	PTPN1
0.913203	0.930094	-0.0310833	-0.113675	0.84907	0.880142	-0.0696081	-0.198686	0.953016	0.963895	0.0177734	0.0614252	0.639098	0.831179	0.143824	0.493654	0.7968	0.890092	0.0797139	0.269192	0.637328	0.730251	0.155091	0.496315	0.571743	0.812252	0.166969	0.59794	0.646184	0.780414	0.151725	0.483045	0.908362	0.974104	0.0392369	0.121055	0.962603	0.97976	0.0182624	0.049282	0.799777	0.838284	0.080341	0.265138	P18074	P18074	TFIIH basal transcription factor complex helicase XPD subunit	ERCC2
0.0110681	0.024235	-0.198034	-3.62219	0.142689	0.211398	-0.0947509	-1.68642	0.0572164	0.114552	-0.12872	-2.34798	0.811767	0.920884	0.0208435	0.248862	0.779931	0.882866	-0.0227256	-0.292259	0.188071	0.299754	-0.0841987	-1.48505	0.47183	0.745523	-0.0402017	-0.767622	0.353691	0.535116	-0.082804	-1.005	0.498242	0.760391	-0.0620191	-0.729821	0.408626	0.630711	-0.0724129	-0.90154	0.0792959	0.13617	-0.109549	-2.1107	P18077	P18077	60S ribosomal protein L35a	RPL35A
0.0305733	0.0505603	-0.0910811	-2.81453	0.190043	0.264366	-0.0601475	-1.47738	0.137777	0.218828	-0.365347	-1.7118	0.284241	0.576734	-0.0950525	-1.17572	0.530369	0.713908	-0.0457256	-0.665665	0.277787	0.399175	0.0783751	1.19331	0.358643	0.644416	0.0254169	0.993912	0.791853	0.885376	0.0211577	0.275938	0.00789416	0.117824	-0.203838	-4.27591	0.17135	0.343736	-0.188118	-1.59612	0.690915	0.745525	-0.032172	-0.417393	P18085	P18085	ADP-ribosylation factor 4	ARF4
0.00324827	0.0111345	-0.153775	-4.7229	0.223366	0.298245	-0.0337708	-1.35781	0.00428525	0.02393	-0.120061	-4.45951	0.00918989	0.0943289	-0.0787179	-3.77912	0.649432	0.799701	-0.0162771	-0.478201	0.169786	0.276321	-0.0406265	-1.55997	0.148198	0.372063	-0.0391808	-1.65894	0.0282004	0.106758	-0.088496	-2.87612	0.367658	0.645899	-0.0266473	-0.989944	0.138285	0.299274	-0.131212	-1.76245	0.146364	0.217303	-0.0547395	-1.66798	P18124	P18124	60S ribosomal protein L7	RPL7
0.000213163	0.00273292	0.218619	7.93311	8.60456e-05	0.00695385	0.166421	9.32709	0.121079	0.196714	0.0505695	1.80519	0.183258	0.463819	0.055691	1.50408	0.828675	0.905951	-0.0105071	-0.226039	0.162921	0.26834	0.0346243	1.59007	0.58596	0.82197	-0.0135446	-0.575364	0.0694002	0.183714	0.0769274	2.20731	0.109847	0.342783	-0.0717283	-1.94159	5.36661e-05	0.0205714	0.286664	12.707	0.000292007	0.008128	0.186562	7.49325	P18206	P18206	Vinculin	VCL
0.0296109	0.0496818	-0.123557	-2.83887	0.0463258	0.0935105	-0.0898573	-2.50322	0.950811	0.962772	0.00273585	0.0643115	0.685391	0.86559	-0.0145853	-0.425385	0.260219	0.468186	-0.0652344	-1.24305	0.397654	0.524263	-0.0733624	-0.910513	0.25397	0.52118	0.0405104	1.26145	2.829e-05	0.00541176	-0.225945	-11.3308	0.0137358	0.137529	-0.0487378	-3.71833	0.787157	0.896857	0.0265477	0.284883	0.00270185	0.0196113	-0.158424	-4.90331	P18583	P18583	Protein SON	SON
0.104304	0.135212	0.0595849	1.91279	0.591721	0.666799	0.0253277	0.566307	0.29662	0.396705	0.0275092	1.14291	0.630439	0.824599	-0.0420969	-0.506706	0.873076	0.925918	0.0130374	0.166708	0.109672	0.198479	-0.0702283	-1.87659	0.307702	0.587414	-0.0402458	-1.11451	0.425695	0.607719	0.0425732	0.854363	0.387652	0.664325	-0.264045	-0.94586	0.0997856	0.239104	-0.0626918	-2.01673	0.306127	0.396017	0.0362606	1.1185	P18615	P18615	Negative elongation factor E	NELFE
0.0403242	0.0626283	-0.0981829	-2.60622	0.455842	0.543786	0.021405	0.796964	0.140668	0.222865	-0.042592	-1.69675	0.872746	0.949972	0.00848031	0.167146	0.711842	0.838406	0.0115485	0.387381	0.0422588	0.103418	0.0964115	2.57134	0.710102	0.88327	-0.0125594	-0.389862	0.343679	0.524941	-0.0190229	-1.02781	0.603146	0.830967	0.0125997	0.554465	0.510336	0.721225	-0.0268659	-0.708419	0.184742	0.2635	0.0832212	1.49817	P18621	P18621	60S ribosomal protein L17	RPL17
0.00290051	0.0104945	-0.0714319	-4.8333	0.438443	0.525976	-0.0104768	-0.829742	0.0753265	0.138797	0.0701189	2.14788	0.305566	0.589114	-0.0329909	-1.11992	0.0201092	0.0976	-0.121647	-3.13838	0.00018402	0.00920635	-0.156588	-8.14594	0.159987	0.394249	-0.0331502	-1.60331	0.0512484	0.153613	-0.0691264	-2.42877	0.783175	0.926345	-0.0167801	-0.290392	0.0210935	0.0914798	0.0894496	3.31631	0.377976	0.470286	0.0203717	0.951744	P18669;Q8N0Y7;P15259	P18669;Q8N0Y7	Phosphoglycerate mutase 1;Probable phosphoglycerate mutase 4	PGAM1;PGAM4
9.90579e-06	0	-0.213145	-13.5773	0.00981275	0.035207	-0.117295	-3.72341	0.0883047	0.156566	-0.0970972	-2.03293	0.00919093	0.0942832	-0.102891	-3.77902	0.171421	0.359006	-0.024986	-1.55297	0.00382727	0.0257422	-0.0891733	-4.56583	0.2276	0.485497	-0.0331473	-1.3438	0.00120422	0.0218182	-0.166005	-5.75019	0.00202236	0.0844615	-0.151256	-5.87875	0.00962486	0.0620838	-0.124963	-4.07096	0.0940365	0.154531	-0.0561416	-1.98754	P18754	P18754	Regulator of chromosome condensation	RCC1
0.00165562	0.00839678	0.171253	5.40528	0.0116197	0.0379082	0.120651	3.58167	0.0014432	0.0137143	0.187835	5.55217	0.62155	0.819071	0.0189748	0.520204	0.0176503	0.0909116	0.129376	3.24165	0.0144347	0.0526176	0.100262	3.40344	0.00553067	0.0634483	-0.127565	-4.22499	0.431323	0.613336	0.0307519	0.843429	0.129223	0.378409	-0.0839794	-1.81509	0.177832	0.35203	0.080723	1.56729	0.746066	0.791682	0.0120201	0.33913	P18858	P18858	DNA ligase 1	LIG1
0.0134612	0.0276433	-0.143314	-3.46037	0.00546835	0.0236	-0.127238	-4.23525	0.35434	0.459693	-0.036499	-1.00354	0.0197564	0.138895	-0.178551	-3.15232	0.168375	0.356202	-0.113171	-1.56606	0.0709059	0.145755	-0.0929706	-2.19173	0.112801	0.307848	-0.0926089	-1.8563	0.0586863	0.163877	-0.160734	-2.32943	0.0263669	0.167936	-0.155858	-3.11614	0.00436582	0.0438529	-0.221783	-4.92835	0.0311177	0.0674191	-0.109051	-2.80113	P18859	P18859	ATP synthase-coupling factor 6, mitochondrial	ATP5J
0.417845	0.456955	0.0332882	0.869796	0.136857	0.203517	-0.0736995	-1.71664	0.684567	0.751586	-0.0257201	-0.42658	0.496852	0.740917	-0.0285254	-0.723056	0.154797	0.33605	0.0681882	1.6273	0.602528	0.7018	-0.0261526	-0.549455	0.96212	0.990484	-0.00306177	-0.0495101	0.0698491	0.183904	0.086854	2.20263	0.3703	0.647929	-0.0530694	-0.984008	0.911061	0.959857	-0.00518036	-0.11747	0.797056	0.835667	-0.0118685	-0.268842	P18887	P18887	DNA repair protein XRCC1	XRCC1
0.0475253	0.0721761	0.430981	2.48434	0.147256	0.215806	0.29427	1.66357	0.0235493	0.0611669	0.525589	3.01497	0.306964	0.591928	0.197415	1.11637	0.773505	0.879179	0.0550421	0.301094	0.421082	0.543546	0.168066	0.863407	0.901611	0.964765	0.0276535	0.12895	0.168899	0.332166	0.281849	1.56379	0.127838	0.376	0.411592	1.82346	0.956166	0.977069	-0.0197666	-0.0577748	0.307587	0.397143	0.194026	1.1148	P19022	P19022	Cadherin-2	CDH2
0.14904	0.180136	0.327019	1.65483	0.517609	0.604183	-0.171764	-0.687225	0.654901	0.727199	-0.102583	-0.470075	0.836622	0.933551	0.0530636	0.215359	0.932475	0.961486	0.0249258	0.0883479	0.468258	0.583121	-0.184649	-0.774116	0.494286	0.764227	-0.170457	-0.727555	0.46489	0.644527	-0.1663	-0.780272	0.717722	0.891656	-0.109425	-0.382626	0.322096	0.541584	0.251995	1.09837	0.402989	0.494058	0.214416	0.899606	P19174	P19174	1-phosphatidylinositol 4,5-bisphosphate phosphodiesterase gamma-1	PLCG1
0.231809	0.267811	0.100912	1.3301	0.206564	0.279749	0.132303	1.41589	0.326564	0.432272	0.109179	1.06807	0.0763545	0.289751	0.16138	2.13806	0.0412259	0.149662	0.212385	2.58975	0.0713537	0.14583	0.164399	2.18716	0.376012	0.664171	-0.0936747	-0.955948	0.881629	0.933949	-0.0140979	-0.155364	0.913452	0.97676	-0.0106421	-0.114295	0.452792	0.670569	-0.0753302	-0.813733	0.944592	0.961003	-0.00587726	-0.0724591	P19338	P19338	Nucleolin	NCL
0.55389	0.592668	0.00600958	0.626777	0.035732	0.077384	0.0348661	2.69671	0.00646023	0.0276123	0.12373	4.08573	0.502214	0.743389	-0.0195801	-0.713705	0.105384	0.264733	0.0321455	1.90536	2.00778e-05	0	0.157413	12.0236	0.0144914	0.0925538	0.060313	3.40025	0.0275205	0.105389	0.0496185	2.8948	0.464124	0.735549	0.0276972	0.792256	0.00514199	0.0479446	0.153313	4.74177	0.0277948	0.063875	0.0745196	2.8872	P19367;Q2TB90;P52790	P19367	Hexokinase-1	HK1
0.0690734	0.0960236	0.0954864	2.21073	0.00419338	0.0210026	0.207933	4.47978	0.421825	0.52585	0.0352516	0.861945	0.0519018	0.228424	0.171077	2.41945	0.0395344	0.145624	0.142845	2.62098	0.0739862	0.149709	0.198925	2.16089	0.24802	0.513328	0.0578392	1.27934	0.633391	0.769507	-0.066836	-0.502245	0.735696	0.904343	-0.0938327	-0.356956	0.180266	0.355524	0.157027	1.55672	0.520179	0.598628	0.0834672	0.682855	P19387	P19387	DNA-directed RNA polymerase II subunit RPB3	POLR2C
0.503764	0.543451	-0.0287118	-0.711015	0.38959	0.475307	0.0467494	0.927214	0.208912	0.305081	0.0958328	1.40752	0.616108	0.813622	0.0261858	0.528521	0.110342	0.27156	0.0710371	1.8722	0.359159	0.485629	-0.043689	-0.992764	0.179168	0.423984	0.0586226	1.52063	0.570844	0.722481	0.0484774	0.599379	0.0982083	0.325324	0.107391	2.02922	0.11131	0.255569	0.140879	1.93127	0.361936	0.452668	-0.048028	-0.986603	P19388	P19388	DNA-directed RNA polymerases I, II, and III subunit RPABC1	POLR2E
2.45417e-05	0.00171429	-0.621593	-11.6134	0.000107897	0.00816667	-0.392436	-8.96074	0.0001778	0.00502439	-0.404322	-8.19642	0.000141793	0.00908108	-0.562698	-8.53537	0.000919157	0.0201391	-0.318993	-6.0553	0.000101634	0.00641667	-0.39484	-9.05629	0.00127022	0.0438933	-0.246977	-5.6913	0.00565012	0.0424058	-0.306244	-4.20568	0.0737904	0.274431	-0.50076	-2.25524	0.000744975	0.0233962	-0.44081	-7.32169	0.00049179	0.0104099	-0.335525	-6.8092	P19404	P19404	NADH dehydrogenase [ubiquinone] flavoprotein 2, mitochondrial	NDUFV2
0.129346	0.162416	0.0946269	1.75748	0.137529	0.204082	0.0655143	1.7131	0.00800552	0.0308322	0.162497	3.89767	0.46397	0.723713	-0.040689	-0.781957	0.0731001	0.217167	0.104844	2.16962	0.0232082	0.072351	0.113514	3.0263	0.173871	0.41422	0.0679562	1.5426	0.0669236	0.178853	0.101193	2.23371	0.130603	0.379745	0.119904	1.80684	0.0297927	0.111548	0.136451	3.00891	0.0362181	0.0748405	0.111977	2.68656	P19525	P19525	Interferon-induced, double-stranded RNA-activated protein kinase	EIF2AK2
0.00239253	0.00979343	-0.173481	-5.02484	0.150716	0.220036	0.0638299	1.64672	0.293096	0.39332	-0.0311384	-1.15213	0.6504	0.838207	-0.0204761	-0.476761	0.935639	0.964059	-0.00256729	-0.0841965	0.0505025	0.114296	-0.0842612	-2.43955	0.0124463	0.0859329	-0.102251	-3.52477	0.040005	0.128183	-0.104035	-2.61215	0.0334762	0.184686	-0.126164	-2.90803	0.717123	0.862114	-0.0125324	-0.383487	0.0193308	0.0503704	0.094804	3.16951	P19623	P19623	Spermidine synthase	SRM
0.588765	0.625254	0.036463	0.570948	0.627014	0.697285	-0.0347581	-0.511894	0.411053	0.513671	-0.0566499	-0.883324	0.199078	0.481192	0.103808	1.44317	0.406933	0.615517	0.0609701	0.891612	0.234982	0.352821	0.0835545	1.31992	0.296396	0.576992	0.0830591	1.1435	0.132354	0.283235	0.114292	1.74085	0.218351	0.505021	0.123076	1.40733	0.311752	0.529575	0.0843964	1.1248	0.385114	0.477471	0.070071	0.936599	P19784	P19784	Casein kinase II subunit alpha	CSNK2A2
0.754367	0.781011	-0.0253749	-0.327567	0.00908734	0.0333166	-0.274343	-3.78869	0.208382	0.304306	-0.0622561	-1.4094	0.381597	0.661455	-0.0369294	-0.944034	0.547815	0.726702	-0.0196733	-0.63672	0.0526464	0.117024	-0.0935314	-2.40899	0.00907834	0.0759664	0.150534	3.78953	0.0850104	0.21421	-0.089016	-2.06039	0.502847	0.763979	0.0293897	0.721629	0.425077	0.646566	-0.0535437	-0.868017	0.0656529	0.118265	-0.0722926	-2.24765	P20020	P20020	Plasma membrane calcium-transporting ATPase 1	ATP2B1
0.200511	0.235573	0.0674965	1.43787	0.738378	0.792345	0.0128169	0.349888	0.229035	0.325047	-0.0586026	-1.3391	0.235946	0.528065	0.0621254	1.31685	0.0141916	0.0766617	0.12185	3.41725	0.0600647	0.12937	0.0625165	2.31248	0.0818604	0.252549	-0.0480299	-2.08768	0.0445929	0.139093	0.0845447	2.53144	0.0791629	0.288141	-0.0712284	-2.19931	0.208032	0.397236	0.061462	1.44517	0.28381	0.373173	0.0346646	1.17689	P20042	P20042	Eukaryotic translation initiation factor 2 subunit 2	EIF2S2
6.25806e-06	0	0.267953	14.6869	0.000197187	0.00982979	0.195015	8.04529	7.1828e-05	0.00632	0.269136	9.62893	0.0125613	0.114107	0.0952408	3.51719	0.0434462	0.154844	0.104506	2.55076	0.0693089	0.14365	0.0572641	2.20826	0.000358636	0.0437333	0.122974	7.21713	0.00668641	0.0493288	0.154474	4.05524	0.0371929	0.196045	0.104549	2.81807	5.69152e-05	0.01968	0.305886	12.5545	9.99294e-06	0.00191304	0.24226	13.557	P20073	P20073	Annexin A7	ANXA7
0.887879	0.903484	0.0115154	0.14709	0.101986	0.162181	0.171572	1.929	0.220603	0.31669	0.111812	1.36708	0.449788	0.712334	0.0649264	0.808265	0.580955	0.753902	-0.0445824	-0.583273	0.3607	0.487123	0.0849597	0.989342	0.932216	0.977141	0.00805736	0.0886876	0.850117	0.916126	-0.0150559	-0.197286	0.317525	0.598449	0.104359	1.10996	0.206322	0.395359	0.153421	1.45161	0.206017	0.283913	0.112096	1.41785	P20290	P20290	Transcription factor BTF3	BTF3
0.820991	0.845003	-0.0468562	-0.236393	0.812681	0.85082	-0.0431699	-0.247625	0.931806	0.947988	-0.0151755	-0.0892255	0.444477	0.709609	-0.182837	-0.818271	0.454541	0.655238	-0.29214	-0.799384	0.683541	0.769751	0.0734258	0.428067	0.435088	0.717777	0.130333	0.836171	0.171363	0.33462	-0.341752	-1.55322	0.927398	0.978668	0.0178475	0.0958035	0.838243	0.924681	-0.0498847	-0.215025	0.845251	0.878375	0.0344112	0.203794	P20338	P20338	Ras-related protein Rab-4A	RAB4A
0.0811423	0.109178	-0.0855196	-2.09405	0.0804461	0.135633	-0.0768499	-2.10028	0.690139	0.755391	0.014061	0.418513	0.250146	0.542036	-0.0800133	-1.27291	0.637118	0.789032	-0.0359826	-0.496631	0.5587	0.664994	-0.0242631	-0.618951	0.0348334	0.147243	0.088871	2.71587	0.482413	0.656775	-0.0331132	-0.748579	0.54055	0.78901	-0.0508195	-0.656433	0.362382	0.584631	-0.0560208	-1.0019	0.00901445	0.0336815	-0.12804	-3.79557	P20340	P20340	Ras-related protein Rab-6A	RAB6A
0.0300854	0.0500477	0.384529	2.82676	0.129548	0.193812	0.317514	1.75635	0.965039	0.973324	-0.00677407	-0.045692	0.435172	0.704858	0.124956	0.836011	0.635315	0.788584	0.0793386	0.499345	0.0515118	0.116123	0.397436	2.425	0.847541	0.949165	-0.0469377	-0.20073	0.468123	0.646072	0.138455	0.774362	0.821931	0.942879	0.0612118	0.237177	0.478347	0.696335	0.137933	0.765839	0.0683599	0.121524	0.297962	2.21828	P20585	P20585	DNA mismatch repair protein Msh3	MSH3
0.0222817	0.0404464	0.064868	3.05801	0.138679	0.205643	0.0438066	1.70707	0.833582	0.874698	0.00852013	0.21944	0.0934474	0.320577	0.0443408	1.99207	0.470882	0.670472	0.0193152	0.769343	0.0144868	0.0527119	0.0639298	3.40051	0.0535201	0.191596	-0.0410857	-2.39691	0.88772	0.936283	-0.00324988	-0.1473	0.323736	0.603415	-0.025582	-1.09425	0.786736	0.897559	0.0113182	0.285465	0.00567375	0.0278818	0.0794258	4.20191	P20618	P20618	Proteasome subunit beta type-1	PSMB1
0.197216	0.232365	0.0847771	1.4501	0.75644	0.806586	0.023459	0.324686	0.22934	0.324924	-0.0919549	-1.33811	0.443861	0.709086	-0.0531449	-0.819437	0.757198	0.869251	-0.0243769	-0.323634	0.193378	0.307218	-0.080842	-1.46458	0.144168	0.366789	0.0849314	1.67894	0.591591	0.738897	0.0321729	0.566511	0.920177	0.977329	0.0081288	0.105372	0.239884	0.440237	-0.129038	-1.33351	0.793791	0.833714	0.0174096	0.273294	P20645	P20645	Cation-dependent mannose-6-phosphate receptor	M6PR
6.34898e-05	0.00118681	-0.381834	-9.84014	0.000342085	0.0102479	-0.299877	-7.27985	0.000379353	0.00675	-0.240267	-7.14316	0.00141235	0.0404536	-0.198217	-5.57554	6.60805e-05	0.00715789	-0.305602	-9.77123	0.00115069	0.0151111	-0.181275	-5.80073	0.306707	0.586855	-0.101887	-1.11703	0.00156417	0.025906	-0.204557	-5.46572	0.0958306	0.322522	-0.171464	-2.04846	0.00353483	0.0404426	-0.258331	-5.17677	9.54412e-05	0.0105075	-0.317009	-9.15771	P20674	P20674	Cytochrome c oxidase subunit 5A, mitochondrial	COX5A
0.013344	0.0275225	0.100915	3.46753	0.232337	0.308338	0.034632	1.3284	0.361904	0.467948	0.0476727	0.986674	0.552912	0.77449	-0.0138898	-0.628373	0.297354	0.511752	-0.0208488	-1.141	0.579421	0.681674	0.0153527	0.585707	0.0336016	0.14721	-0.0590825	-2.74301	0.0138126	0.0709398	-0.0651529	-3.43931	0.133152	0.382773	-0.0755475	-1.79182	0.0603643	0.171164	-0.0814285	-2.41668	0.35129	0.44085	-0.0186706	-1.01042	P20700	P20700	Lamin-B1	LMNB1
0.000900381	0.00548097	0.443766	6.0791	0.0801441	0.135044	0.156128	2.103	0.123931	0.200888	0.110034	1.78838	0.979226	0.993726	-0.00223279	-0.0271434	0.925769	0.957778	-0.0129421	-0.0971529	0.0580988	0.125681	0.158516	2.33679	0.463722	0.739268	0.0864365	0.782414	0.010742	0.0616044	0.291889	3.64721	0.212137	0.497045	-0.485427	-1.4299	0.493861	0.707468	-0.263009	-0.737662	0.100035	0.163845	0.132664	1.94293	P20810	P20810	Calpastatin	CAST
0.374495	0.413467	-0.272141	-0.959209	0.418817	0.505986	-0.250037	-0.867873	0.697655	0.762339	-0.117549	-0.407682	0.985794	0.997635	0.00667441	0.0185602	0.492306	0.686532	-0.240086	-0.731037	0.898827	0.933949	-0.0429538	-0.132624	0.260717	0.530442	0.364134	1.2416	0.480209	0.65566	-0.208403	-0.752522	0.875886	0.967207	-0.0597434	-0.164359	0.79307	0.899076	-0.105654	-0.27672	0.572475	0.650356	-0.207636	-0.59677	P20839	P20839	Inosine-5-monophosphate dehydrogenase 1	IMPDH1
0.0749336	0.103041	0.280728	2.15167	0.636436	0.704876	0.0742502	0.497656	0.223629	0.320872	0.205571	1.35693	0.454904	0.717117	-0.323011	-0.798709	0.301883	0.518502	-0.44939	-1.12932	0.391627	0.518683	-0.105733	-0.922972	0.282379	0.561546	0.118552	1.18076	0.999869	1	-2.24113e-05	-0.000171332	0.28942	0.572777	-0.158901	-1.18457	0.81662	0.910694	-0.0410625	-0.244419	0.775096	0.81706	-0.0476944	-0.298903	P20962	P20962	Parathymosin	PTMS
0.422272	0.460428	0.153847	0.861067	0.72365	0.777932	0.0679584	0.370624	0.423624	0.52763	0.150011	0.858415	0.275732	0.568897	0.210043	1.19899	0.187195	0.379893	0.269717	1.48848	0.385389	0.512268	0.168014	0.93602	0.464493	0.740318	0.152864	0.780999	0.314901	0.491795	0.192271	1.09651	0.760912	0.914425	-0.0937819	-0.321394	0.396348	0.619763	0.190612	0.927259	0.382093	0.474382	0.194494	0.942983	Q9UQ88;P21127	Q9UQ88;P21127	Cyclin-dependent kinase 11A;Cyclin-dependent kinase 11B	CDK11A;CDK11B
0.229684	0.265604	0.22641	1.33699	0.42178	0.50887	0.181625	0.862034	0.933585	0.948851	0.0223434	0.0868919	0.702408	0.875408	-0.110912	-0.40086	0.183348	0.375602	-0.243034	-1.50372	0.714333	0.794442	0.0901865	0.383836	0.105476	0.294935	0.330738	1.90473	0.362656	0.545291	-0.248555	-0.985014	0.630668	0.845804	0.125246	0.511675	0.950853	0.975789	0.0119038	0.0647888	0.691447	0.745915	-0.094509	-0.416624	P21266	P21266	Glutathione S-transferase Mu 3	GSTM3
0.000755841	0.00492989	-0.144652	-6.28376	0.627548	0.69766	0.00982547	0.511084	0.00974739	0.0348826	0.0712035	3.72907	0.00532922	0.0712414	-0.0745609	-4.25864	0.018863	0.0956471	-0.0699563	-3.18888	0.12046	0.211989	0.0292623	1.80889	0.798412	0.927644	0.00433517	0.266997	0.888678	0.93608	0.00281286	0.146033	0.189177	0.466285	0.0258264	1.51921	0.492507	0.706413	-0.0110846	-0.740097	0.413109	0.504445	-0.0258958	-0.879211	P21281;P15313	P21281	V-type proton ATPase subunit B, brain isoform	ATP6V1B2
0.447817	0.487609	-0.187747	-0.811969	0.212881	0.28777	-0.334793	-1.39356	0.343545	0.448585	-0.233169	-1.02812	0.427101	0.697569	-0.196657	-0.851622	0.110943	0.273118	-0.378851	-1.86828	0.925121	0.954584	-0.0253824	-0.0980037	0.33018	0.614801	0.188562	1.05942	0.132714	0.283797	-0.322222	-1.73889	0.446375	0.723277	-0.194039	-0.826073	0.90776	0.958074	0.0266982	0.121855	0.618163	0.688305	-0.12523	-0.525376	P21283	P21283	V-type proton ATPase subunit C 1	ATP6V1C1
0.000158809	0.00195862	0.342447	8.36413	0.0286086	0.0691435	0.119947	2.86514	0.0410191	0.0898649	0.133438	2.59349	0.371533	0.655871	0.0472524	0.965604	0.117906	0.282178	0.105021	1.82436	0.0683533	0.142498	0.135802	2.21835	0.490582	0.761075	0.0550385	0.734075	0.0260113	0.10135	0.159577	2.93812	0.0981812	0.32553	-0.0911655	-2.02944	0.00333286	0.0395798	0.237505	5.24759	0.000500597	0.0102195	0.263315	6.78684	P21291	P21291	Cysteine and glycine-rich protein 1	CSRP1
3.0952e-06	0	0.319891	16.5572	0.0167255	0.0484444	0.0758927	3.28463	0.155867	0.242568	0.0368214	1.62229	0.00152703	0.0402424	0.143325	5.49142	0.113043	0.275166	0.0613348	1.85476	8.77521e-05	0.007	0.278317	9.29478	0.00047925	0.0406829	0.145367	6.84186	0.00189728	0.0268982	0.195409	5.26226	0.0468457	0.217361	0.0539858	2.62445	0.0149753	0.0736945	0.171766	3.63541	0.255821	0.341165	0.0237625	1.25596	P21333	P21333	Filamin-A	FLNA
0.770136	0.794503	0.0375305	0.305735	0.252816	0.332259	0.101414	1.26489	0.216222	0.312644	-0.134525	-1.382	0.861374	0.945921	0.0260386	0.182269	0.0312382	0.129376	0.196899	2.79819	0.450052	0.570023	0.128525	0.807771	0.0040384	0.0543356	0.376979	4.51513	0.626014	0.763933	0.1009	0.513413	0.0567233	0.24272	0.352461	2.46722	0.488096	0.703475	0.0682311	0.748058	0.108581	0.174321	0.15389	1.8838	P21397	P21397	Amine oxidase [flavin-containing] A	MAOA
0.0239268	0.0423891	0.183488	3.00263	0.771536	0.815214	-0.0148826	-0.303806	0.8795	0.907315	0.0122443	0.158186	0.052278	0.229522	-0.0727563	-2.41415	0.411765	0.618147	-0.0587153	-0.881898	0.965582	0.980962	-0.00157011	-0.0449807	0.74315	0.900954	0.00939906	0.343205	0.075715	0.197333	0.0682518	2.14415	0.792391	0.929608	-0.0210836	-0.277655	0.732121	0.868963	0.0254865	0.362039	0.732085	0.780157	0.0151941	0.358726	P21399	P21399	Cytoplasmic aconitate hydratase	ACO1
0.0685514	0.0955911	-0.0703776	-2.21624	0.00181036	0.0158898	-0.204964	-5.31118	0.234933	0.331256	-0.0521455	-1.32008	0.0128143	0.113513	-0.119354	-3.50077	0.00126106	0.0194286	-0.240372	-5.69926	0.0513545	0.11633	-0.0914838	-2.42724	0.542204	0.796986	-0.0264997	-0.645964	0.067216	0.179245	-0.0826671	-2.23054	0.131003	0.380301	-0.0911603	-1.80446	0.00508206	0.048014	-0.195	-4.75497	0.0043103	0.0250919	-0.148733	-4.45407	P21796	P21796	Voltage-dependent anion-selective channel protein 1	VDAC1
3.71795e-05	0.0014026	-0.647532	-10.8054	4.52069e-07	0	-0.944486	-22.9188	5.58598e-05	0.00483721	-0.899155	-10.0637	0.00259415	0.0489836	-0.470653	-4.94375	6.78599e-05	0.0068	-0.912485	-9.72569	7.34425e-05	0.0075122	-0.440172	-9.59131	0.317427	0.600485	-0.254614	-1.09028	2.71134e-05	0.00575	-0.686555	-11.4146	0.0595707	0.245833	-0.772913	-2.42741	6.52996e-05	0.0177931	-0.680666	-12.2048	2.2763e-05	0.004875	-0.685004	-11.7656	P21912	P21912	Succinate dehydrogenase [ubiquinone] iron-sulfur subunit, mitochondrial	SDHB
0.00831205	0.0198498	0.260814	3.8652	0.481967	0.569956	0.101317	0.749376	0.0161128	0.0510993	0.255142	3.31457	0.51201	0.747628	-0.172837	-0.696794	0.0603051	0.191269	0.16066	2.30956	0.00598737	0.0316854	0.285308	4.15354	0.00915725	0.0764167	0.27858	3.78215	0.184123	0.346945	0.1214	1.50063	0.00501205	0.0992109	0.3536	4.77062	0.16634	0.336099	0.11466	1.61915	0.0656872	0.118205	0.180553	2.24727	P21926	P21926	CD9 antigen	CD9
0.660092	0.692941	0.110846	0.462394	0.707489	0.765188	-0.0810483	-0.393591	0.640663	0.714222	0.108516	0.491305	0.501838	0.743395	0.182581	0.71436	0.48491	0.680922	-0.180322	-0.744128	0.424424	0.54667	-0.207062	-0.856848	0.562829	0.808091	0.182642	0.612269	0.793109	0.884952	-0.0552204	-0.274224	0.671124	0.864624	0.0950438	0.450631	0.316885	0.534821	-0.249314	-1.11159	0.180404	0.259001	0.271371	1.51559	P21953	P21953	2-oxoisovalerate dehydrogenase subunit beta, mitochondrial	BCKDHB
0.00100931	0.00616	0.300129	5.94828	0.0332682	0.0751765	0.172338	2.75053	0.370943	0.476099	-0.0455353	-0.966881	0.209409	0.493451	0.114212	1.40576	0.0897901	0.242071	0.131825	2.02089	0.0105729	0.0438998	0.20033	3.66052	0.0618508	0.207466	0.148368	2.2911	0.422773	0.605123	0.0655735	0.860083	0.0292385	0.177879	0.208278	3.02529	0.0355863	0.120836	0.21982	2.85567	0.0130992	0.0396252	0.172205	3.4827	P21964	P21964	Catechol O-methyltransferase	COMT
0.369708	0.408703	0.0601425	0.969564	0.651892	0.717876	-0.035704	-0.474541	0.0142795	0.0466173	-0.177542	-3.41223	0.371182	0.655954	-0.0563405	-0.966364	0.473583	0.671619	-0.058789	-0.764446	0.19946	0.314165	-0.14712	-1.44175	0.518654	0.78206	0.030077	0.685446	0.120692	0.267942	-0.152979	-1.8075	0.989498	0.995764	0.000973543	0.0138336	0.181669	0.356561	-0.103679	-1.5507	0.840883	0.875723	0.0132627	0.209643	P22033	P22033	Methylmalonyl-CoA mutase, mitochondrial	MUT
0.538721	0.576492	-0.0962814	-0.651734	0.985053	0.990745	-0.00186217	-0.0195275	0.102723	0.175209	0.115827	1.9238	0.321038	0.609827	0.103489	1.08144	0.891118	0.937515	0.00820398	0.142807	0.280184	0.399955	0.141311	1.18674	0.559981	0.808481	0.0497296	0.616875	0.149552	0.305243	0.155819	1.65235	0.688063	0.874884	0.0379189	0.42565	0.736655	0.872537	0.0447985	0.355593	0.0951102	0.156204	0.162993	1.97935	P22059;Q969R2	P22059	Oxysterol-binding protein 1	OSBP
0.00277313	0.0105568	0.0935285	4.87754	0.0325072	0.0738418	-0.0527897	-2.76803	0.578988	0.664786	-0.0194678	-0.586394	0.931165	0.972768	0.00368357	0.090067	0.51334	0.701534	-0.0124774	-0.694514	0.00050749	0.0117938	-0.12945	-6.76965	0.00968769	0.0778635	-0.0807438	-3.73427	0.60869	0.748253	0.0217693	0.539923	0.347294	0.627465	-0.0528447	-1.03692	0.768969	0.887068	0.010327	0.310134	0.658951	0.717038	0.00990629	0.464079	P22061	P22061	Protein-L-isoaspartate(D-aspartate) O-methyltransferase	PCMT1
0.0598041	0.0866235	-0.0925636	-2.31565	0.726142	0.780513	0.0133131	0.367103	0.50969	0.607844	-0.0294039	-0.70078	0.746518	0.894221	0.0171494	0.338499	0.0719844	0.215034	0.0954788	2.18077	0.0710894	0.145838	0.0781901	2.18985	0.084872	0.255285	-0.0619137	-2.06157	0.566967	0.718336	-0.0257735	-0.6056	0.58107	0.816729	0.0263229	0.589635	0.450811	0.67031	-0.0339045	-0.817528	0.648886	0.710743	0.0189056	0.479015	P22087	P22087	rRNA 2-O-methyltransferase fibrillarin	FBL
0.200255	0.235603	-0.0389693	-1.43882	0.261768	0.341938	0.0308082	1.23855	0.612181	0.690802	-0.0216889	-0.534547	0.511	0.748542	-0.0201659	-0.698527	0.620645	0.777477	-0.0201695	-0.521584	0.66484	0.753926	0.0114155	0.455396	0.276073	0.552295	0.0646019	1.19804	0.00686417	0.0497793	-0.14806	-4.03207	0.677346	0.869142	-0.0232842	-0.441418	0.352561	0.574247	0.0316001	1.02455	0.25009	0.335056	0.0308392	1.27308	P22102	P22102	Trifunctional purine biosynthetic protein adenosine-3;Phosphoribosylamine--glycine ligase;Phosphoribosylformylglycinamidine cyclo-ligase;Phosphoribosylglycinamide formyltransferase	GART
0.000620552	0.00374803	-0.153741	-6.52077	0.000779882	0.0113556	-0.129575	-6.24676	0.000539824	0.0072782	-0.188236	-6.69243	0.0171751	0.129069	-0.0730844	-3.26342	0.00371281	0.03976	-0.178444	-4.59466	0.000908744	0.0138235	-0.15959	-6.06843	0.129242	0.338986	-0.0443563	-1.75806	0.0358465	0.119893	-0.100162	-2.69431	0.0445436	0.212957	-0.119336	-2.66634	0.00519829	0.0482192	-0.118086	-4.72953	0.0660414	0.118959	-0.0626132	-2.24336	P22234	P22234	Multifunctional protein ADE2;Phosphoribosylaminoimidazole-succinocarboxamide synthase;Phosphoribosylaminoimidazole carboxylase	PAICS
0.878587	0.895335	-0.00627875	-0.159396	0.960735	0.972949	0.00229907	0.051322	0.0733122	0.136339	0.0845218	2.16752	0.778642	0.908889	-0.0131505	-0.294029	0.905637	0.947589	0.00510406	0.123642	0.988037	0.994235	-0.000590324	-0.0156287	0.331021	0.614265	-0.039716	-1.05742	0.0828751	0.210613	-0.0732341	-2.07878	0.598285	0.825796	-0.0322929	-0.562142	0.583517	0.772639	-0.0241791	-0.585697	0.233381	0.317456	-0.0537186	-1.32504	P22307	P22307	Non-specific lipid-transfer protein	SCP2
0.000914155	0.0054433	0.102111	6.06158	0.0160734	0.0469739	0.0755482	3.31654	0.00451747	0.0241577	0.117576	4.41039	0.0219399	0.154629	0.0674744	3.07008	0.783171	0.883533	-0.00978923	-0.287815	0.00650093	0.033437	0.0791428	4.08016	0.000514691	0.0397143	0.13066	6.75197	0.0887687	0.219896	0.0625362	2.02915	0.00633029	0.108094	0.1342	4.51182	0.0037823	0.0423241	0.126127	5.09619	0.0854443	0.144351	0.0462046	2.05671	P22314	P22314	Ubiquitin-like modifier-activating enzyme 1	UBA1
[truncated: 2,930 more rows]

## Sheet: Perseus_s27_s29_s31
-Log Student's T-test p-value MRPS_27_WT	Student's T-test q-value MRPS_27_WT	Student's T-test Difference MRPS_27_WT	Student's T-test Test statistic MRPS_27_WT	-Log Student's T-test p-value MRPS_29_WT	Student's T-test q-value MRPS_29_WT	Student's T-test Difference MRPS_29_WT	Student's T-test Test statistic MRPS_29_WT	-Log Student's T-test p-value MRPS_31_WT	Student's T-test q-value MRPS_31_WT	Student's T-test Difference MRPS_31_WT	Student's T-test Test statistic MRPS_31_WT	Protein IDs	Majority protein IDs	Protein names	Gene names
[truncated: 3,790 more rows]
