# Supplementary material for: Supernumerary proteins of the human mitochondrial ribosomal small subunit are integral for assembly and translation
Source: iScience. 2024 Jun 4;27(7):110185. doi: 10.1016/j.isci.2024.110185 (PMC11251090; doi:10.1016/j.isci.2024.110185)
Supplement: Data S3. SSU pooled sucrose fraction proteomic profiling of HEK293 WT, mS33, mS34, and mS37, related to Figure 3 [file mmc4.xlsx]

## Sheet: proteinGroups
Protein IDs	Majority protein IDs	Peptide counts (all)	Peptide counts (razor+unique)	Peptide counts (unique)	Protein names	Gene names	Fasta headers	Number of proteins	Peptides	Razor + unique peptides	Unique peptides	Peptides S33_SSU_1_Slot2-23_1_813	Peptides S33_SSU_2_Slot2-24_1_814	Peptides S33_SSU_3_Slot2-25_1_815	Peptides S33_SSU_4_Slot2-26_1_816	Peptides S34_SSU_1_Slot2-19_1_809	Peptides S34_SSU_2_Slot2-20_1_810	Peptides S34_SSU_3_Slot2-21_1_811	Peptides S34_SSU_4_Slot2-22_1_812	Peptides S37_SSU_1_Slot2-27_1_819	Peptides S37_SSU_2_Slot2-28_1_822	Peptides S37_SSU_3_Slot2-29_1_823	Peptides S37_SSU_4_Slot2-30_1_824	Peptides WT_SSU_1_Slot2-31_1_825	Peptides WT_SSU_2_Slot2-32_1_826	Peptides WT_SSU_3_Slot2-33_1_827	Peptides WT_SSU_4_Slot2-34_1_828	Razor + unique peptides S33_SSU_1_Slot2-23_1_813	Razor + unique peptides S33_SSU_2_Slot2-24_1_814	Razor + unique peptides S33_SSU_3_Slot2-25_1_815	Razor + unique peptides S33_SSU_4_Slot2-26_1_816	Razor + unique peptides S34_SSU_1_Slot2-19_1_809	Razor + unique peptides S34_SSU_2_Slot2-20_1_810	Razor + unique peptides S34_SSU_3_Slot2-21_1_811	Razor + unique peptides S34_SSU_4_Slot2-22_1_812	Razor + unique peptides S37_SSU_1_Slot2-27_1_819	Razor + unique peptides S37_SSU_2_Slot2-28_1_822	Razor + unique peptides S37_SSU_3_Slot2-29_1_823	Razor + unique peptides S37_SSU_4_Slot2-30_1_824	Razor + unique peptides WT_SSU_1_Slot2-31_1_825	Razor + unique peptides WT_SSU_2_Slot2-32_1_826	Razor + unique peptides WT_SSU_3_Slot2-33_1_827	Razor + unique peptides WT_SSU_4_Slot2-34_1_828	Unique peptides S33_SSU_1_Slot2-23_1_813	Unique peptides S33_SSU_2_Slot2-24_1_814	Unique peptides S33_SSU_3_Slot2-25_1_815	Unique peptides S33_SSU_4_Slot2-26_1_816	Unique peptides S34_SSU_1_Slot2-19_1_809	Unique peptides S34_SSU_2_Slot2-20_1_810
P0DPI2;A0A0B4J2D5;P0DPI2-2;A0A0B4J2D5-2	P0DPI2;A0A0B4J2D5;P0DPI2-2;A0A0B4J2D5-2	6;6;5;5	6;6;5;5	6;6;5;5			sp|P0DPI2|GAL3A_HUMAN Glutamine amidotransferase-like class 1 domain-containing protein 3, mitochondrial OS=Homo sapiens OX=9606 GN=GATD3 PE=1 SV=1;sp|A0A0B4J2D5|GAL3B_HUMAN Putative glutamine amidotransferase-like class 1 domain-containing protein 3B, mit	4	6	6	6	6	3	4	4	4	0	3	2	6	3	4	4	5	6	2	4	6	3	4	4	4	0	3	2	6	3	4	4	5	6	2	4	6	3	4	4	4	0
A0A0B4J2F0	A0A0B4J2F0	1	1	1		PIGBOS1	sp|A0A0B4J2F0|PIOS1_HUMAN Protein PIGBOS1 OS=Homo sapiens OX=9606 GN=PIGBOS1 PE=1 SV=1	1	1	1	1	1	1	1	1	1	0	1	0	1	1	1	1	1	1	1	1	1	1	1	1	1	0	1	0	1	1	1	1	1	1	1	1	1	1	1	1	1	0
A0A0U1RRL7	A0A0U1RRL7	1	1	1			sp|A0A0U1RRL7|MMPOS_HUMAN Protein MMP24OS OS=Homo sapiens OX=9606 GN=MMP24OS PE=1 SV=1	1	1	1	1	0	0	0	0	0	0	0	0	1	1	0	0	1	1	1	0	0	0	0	0	0	0	0	0	1	1	0	0	1	1	1	0	0	0	0	0	0	0
A0AVF1;A0AVF1-2;A0AVF1-3	A0AVF1;A0AVF1-2;A0AVF1-3	5;4;4	5;4;4	5;4;4	Intraflagellar transport protein 56	TTC26	sp|A0AVF1|IFT56_HUMAN Intraflagellar transport protein 56 OS=Homo sapiens OX=9606 GN=TTC26 PE=2 SV=1;sp|A0AVF1-2|IFT56_HUMAN Isoform 2 of Intraflagellar transport protein 56 OS=Homo sapiens OX=9606 GN=TTC26;sp|A0AVF1-3|IFT56_HUMAN Isoform 3 of Intraflagell	3	5	5	5	3	4	5	4	3	0	3	3	2	1	4	2	1	3	3	4	3	4	5	4	3	0	3	3	2	1	4	2	1	3	3	4	3	4	5	4	3	0
A0AVI4;A0AVI4-2	A0AVI4	5;2	5;2	5;2	E3 ubiquitin-protein ligase TM129	TMEM129	sp|A0AVI4|TM129_HUMAN E3 ubiquitin-protein ligase TM129 OS=Homo sapiens OX=9606 GN=TMEM129 PE=1 SV=1	2	5	5	5	4	3	3	2	4	2	3	2	5	2	3	3	3	0	2	2	4	3	3	2	4	2	3	2	5	2	3	3	3	0	2	2	4	3	3	2	4	2
A0AVT1;A0AVT1-2;A0AVT1-3;A0AVT1-4	A0AVT1;A0AVT1-2	12;9;2;1	12;9;2;1	12;9;2;1	Ubiquitin-like modifier-activating enzyme 6	UBA6	sp|A0AVT1|UBA6_HUMAN Ubiquitin-like modifier-activating enzyme 6 OS=Homo sapiens OX=9606 GN=UBA6 PE=1 SV=1;sp|A0AVT1-2|UBA6_HUMAN Isoform 2 of Ubiquitin-like modifier-activating enzyme 6 OS=Homo sapiens OX=9606 GN=UBA6	4	12	12	12	3	3	7	9	9	3	8	10	5	3	5	5	3	7	2	3	3	3	7	9	9	3	8	10	5	3	5	5	3	7	2	3	3	3	7	9	9	3
A0FGR8-2;A0FGR8;A0FGR8-4;A0FGR8-5	A0FGR8-2;A0FGR8;A0FGR8-4	27;25;16;10	27;25;16;10	2;0;0;0	Extended synaptotagmin-2	ESYT2	sp|A0FGR8-2|ESYT2_HUMAN Isoform 2 of Extended synaptotagmin-2 OS=Homo sapiens OX=9606 GN=ESYT2;sp|A0FGR8|ESYT2_HUMAN Extended synaptotagmin-2 OS=Homo sapiens OX=9606 GN=ESYT2 PE=1 SV=1;sp|A0FGR8-4|ESYT2_HUMAN Isoform 4 of Extended synaptotagmin-2 OS=Homo s	4	27	27	2	17	23	22	20	21	12	22	16	21	20	22	21	18	14	22	22	17	23	22	20	21	12	22	16	21	20	22	21	18	14	22	22	1	1	1	2	2	0
A0JLT2-2;A0JLT2	A0JLT2-2;A0JLT2	5;5	5;5	5;5	Mediator of RNA polymerase II transcription subunit 19	MED19	sp|A0JLT2-2|MED19_HUMAN Isoform 2 of Mediator of RNA polymerase II transcription subunit 19 OS=Homo sapiens OX=9606 GN=MED19;sp|A0JLT2|MED19_HUMAN Mediator of RNA polymerase II transcription subunit 19 OS=Homo sapiens OX=9606 GN=MED19 PE=1 SV=2	2	5	5	5	5	5	1	3	4	3	4	2	5	4	3	3	3	3	5	5	5	5	1	3	4	3	4	2	5	4	3	3	3	3	5	5	5	5	1	3	4	3
A0JNW5;A0JNW5-2	A0JNW5	9;1	9;1	9;1	UHRF1-binding protein 1-like	UHRF1BP1L	sp|A0JNW5|UH1BL_HUMAN UHRF1-binding protein 1-like OS=Homo sapiens OX=9606 GN=UHRF1BP1L PE=1 SV=2	2	9	9	9	4	6	5	5	5	1	5	7	7	5	3	4	5	4	3	3	4	6	5	5	5	1	5	7	7	5	3	4	5	4	3	3	4	6	5	5	5	1
A0MZ66-5;A0MZ66-6;A0MZ66;A0MZ66-3;A0MZ66-8;A0MZ66-4;A0MZ66-2;A0MZ66-7	A0MZ66-5;A0MZ66-6;A0MZ66;A0MZ66-3;A0MZ66-8;A0MZ66-4;A0MZ66-2	6;6;6;6;5;5;4;2	6;6;6;6;5;5;4;2	6;6;6;6;5;5;4;2	Shootin-1	KIAA1598	sp|A0MZ66-5|SHOT1_HUMAN Isoform 5 of Shootin-1 OS=Homo sapiens OX=9606 GN=SHTN1;sp|A0MZ66-6|SHOT1_HUMAN Isoform 6 of Shootin-1 OS=Homo sapiens OX=9606 GN=SHTN1;sp|A0MZ66|SHOT1_HUMAN Shootin-1 OS=Homo sapiens OX=9606 GN=SHTN1 PE=1 SV=4;sp|A0MZ66-3|SHOT1_HUM	8	6	6	6	1	2	1	2	2	0	3	4	1	2	3	3	2	2	1	3	1	2	1	2	2	0	3	4	1	2	3	3	2	2	1	3	1	2	1	2	2	0
A0PJW6	A0PJW6	3	3	3	Transmembrane protein 223	TMEM223	sp|A0PJW6|TM223_HUMAN Transmembrane protein 223 OS=Homo sapiens OX=9606 GN=TMEM223 PE=1 SV=1	1	3	3	3	3	2	3	3	3	2	2	2	3	3	3	2	2	1	3	2	3	2	3	3	3	2	2	2	3	3	3	2	2	1	3	2	3	2	3	3	3	2
A0PK00	A0PK00	5	5	5	Transmembrane protein 120B	TMEM120B	sp|A0PK00|T120B_HUMAN Transmembrane protein 120B OS=Homo sapiens OX=9606 GN=TMEM120B PE=1 SV=1	1	5	5	5	2	1	3	3	4	2	3	2	1	1	4	2	2	1	2	2	2	1	3	3	4	2	3	2	1	1	4	2	2	1	2	2	2	1	3	3	4	2
A1L0T0	A1L0T0	27	27	27	Acetolactate synthase-like protein	ILVBL	sp|A1L0T0|HACL2_HUMAN 2-hydroxyacyl-CoA lyase 2 OS=Homo sapiens OX=9606 GN=ILVBL PE=1 SV=2	1	27	27	27	21	22	23	24	24	12	22	21	22	25	23	23	23	21	23	25	21	22	23	24	24	12	22	21	22	25	23	23	23	21	23	25	21	22	23	24	24	12
A1L390;A1L390-3;A1L390-2	A1L390;A1L390-3;A1L390-2	9;9;6	9;9;6	9;9;6	Pleckstrin homology domain-containing family G member 3	PLEKHG3	sp|A1L390|PKHG3_HUMAN Pleckstrin homology domain-containing family G member 3 OS=Homo sapiens OX=9606 GN=PLEKHG3 PE=1 SV=1;sp|A1L390-3|PKHG3_HUMAN Isoform 3 of Pleckstrin homology domain-containing family G member 3 OS=Homo sapiens OX=9606 GN=PLEKHG3;sp|A1	3	9	9	9	3	6	3	5	6	5	3	5	3	3	1	0	3	2	2	4	3	6	3	5	6	5	3	5	3	3	1	0	3	2	2	4	3	6	3	5	6	5
A1XBS5-2;A1XBS5-4;A1XBS5-3;A1XBS5;A1XBS5-5	A1XBS5-2;A1XBS5-4;A1XBS5-3;A1XBS5;A1XBS5-5	2;2;2;2;1	2;2;2;2;1	2;2;2;2;1	Protein FAM92A1	FAM92A1	sp|A1XBS5-2|FA92A_HUMAN Isoform 2 of Protein FAM92A OS=Homo sapiens OX=9606 GN=FAM92A;sp|A1XBS5-4|FA92A_HUMAN Isoform 4 of Protein FAM92A OS=Homo sapiens OX=9606 GN=FAM92A;sp|A1XBS5-3|FA92A_HUMAN Isoform 3 of Protein FAM92A OS=Homo sapiens OX=9606 GN=FAM92	5	2	2	2	1	2	2	2	2	0	2	2	1	0	1	1	2	2	2	1	1	2	2	2	2	0	2	2	1	0	1	1	2	2	2	1	1	2	2	2	2	0
A2RRP1;A2RRP1-2	A2RRP1;A2RRP1-2	81;75	81;75	81;75	Neuroblastoma-amplified sequence	NBAS	sp|A2RRP1|NBAS_HUMAN Neuroblastoma-amplified sequence OS=Homo sapiens OX=9606 GN=NBAS PE=1 SV=2;sp|A2RRP1-2|NBAS_HUMAN Isoform 2 of Neuroblastoma-amplified sequence OS=Homo sapiens OX=9606 GN=NBAS	2	81	81	81	66	67	63	67	57	45	57	70	53	60	50	58	54	42	44	54	66	67	63	67	57	45	57	70	53	60	50	58	54	42	44	54	66	67	63	67	57	45
A2RTX5;A2RTX5-2	A2RTX5;A2RTX5-2	30;29	26;25	26;25	Probable threonine--tRNA ligase 2, cytoplasmic	TARSL2	sp|A2RTX5|SYTC2_HUMAN Threonine--tRNA ligase 2, cytoplasmic OS=Homo sapiens OX=9606 GN=TARS3 PE=1 SV=1;sp|A2RTX5-2|SYTC2_HUMAN Isoform 2 of Threonine--tRNA ligase 2, cytoplasmic OS=Homo sapiens OX=9606 GN=TARS3	2	30	26	26	25	25	26	24	23	13	22	24	17	22	22	24	14	19	19	20	21	21	22	20	19	11	18	20	14	18	18	20	12	16	16	16	21	21	22	20	19	11
A2RU67	A2RU67	5	5	5	Uncharacterized protein KIAA1467	KIAA1467	sp|A2RU67|F234B_HUMAN Protein FAM234B OS=Homo sapiens OX=9606 GN=FAM234B PE=1 SV=1	1	5	5	5	3	4	3	4	2	2	3	1	3	5	5	4	3	4	4	3	3	4	3	4	2	2	3	1	3	5	5	4	3	4	4	3	3	4	3	4	2	2
A2VDJ0-3;A2VDJ0;A2VDJ0-5;A2VDJ0-6;A2VDJ0-2	A2VDJ0-3;A2VDJ0;A2VDJ0-5;A2VDJ0-6;A2VDJ0-2	9;9;9;8;7	9;9;9;8;7	9;9;9;8;7	Transmembrane protein 131-like	KIAA0922	sp|A2VDJ0-3|T131L_HUMAN Isoform 3 of Transmembrane protein 131-like OS=Homo sapiens OX=9606 GN=TMEM131L;sp|A2VDJ0|T131L_HUMAN Transmembrane protein 131-like OS=Homo sapiens OX=9606 GN=TMEM131L PE=1 SV=2;sp|A2VDJ0-5|T131L_HUMAN Isoform 4 of Transmembrane pr	5	9	9	9	1	6	4	4	4	2	6	5	5	4	6	5	3	2	4	6	1	6	4	4	4	2	6	5	5	4	6	5	3	2	4	6	1	6	4	4	4	2
A3KMH1;A3KMH1-3;A3KMH1-2	A3KMH1;A3KMH1-3;A3KMH1-2	60;60;37	60;60;37	60;60;37	von Willebrand factor A domain-containing protein 8	VWA8	sp|A3KMH1|VWA8_HUMAN von Willebrand factor A domain-containing protein 8 OS=Homo sapiens OX=9606 GN=VWA8 PE=1 SV=2;sp|A3KMH1-3|VWA8_HUMAN Isoform 3 of von Willebrand factor A domain-containing protein 8 OS=Homo sapiens OX=9606 GN=VWA8;sp|A3KMH1-2|VWA8_HUMA	3	60	60	60	44	44	48	45	39	32	43	43	31	39	38	40	44	31	38	41	44	44	48	45	39	32	43	43	31	39	38	40	44	31	38	41	44	44	48	45	39	32
A4D1E9;A4D1E9-2;A4D1E9-3	A4D1E9;A4D1E9-2	21;14;3	21;14;3	21;14;3	GTP-binding protein 10	GTPBP10	sp|A4D1E9|GTPBA_HUMAN GTP-binding protein 10 OS=Homo sapiens OX=9606 GN=GTPBP10 PE=1 SV=1;sp|A4D1E9-2|GTPBA_HUMAN Isoform 2 of GTP-binding protein 10 OS=Homo sapiens OX=9606 GN=GTPBP10	3	21	21	21	18	18	19	20	19	16	18	19	19	18	19	19	19	15	21	20	18	18	19	20	19	16	18	19	19	18	19	19	19	15	21	20	18	18	19	20	19	16
A4D1P6;A4D1P6-2;A4D1P6-3	A4D1P6;A4D1P6-2;A4D1P6-3	16;15;10	16;15;10	16;15;10	WD repeat-containing protein 91	WDR91	sp|A4D1P6|WDR91_HUMAN WD repeat-containing protein 91 OS=Homo sapiens OX=9606 GN=WDR91 PE=1 SV=2;sp|A4D1P6-2|WDR91_HUMAN Isoform 2 of WD repeat-containing protein 91 OS=Homo sapiens OX=9606 GN=WDR91;sp|A4D1P6-3|WDR91_HUMAN Isoform 3 of WD repeat-containing	3	16	16	16	13	12	14	11	12	8	12	8	11	9	11	12	9	5	6	9	13	12	14	11	12	8	12	8	11	9	11	12	9	5	6	9	13	12	14	11	12	8
A4D1S0-2;A4D1S0	A4D1S0-2;A4D1S0	1;1	1;1	1;1	Killer cell lectin-like receptor subfamily G member 2	KLRG2	sp|A4D1S0-2|KLRG2_HUMAN Isoform 2 of Killer cell lectin-like receptor subfamily G member 2 OS=Homo sapiens OX=9606 GN=KLRG2;sp|A4D1S0|KLRG2_HUMAN Killer cell lectin-like receptor subfamily G member 2 OS=Homo sapiens OX=9606 GN=KLRG2 PE=1 SV=3	2	1	1	1	1	1	0	0	0	0	1	1	0	1	1	0	1	0	1	1	1	1	0	0	0	0	1	1	0	1	1	0	1	0	1	1	1	1	0	0	0	0
A4D1U4	A4D1U4	3	3	3	Protein LCHN	LCHN	sp|A4D1U4|DEN11_HUMAN DENN domain-containing protein 11 OS=Homo sapiens OX=9606 GN=DENND11 PE=1 SV=1	1	3	3	3	1	1	2	3	2	0	1	2	0	3	1	1	2	1	2	2	1	1	2	3	2	0	1	2	0	3	1	1	2	1	2	2	1	1	2	3	2	0
A5D8V6	A5D8V6	1	1	1	Vacuolar protein sorting-associated protein 37C	VPS37C	sp|A5D8V6|VP37C_HUMAN Vacuolar protein sorting-associated protein 37C OS=Homo sapiens OX=9606 GN=VPS37C PE=1 SV=2	1	1	1	1	0	0	1	0	1	0	1	1	1	0	0	0	1	0	0	1	0	0	1	0	1	0	1	1	1	0	0	0	1	0	0	1	0	0	1	0	1	0
A5PLL7-2;A5PLL7	A5PLL7-2;A5PLL7	2;2	1;1	1;1	Transmembrane protein 189	TMEM189	sp|A5PLL7-2|PDES1_HUMAN Isoform 2 of Plasmanylethanolamine desaturase OS=Homo sapiens OX=9606 GN=PEDS1;sp|A5PLL7|PDES1_HUMAN Plasmanylethanolamine desaturase OS=Homo sapiens OX=9606 GN=PEDS1 PE=1 SV=3	2	2	1	1	1	2	1	2	2	1	2	2	2	2	2	2	2	2	2	1	1	1	1	1	1	1	1	1	1	1	1	1	1	1	1	1	1	1	1	1	1	1
A5YKK6;A5YKK6-4	A5YKK6;A5YKK6-4	95;57	95;57	3;3	CCR4-NOT transcription complex subunit 1	CNOT1	sp|A5YKK6|CNOT1_HUMAN CCR4-NOT transcription complex subunit 1 OS=Homo sapiens OX=9606 GN=CNOT1 PE=1 SV=2;sp|A5YKK6-4|CNOT1_HUMAN Isoform 4 of CCR4-NOT transcription complex subunit 1 OS=Homo sapiens OX=9606 GN=CNOT1	2	95	95	3	85	84	80	79	71	38	75	77	73	80	72	72	71	56	62	71	85	84	80	79	71	38	75	77	73	80	72	72	71	56	62	71	2	2	2	2	2	1
A5YKK6-2;A5YKK6-3	A5YKK6-2;A5YKK6-3	94;84	2;2	2;2	CCR4-NOT transcription complex subunit 1	CNOT1	sp|A5YKK6-2|CNOT1_HUMAN Isoform 2 of CCR4-NOT transcription complex subunit 1 OS=Homo sapiens OX=9606 GN=CNOT1;sp|A5YKK6-3|CNOT1_HUMAN Isoform 3 of CCR4-NOT transcription complex subunit 1 OS=Homo sapiens OX=9606 GN=CNOT1	2	94	2	2	85	84	79	79	70	37	74	76	73	77	72	70	70	55	62	70	2	2	1	2	1	0	2	1	2	0	2	0	1	1	2	2	2	2	1	2	1	0
A6NCL7	A6NCL7	2	2	2	Ankyrin repeat domain-containing protein 33B	ANKRD33B	sp|A6NCL7|AN33B_HUMAN Ankyrin repeat domain-containing protein 33B OS=Homo sapiens OX=9606 GN=ANKRD33B PE=3 SV=1	1	2	2	2	0	1	1	0	0	0	1	0	2	2	2	1	1	1	1	1	0	1	1	0	0	0	1	0	2	2	2	1	1	1	1	1	0	1	1	0	0	0
A6NCN2	A6NCN2	22	4	4	Putative keratin-87 protein	KRT87P	sp|A6NCN2|KR87P_HUMAN Putative keratin-87 protein OS=Homo sapiens OX=9606 GN=KRT87P PE=5 SV=4	1	22	4	4	1	4	2	2	2	4	4	4	2	5	3	7	18	16	3	6	0	1	0	1	0	0	0	0	1	0	0	2	1	4	1	1	0	1	0	1	0	0
A6NDG6	A6NDG6	6	6	6	Phosphoglycolate phosphatase	PGP	sp|A6NDG6|PGP_HUMAN Glycerol-3-phosphate phosphatase OS=Homo sapiens OX=9606 GN=PGP PE=1 SV=1	1	6	6	6	2	3	2	1	4	2	4	2	3	2	2	2	2	4	1	3	2	3	2	1	4	2	4	2	3	2	2	2	2	4	1	3	2	3	2	1	4	2
A6NDU8	A6NDU8	4	4	4	UPF0600 protein C5orf51	C5orf51	sp|A6NDU8|CE051_HUMAN UPF0600 protein C5orf51 OS=Homo sapiens OX=9606 GN=C5orf51 PE=1 SV=1	1	4	4	4	1	3	1	2	1	0	1	2	2	2	2	4	1	3	1	2	1	3	1	2	1	0	1	2	2	2	2	4	1	3	1	2	1	3	1	2	1	0
A6NFI3	A6NFI3	10	10	10	Zinc finger protein 316	ZNF316	sp|A6NFI3|ZN316_HUMAN Zinc finger protein 316 OS=Homo sapiens OX=9606 GN=ZNF316 PE=1 SV=1	1	10	10	10	5	4	5	3	9	5	5	6	2	4	2	4	6	3	4	5	5	4	5	3	9	5	5	6	2	4	2	4	6	3	4	5	5	4	5	3	9	5
A6NGC4	A6NGC4	1	1	1	TLC domain-containing protein 2	TLCD2	sp|A6NGC4|TLCD2_HUMAN TLC domain-containing protein 2 OS=Homo sapiens OX=9606 GN=TLCD2 PE=3 SV=3	1	1	1	1	0	1	0	0	0	0	1	0	0	1	0	1	1	0	1	0	0	1	0	0	0	0	1	0	0	1	0	1	1	0	1	0	0	1	0	0	0	0
A6NHL2-2;A6NHL2	A6NHL2-2;A6NHL2	4;4	1;1	1;1	Tubulin alpha chain-like 3	TUBAL3	sp|A6NHL2-2|TBAL3_HUMAN Isoform 2 of Tubulin alpha chain-like 3 OS=Homo sapiens OX=9606 GN=TUBAL3;sp|A6NHL2|TBAL3_HUMAN Tubulin alpha chain-like 3 OS=Homo sapiens OX=9606 GN=TUBAL3 PE=1 SV=2	2	4	1	1	3	3	3	3	3	2	3	3	2	4	4	3	3	2	3	2	0	0	0	0	0	0	0	0	0	1	1	1	0	1	1	1	0	0	0	0	0	0
A6NHR9;A6NHR9-2;A6NHR9-3	A6NHR9;A6NHR9-2	43;42;20	43;42;20	42;41;20	Structural maintenance of chromosomes flexible hinge domain-containing protein 1	SMCHD1	sp|A6NHR9|SMHD1_HUMAN Structural maintenance of chromosomes flexible hinge domain-containing protein 1 OS=Homo sapiens OX=9606 GN=SMCHD1 PE=1 SV=2;sp|A6NHR9-2|SMHD1_HUMAN Isoform 2 of Structural maintenance of chromosomes flexible hinge domain-containing p	3	43	43	42	11	22	20	32	32	13	29	37	20	19	20	20	19	29	19	28	11	22	20	32	32	13	29	37	20	19	20	20	19	29	19	28	11	22	20	32	32	13
A6NIH7;Q13432-2;Q13432	A6NIH7	3;1;1	3;1;1	3;1;1	Protein unc-119 homolog B	UNC119B	sp|A6NIH7|U119B_HUMAN Protein unc-119 homolog B OS=Homo sapiens OX=9606 GN=UNC119B PE=1 SV=1	3	3	3	3	0	1	1	0	1	0	1	2	2	1	1	0	1	2	0	0	0	1	1	0	1	0	1	2	2	1	1	0	1	2	0	0	0	1	1	0	1	0
A6NJ78;A6NJ78-2;A6NJ78-4;P0C7V9;A6NJ78-3	A6NJ78;A6NJ78-2	20;10;7;6;3	20;10;7;6;3	20;10;7;6;3	Probable methyltransferase-like protein 15	METTL15	sp|A6NJ78|MET15_HUMAN 12S rRNA N4-methylcytidine (m4C) methyltransferase OS=Homo sapiens OX=9606 GN=METTL15 PE=1 SV=1;sp|A6NJ78-2|MET15_HUMAN Isoform 2 of 12S rRNA N4-methylcytidine (m4C) methyltransferase OS=Homo sapiens OX=9606 GN=METTL15	5	20	20	20	8	11	10	14	6	2	6	6	16	17	18	16	12	15	14	13	8	11	10	14	6	2	6	6	16	17	18	16	12	15	14	13	8	11	10	14	6	2
A6NK58	A6NK58	2	2	2	Putative lipoyltransferase 2, mitochondrial	LIPT2	sp|A6NK58|LIPT2_HUMAN Putative lipoyltransferase 2, mitochondrial OS=Homo sapiens OX=9606 GN=LIPT2 PE=1 SV=1	1	2	2	2	0	1	1	2	1	1	2	0	1	1	0	1	1	1	0	0	0	1	1	2	1	1	2	0	1	1	0	1	1	1	0	0	0	1	1	2	1	1
A6NKD9	A6NKD9	1	1	1	Coiled-coil domain-containing protein 85C	CCDC85C	sp|A6NKD9|CC85C_HUMAN Coiled-coil domain-containing protein 85C OS=Homo sapiens OX=9606 GN=CCDC85C PE=1 SV=1	1	1	1	1	1	1	1	1	1	0	0	1	1	1	0	1	0	1	0	0	1	1	1	1	1	0	0	1	1	1	0	1	0	1	0	0	1	1	1	1	1	0
A6NKT7	A6NKT7	39	3	0	RanBP2-like and GRIP domain-containing protein 3	RGPD3	sp|A6NKT7|RGPD3_HUMAN RanBP2-like and GRIP domain-containing protein 3 OS=Homo sapiens OX=9606 GN=RGPD3 PE=3 SV=2	1	39	3	0	29	29	27	30	31	24	30	33	31	30	25	26	25	24	24	25	2	2	3	3	3	2	3	3	3	2	2	2	2	3	2	3	0	0	0	0	0	0
A6NNL5	A6NNL5	2	2	2	Uncharacterized protein C15orf61	C15orf61	sp|A6NNL5|CO061_HUMAN Uncharacterized protein C15orf61 OS=Homo sapiens OX=9606 GN=C15orf61 PE=2 SV=2	1	2	2	2	2	1	0	1	2	1	1	0	1	1	1	1	2	1	1	0	2	1	0	1	2	1	1	0	1	1	1	1	2	1	1	0	2	1	0	1	2	1
A7E2V4-5;A7E2V4;A7E2V4-3;A7E2V4-4;A7E2V4-2	A7E2V4-5;A7E2V4;A7E2V4-3;A7E2V4-4;A7E2V4-2	14;14;14;14;13	14;14;14;14;13	14;14;14;14;13	Zinc finger SWIM domain-containing protein 8	ZSWIM8	sp|A7E2V4-5|ZSWM8_HUMAN Isoform 5 of Zinc finger SWIM domain-containing protein 8 OS=Homo sapiens OX=9606 GN=ZSWIM8;sp|A7E2V4|ZSWM8_HUMAN Zinc finger SWIM domain-containing protein 8 OS=Homo sapiens OX=9606 GN=ZSWIM8 PE=1 SV=1;sp|A7E2V4-3|ZSWM8_HUMAN Isofo	5	14	14	14	4	8	8	5	6	2	10	6	8	6	10	7	5	2	4	8	4	8	8	5	6	2	10	6	8	6	10	7	5	2	4	8	4	8	8	5	6	2
Q96FC9-4;Q96FC9-3;Q96FC9-2;A8MPP1;Q96FC9;Q92771;Q96FC9-5	Q96FC9-4;Q96FC9-3;Q96FC9-2;A8MPP1;Q96FC9;Q92771	5;5;5;5;5;4;1	5;5;5;5;5;4;1	5;5;5;5;5;4;1	Probable ATP-dependent RNA helicase DDX11;Putative ATP-dependent RNA helicase DDX11-like protein 8;Putative ATP-dependent RNA helicase DDX12	DDX11;DDX11L8;DDX12P	sp|Q96FC9-4|DDX11_HUMAN Isoform 4 of ATP-dependent DNA helicase DDX11 OS=Homo sapiens OX=9606 GN=DDX11;sp|Q96FC9-3|DDX11_HUMAN Isoform 3 of ATP-dependent DNA helicase DDX11 OS=Homo sapiens OX=9606 GN=DDX11;sp|Q96FC9-2|DDX11_HUMAN Isoform 2 of ATP-dependent	7	5	5	5	1	1	0	4	0	0	1	2	4	2	2	1	1	2	3	4	1	1	0	4	0	0	1	2	4	2	2	1	1	2	3	4	1	1	0	4	0	0
A8MUX0	A8MUX0	8	8	8	Keratin-associated protein 16-1	KRTAP16-1	sp|A8MUX0|KR161_HUMAN Keratin-associated protein 16-1 OS=Homo sapiens OX=9606 GN=KRTAP16-1 PE=3 SV=1	1	8	8	8	1	0	0	0	0	0	1	2	1	1	0	0	8	2	1	1	1	0	0	0	0	0	1	2	1	1	0	0	8	2	1	1	1	0	0	0	0	0
P62308;A8MWD9	P62308;A8MWD9	2;2	2;2	2;2	Small nuclear ribonucleoprotein G;Putative small nuclear ribonucleoprotein G-like protein 15	SNRPG;SNRPGP15	sp|P62308|RUXG_HUMAN Small nuclear ribonucleoprotein G OS=Homo sapiens OX=9606 GN=SNRPG PE=1 SV=1;sp|A8MWD9|RUXGL_HUMAN Putative small nuclear ribonucleoprotein G-like protein 15 OS=Homo sapiens OX=9606 GN=SNRPGP15 PE=5 SV=2	2	2	2	2	2	2	2	2	2	1	1	1	1	2	2	2	2	0	2	2	2	2	2	2	2	1	1	1	1	2	2	2	2	0	2	2	2	2	2	2	2	1
Q9NUH8-2;Q9NUH8;A8MWL7	Q9NUH8-2;Q9NUH8;A8MWL7	1;1;1	1;1;1	1;1;1	Transmembrane protein 14B;Transmembrane protein 14D	TMEM14B;TMEM14D	sp|Q9NUH8-2|TM14B_HUMAN Isoform 2 of Transmembrane protein 14B OS=Homo sapiens OX=9606 GN=TMEM14B;sp|Q9NUH8|TM14B_HUMAN Transmembrane protein 14B OS=Homo sapiens OX=9606 GN=TMEM14B PE=1 SV=1;sp|A8MWL7|TM14D_HUMAN Transmembrane protein 14DP OS=Homo sapiens	3	1	1	1	0	0	0	0	0	0	0	1	0	1	1	0	1	1	1	1	0	0	0	0	0	0	0	1	0	1	1	0	1	1	1	1	0	0	0	0	0	0
A8MWY0;A8MWY0-3;A8MWY0-2	A8MWY0;A8MWY0-3;A8MWY0-2	14;12;11	14;12;11	14;12;11	UPF0577 protein KIAA1324-like	KIAA1324L	sp|A8MWY0|ELAP2_HUMAN Endosome/lysosome-associated apoptosis and autophagy regulator family member 2 OS=Homo sapiens OX=9606 GN=ELAPOR2 PE=1 SV=2;sp|A8MWY0-3|ELAP2_HUMAN Isoform 3 of Endosome/lysosome-associated apoptosis and autophagy regulator family mem	3	14	14	14	5	7	8	8	6	6	4	7	9	9	12	10	7	3	8	6	5	7	8	8	6	6	4	7	9	9	12	10	7	3	8	6	5	7	8	8	6	6
A8MXV4	A8MXV4	10	10	10	Nucleoside diphosphate-linked moiety X motif 19, mitochondrial	NUDT19	sp|A8MXV4|NUD19_HUMAN Acyl-coenzyme A diphosphatase NUDT19 OS=Homo sapiens OX=9606 GN=NUDT19 PE=1 SV=1	1	10	10	10	4	7	6	5	5	2	5	6	4	4	7	6	5	8	5	9	4	7	6	5	5	2	5	6	4	4	7	6	5	8	5	9	4	7	6	5	5	2
B2RTY4-5;B2RTY4;B2RTY4-4;B2RTY4-2;B2RTY4-3	B2RTY4-5;B2RTY4;B2RTY4-4;B2RTY4-2	3;3;3;2;1	3;3;3;2;1	3;3;3;2;1	Unconventional myosin-IXa	MYO9A	sp|B2RTY4-5|MYO9A_HUMAN Isoform 5 of Unconventional myosin-IXa OS=Homo sapiens OX=9606 GN=MYO9A;sp|B2RTY4|MYO9A_HUMAN Unconventional myosin-IXa OS=Homo sapiens OX=9606 GN=MYO9A PE=1 SV=2;sp|B2RTY4-4|MYO9A_HUMAN Isoform 4 of Unconventional myosin-IXa OS=Hom	5	3	3	3	1	1	1	0	0	0	2	0	3	1	0	1	1	0	0	0	1	1	1	0	0	0	2	0	3	1	0	1	1	0	0	0	1	1	1	0	0	0
B2RUZ4	B2RUZ4	1	1	1	Small integral membrane protein 1	SMIM1	sp|B2RUZ4|SMIM1_HUMAN Small integral membrane protein 1 OS=Homo sapiens OX=9606 GN=SMIM1 PE=1 SV=1	1	1	1	1	1	1	1	0	1	0	1	1	0	0	1	1	0	0	0	0	1	1	1	0	1	0	1	1	0	0	1	1	0	0	0	0	1	1	1	0	1	0
B7ZAQ6-2;B7ZAQ6-3;P0CG08;B7ZAQ6	B7ZAQ6-2;B7ZAQ6-3;P0CG08;B7ZAQ6	7;7;7;7	7;7;7;7	7;7;7;7	Golgi pH regulator A;Golgi pH regulator B	GPR89A;GPR89B	sp|B7ZAQ6-2|GPHRA_HUMAN Isoform 2 of Golgi pH regulator A OS=Homo sapiens OX=9606 GN=GPR89A;sp|B7ZAQ6-3|GPHRA_HUMAN Isoform 3 of Golgi pH regulator A OS=Homo sapiens OX=9606 GN=GPR89A;sp|P0CG08|GPHRB_HUMAN Golgi pH regulator B OS=Homo sapiens OX=9606 GN=GP	4	7	7	7	5	5	3	5	4	2	4	4	4	6	6	5	5	5	5	5	5	5	3	5	4	2	4	4	4	6	6	5	5	5	5	5	5	5	3	5	4	2
CON__A2A5Y0	CON__A2A5Y0	14	2	1				1	14	2	1	2	1	1	1	1	1	0	2	1	3	3	6	11	11	1	1	1	0	0	0	0	0	0	0	0	0	0	0	1	2	1	0	1	0	0	0	0	0
CON__P01030;CON__ENSEMBL:ENSBTAP00000007350;P0C0L4-2;P0C0L5;P0C0L4	CON__P01030;CON__ENSEMBL:ENSBTAP00000007350	10;10;1;1;1	10;10;1;1;1	10;10;1;1;1			;	5	10	10	10	2	4	4	4	6	4	7	6	3	2	1	2	1	5	1	4	2	4	4	4	6	4	7	6	3	2	1	2	1	5	1	4	2	4	4	4	6	4
CON__ENSEMBL:ENSBTAP00000014147	CON__ENSEMBL:ENSBTAP00000014147	2	2	2				1	2	2	2	0	0	0	0	1	0	1	2	0	0	0	0	0	0	0	0	0	0	0	0	1	0	1	2	0	0	0	0	0	0	0	0	0	0	0	0	1	0
CON__ENSEMBL:ENSBTAP00000016046	CON__ENSEMBL:ENSBTAP00000016046	4	4	3				1	4	4	3	1	2	3	1	4	2	3	1	1	1	1	1	0	0	0	1	1	2	3	1	4	2	3	1	1	1	1	1	0	0	0	1	0	2	2	0	3	2
CON__Q3MHN5;CON__ENSEMBL:ENSBTAP00000018229	CON__Q3MHN5;CON__ENSEMBL:ENSBTAP00000018229	2;2	2;2	2;2			;	2	2	2	2	1	0	0	2	2	1	2	2	0	0	0	1	0	1	0	0	1	0	0	2	2	1	2	2	0	0	0	1	0	1	0	0	1	0	0	2	2	1
CON__ENSEMBL:ENSBTAP00000018574	CON__ENSEMBL:ENSBTAP00000018574	7	7	7				1	7	7	7	3	3	2	4	6	3	3	4	1	0	0	0	0	0	1	1	3	3	2	4	6	3	3	4	1	0	0	0	0	0	1	1	3	3	2	4	6	3
CON__ENSEMBL:ENSBTAP00000024146;P20742;P20742-2	CON__ENSEMBL:ENSBTAP00000024146	55;3;2	55;3;2	51;1;0				3	55	55	51	36	45	38	47	43	31	37	40	21	20	17	24	31	33	33	41	36	45	38	47	43	31	37	40	21	20	17	24	31	33	33	41	34	41	37	44	39	28
CON__ENSEMBL:ENSBTAP00000024466;CON__ENSEMBL:ENSBTAP00000024462	CON__ENSEMBL:ENSBTAP00000024466;CON__ENSEMBL:ENSBTAP00000024462	8;7	8;7	8;7			;	2	8	8	8	0	1	0	1	0	0	2	8	0	0	0	0	0	0	0	0	0	1	0	1	0	0	2	8	0	0	0	0	0	0	0	0	0	1	0	1	0	0
CON__ENSEMBL:ENSBTAP00000032840	CON__ENSEMBL:ENSBTAP00000032840	26	26	23				1	26	26	23	15	16	15	17	16	10	14	13	12	12	11	16	15	9	14	20	15	16	15	17	16	10	14	13	12	12	11	16	15	9	14	20	13	14	12	17	14	9
CON__ENSEMBL:ENSBTAP00000034412	CON__ENSEMBL:ENSBTAP00000034412	3	3	3				1	3	3	3	3	2	2	3	3	2	3	3	2	3	1	2	2	0	2	1	3	2	2	3	3	2	3	3	2	3	1	2	2	0	2	1	3	2	2	3	3	2
CON__ENSEMBL:ENSBTAP00000037665	CON__ENSEMBL:ENSBTAP00000037665	5	5	5				1	5	5	5	0	4	3	5	2	1	1	5	1	2	0	1	1	3	2	2	0	4	3	5	2	1	1	5	1	2	0	1	1	3	2	2	0	4	3	5	2	1
CON__H-INV:HIT000292931	CON__H-INV:HIT000292931	18	1	1				1	18	1	1	14	15	15	12	14	7	12	15	11	12	7	10	12	8	10	10	1	1	1	1	1	0	0	0	0	0	0	1	1	1	1	0	1	1	1	1	1	0
CON__O43790;O43790	CON__O43790;O43790	37;37	37;37	3;3	Keratin, type II cuticular Hb6	KRT86	;sp|O43790|KRT86_HUMAN Keratin, type II cuticular Hb6 OS=Homo sapiens OX=9606 GN=KRT86 PE=1 SV=1	2	37	37	3	0	3	3	1	2	4	4	5	0	5	3	12	36	19	4	6	0	3	3	1	2	4	4	5	0	5	3	12	36	19	4	6	0	0	0	0	0	0
O76009;CON__O76009;CON__Q6NTB9	O76009;CON__O76009;CON__Q6NTB9	24;24;22	8;8;8	5;5;5	Keratin, type I cuticular Ha3-I	KRT33A	sp|O76009|KT33A_HUMAN Keratin, type I cuticular Ha3-I OS=Homo sapiens OX=9606 GN=KRT33A PE=2 SV=2;;	3	24	8	5	3	0	1	6	1	1	3	2	3	2	2	6	23	11	1	3	1	0	1	2	1	0	1	1	2	0	0	1	8	1	0	1	0	0	0	0	0	0
CON__O76013;O76013-2;O76013	CON__O76013;O76013-2;O76013	9;9;9	2;2;2	2;2;2	Keratin, type I cuticular Ha6	KRT36	;sp|O76013-2|KRT36_HUMAN Isoform 2 of Keratin, type I cuticular Ha6 OS=Homo sapiens OX=9606 GN=KRT36;sp|O76013|KRT36_HUMAN Keratin, type I cuticular Ha6 OS=Homo sapiens OX=9606 GN=KRT36 PE=1 SV=1	3	9	2	2	1	1	2	0	1	0	1	1	0	1	0	3	6	8	1	1	1	0	0	0	0	0	1	0	0	0	0	1	0	2	0	1	1	0	0	0	0	0
CON__O76015;O76015;CON__O76014;O76014	CON__O76015;O76015;CON__O76014;O76014	10;10;5;5	8;8;4;4	8;8;4;4	Keratin, type I cuticular Ha8;Keratin, type I cuticular Ha7	KRT38;KRT37	;sp|O76015|KRT38_HUMAN Keratin, type I cuticular Ha8 OS=Homo sapiens OX=9606 GN=KRT38 PE=1 SV=3;;sp|O76014|KRT37_HUMAN Keratin, type I cuticular Ha7 OS=Homo sapiens OX=9606 GN=KRT37 PE=1 SV=3	4	10	8	8	0	0	1	0	1	1	1	1	0	1	1	1	10	2	1	1	0	0	1	0	1	1	1	1	0	1	1	1	8	0	0	1	0	0	1	0	1	1
CON__P00711	CON__P00711	9	9	9				1	9	9	9	2	0	4	3	2	0	3	9	7	1	0	0	0	1	0	1	2	0	4	3	2	0	3	9	7	1	0	0	0	1	0	1	2	0	4	3	2	0
CON__P00735;P00734	CON__P00735	10;3	10;3	10;3				2	10	10	10	3	7	6	8	8	4	5	6	5	3	2	3	4	0	2	5	3	7	6	8	8	4	5	6	5	3	2	3	4	0	2	5	3	7	6	8	8	4
CON__P00761	CON__P00761	11	11	11				1	11	11	11	10	10	9	10	10	9	11	10	10	10	10	10	10	11	10	10	10	10	9	10	10	9	11	10	10	10	10	10	10	11	10	10	10	10	9	10	10	9
CON__P00978	CON__P00978	7	7	7				1	7	7	7	2	4	3	6	6	4	4	5	3	2	1	1	2	1	2	3	2	4	3	6	6	4	4	5	3	2	1	1	2	1	2	3	2	4	3	6	6	4
CON__P01966;P69905	CON__P01966	8;3	8;3	8;3				2	8	8	8	6	7	7	5	6	5	5	7	4	7	5	5	6	4	5	5	6	7	7	5	6	5	5	7	4	7	5	5	6	4	5	5	6	7	7	5	6	5
P02533;CON__P02533;CON__Q61782	P02533;CON__P02533	27;27;4	25;25;4	6;6;2	Keratin, type I cytoskeletal 14	KRT14	sp|P02533|K1C14_HUMAN Keratin, type I cytoskeletal 14 OS=Homo sapiens OX=9606 GN=KRT14 PE=1 SV=4;	3	27	25	6	19	21	13	12	16	10	12	17	14	16	17	11	16	18	14	21	17	19	11	10	14	8	10	15	12	14	15	9	14	16	12	19	3	4	2	2	4	1
CON__P02538;P02538	CON__P02538;P02538	26;26	2;2	0;0	Keratin, type II cytoskeletal 6A	KRT6A	;sp|P02538|K2C6A_HUMAN Keratin, type II cytoskeletal 6A OS=Homo sapiens OX=9606 GN=KRT6A PE=1 SV=3	2	26	2	0	20	18	20	14	14	7	12	17	15	18	12	15	18	20	16	20	2	2	2	1	1	0	1	1	1	1	0	0	1	1	0	2	0	0	0	0	0	0
CON__P02584	CON__P02584	3	1	1				1	3	1	1	2	3	2	2	2	2	2	3	2	1	1	1	2	2	1	1	0	1	1	1	1	1	0	1	1	0	0	0	0	1	0	0	0	1	1	1	1	1
CON__P02662	CON__P02662	12	12	12				1	12	12	12	4	5	4	9	5	3	5	12	10	4	5	7	6	6	4	7	4	5	4	9	5	3	5	12	10	4	5	7	6	6	4	7	4	5	4	9	5	3
CON__P02663	CON__P02663	20	20	20				1	20	20	20	6	6	3	10	6	7	7	20	6	1	3	6	3	2	5	1	6	6	3	10	6	7	7	20	6	1	3	6	3	2	5	1	6	6	3	10	6	7
CON__P02666	CON__P02666	4	4	4				1	4	4	4	1	2	2	1	2	1	1	4	3	1	1	0	0	1	1	1	1	2	2	1	2	1	1	4	3	1	1	0	0	1	1	1	1	2	2	1	2	1
CON__P02668	CON__P02668	10	10	10				1	10	10	10	6	5	4	5	3	1	5	10	5	2	3	4	2	1	3	4	6	5	4	5	3	1	5	10	5	2	3	4	2	1	3	4	6	5	4	5	3	1
CON__P02676	CON__P02676	3	3	3				1	3	3	3	1	1	0	0	3	1	1	2	0	0	0	0	1	0	0	0	1	1	0	0	3	1	1	2	0	0	0	0	1	0	0	0	1	1	0	0	3	1
CON__P02754	CON__P02754	15	15	15				1	15	15	15	5	5	4	7	6	2	6	15	6	6	4	3	2	7	4	4	5	5	4	7	6	2	6	15	6	6	4	3	2	7	4	4	5	5	4	7	6	2
CON__P02768-1;P02768;P02768-3;P02768-2	CON__P02768-1;P02768;P02768-3	15;15;9;7	12;12;6;4	12;12;6;4	Serum albumin	ALB	;sp|P02768|ALBU_HUMAN Albumin OS=Homo sapiens OX=9606 GN=ALB PE=1 SV=2;sp|P02768-3|ALBU_HUMAN Isoform 3 of Albumin OS=Homo sapiens OX=9606 GN=ALB	4	15	12	12	10	10	8	5	14	11	6	10	8	7	5	9	5	9	6	6	7	7	5	2	11	8	3	7	5	5	3	6	3	6	3	3	7	7	5	2	11	8
CON__P02769	CON__P02769	44	44	41				1	44	44	41	40	40	39	40	44	36	40	41	28	27	28	23	23	25	26	28	40	40	39	40	44	36	40	41	28	27	28	23	23	25	26	28	37	37	36	37	41	33
CON__P02777	CON__P02777	3	3	3				1	3	3	3	1	1	2	0	3	3	1	2	1	1	2	1	0	1	1	2	1	1	2	0	3	3	1	2	1	1	2	1	0	1	1	2	1	1	2	0	3	3
CON__P05784	CON__P05784	7	1	1				1	7	1	1	4	5	5	7	3	4	5	6	4	3	6	5	4	6	5	7	1	0	1	1	0	1	1	1	0	0	1	1	1	1	1	1	1	0	1	1	0	1
CON__P05787;P05787;P05787-2;CON__Q9H552;CON__H-INV:HIT000016045;CON__REFSEQ:XP_092267;CON__Q9DCV7	CON__P05787;P05787;P05787-2	34;34;34;9;5;2;2	30;30;30;7;2;2;1	13;13;13;2;2;1;0	Keratin, type II cytoskeletal 8	KRT8	;sp|P05787|K2C8_HUMAN Keratin, type II cytoskeletal 8 OS=Homo sapiens OX=9606 GN=KRT8 PE=1 SV=7;sp|P05787-2|K2C8_HUMAN Isoform 2 of Keratin, type II cytoskeletal 8 OS=Homo sapiens OX=9606 GN=KRT8	7	34	30	13	28	29	28	26	25	14	25	25	24	23	17	23	23	19	18	23	25	26	24	23	22	12	23	21	20	20	14	20	20	15	16	20	11	11	10	11	8	4
CON__P06868;P00747	CON__P06868	21;2	21;2	21;2				2	21	21	21	12	18	20	14	18	15	16	18	7	13	8	9	10	5	7	11	12	18	20	14	18	15	16	18	7	13	8	9	10	5	7	11	12	18	20	14	18	15
CON__P07477;Q8NHM4;P07478;P07477	CON__P07477;Q8NHM4;P07478;P07477	1;1;1;1	1;1;1;1	1;1;1;1	Putative trypsin-6;Trypsin-2;Trypsin-1;Alpha-trypsin chain 1;Alpha-trypsin chain 2	PRSS3P2;PRSS2;PRSS1	;sp|Q8NHM4|TRY6_HUMAN Putative trypsin-6 OS=Homo sapiens OX=9606 GN=PRSS3P2 PE=5 SV=2;sp|P07478|TRY2_HUMAN Trypsin-2 OS=Homo sapiens OX=9606 GN=PRSS2 PE=1 SV=1;sp|P07477|TRY1_HUMAN Trypsin-1 OS=Homo sapiens OX=9606 GN=PRSS1 PE=1 SV=1	4	1	1	1	1	1	1	1	1	1	1	1	1	1	1	1	1	1	1	1	1	1	1	1	1	1	1	1	1	1	1	1	1	1	1	1	1	1	1	1	1	1
CON__P08727;P08727;CON__P19001	CON__P08727;P08727	19;18;6	12;11;0	12;11;0	Keratin, type I cytoskeletal 19	KRT19	;sp|P08727|K1C19_HUMAN Keratin, type I cytoskeletal 19 OS=Homo sapiens OX=9606 GN=KRT19 PE=1 SV=4	3	19	12	12	14	14	12	11	8	6	11	13	9	11	11	11	8	9	8	10	9	10	8	7	7	3	8	7	7	7	5	6	6	6	6	7	9	10	8	7	7	3
CON__P08779;P08779;CON__Q9Z2K1;CON__Q3ZAW8	CON__P08779;P08779	27;27;9;9	17;17;5;5	17;17;5;5	Keratin, type I cytoskeletal 16	KRT16	;sp|P08779|K1C16_HUMAN Keratin, type I cytoskeletal 16 OS=Homo sapiens OX=9606 GN=KRT16 PE=1 SV=4	4	27	17	17	18	13	15	11	8	9	6	20	12	11	7	6	8	21	13	19	10	4	10	3	4	3	1	12	6	6	1	2	2	14	7	13	10	4	10	3	4	3
CON__P12763;P02765	CON__P12763	11;2	11;2	11;2				2	11	11	11	10	10	11	9	11	10	9	10	8	9	7	6	8	7	8	7	10	10	11	9	11	10	9	10	8	9	7	6	8	7	8	7	10	10	11	9	11	10
CON__P13645;P13645;CON__P02535-1;CON__Q7Z3Y7;Q7Z3Y7;CON__Q7Z3Z0;CON__Q7Z3Y8;CON__Q148H6;Q7Z3Z0;Q7Z3Y8;CON__Q7Z3Y9;CON__Q2M2I5;Q7Z3Y9;Q2M2I5	CON__P13645;P13645	35;35;7;3;3;2;2;2;2;2;1;1;1;1	35;35;7;3;3;2;2;2;2;2;1;1;1;1	31;31;4;2;2;1;1;1;1;1;0;0;0;0	Keratin, type I cytoskeletal 10	KRT10	;sp|P13645|K1C10_HUMAN Keratin, type I cytoskeletal 10 OS=Homo sapiens OX=9606 GN=KRT10 PE=1 SV=6	14	35	35	31	29	33	23	24	28	24	23	25	30	26	28	20	29	32	27	25	29	33	23	24	28	24	23	25	30	26	28	20	29	32	27	25	25	29	20	20	24	20
CON__P13646-1;P13646;CON__ENSEMBL:ENSP00000377550;P13646-3;P13646-2;CON__Q8N1A0;CON__P35900;Q8N1A0-2;Q8N1A0;P35900	CON__P13646-1;P13646;CON__ENSEMBL:ENSP00000377550;P13646-3;P13646-2	19;18;16;16;13;1;1;1;1;1	15;14;12;12;10;0;0;0;0;0	9;8;6;6;5;0;0;0;0;0	Keratin, type I cytoskeletal 13	KRT13	;sp|P13646|K1C13_HUMAN Keratin, type I cytoskeletal 13 OS=Homo sapiens OX=9606 GN=KRT13 PE=1 SV=4;;sp|P13646-3|K1C13_HUMAN Isoform 3 of Keratin, type I cytoskeletal 13 OS=Homo sapiens OX=9606 GN=KRT13;sp|P13646-2|K1C13_HUMAN Isoform 2 of Keratin, type I cy	10	19	15	9	19	6	4	5	4	3	4	6	5	4	4	3	3	3	1	2	15	2	3	1	1	0	1	2	2	2	2	2	0	0	0	1	9	2	2	0	1	0
CON__P13647;P13647	CON__P13647;P13647	26;26	15;15	5;5	Keratin, type II cytoskeletal 5	KRT5	;sp|P13647|K2C5_HUMAN Keratin, type II cytoskeletal 5 OS=Homo sapiens OX=9606 GN=KRT5 PE=1 SV=3	2	26	15	5	19	22	20	15	17	10	11	21	18	21	19	14	17	21	17	17	12	14	12	7	9	5	6	12	9	11	9	7	9	11	10	8	5	5	5	4	4	3
CON__P15497	CON__P15497	5	5	5				1	5	5	5	3	0	2	1	2	4	3	5	1	2	2	2	3	2	2	1	3	0	2	1	2	4	3	5	1	2	2	2	3	2	2	1	3	0	2	1	2	4
CON__P17690;P02749	CON__P17690	6;1	6;1	6;1				2	6	6	6	3	3	4	2	4	3	4	2	2	1	1	2	3	1	2	2	3	3	4	2	4	3	4	2	2	1	1	2	3	1	2	2	3	3	4	2	4	3
CON__P17697	CON__P17697	4	4	4				1	4	4	4	2	2	1	2	1	4	2	1	1	1	2	1	1	1	2	0	2	2	1	2	1	4	2	1	1	1	2	1	1	1	2	0	2	2	1	2	1	4
CON__P19013;P19013	CON__P19013;P19013	20;20	18;18	13;13	Keratin, type II cytoskeletal 4	KRT4	;sp|P19013|K2C4_HUMAN Keratin, type II cytoskeletal 4 OS=Homo sapiens OX=9606 GN=KRT4 PE=1 SV=5	2	20	18	13	19	4	4	2	3	5	2	3	5	4	3	2	5	6	3	3	18	2	2	0	1	3	1	1	3	2	2	1	4	4	2	1	13	0	1	0	0	1
CON__P20930;P20930	CON__P20930;P20930	6;6	6;6	6;6	Filaggrin	FLG	;sp|P20930|FILA_HUMAN Filaggrin OS=Homo sapiens OX=9606 GN=FLG PE=1 SV=3	2	6	6	6	0	3	0	0	0	0	0	0	5	2	0	0	1	1	0	1	0	3	0	0	0	0	0	0	5	2	0	0	1	1	0	1	0	3	0	0	0	0
CON__P28800	CON__P28800	1	1	1				1	1	1	1	0	1	1	1	1	1	1	1	0	1	0	0	1	1	1	0	0	1	1	1	1	1	1	1	0	1	0	0	1	1	1	0	0	1	1	1	1	1
CON__P31096;P10451-3;P10451-4;P10451-5;P10451	CON__P31096;P10451-3;P10451-4;P10451-5;P10451	2;1;1;1;1	2;1;1;1;1	2;1;1;1;1	Osteopontin	SPP1	;sp|P10451-3|OSTP_HUMAN Isoform 3 of Osteopontin OS=Homo sapiens OX=9606 GN=SPP1;sp|P10451-4|OSTP_HUMAN Isoform 4 of Osteopontin OS=Homo sapiens OX=9606 GN=SPP1;sp|P10451-5|OSTP_HUMAN Isoform 2 of Osteopontin OS=Homo sapiens OX=9606 GN=SPP1;sp|P10451|OSTP_	5	2	2	2	0	1	2	0	1	0	1	2	0	0	0	0	0	0	1	0	0	1	2	0	1	0	1	2	0	0	0	0	0	0	1	0	0	1	2	0	1	0
CON__P34955	CON__P34955	12	12	12				1	12	12	12	9	10	11	12	10	9	11	11	3	7	7	5	8	4	4	7	9	10	11	12	10	9	11	11	3	7	7	5	8	4	4	7	9	10	11	12	10	9
CON__P35527;P35527	CON__P35527;P35527	33;33	33;33	33;33	Keratin, type I cytoskeletal 9	KRT9	;sp|P35527|K1C9_HUMAN Keratin, type I cytoskeletal 9 OS=Homo sapiens OX=9606 GN=KRT9 PE=1 SV=3	2	33	33	33	30	25	31	28	31	19	25	29	23	28	27	20	27	30	22	27	30	25	31	28	31	19	25	29	23	28	27	20	27	30	22	27	30	25	31	28	31	19
CON__P35908;Q01546;CON__Q01546;CON__P07744;CON__REFSEQ:XP_932229	CON__P35908	52;10;9;4;1	52;10;9;4;1	1;0;0;0;0				5	52	52	1	41	50	41	35	41	30	29	36	42	35	41	27	40	45	38	40	41	50	41	35	41	30	29	36	42	35	41	27	40	45	38	40	1	1	1	1	1	0
CON__P35908v2;P35908	CON__P35908v2;P35908	52;52	1;1	1;1	Keratin, type II cytoskeletal 2 epidermal	KRT2	;sp|P35908|K22E_HUMAN Keratin, type II cytoskeletal 2 epidermal OS=Homo sapiens OX=9606 GN=KRT2 PE=1 SV=2	2	52	1	1	41	50	41	35	41	31	29	37	43	35	41	28	40	45	39	40	1	1	1	1	1	1	1	1	1	1	1	1	1	1	1	1	1	1	1	1	1	1
CON__P41361	CON__P41361	2	2	2				1	2	2	2	0	1	1	2	0	2	0	2	2	1	0	1	0	2	1	1	0	1	1	2	0	2	0	2	2	1	0	1	0	2	1	1	0	1	1	2	0	2
CON__P48668;P48668	CON__P48668;P48668	25;25	1;1	1;1	Keratin, type II cytoskeletal 6C	KRT6C	;sp|P48668|K2C6C_HUMAN Keratin, type II cytoskeletal 6C OS=Homo sapiens OX=9606 GN=KRT6C PE=1 SV=3	2	25	1	1	19	18	21	15	14	7	13	17	15	18	12	15	18	20	16	20	1	0	1	1	0	0	1	0	0	0	0	0	0	0	0	0	1	0	1	1	0	0
CON__P50448	CON__P50448	2	2	2				1	2	2	2	1	1	1	2	1	0	0	2	0	1	1	0	0	0	0	1	1	1	1	2	1	0	0	2	0	1	1	0	0	0	0	1	1	1	1	2	1	0
CON__P67983;Q8N339;P80297;P13640-2;P04732;P02795;P13640	CON__P67983;Q8N339;P80297;P13640-2;P04732;P02795;P13640	2;2;2;2;2;2;2	2;2;2;2;2;2;2	2;2;2;2;2;2;2	Metallothionein-1M;Metallothionein-1X;Metallothionein-1G;Metallothionein-1E;Metallothionein-2	MT1M;MT1X;MT1G;MT1E;MT2A	;sp|Q8N339|MT1M_HUMAN Metallothionein-1M OS=Homo sapiens OX=9606 GN=MT1M PE=1 SV=2;sp|P80297|MT1X_HUMAN Metallothionein-1X OS=Homo sapiens OX=9606 GN=MT1X PE=1 SV=1;sp|P13640-2|MT1G_HUMAN Isoform 2 of Metallothionein-1G OS=Homo sapiens OX=9606 GN=MT1G;sp|P	7	2	2	2	1	1	1	2	1	1	1	1	0	1	1	1	1	2	1	1	1	1	1	2	1	1	1	1	0	1	1	1	1	2	1	1	1	1	1	2	1	1
CON__P78386;P78386;CON__Q9NSB2;CON__Q6ISB0;Q9NSB2	CON__P78386;P78386	37;37;3;3;3	21;21;0;0;0	17;17;0;0;0	Keratin, type II cuticular Hb5	KRT85	;sp|P78386|KRT85_HUMAN Keratin, type II cuticular Hb5 OS=Homo sapiens OX=9606 GN=KRT85 PE=1 SV=1	5	37	21	17	1	4	4	2	1	6	6	8	1	8	7	15	35	21	6	7	1	2	2	2	1	4	3	6	1	6	5	9	20	10	3	3	0	1	1	0	0	3
CON__P81644	CON__P81644	3	3	3				1	3	3	3	1	2	1	2	1	1	2	1	0	1	2	1	1	2	0	1	1	2	1	2	1	1	2	1	0	1	2	1	1	2	0	1	1	2	1	2	1	1
CON__Q03247	CON__Q03247	2	2	2				1	2	2	2	1	2	1	1	1	1	2	2	2	2	1	2	2	2	2	2	1	2	1	1	1	1	2	2	2	2	1	2	2	2	2	2	1	2	1	1	1	1
Q04695;CON__Q04695;CON__Q99PS0	Q04695;CON__Q04695	17;17;1	7;7;1	2;2;0	Keratin, type I cytoskeletal 17	KRT17	sp|Q04695|K1C17_HUMAN Keratin, type I cytoskeletal 17 OS=Homo sapiens OX=9606 GN=KRT17 PE=1 SV=2;	3	17	7	2	11	12	9	8	10	7	10	12	8	10	11	9	8	11	7	11	3	4	3	4	4	4	4	5	2	3	4	4	2	5	2	4	0	0	1	1	0	1
CON__Q05443	CON__Q05443	2	2	2				1	2	2	2	1	0	0	1	1	1	0	0	0	1	0	1	0	0	0	0	1	0	0	1	1	1	0	0	0	1	0	1	0	0	0	0	1	0	0	1	1	1
CON__Q05B55	CON__Q05B55	2	2	2				1	2	2	2	0	0	1	0	2	0	1	2	0	0	0	0	0	0	0	1	0	0	1	0	2	0	1	2	0	0	0	0	0	0	0	1	0	0	1	0	2	0
CON__Q29443;CON__Q0IIK2	CON__Q29443;CON__Q0IIK2	8;8	8;8	8;8			;	2	8	8	8	4	2	4	2	3	3	6	5	1	0	2	1	0	1	0	3	4	2	4	2	3	3	6	5	1	0	2	1	0	1	0	3	4	2	4	2	3	3
CON__Q0V8M9;Q06033-2;Q06033	CON__Q0V8M9	9;3;3	9;3;3	9;3;3				3	9	9	9	5	6	8	6	5	2	6	4	2	4	1	1	2	0	2	1	5	6	8	6	5	2	6	4	2	4	1	1	2	0	2	1	5	6	8	6	5	2
CON__Q0VCM5	CON__Q0VCM5	2	2	1				1	2	2	1	2	2	1	2	1	2	1	2	0	0	0	0	0	1	1	1	2	2	1	2	1	2	1	2	0	0	0	0	0	1	1	1	1	1	0	1	0	1
CON__Q14525;Q14525	CON__Q14525;Q14525	22;22	5;5	4;4	Keratin, type I cuticular Ha3-II	KRT33B	;sp|Q14525|KT33B_HUMAN Keratin, type I cuticular Ha3-II OS=Homo sapiens OX=9606 GN=KRT33B PE=1 SV=3	2	22	5	4	3	1	1	4	2	1	3	4	4	0	0	3	21	10	1	2	1	1	0	0	0	1	1	1	2	0	0	0	4	1	0	0	0	1	0	0	0	1
CON__Q14532;Q14532;CON__A2AB72	CON__Q14532;Q14532	19;19;3	16;16;3	13;13;3	Keratin, type I cuticular Ha2	KRT32	;sp|Q14532|K1H2_HUMAN Keratin, type I cuticular Ha2 OS=Homo sapiens OX=9606 GN=KRT32 PE=1 SV=3	3	19	16	13	3	3	3	4	1	0	4	5	3	4	3	3	19	7	5	3	3	3	3	2	1	0	3	4	2	3	2	1	16	5	4	2	2	2	2	2	0	0
CON__Q14533;Q14533	CON__Q14533;Q14533	35;33	3;2	1;1	Keratin, type II cuticular Hb1	KRT81	;sp|Q14533|KRT81_HUMAN Keratin, type II cuticular Hb1 OS=Homo sapiens OX=9606 GN=KRT81 PE=1 SV=3	2	35	3	1	0	3	3	1	2	5	4	6	0	5	3	8	34	19	2	5	0	0	0	0	0	1	0	1	0	1	0	0	3	1	0	0	0	0	0	0	0	1
CON__Q15323;CON__Q9UE12;Q15323	CON__Q15323;CON__Q9UE12;Q15323	28;28;28	28;28;28	4;4;4	Keratin, type I cuticular Ha1	KRT31	;;sp|Q15323|K1H1_HUMAN Keratin, type I cuticular Ha1 OS=Homo sapiens OX=9606 GN=KRT31 PE=1 SV=3	3	28	28	4	4	1	2	6	2	3	3	4	3	4	3	9	26	14	1	3	4	1	2	6	2	3	3	4	3	4	3	9	26	14	1	3	1	0	1	2	0	1
CON__Q1RMK2	CON__Q1RMK2	8	8	8				1	8	8	8	5	4	6	5	6	4	4	8	4	3	3	4	3	3	4	3	5	4	6	5	6	4	4	8	4	3	3	4	3	3	4	3	5	4	6	5	6	4
CON__Q1RMN8	CON__Q1RMN8	5	5	5				1	5	5	5	0	1	1	2	3	2	1	5	4	1	2	2	0	1	1	1	0	1	1	2	3	2	1	5	4	1	2	2	0	1	1	1	0	1	1	2	3	2
CON__Q28065	CON__Q28065	2	2	2				1	2	2	2	1	1	1	1	2	2	1	1	2	1	1	0	1	0	1	1	1	1	1	1	2	2	1	1	2	1	1	0	1	0	1	1	1	1	1	1	2	2
CON__Q28085	CON__Q28085	3	3	3				1	3	3	3	2	1	2	2	2	2	2	2	2	1	1	1	0	0	0	1	2	1	2	2	2	2	2	2	2	1	1	1	0	0	0	1	2	1	2	2	2	2
CON__Q28194;P07996;P07996-2	CON__Q28194;P07996;P07996-2	5;5;4	5;5;4	5;5;4	Thrombospondin-1	THBS1	;sp|P07996|TSP1_HUMAN Thrombospondin-1 OS=Homo sapiens OX=9606 GN=THBS1 PE=1 SV=2;sp|P07996-2|TSP1_HUMAN Isoform 2 of Thrombospondin-1 OS=Homo sapiens OX=9606 GN=THBS1	3	5	5	5	3	2	4	0	4	5	5	0	0	1	0	0	1	0	1	1	3	2	4	0	4	5	5	0	0	1	0	0	1	0	1	1	3	2	4	0	4	5
CON__Q29RQ1	CON__Q29RQ1	4	4	4				1	4	4	4	0	2	1	0	3	2	1	2	1	1	0	1	1	0	1	0	0	2	1	0	3	2	1	2	1	1	0	1	1	0	1	0	0	2	1	0	3	2
CON__Q2KIF2	CON__Q2KIF2	2	2	2				1	2	2	2	1	2	0	0	1	1	2	1	1	0	0	0	1	0	0	0	1	2	0	0	1	1	2	1	1	0	0	0	1	0	0	0	1	2	0	0	1	1
CON__Q2KJF1	CON__Q2KJF1	7	7	7				1	7	7	7	3	5	4	5	6	6	4	5	1	2	1	0	1	0	1	3	3	5	4	5	6	6	4	5	1	2	1	0	1	0	1	3	3	5	4	5	6	6
CON__Q2UVX4	CON__Q2UVX4	28	28	26				1	28	28	26	14	14	17	17	22	16	14	22	7	13	7	7	11	8	9	7	14	14	17	17	22	16	14	22	7	13	7	7	11	8	9	7	12	13	15	15	21	15
CON__Q32MB2;Q86Y46;CON__Q7RTS7;Q7RTS7;Q86Y46-2;CON__Q3SY84;Q3SY84;CON__Q14CN4-1;CON__Q6IME9;Q14CN4-3;Q14CN4-2;Q14CN4	CON__Q32MB2;Q86Y46;CON__Q7RTS7;Q7RTS7;Q86Y46-2;CON__Q3SY84;Q3SY84	6;6;5;5;4;3;3;1;1;1;1;1	1;1;1;1;1;1;1;1;1;1;1;1	1;1;1;1;1;1;1;1;1;1;1;1	Keratin, type II cytoskeletal 73;Keratin, type II cytoskeletal 74;Keratin, type II cytoskeletal 71	KRT73;KRT74;KRT71	;sp|Q86Y46|K2C73_HUMAN Keratin, type II cytoskeletal 73 OS=Homo sapiens OX=9606 GN=KRT73 PE=1 SV=1;;sp|Q7RTS7|K2C74_HUMAN Keratin, type II cytoskeletal 74 OS=Homo sapiens OX=9606 GN=KRT74 PE=1 SV=2;sp|Q86Y46-2|K2C73_HUMAN Isoform 2 of Keratin, type II cyto	12	6	1	1	5	3	2	2	2	4	2	3	4	3	3	3	4	5	3	3	1	1	1	1	1	1	1	1	1	1	1	1	1	1	1	1	1	1	1	1	1	1
CON__Q3KUS7	CON__Q3KUS7	11	11	11				1	11	11	11	7	8	6	8	8	7	4	7	4	7	3	5	5	2	5	4	7	8	6	8	8	7	4	7	4	7	3	5	5	2	5	4	7	8	6	8	8	7
CON__Q3LI72;Q3LI72	CON__Q3LI72;Q3LI72	1;1	1;1	1;1	Keratin-associated protein 19-5	KRTAP19-5	;sp|Q3LI72|KR195_HUMAN Keratin-associated protein 19-5 OS=Homo sapiens OX=9606 GN=KRTAP19-5 PE=1 SV=1	2	1	1	1	0	0	0	0	0	0	0	0	0	0	0	0	1	0	0	0	0	0	0	0	0	0	0	0	0	0	0	0	1	0	0	0	0	0	0	0	0	0
CON__Q3SX09;CON__P02070	CON__Q3SX09	11;4	11;4	10;3				2	11	11	10	10	8	10	10	11	10	9	8	5	6	6	8	7	3	6	6	10	8	10	10	11	10	9	8	5	6	6	8	7	3	6	6	9	8	10	9	10	9
CON__Q3SX14	CON__Q3SX14	13	5	5				1	13	5	5	8	7	9	9	8	7	10	9	7	7	7	6	6	4	8	7	2	1	1	3	3	1	2	3	2	3	1	1	1	0	2	1	2	1	1	3	3	1
CON__Q3SZ57;P02771	CON__Q3SZ57	18;2	18;2	18;2				2	18	18	18	14	12	15	14	15	8	15	18	9	9	5	6	6	3	3	10	14	12	15	14	15	8	15	18	9	9	5	6	6	3	3	10	14	12	15	14	15	8
CON__Q3SZH5	CON__Q3SZH5	12	12	12				1	12	12	12	8	8	6	9	9	6	8	8	2	6	6	6	6	7	3	8	8	8	6	9	9	6	8	8	2	6	6	6	6	7	3	8	8	8	6	9	9	6
CON__Q3SZV7	CON__Q3SZV7	3	3	3				1	3	3	3	2	2	2	2	2	0	2	1	2	0	2	1	1	2	1	1	2	2	2	2	2	0	2	1	2	0	2	1	1	2	1	1	2	2	2	2	2	0
CON__Q3T052;Q14624-4;Q14624-3;Q14624-2;Q14624	CON__Q3T052	13;1;1;1;1	13;1;1;1;1	13;1;1;1;1				5	13	13	13	10	9	7	10	9	9	6	8	4	3	2	3	4	5	2	5	10	9	7	10	9	9	6	8	4	3	2	3	4	5	2	5	10	9	7	10	9	9
CON__Q3ZBD7	CON__Q3ZBD7	5	1	1				1	5	1	1	4	4	5	3	3	1	4	4	3	4	3	5	5	5	4	4	1	1	1	0	0	0	1	1	0	1	0	1	1	1	1	0	1	1	1	0	0	0
CON__Q3ZBS7;P04004	CON__Q3ZBS7	6;1	6;1	6;1				2	6	6	6	3	3	5	2	4	3	3	3	1	3	2	4	4	0	3	2	3	3	5	2	4	3	3	3	1	3	2	4	4	0	3	2	3	3	5	2	4	3
CON__Q58D62	CON__Q58D62	5	5	5				1	5	5	5	2	3	5	4	5	4	4	5	2	2	1	2	2	0	3	3	2	3	5	4	5	4	4	5	2	2	1	2	2	0	3	3	2	3	5	4	5	4
CON__Q5D862;Q5D862	CON__Q5D862;Q5D862	22;22	22;22	22;22	Filaggrin-2	FLG2	;sp|Q5D862|FILA2_HUMAN Filaggrin-2 OS=Homo sapiens OX=9606 GN=FLG2 PE=1 SV=1	2	22	22	22	5	17	5	5	4	5	3	4	16	4	14	2	6	10	10	7	5	17	5	5	4	5	3	4	16	4	14	2	6	10	10	7	5	17	5	5	4	5
CON__Q61726	CON__Q61726	18	4	4				1	18	4	4	2	4	3	1	3	2	5	4	1	4	2	6	14	13	2	4	1	1	2	1	1	0	1	0	1	0	1	1	1	3	0	0	1	1	2	1	1	0
CON__Q6IFU5;Q6A162	CON__Q6IFU5;Q6A162	5;5	3;3	3;3	Keratin, type I cytoskeletal 40	KRT40	;sp|Q6A162|K1C40_HUMAN Keratin, type I cytoskeletal 40 OS=Homo sapiens OX=9606 GN=KRT40 PE=1 SV=2	2	5	3	3	0	0	0	0	0	0	0	0	0	0	0	1	5	2	1	1	0	0	0	0	0	0	0	0	0	0	0	1	3	0	0	1	0	0	0	0	0	0
CON__Q6IFU6;Q6A163	CON__Q6IFU6;Q6A163	5;5	5;5	5;5	Keratin, type I cytoskeletal 39	KRT39	;sp|Q6A163|K1C39_HUMAN Keratin, type I cytoskeletal 39 OS=Homo sapiens OX=9606 GN=KRT39 PE=1 SV=2	2	5	5	5	0	1	1	1	0	0	1	1	0	1	0	0	5	1	0	0	0	1	1	1	0	0	1	1	0	1	0	0	5	1	0	0	0	1	1	1	0	0
CON__Q6KB66-1;Q6KB66-2;Q6KB66;Q6KB66-3;CON__Q0VBK2	CON__Q6KB66-1;Q6KB66-2;Q6KB66;Q6KB66-3	6;6;6;5;1	5;5;5;4;1	5;5;5;4;1	Keratin, type II cytoskeletal 80	KRT80	;sp|Q6KB66-2|K2C80_HUMAN Isoform 2 of Keratin, type II cytoskeletal 80 OS=Homo sapiens OX=9606 GN=KRT80;sp|Q6KB66|K2C80_HUMAN Keratin, type II cytoskeletal 80 OS=Homo sapiens OX=9606 GN=KRT80 PE=1 SV=2;sp|Q6KB66-3|K2C80_HUMAN Isoform 3 of Keratin, type II	5	6	5	5	2	6	6	2	4	1	0	3	3	3	5	0	4	4	4	4	2	5	5	1	3	0	0	2	2	2	5	0	4	3	4	3	2	5	5	1	3	0
P78385;CON__Q6NT21;CON__P78385	P78385;CON__Q6NT21;CON__P78385	31;31;29	2;2;1	2;2;1	Keratin, type II cuticular Hb3	KRT83	sp|P78385|KRT83_HUMAN Keratin, type II cuticular Hb3 OS=Homo sapiens OX=9606 GN=KRT83 PE=1 SV=2;;	3	31	2	2	1	4	3	1	2	4	4	5	1	5	3	7	29	20	3	5	0	0	0	0	0	0	0	0	0	0	0	0	1	1	0	0	0	0	0	0	0	0
CON__Q7Z794;Q7Z794	CON__Q7Z794;Q7Z794	17;17	15;15	12;12	Keratin, type II cytoskeletal 1b	KRT77	;sp|Q7Z794|K2C1B_HUMAN Keratin, type II cytoskeletal 1b OS=Homo sapiens OX=9606 GN=KRT77 PE=1 SV=3	2	17	15	12	5	13	6	7	6	2	6	4	9	4	14	3	4	7	11	7	3	11	4	5	4	1	5	2	7	2	12	1	2	5	10	5	3	9	4	4	4	1
CON__Q86YZ3;Q86YZ3	CON__Q86YZ3;Q86YZ3	20;20	20;20	20;20	Hornerin	HRNR	;sp|Q86YZ3|HORN_HUMAN Hornerin OS=Homo sapiens OX=9606 GN=HRNR PE=1 SV=2	2	20	20	20	15	14	15	17	15	13	12	18	14	18	19	14	16	18	13	14	15	14	15	17	15	13	12	18	14	18	19	14	16	18	13	14	15	14	15	17	15	13
CON__Q8IUT8;CON__O76011;O76011	CON__Q8IUT8;CON__O76011;O76011	20;18;18	7;7;7	5;5;5	Keratin, type I cuticular Ha4	KRT34	;;sp|O76011|KRT34_HUMAN Keratin, type I cuticular Ha4 OS=Homo sapiens OX=9606 GN=KRT34 PE=1 SV=2	3	20	7	5	2	0	1	3	1	1	2	2	1	0	1	7	19	10	1	2	0	0	0	0	0	0	0	0	0	0	1	2	7	2	0	0	0	0	0	0	0	0
CON__Q95121;P36955	CON__Q95121	10;1	10;1	10;1				2	10	10	10	2	7	4	7	5	2	2	7	4	6	2	0	3	3	0	3	2	7	4	7	5	2	2	7	4	6	2	0	3	3	0	3	2	7	4	7	5	2
CON__Q9BYQ5;Q9BYQ5;Q9BQ66	CON__Q9BYQ5;Q9BYQ5;Q9BQ66	11;11;8	5;5;3	1;1;0	Keratin-associated protein 4-6;Keratin-associated protein 4-12	KRTAP4-6;KRTAP4-12	;sp|Q9BYQ5|KRA46_HUMAN Keratin-associated protein 4-6 OS=Homo sapiens OX=9606 GN=KRTAP4-6 PE=2 SV=4;sp|Q9BQ66|KR412_HUMAN Keratin-associated protein 4-12 OS=Homo sapiens OX=9606 GN=KRTAP4-12 PE=1 SV=1	3	11	5	1	1	0	0	1	0	0	1	1	0	0	0	0	11	4	0	1	1	0	0	0	0	0	1	0	0	0	0	0	5	2	0	1	0	0	0	0	0	0
CON__Q9BYQ7;Q9BYQ7	CON__Q9BYQ7;Q9BYQ7	2;2	2;2	2;2	Keratin-associated protein 4-1	KRTAP4-1	;sp|Q9BYQ7|KRA41_HUMAN Keratin-associated protein 4-1 OS=Homo sapiens OX=9606 GN=KRTAP4-1 PE=2 SV=3	2	2	2	2	0	0	0	0	0	0	0	0	0	0	0	0	2	0	0	0	0	0	0	0	0	0	0	0	0	0	0	0	2	0	0	0	0	0	0	0	0	0
CON__Q9BYQ8;Q9BYQ8;Q9BYQ6	CON__Q9BYQ8;Q9BYQ8	13;13;6	13;13;6	5;5;2	Keratin-associated protein 4-9	KRTAP4-9	;sp|Q9BYQ8|KRA49_HUMAN Keratin-associated protein 4-9 OS=Homo sapiens OX=9606 GN=KRTAP4-9 PE=2 SV=2	3	13	13	5	0	0	0	1	0	0	0	1	0	0	0	0	13	2	0	0	0	0	0	1	0	0	0	1	0	0	0	0	13	2	0	0	0	0	0	0	0	0
CON__Q9BYR4;Q9BYR4	CON__Q9BYR4;Q9BYR4	7;7	5;5	5;5	Keratin-associated protein 4-3	KRTAP4-3	;sp|Q9BYR4|KRA43_HUMAN Keratin-associated protein 4-3 OS=Homo sapiens OX=9606 GN=KRTAP4-3 PE=2 SV=2	2	7	5	5	0	0	0	0	0	0	0	0	0	0	0	0	7	1	0	0	0	0	0	0	0	0	0	0	0	0	0	0	5	0	0	0	0	0	0	0	0	0
CON__Q9BYR8;Q9BYR8	CON__Q9BYR8;Q9BYR8	1;1	1;1	1;1	Keratin-associated protein 3-1	KRTAP3-1	;sp|Q9BYR8|KRA31_HUMAN Keratin-associated protein 3-1 OS=Homo sapiens OX=9606 GN=KRTAP3-1 PE=1 SV=1	2	1	1	1	0	0	0	0	0	0	0	0	0	0	0	0	1	0	0	0	0	0	0	0	0	0	0	0	0	0	0	0	1	0	0	0	0	0	0	0	0	0
CON__Q9C075;Q9C075;Q9C075-2	CON__Q9C075;Q9C075;Q9C075-2	3;3;2	2;2;2	2;2;2	Keratin, type I cytoskeletal 23	KRT23	;sp|Q9C075|K1C23_HUMAN Keratin, type I cytoskeletal 23 OS=Homo sapiens OX=9606 GN=KRT23 PE=1 SV=2;sp|Q9C075-2|K1C23_HUMAN Isoform 2 of Keratin, type I cytoskeletal 23 OS=Homo sapiens OX=9606 GN=KRT23	3	3	2	2	1	3	2	2	2	0	1	1	1	1	1	1	1	1	2	1	0	2	1	1	1	0	0	0	0	0	0	0	0	0	1	0	0	2	1	1	1	0
CON__Q9NSB4;Q9NSB4	CON__Q9NSB4;Q9NSB4	26;26	21;21	20;20	Keratin, type II cuticular Hb2	KRT82	;sp|Q9NSB4|KRT82_HUMAN Keratin, type II cuticular Hb2 OS=Homo sapiens OX=9606 GN=KRT82 PE=1 SV=3	2	26	21	20	4	3	4	6	6	2	3	3	4	5	2	4	25	9	4	2	4	3	4	5	5	2	2	2	4	3	2	1	20	5	2	0	3	3	4	5	5	2
CON__Q9TRI1;P19823	CON__Q9TRI1	14;4	14;4	14;4				2	14	14	14	10	9	8	12	10	10	6	10	5	5	5	3	4	2	2	5	10	9	8	12	10	10	6	10	5	5	5	3	4	2	2	5	10	9	8	12	10	10
CON__REFSEQ:XP_986630	CON__REFSEQ:XP_986630	14	2	2				1	14	2	2	1	2	1	2	2	1	1	3	2	5	2	6	13	11	1	1	1	1	0	1	1	0	1	1	1	2	1	0	2	1	0	0	1	1	0	1	1	0
Q13765;E9PAV3-2;E9PAV3	Q13765;E9PAV3-2;E9PAV3	7;7;7	7;7;7	5;5;5	Nascent polypeptide-associated complex subunit alpha;Nascent polypeptide-associated complex subunit alpha, muscle-specific form	NACA	sp|Q13765|NACA_HUMAN Nascent polypeptide-associated complex subunit alpha OS=Homo sapiens OX=9606 GN=NACA PE=1 SV=1;sp|E9PAV3-2|NACAM_HUMAN Isoform skNAC-2 of Nascent polypeptide-associated complex subunit alpha, muscle-specific form OS=Homo sapiens OX=960	3	7	7	5	6	5	6	6	5	3	6	6	5	6	5	4	4	6	4	5	6	5	6	6	5	3	6	6	5	6	5	4	4	6	4	5	4	3	4	4	3	2
H0YL14	H0YL14	1	1	1	Protein C9orf69	C9orf69	sp|H0YL14|TM250_HUMAN Transmembrane protein 250 OS=Homo sapiens OX=9606 GN=TMEM250 PE=1 SV=2	1	1	1	1	0	1	0	1	1	0	1	0	1	0	1	1	1	1	1	1	0	1	0	1	1	0	1	0	1	0	1	1	1	1	1	1	0	1	0	1	1	0
L0R819	L0R819	4	4	3		ASNSD1	sp|L0R819|ASURF_HUMAN ASNSD1 upstream open reading frame protein OS=Homo sapiens OX=9606 GN=ASDURF PE=1 SV=1	1	4	4	3	3	2	2	4	3	1	3	4	1	2	3	3	0	3	3	2	3	2	2	4	3	1	3	4	1	2	3	3	0	3	3	2	2	2	1	3	2	1
L0R8F8	L0R8F8	3	3	3		SMCR7L	sp|L0R8F8|MIDUO_HUMAN MIEF1 upstream open reading frame protein OS=Homo sapiens OX=9606 GN=MIEF1 PE=1 SV=1	1	3	3	3	2	3	3	1	3	2	2	1	1	1	1	2	1	1	1	1	2	3	3	1	3	2	2	1	1	1	1	2	1	1	1	1	2	3	3	1	3	2
O00115-2;O00115	O00115-2;O00115	3;3	3;3	3;3	Deoxyribonuclease-2-alpha	DNASE2	sp|O00115-2|DNS2A_HUMAN Isoform 2 of Deoxyribonuclease-2-alpha OS=Homo sapiens OX=9606 GN=DNASE2;sp|O00115|DNS2A_HUMAN Deoxyribonuclease-2-alpha OS=Homo sapiens OX=9606 GN=DNASE2 PE=1 SV=2	2	3	3	3	2	2	1	1	3	0	3	1	2	1	0	1	2	1	0	1	2	2	1	1	3	0	3	1	2	1	0	1	2	1	0	1	2	2	1	1	3	0
O00116	O00116	27	27	27	Alkyldihydroxyacetonephosphate synthase, peroxisomal	AGPS	sp|O00116|ADAS_HUMAN Alkyldihydroxyacetonephosphate synthase, peroxisomal OS=Homo sapiens OX=9606 GN=AGPS PE=1 SV=1	1	27	27	27	22	20	15	25	21	17	21	20	21	21	23	21	23	23	23	23	22	20	15	25	21	17	21	20	21	21	23	21	23	23	23	23	22	20	15	25	21	17
O00124;O00124-3;O00124-2	O00124;O00124-3;O00124-2	8;8;5	8;8;5	8;8;5	UBX domain-containing protein 8	UBXN8	sp|O00124|UBXN8_HUMAN UBX domain-containing protein 8 OS=Homo sapiens OX=9606 GN=UBXN8 PE=1 SV=2;sp|O00124-3|UBXN8_HUMAN Isoform 3 of UBX domain-containing protein 8 OS=Homo sapiens OX=9606 GN=UBXN8;sp|O00124-2|UBXN8_HUMAN Isoform 2 of UBX domain-containin	3	8	8	8	7	6	7	5	7	4	8	7	6	4	8	6	4	4	7	6	7	6	7	5	7	4	8	7	6	4	8	6	4	4	7	6	7	6	7	5	7	4
O00139-2;O00139-1;O00139-5;O00139;O00139-4;Q8N4N8	O00139-2;O00139-1;O00139-5;O00139;O00139-4	10;10;10;10;10;1	10;10;10;10;10;1	10;10;10;10;10;1	Kinesin-like protein KIF2A	KIF2A	sp|O00139-2|KIF2A_HUMAN Isoform 2 of Kinesin-like protein KIF2A OS=Homo sapiens OX=9606 GN=KIF2A;sp|O00139-1|KIF2A_HUMAN Isoform 1 of Kinesin-like protein KIF2A OS=Homo sapiens OX=9606 GN=KIF2A;sp|O00139-5|KIF2A_HUMAN Isoform 5 of Kinesin-like protein KIF2	6	10	10	10	5	7	5	8	8	2	4	8	6	6	5	3	5	7	4	5	5	7	5	8	8	2	4	8	6	6	5	3	5	7	4	5	5	7	5	8	8	2
O00148;O00148-2;O00148-3	O00148;O00148-2;O00148-3	16;11;10	6;4;4	6;4;4	ATP-dependent RNA helicase DDX39A	DDX39A	sp|O00148|DX39A_HUMAN ATP-dependent RNA helicase DDX39A OS=Homo sapiens OX=9606 GN=DDX39A PE=1 SV=2;sp|O00148-2|DX39A_HUMAN Isoform 2 of ATP-dependent RNA helicase DDX39A OS=Homo sapiens OX=9606 GN=DDX39A;sp|O00148-3|DX39A_HUMAN Isoform 3 of ATP-dependent	3	16	6	6	13	14	12	12	11	8	11	10	11	12	13	9	10	13	13	13	4	5	3	5	2	1	3	3	5	3	4	1	2	4	5	4	4	5	3	5	2	1
O00151	O00151	13	13	13	PDZ and LIM domain protein 1	PDLIM1	sp|O00151|PDLI1_HUMAN PDZ and LIM domain protein 1 OS=Homo sapiens OX=9606 GN=PDLIM1 PE=1 SV=4	1	13	13	13	11	8	6	7	6	4	11	8	3	3	1	4	2	8	4	5	11	8	6	7	6	4	11	8	3	3	1	4	2	8	4	5	11	8	6	7	6	4
O00154-4;O00154-6;O00154-7;O00154;O00154-5;O00154-2;O00154-3	O00154-4;O00154-6;O00154-7;O00154;O00154-5;O00154-2;O00154-3	11;10;10;10;9;8;8	11;10;10;10;9;8;8	11;10;10;10;9;8;8	Cytosolic acyl coenzyme A thioester hydrolase	ACOT7	sp|O00154-4|BACH_HUMAN Isoform 4 of Cytosolic acyl coenzyme A thioester hydrolase OS=Homo sapiens OX=9606 GN=ACOT7;sp|O00154-6|BACH_HUMAN Isoform 6 of Cytosolic acyl coenzyme A thioester hydrolase OS=Homo sapiens OX=9606 GN=ACOT7;sp|O00154-7|BACH_HUMAN Iso	7	11	11	11	8	9	8	6	7	5	7	7	6	8	8	9	6	10	5	7	8	9	8	6	7	5	7	7	6	8	8	9	6	10	5	7	8	9	8	6	7	5
O00159;O00159-3;O00159-2	O00159;O00159-3;O00159-2	32;32;31	32;32;31	32;32;31	Unconventional myosin-Ic	MYO1C	sp|O00159|MYO1C_HUMAN Unconventional myosin-Ic OS=Homo sapiens OX=9606 GN=MYO1C PE=1 SV=4;sp|O00159-3|MYO1C_HUMAN Isoform 3 of Unconventional myosin-Ic OS=Homo sapiens OX=9606 GN=MYO1C;sp|O00159-2|MYO1C_HUMAN Isoform 2 of Unconventional myosin-Ic OS=Homo s	3	32	32	32	23	25	25	20	24	19	27	25	17	26	13	17	23	15	24	21	23	25	25	20	24	19	27	25	17	26	13	17	23	15	24	21	23	25	25	20	24	19
O00161;O00161-2	O00161;O00161-2	13;10	13;10	13;10	Synaptosomal-associated protein 23	SNAP23	sp|O00161|SNP23_HUMAN Synaptosomal-associated protein 23 OS=Homo sapiens OX=9606 GN=SNAP23 PE=1 SV=1;sp|O00161-2|SNP23_HUMAN Isoform SNAP-23b of Synaptosomal-associated protein 23 OS=Homo sapiens OX=9606 GN=SNAP23	2	13	13	13	7	9	9	7	8	6	9	7	7	8	9	7	10	6	10	9	7	9	9	7	8	6	9	7	7	8	9	7	10	6	10	9	7	9	9	7	8	6
O00165-3;O00165;O00165-2;O00165-5;O00165-4	O00165-3;O00165;O00165-2;O00165-5	11;11;11;10;2	11;11;11;10;2	10;10;10;10;1	HCLS1-associated protein X-1	HAX1	sp|O00165-3|HAX1_HUMAN Isoform 3 of HCLS1-associated protein X-1 OS=Homo sapiens OX=9606 GN=HAX1;sp|O00165|HAX1_HUMAN HCLS1-associated protein X-1 OS=Homo sapiens OX=9606 GN=HAX1 PE=1 SV=2;sp|O00165-2|HAX1_HUMAN Isoform 2 of HCLS1-associated protein X-1 OS	5	11	11	10	6	8	6	9	9	7	7	8	9	8	10	8	10	8	8	10	6	8	6	9	9	7	7	8	9	8	10	8	10	8	8	10	5	7	5	8	8	6
O00170	O00170	7	7	7	AH receptor-interacting protein	AIP	sp|O00170|AIP_HUMAN AH receptor-interacting protein OS=Homo sapiens OX=9606 GN=AIP PE=1 SV=2	1	7	7	7	3	5	4	6	5	2	6	6	4	4	2	2	2	5	2	3	3	5	4	6	5	2	6	6	4	4	2	2	2	5	2	3	3	5	4	6	5	2
O00178	O00178	10	10	10	GTP-binding protein 1	GTPBP1	sp|O00178|GTPB1_HUMAN GTP-binding protein 1 OS=Homo sapiens OX=9606 GN=GTPBP1 PE=1 SV=3	1	10	10	10	1	6	5	6	4	1	5	3	4	2	4	4	2	4	3	4	1	6	5	6	4	1	5	3	4	2	4	4	2	4	3	4	1	6	5	6	4	1
O00186	O00186	22	22	22	Syntaxin-binding protein 3	STXBP3	sp|O00186|STXB3_HUMAN Syntaxin-binding protein 3 OS=Homo sapiens OX=9606 GN=STXBP3 PE=1 SV=2	1	22	22	22	14	14	14	13	14	10	17	14	18	20	20	18	14	13	19	18	14	14	14	13	14	10	17	14	18	20	20	18	14	13	19	18	14	14	14	13	14	10
O00192-2;O00192	O00192-2;O00192	7;7	7;7	7;7	Armadillo repeat protein deleted in velo-cardio-facial syndrome	ARVCF	sp|O00192-2|ARVC_HUMAN Isoform Short of Armadillo repeat protein deleted in velo-cardio-facial syndrome OS=Homo sapiens OX=9606 GN=ARVCF;sp|O00192|ARVC_HUMAN Armadillo repeat protein deleted in velo-cardio-facial syndrome OS=Homo sapiens OX=9606 GN=ARVCF P	2	7	7	7	3	4	2	5	2	1	1	1	3	5	6	4	2	5	4	5	3	4	2	5	2	1	1	1	3	5	6	4	2	5	4	5	3	4	2	5	2	1
O00193	O00193	3	3	3	Small acidic protein	SMAP	sp|O00193|SMAP_HUMAN Small acidic protein OS=Homo sapiens OX=9606 GN=SMAP PE=1 SV=1	1	3	3	3	2	2	2	2	3	0	3	3	2	0	1	1	1	2	2	1	2	2	2	2	3	0	3	3	2	0	1	1	1	2	2	1	2	2	2	2	3	0
O00203;O00203-3	O00203;O00203-3	14;13	14;13	12;11	AP-3 complex subunit beta-1	AP3B1	sp|O00203|AP3B1_HUMAN AP-3 complex subunit beta-1 OS=Homo sapiens OX=9606 GN=AP3B1 PE=1 SV=3;sp|O00203-3|AP3B1_HUMAN Isoform 2 of AP-3 complex subunit beta-1 OS=Homo sapiens OX=9606 GN=AP3B1	2	14	14	12	6	9	8	11	7	2	9	7	8	7	9	10	8	6	5	6	6	9	8	11	7	2	9	7	8	7	9	10	8	6	5	6	4	8	6	10	5	2
O00213-2;O00213;O00213-4;O00213-6;O00213-3;O00213-5;Q92870-2;Q92870;Q92870-4	O00213-2;O00213;O00213-4;O00213-6;O00213-3;O00213-5	5;5;3;3;3;3;1;1;1	5;5;3;3;3;3;1;1;1	5;5;3;3;3;3;1;1;1	Amyloid beta A4 precursor protein-binding family B member 1	APBB1	sp|O00213-2|APBB1_HUMAN Isoform 2 of Amyloid beta precursor protein binding family B member 1 OS=Homo sapiens OX=9606 GN=APBB1;sp|O00213|APBB1_HUMAN Amyloid beta precursor protein binding family B member 1 OS=Homo sapiens OX=9606 GN=APBB1 PE=1 SV=2;sp|O002	9	5	5	5	2	3	2	2	3	2	3	3	2	2	3	3	1	4	0	3	2	3	2	2	3	2	3	3	2	2	3	3	1	4	0	3	2	3	2	2	3	2
O00217	O00217	9	9	9	NADH dehydrogenase [ubiquinone] iron-sulfur protein 8, mitochondrial	NDUFS8	sp|O00217|NDUS8_HUMAN NADH dehydrogenase [ubiquinone] iron-sulfur protein 8, mitochondrial OS=Homo sapiens OX=9606 GN=NDUFS8 PE=1 SV=1	1	9	9	9	6	6	5	5	6	5	5	6	9	8	7	8	8	5	8	8	6	6	5	5	6	5	5	6	9	8	7	8	8	5	8	8	6	6	5	5	6	5
O00220	O00220	5	5	5	Tumor necrosis factor receptor superfamily member 10A	TNFRSF10A	sp|O00220|TR10A_HUMAN Tumor necrosis factor receptor superfamily member 10A OS=Homo sapiens OX=9606 GN=TNFRSF10A PE=1 SV=3	1	5	5	5	3	4	3	2	2	2	5	4	3	3	3	3	1	4	3	3	3	4	3	2	2	2	5	4	3	3	3	3	1	4	3	3	3	4	3	2	2	2
O00231;O00231-2	O00231;O00231-2	37;34	37;34	37;34	26S proteasome non-ATPase regulatory subunit 11	PSMD11	sp|O00231|PSD11_HUMAN 26S proteasome non-ATPase regulatory subunit 11 OS=Homo sapiens OX=9606 GN=PSMD11 PE=1 SV=3;sp|O00231-2|PSD11_HUMAN Isoform 2 of 26S proteasome non-ATPase regulatory subunit 11 OS=Homo sapiens OX=9606 GN=PSMD11	2	37	37	37	34	35	31	32	30	24	31	29	30	32	31	31	28	27	31	32	34	35	31	32	30	24	31	29	30	32	31	31	28	27	31	32	34	35	31	32	30	24
O00232;O00232-2	O00232;O00232-2	37;35	37;35	37;35	26S proteasome non-ATPase regulatory subunit 12	PSMD12	sp|O00232|PSD12_HUMAN 26S proteasome non-ATPase regulatory subunit 12 OS=Homo sapiens OX=9606 GN=PSMD12 PE=1 SV=3;sp|O00232-2|PSD12_HUMAN Isoform 2 of 26S proteasome non-ATPase regulatory subunit 12 OS=Homo sapiens OX=9606 GN=PSMD12	2	37	37	37	32	36	32	34	31	17	35	32	31	34	33	32	27	30	29	33	32	36	32	34	31	17	35	32	31	34	33	32	27	30	29	33	32	36	32	34	31	17
O00233;O00233-2;O00233-3	O00233;O00233-2	5;4;1	5;4;1	5;4;1	26S proteasome non-ATPase regulatory subunit 9	PSMD9	sp|O00233|PSMD9_HUMAN 26S proteasome non-ATPase regulatory subunit 9 OS=Homo sapiens OX=9606 GN=PSMD9 PE=1 SV=3;sp|O00233-2|PSMD9_HUMAN Isoform p27-S of 26S proteasome non-ATPase regulatory subunit 9 OS=Homo sapiens OX=9606 GN=PSMD9	3	5	5	5	1	2	2	5	1	1	2	3	3	4	2	2	1	1	1	2	1	2	2	5	1	1	2	3	3	4	2	2	1	1	1	2	1	2	2	5	1	1
O00244	O00244	2	2	2	Copper transport protein ATOX1	ATOX1	sp|O00244|ATOX1_HUMAN Copper transport protein ATOX1 OS=Homo sapiens OX=9606 GN=ATOX1 PE=1 SV=1	1	2	2	2	1	0	0	0	0	1	1	2	1	0	1	0	0	1	0	1	1	0	0	0	0	1	1	2	1	0	1	0	0	1	0	1	1	0	0	0	0	1
O00255-3;O00255-2;O00255	O00255-3;O00255-2;O00255	1;1;1	1;1;1	1;1;1	Menin	MEN1	sp|O00255-3|MEN1_HUMAN Isoform 3 of Menin OS=Homo sapiens OX=9606 GN=MEN1;sp|O00255-2|MEN1_HUMAN Isoform 2 of Menin OS=Homo sapiens OX=9606 GN=MEN1;sp|O00255|MEN1_HUMAN Menin OS=Homo sapiens OX=9606 GN=MEN1 PE=1 SV=4	3	1	1	1	0	0	0	0	0	1	1	0	0	0	1	1	1	0	0	1	0	0	0	0	0	1	1	0	0	0	1	1	1	0	0	1	0	0	0	0	0	1
O00258-2;O00258	O00258-2;O00258	2;2	2;2	2;2	Tail-anchored protein insertion receptor WRB	WRB	sp|O00258-2|GET1_HUMAN Isoform 2 of Guided entry of tail-anchored proteins factor 1 OS=Homo sapiens OX=9606 GN=GET1;sp|O00258|GET1_HUMAN Guided entry of tail-anchored proteins factor 1 OS=Homo sapiens OX=9606 GN=GET1 PE=1 SV=2	2	2	2	2	0	0	0	0	2	1	0	1	1	2	2	1	1	0	1	2	0	0	0	0	2	1	0	1	1	2	2	1	1	0	1	2	0	0	0	0	2	1
O00264;O00264-2	O00264;O00264-2	11;8	11;8	10;8	Membrane-associated progesterone receptor component 1	PGRMC1	sp|O00264|PGRC1_HUMAN Membrane-associated progesterone receptor component 1 OS=Homo sapiens OX=9606 GN=PGRMC1 PE=1 SV=3;sp|O00264-2|PGRC1_HUMAN Isoform 2 of Membrane-associated progesterone receptor component 1 OS=Homo sapiens OX=9606 GN=PGRMC1	2	11	11	10	7	8	7	6	6	6	8	6	7	8	11	9	8	8	8	7	7	8	7	6	6	6	8	6	7	8	11	9	8	8	8	7	6	7	7	6	6	6
O00267-2;O00267	O00267-2;O00267	19;19	19;19	19;19	Transcription elongation factor SPT5	SUPT5H	sp|O00267-2|SPT5H_HUMAN Isoform 2 of Transcription elongation factor SPT5 OS=Homo sapiens OX=9606 GN=SUPT5H;sp|O00267|SPT5H_HUMAN Transcription elongation factor SPT5 OS=Homo sapiens OX=9606 GN=SUPT5H PE=1 SV=1	2	19	19	19	8	10	9	9	8	3	15	12	8	6	6	8	7	13	9	9	8	10	9	9	8	3	15	12	8	6	6	8	7	13	9	9	8	10	9	9	8	3
O00268	O00268	11	11	10	Transcription initiation factor TFIID subunit 4	TAF4	sp|O00268|TAF4_HUMAN Transcription initiation factor TFIID subunit 4 OS=Homo sapiens OX=9606 GN=TAF4 PE=1 SV=2	1	11	11	10	8	10	9	5	8	3	8	9	4	7	5	9	3	7	6	6	8	10	9	5	8	3	8	9	4	7	5	9	3	7	6	6	7	9	8	4	7	3
O00273;O00273-2	O00273;O00273-2	12;7	12;7	12;7	DNA fragmentation factor subunit alpha	DFFA	sp|O00273|DFFA_HUMAN DNA fragmentation factor subunit alpha OS=Homo sapiens OX=9606 GN=DFFA PE=1 SV=1;sp|O00273-2|DFFA_HUMAN Isoform DFF35 of DNA fragmentation factor subunit alpha OS=Homo sapiens OX=9606 GN=DFFA	2	12	12	12	5	8	7	6	7	4	11	9	8	4	3	4	3	9	1	5	5	8	7	6	7	4	11	9	8	4	3	4	3	9	1	5	5	8	7	6	7	4
O00287	O00287	6	6	6	Regulatory factor X-associated protein	RFXAP	sp|O00287|RFXAP_HUMAN Regulatory factor X-associated protein OS=Homo sapiens OX=9606 GN=RFXAP PE=1 SV=1	1	6	6	6	6	6	5	4	4	2	5	5	5	5	3	5	2	1	2	2	6	6	5	4	4	2	5	5	5	5	3	5	2	1	2	2	6	6	5	4	4	2
O00291;O00291-4;O00291-3	O00291;O00291-4;O00291-3	7;7;6	6;6;5	6;6;5	Huntingtin-interacting protein 1	HIP1	sp|O00291|HIP1_HUMAN Huntingtin-interacting protein 1 OS=Homo sapiens OX=9606 GN=HIP1 PE=1 SV=5;sp|O00291-4|HIP1_HUMAN Isoform 4 of Huntingtin-interacting protein 1 OS=Homo sapiens OX=9606 GN=HIP1;sp|O00291-3|HIP1_HUMAN Isoform 3 of Huntingtin-interacting	3	7	6	6	3	1	4	2	4	2	4	5	3	1	5	5	3	4	5	4	3	1	4	2	4	2	4	5	3	1	4	4	3	3	4	3	3	1	4	2	4	2
O00299	O00299	12	12	12	Chloride intracellular channel protein 1	CLIC1	sp|O00299|CLIC1_HUMAN Chloride intracellular channel protein 1 OS=Homo sapiens OX=9606 GN=CLIC1 PE=1 SV=4	1	12	12	12	9	10	10	10	8	5	12	9	8	6	9	8	6	9	6	9	9	10	10	10	8	5	12	9	8	6	9	8	6	9	6	9	9	10	10	10	8	5
O00303	O00303	16	16	16	Eukaryotic translation initiation factor 3 subunit F	EIF3F	sp|O00303|EIF3F_HUMAN Eukaryotic translation initiation factor 3 subunit F OS=Homo sapiens OX=9606 GN=EIF3F PE=1 SV=1	1	16	16	16	13	15	11	12	13	9	12	11	12	13	14	11	11	13	12	13	13	15	11	12	13	9	12	11	12	13	14	11	11	13	12	13	13	15	11	12	13	9
O00308;O00308-2;O00308-3;O00308-4	O00308;O00308-2	10;9;4;3	10;9;4;3	9;8;3;3	NEDD4-like E3 ubiquitin-protein ligase WWP2	WWP2	sp|O00308|WWP2_HUMAN NEDD4-like E3 ubiquitin-protein ligase WWP2 OS=Homo sapiens OX=9606 GN=WWP2 PE=1 SV=2;sp|O00308-2|WWP2_HUMAN Isoform 2 of NEDD4-like E3 ubiquitin-protein ligase WWP2 OS=Homo sapiens OX=9606 GN=WWP2	4	10	10	9	3	2	1	3	3	1	2	2	5	5	5	3	5	4	5	5	3	2	1	3	3	1	2	2	5	5	5	3	5	4	5	5	2	1	0	2	2	1
O00311	O00311	1	1	1	Cell division cycle 7-related protein kinase	CDC7	sp|O00311|CDC7_HUMAN Cell division cycle 7-related protein kinase OS=Homo sapiens OX=9606 GN=CDC7 PE=1 SV=1	1	1	1	1	0	0	0	1	0	0	0	0	0	0	1	0	0	1	0	1	0	0	0	1	0	0	0	0	0	0	1	0	0	1	0	1	0	0	0	1	0	0
O00330;O00330-3;O00330-2	O00330;O00330-3	18;18;8	18;18;8	18;18;8	Pyruvate dehydrogenase protein X component, mitochondrial	PDHX	sp|O00330|ODPX_HUMAN Pyruvate dehydrogenase protein X component, mitochondrial OS=Homo sapiens OX=9606 GN=PDHX PE=1 SV=3;sp|O00330-3|ODPX_HUMAN Isoform 3 of Pyruvate dehydrogenase protein X component, mitochondrial OS=Homo sapiens OX=9606 GN=PDHX	3	18	18	18	15	15	17	16	14	7	15	11	15	14	16	11	15	13	13	13	15	15	17	16	14	7	15	11	15	14	16	11	15	13	13	13	15	15	17	16	14	7
O00399	O00399	4	4	4	Dynactin subunit 6	DCTN6	sp|O00399|DCTN6_HUMAN Dynactin subunit 6 OS=Homo sapiens OX=9606 GN=DCTN6 PE=1 SV=1	1	4	4	4	4	4	2	2	3	0	4	4	3	2	2	2	2	1	1	2	4	4	2	2	3	0	4	4	3	2	2	2	2	1	1	2	4	4	2	2	3	0
O00400	O00400	8	8	8	Acetyl-coenzyme A transporter 1	SLC33A1	sp|O00400|ACATN_HUMAN Acetyl-coenzyme A transporter 1 OS=Homo sapiens OX=9606 GN=SLC33A1 PE=1 SV=1	1	8	8	8	3	5	4	5	5	5	6	3	5	5	8	7	5	5	7	3	3	5	4	5	5	5	6	3	5	5	8	7	5	5	7	3	3	5	4	5	5	5
O00401	O00401	1	1	1	Neural Wiskott-Aldrich syndrome protein	WASL	sp|O00401|WASL_HUMAN Neural Wiskott-Aldrich syndrome protein OS=Homo sapiens OX=9606 GN=WASL PE=1 SV=2	1	1	1	1	0	0	0	0	0	0	1	1	0	0	0	0	0	1	0	0	0	0	0	0	0	0	1	1	0	0	0	0	0	1	0	0	0	0	0	0	0	0
O00410-3;O00410;O00410-2	O00410-3;O00410;O00410-2	44;44;41	44;44;41	43;43;40	Importin-5	IPO5	sp|O00410-3|IPO5_HUMAN Isoform 3 of Importin-5 OS=Homo sapiens OX=9606 GN=IPO5;sp|O00410|IPO5_HUMAN Importin-5 OS=Homo sapiens OX=9606 GN=IPO5 PE=1 SV=4;sp|O00410-2|IPO5_HUMAN Isoform 2 of Importin-5 OS=Homo sapiens OX=9606 GN=IPO5	3	44	44	43	37	37	27	34	35	17	34	31	37	38	36	40	36	33	34	39	37	37	27	34	35	17	34	31	37	38	36	40	36	33	34	39	36	36	26	33	34	16
O00411	O00411	44	44	44	DNA-directed RNA polymerase, mitochondrial	POLRMT	sp|O00411|RPOM_HUMAN DNA-directed RNA polymerase, mitochondrial OS=Homo sapiens OX=9606 GN=POLRMT PE=1 SV=2	1	44	44	44	29	27	30	28	28	15	17	18	36	32	26	28	31	20	35	32	29	27	30	28	28	15	17	18	36	32	26	28	31	20	35	32	29	27	30	28	28	15
O00423;O00423-3	O00423;O00423-3	2;2	2;2	2;2	Echinoderm microtubule-associated protein-like 1	EML1	sp|O00423|EMAL1_HUMAN Echinoderm microtubule-associated protein-like 1 OS=Homo sapiens OX=9606 GN=EML1 PE=1 SV=3;sp|O00423-3|EMAL1_HUMAN Isoform 3 of Echinoderm microtubule-associated protein-like 1 OS=Homo sapiens OX=9606 GN=EML1	2	2	2	2	0	1	0	0	0	1	2	0	1	0	0	0	0	1	0	0	0	1	0	0	0	1	2	0	1	0	0	0	0	1	0	0	0	1	0	0	0	1
O00425;O00425-2	O00425	21;9	19;8	18;7	Insulin-like growth factor 2 mRNA-binding protein 3	IGF2BP3	sp|O00425|IF2B3_HUMAN Insulin-like growth factor 2 mRNA-binding protein 3 OS=Homo sapiens OX=9606 GN=IGF2BP3 PE=1 SV=2	2	21	19	18	17	20	20	15	18	16	20	19	14	14	17	14	17	10	13	16	15	18	18	14	16	14	18	17	12	12	15	12	16	8	11	14	15	18	17	13	15	14
O00429-3;O00429;O00429-6;O00429-5;O00429-7	O00429-3;O00429;O00429-6;O00429-5;O00429-7	17;17;17;16;11	1;1;1;0;1	1;1;1;0;1	Dynamin-1-like protein	DNM1L	sp|O00429-3|DNM1L_HUMAN Isoform 2 of Dynamin-1-like protein OS=Homo sapiens OX=9606 GN=DNM1L;sp|O00429|DNM1L_HUMAN Dynamin-1-like protein OS=Homo sapiens OX=9606 GN=DNM1L PE=1 SV=2;sp|O00429-6|DNM1L_HUMAN Isoform 6 of Dynamin-1-like protein OS=Homo sapiens	5	17	1	1	10	13	10	14	13	7	13	13	8	11	10	9	10	11	9	9	1	1	1	1	1	1	1	1	1	1	0	1	1	0	0	0	1	1	1	1	1	1
O00429-4;O00429-9;O00429-2;O00429-8	O00429-4;O00429-9;O00429-2;O00429-8	18;18;17;17	18;18;17;17	2;2;1;1	Dynamin-1-like protein	DNM1L	sp|O00429-4|DNM1L_HUMAN Isoform 3 of Dynamin-1-like protein OS=Homo sapiens OX=9606 GN=DNM1L;sp|O00429-9|DNM1L_HUMAN Isoform 9 of Dynamin-1-like protein OS=Homo sapiens OX=9606 GN=DNM1L;sp|O00429-2|DNM1L_HUMAN Isoform 4 of Dynamin-1-like protein OS=Homo sa	4	18	18	2	9	13	9	14	12	6	14	13	9	10	11	9	9	13	9	9	9	13	9	14	12	6	14	13	9	10	11	9	9	13	9	9	0	1	0	1	0	0
O00442;O00442-2	O00442;O00442-2	8;7	8;7	8;7	RNA 3-terminal phosphate cyclase	RTCA	sp|O00442|RTCA_HUMAN RNA 3-terminal phosphate cyclase OS=Homo sapiens OX=9606 GN=RTCA PE=1 SV=1;sp|O00442-2|RTCA_HUMAN Isoform 2 of RNA 3-terminal phosphate cyclase OS=Homo sapiens OX=9606 GN=RTCA	2	8	8	8	2	2	4	3	4	1	7	5	1	3	3	1	0	3	1	2	2	2	4	3	4	1	7	5	1	3	3	1	0	3	1	2	2	2	4	3	4	1
O00443;O00443-2	O00443	12;1	12;1	12;1	Phosphatidylinositol 4-phosphate 3-kinase C2 domain-containing subunit alpha	PIK3C2A	sp|O00443|P3C2A_HUMAN Phosphatidylinositol 4-phosphate 3-kinase C2 domain-containing subunit alpha OS=Homo sapiens OX=9606 GN=PIK3C2A PE=1 SV=2	2	12	12	12	6	8	4	3	7	2	8	5	6	7	7	7	4	4	7	5	6	8	4	3	7	2	8	5	6	7	7	7	4	4	7	5	6	8	4	3	7	2
O00458;O00458-2	O00458;O00458-2	2;1	2;1	2;1	Interferon-related developmental regulator 1	IFRD1	sp|O00458|IFRD1_HUMAN Interferon-related developmental regulator 1 OS=Homo sapiens OX=9606 GN=IFRD1 PE=1 SV=4;sp|O00458-2|IFRD1_HUMAN Isoform 2 of Interferon-related developmental regulator 1 OS=Homo sapiens OX=9606 GN=IFRD1	2	2	2	2	2	1	2	2	2	1	2	2	2	1	0	1	0	0	1	2	2	1	2	2	2	1	2	2	2	1	0	1	0	0	1	2	2	1	2	2	2	1
O00461	O00461	21	21	21	Golgi integral membrane protein 4	GOLIM4	sp|O00461|GOLI4_HUMAN Golgi integral membrane protein 4 OS=Homo sapiens OX=9606 GN=GOLIM4 PE=1 SV=1	1	21	21	21	18	20	18	18	19	18	18	18	20	20	19	19	20	17	18	17	18	20	18	18	19	18	18	18	20	20	19	19	20	17	18	17	18	20	18	18	19	18
O00468-6;O00468-7;O00468-3;O00468-5;O00468-4;O00468;O00468-2	O00468-6;O00468-7;O00468-3;O00468-5;O00468-4;O00468;O00468-2	39;38;37;36;36;36;33	39;38;37;36;36;36;33	39;38;37;36;36;36;33	Agrin;Agrin N-terminal 110 kDa subunit;Agrin C-terminal 110 kDa subunit;Agrin C-terminal 90 kDa fragment;Agrin C-terminal 22 kDa fragment	AGRN	sp|O00468-6|AGRIN_HUMAN Isoform 6 of Agrin OS=Homo sapiens OX=9606 GN=AGRN;sp|O00468-7|AGRIN_HUMAN Isoform 7 of Agrin OS=Homo sapiens OX=9606 GN=AGRN;sp|O00468-3|AGRIN_HUMAN Isoform 3 of Agrin OS=Homo sapiens OX=9606 GN=AGRN;sp|O00468-5|AGRIN_HUMAN Isoform	7	39	39	39	26	33	33	31	30	28	28	28	22	24	22	24	25	15	23	26	26	33	33	31	30	28	28	28	22	24	22	24	25	15	23	26	26	33	33	31	30	28
O00469;O00469-2;O00469-3	O00469;O00469-2;O00469-3	18;17;10	18;17;10	18;17;10	Procollagen-lysine,2-oxoglutarate 5-dioxygenase 2	PLOD2	sp|O00469|PLOD2_HUMAN Procollagen-lysine,2-oxoglutarate 5-dioxygenase 2 OS=Homo sapiens OX=9606 GN=PLOD2 PE=1 SV=2;sp|O00469-2|PLOD2_HUMAN Isoform 2 of Procollagen-lysine,2-oxoglutarate 5-dioxygenase 2 OS=Homo sapiens OX=9606 GN=PLOD2;sp|O00469-3|PLOD2_HUM	3	18	18	18	12	12	14	17	16	9	14	12	14	14	12	13	8	11	10	14	12	12	14	17	16	9	14	12	14	14	12	13	8	11	10	14	12	12	14	17	16	9
O00471	O00471	33	33	33	Exocyst complex component 5	EXOC5	sp|O00471|EXOC5_HUMAN Exocyst complex component 5 OS=Homo sapiens OX=9606 GN=EXOC5 PE=1 SV=1	1	33	33	33	22	27	24	23	17	10	20	21	26	25	27	27	18	22	16	22	22	27	24	23	17	10	20	21	26	25	27	27	18	22	16	22	22	27	24	23	17	10
O00478-2;O00478;P78410-3;P78410-2;P78410	O00478-2;O00478;P78410-3;P78410-2;P78410	2;2;1;1;1	2;2;1;1;1	2;2;1;1;1	Butyrophilin subfamily 3 member A3;Butyrophilin subfamily 3 member A2	BTN3A3;BTN3A2	sp|O00478-2|BT3A3_HUMAN Isoform 2 of Butyrophilin subfamily 3 member A3 OS=Homo sapiens OX=9606 GN=BTN3A3;sp|O00478|BT3A3_HUMAN Butyrophilin subfamily 3 member A3 OS=Homo sapiens OX=9606 GN=BTN3A3 PE=1 SV=1;sp|P78410-3|BT3A2_HUMAN Isoform 3 of Butyrophilin	5	2	2	2	0	0	0	0	1	0	2	0	2	0	2	1	0	0	1	0	0	0	0	0	1	0	2	0	2	0	2	1	0	0	1	0	0	0	0	0	1	0
O00483	O00483	4	4	4	Cytochrome c oxidase subunit NDUFA4	NDUFA4	sp|O00483|NDUA4_HUMAN Cytochrome c oxidase subunit NDUFA4 OS=Homo sapiens OX=9606 GN=NDUFA4 PE=1 SV=1	1	4	4	4	2	2	0	1	1	2	2	1	1	3	4	2	3	4	3	4	2	2	0	1	1	2	2	1	1	3	4	2	3	4	3	4	2	2	0	1	1	2
O00487	O00487	18	18	18	26S proteasome non-ATPase regulatory subunit 14	PSMD14	sp|O00487|PSDE_HUMAN 26S proteasome non-ATPase regulatory subunit 14 OS=Homo sapiens OX=9606 GN=PSMD14 PE=1 SV=1	1	18	18	18	16	13	18	18	16	6	16	16	11	18	17	15	15	12	16	17	16	13	18	18	16	6	16	16	11	18	17	15	15	12	16	17	16	13	18	18	16	6
O00505	O00505	2	1	1	Importin subunit alpha-4	KPNA3	sp|O00505|IMA4_HUMAN Importin subunit alpha-4 OS=Homo sapiens OX=9606 GN=KPNA3 PE=1 SV=2	1	2	1	1	1	1	1	2	1	0	1	1	2	1	2	2	1	2	1	2	1	1	0	1	1	0	1	1	1	1	1	1	0	1	1	1	1	1	0	1	1	0
O00507;O00507-2	O00507;O00507-2	44;38	3;2	3;2	Probable ubiquitin carboxyl-terminal hydrolase FAF-Y	USP9Y	sp|O00507|USP9Y_HUMAN Probable ubiquitin carboxyl-terminal hydrolase FAF-Y OS=Homo sapiens OX=9606 GN=USP9Y PE=2 SV=2;sp|O00507-2|USP9Y_HUMAN Isoform Short of Probable ubiquitin carboxyl-terminal hydrolase FAF-Y OS=Homo sapiens OX=9606 GN=USP9Y	2	44	3	3	36	34	34	32	33	23	34	34	31	36	32	28	28	27	28	27	2	2	2	2	1	0	2	2	2	1	1	2	2	3	2	1	2	2	2	2	1	0
O00519	O00519	5	5	5	Fatty-acid amide hydrolase 1	FAAH	sp|O00519|FAAH1_HUMAN Fatty-acid amide hydrolase 1 OS=Homo sapiens OX=9606 GN=FAAH PE=1 SV=2	1	5	5	5	1	2	1	2	2	1	2	3	0	0	0	0	2	2	1	4	1	2	1	2	2	1	2	3	0	0	0	0	2	2	1	4	1	2	1	2	2	1
O00541-2;O00541	O00541-2;O00541	7;7	7;7	7;7	Pescadillo homolog	PES1	sp|O00541-2|PESC_HUMAN Isoform 2 of Pescadillo homolog OS=Homo sapiens OX=9606 GN=PES1;sp|O00541|PESC_HUMAN Pescadillo homolog OS=Homo sapiens OX=9606 GN=PES1 PE=1 SV=1	2	7	7	7	5	4	4	4	6	4	4	4	5	5	3	5	6	5	5	6	5	4	4	4	6	4	4	4	5	5	3	5	6	5	5	6	5	4	4	4	6	4
O00548-2;O00548	O00548-2;O00548	1;1	1;1	1;1	Delta-like protein 1	DLL1	sp|O00548-2|DLL1_HUMAN Isoform 2 of Delta-like protein 1 OS=Homo sapiens OX=9606 GN=DLL1;sp|O00548|DLL1_HUMAN Delta-like protein 1 OS=Homo sapiens OX=9606 GN=DLL1 PE=1 SV=2	2	1	1	1	0	0	0	0	1	0	1	1	1	0	1	1	1	1	1	0	0	0	0	0	1	0	1	1	1	0	1	1	1	1	1	0	0	0	0	0	1	0
O00559;O00559-2	O00559;O00559-2	4;4	4;4	4;4	Receptor-binding cancer antigen expressed on SiSo cells	EBAG9	sp|O00559|RCAS1_HUMAN Receptor-binding cancer antigen expressed on SiSo cells OS=Homo sapiens OX=9606 GN=EBAG9 PE=1 SV=1;sp|O00559-2|RCAS1_HUMAN Isoform 2 of Receptor-binding cancer antigen expressed on SiSo cells OS=Homo sapiens OX=9606 GN=EBAG9	2	4	4	4	1	3	3	2	3	1	3	1	3	2	2	3	1	4	3	3	1	3	3	2	3	1	3	1	3	2	2	3	1	4	3	3	1	3	3	2	3	1
O00560;O00560-3	O00560;O00560-3	8;7	8;7	1;1	Syntenin-1	SDCBP	sp|O00560|SDCB1_HUMAN Syntenin-1 OS=Homo sapiens OX=9606 GN=SDCBP PE=1 SV=1;sp|O00560-3|SDCB1_HUMAN Isoform 3 of Syntenin-1 OS=Homo sapiens OX=9606 GN=SDCBP	2	8	8	1	6	5	6	4	5	1	7	7	4	4	4	3	5	4	7	4	6	5	6	4	5	1	7	7	4	4	4	3	5	4	7	4	1	1	1	1	1	1
O00560-2	O00560-2	8	1	1	Syntenin-1	SDCBP	sp|O00560-2|SDCB1_HUMAN Isoform 2 of Syntenin-1 OS=Homo sapiens OX=9606 GN=SDCBP	1	8	1	1	6	5	6	4	5	1	7	6	4	3	4	2	4	4	7	4	1	1	1	1	1	1	1	0	1	0	1	0	0	1	1	1	1	1	1	1	1	1
O00566	O00566	1	1	1	U3 small nucleolar ribonucleoprotein protein MPP10	MPHOSPH10	sp|O00566|MPP10_HUMAN U3 small nucleolar ribonucleoprotein protein MPP10 OS=Homo sapiens OX=9606 GN=MPHOSPH10 PE=1 SV=2	1	1	1	1	0	0	0	0	0	0	0	0	0	1	1	1	1	1	1	1	0	0	0	0	0	0	0	0	0	1	1	1	1	1	1	1	0	0	0	0	0	0
O00567	O00567	7	7	7	Nucleolar protein 56	NOP56	sp|O00567|NOP56_HUMAN Nucleolar protein 56 OS=Homo sapiens OX=9606 GN=NOP56 PE=1 SV=4	1	7	7	7	4	3	2	4	5	3	5	3	3	4	4	5	4	3	5	5	4	3	2	4	5	3	5	3	3	4	4	5	4	3	5	5	4	3	2	4	5	3
O00571;O00571-2;O15523-2;O15523;O15523-3;Q9NQI0-3;Q9NQI0-2;Q9NQI0-4;Q9NQI0	O00571;O00571-2;O15523-2;O15523	25;24;18;18;6;2;2;2;2	24;23;17;17;6;2;2;2;2	24;23;17;17;6;2;2;2;2	ATP-dependent RNA helicase DDX3X;ATP-dependent RNA helicase DDX3Y	DDX3X;DDX3Y	sp|O00571|DDX3X_HUMAN ATP-dependent RNA helicase DDX3X OS=Homo sapiens OX=9606 GN=DDX3X PE=1 SV=3;sp|O00571-2|DDX3X_HUMAN Isoform 2 of ATP-dependent RNA helicase DDX3X OS=Homo sapiens OX=9606 GN=DDX3X;sp|O15523-2|DDX3Y_HUMAN Isoform 2 of ATP-dependent RNA	9	25	24	24	19	20	19	16	19	18	19	17	17	18	16	16	18	16	18	13	18	19	18	15	18	17	18	16	16	17	15	15	17	15	17	12	18	19	18	15	18	17
O00584;O00584-2	O00584	6;1	6;1	6;1	Ribonuclease T2	RNASET2	sp|O00584|RNT2_HUMAN Ribonuclease T2 OS=Homo sapiens OX=9606 GN=RNASET2 PE=1 SV=2	2	6	6	6	1	1	1	3	3	1	2	0	1	1	1	1	2	4	1	3	1	1	1	3	3	1	2	0	1	1	1	1	2	4	1	3	1	1	1	3	3	1
O00592-2;O00592	O00592-2;O00592	4;4	4;4	4;4	Podocalyxin	PODXL	sp|O00592-2|PODXL_HUMAN Isoform 2 of Podocalyxin OS=Homo sapiens OX=9606 GN=PODXL;sp|O00592|PODXL_HUMAN Podocalyxin OS=Homo sapiens OX=9606 GN=PODXL PE=1 SV=2	2	4	4	4	2	2	2	2	3	3	3	3	2	2	2	3	2	0	2	2	2	2	2	2	3	3	3	3	2	2	2	3	2	0	2	2	2	2	2	2	3	3
O00622	O00622	10	10	10	Protein CYR61	CYR61	sp|O00622|CCN1_HUMAN CCN family member 1 OS=Homo sapiens OX=9606 GN=CCN1 PE=1 SV=1	1	10	10	10	7	5	5	3	5	5	4	4	3	1	2	1	1	1	1	0	7	5	5	3	5	5	4	4	3	1	2	1	1	1	1	0	7	5	5	3	5	5
O00623	O00623	4	4	4	Peroxisome assembly protein 12	PEX12	sp|O00623|PEX12_HUMAN Peroxisome assembly protein 12 OS=Homo sapiens OX=9606 GN=PEX12 PE=1 SV=1	1	4	4	4	3	2	1	2	2	2	4	2	4	4	3	2	3	2	3	2	3	2	1	2	2	2	4	2	4	4	3	2	3	2	3	2	3	2	1	2	2	2
O00629	O00629	6	6	5	Importin subunit alpha-3	KPNA4	sp|O00629|IMA3_HUMAN Importin subunit alpha-3 OS=Homo sapiens OX=9606 GN=KPNA4 PE=1 SV=1	1	6	6	5	5	4	5	4	4	1	5	4	6	3	3	5	4	4	3	5	5	4	5	4	4	1	5	4	6	3	3	5	4	4	3	5	5	4	4	3	4	1
O00743;O00743-2;O00743-3	O00743;O00743-2;O00743-3	10;9;9	10;9;9	10;9;9	Serine/threonine-protein phosphatase 6 catalytic subunit;Serine/threonine-protein phosphatase 6 catalytic subunit, N-terminally processed	PPP6C	sp|O00743|PPP6_HUMAN Serine/threonine-protein phosphatase 6 catalytic subunit OS=Homo sapiens OX=9606 GN=PPP6C PE=1 SV=1;sp|O00743-2|PPP6_HUMAN Isoform 2 of Serine/threonine-protein phosphatase 6 catalytic subunit OS=Homo sapiens OX=9606 GN=PPP6C;sp|O00743	3	10	10	10	10	9	7	9	8	4	7	6	8	8	10	6	6	8	9	9	10	9	7	9	8	4	7	6	8	8	10	6	6	8	9	9	10	9	7	9	8	4
O00746;O00746-2	O00746;O00746-2	9;6	9;6	9;6	Nucleoside diphosphate kinase, mitochondrial	NME4	sp|O00746|NDKM_HUMAN Nucleoside diphosphate kinase, mitochondrial OS=Homo sapiens OX=9606 GN=NME4 PE=1 SV=1;sp|O00746-2|NDKM_HUMAN Isoform 2 of Nucleoside diphosphate kinase, mitochondrial OS=Homo sapiens OX=9606 GN=NME4	2	9	9	9	5	7	7	8	6	2	3	2	7	7	8	7	8	6	8	9	5	7	7	8	6	2	3	2	7	7	8	7	8	6	8	9	5	7	7	8	6	2
O00754-2;O00754	O00754-2;O00754	6;6	6;6	6;6	Lysosomal alpha-mannosidase;Lysosomal alpha-mannosidase A peptide;Lysosomal alpha-mannosidase B peptide;Lysosomal alpha-mannosidase C peptide;Lysosomal alpha-mannosidase D peptide;Lysosomal alpha-mannosidase E peptide	MAN2B1	sp|O00754-2|MA2B1_HUMAN Isoform 2 of Lysosomal alpha-mannosidase OS=Homo sapiens OX=9606 GN=MAN2B1;sp|O00754|MA2B1_HUMAN Lysosomal alpha-mannosidase OS=Homo sapiens OX=9606 GN=MAN2B1 PE=1 SV=3	2	6	6	6	3	3	5	4	2	2	4	3	4	4	4	4	5	4	4	3	3	3	5	4	2	2	4	3	4	4	4	4	5	4	4	3	3	3	5	4	2	2
O00762-2;O00762-3;O00762	O00762-2;O00762-3;O00762	1;1;1	1;1;1	1;1;1	Ubiquitin-conjugating enzyme E2 C	UBE2C	sp|O00762-2|UBE2C_HUMAN Isoform 2 of Ubiquitin-conjugating enzyme E2 C OS=Homo sapiens OX=9606 GN=UBE2C;sp|O00762-3|UBE2C_HUMAN Isoform 3 of Ubiquitin-conjugating enzyme E2 C OS=Homo sapiens OX=9606 GN=UBE2C;sp|O00762|UBE2C_HUMAN Ubiquitin-conjugating enzy	3	1	1	1	0	1	1	0	0	0	0	0	0	0	0	0	1	1	1	0	0	1	1	0	0	0	0	0	0	0	0	0	1	1	1	0	0	1	1	0	0	0
O00767	O00767	7	7	7	Acyl-CoA desaturase	SCD	sp|O00767|SCD_HUMAN Stearoyl-CoA desaturase OS=Homo sapiens OX=9606 GN=SCD PE=1 SV=2	1	7	7	7	4	4	3	3	2	2	3	4	4	4	6	4	5	4	6	5	4	4	3	3	2	2	3	4	4	4	6	4	5	4	6	5	4	4	3	3	2	2
O14494;O14494-2	O14494;O14494-2	3;3	3;3	3;3	Lipid phosphate phosphohydrolase 1	PPAP2A	sp|O14494|PLPP1_HUMAN Phospholipid phosphatase 1 OS=Homo sapiens OX=9606 GN=PLPP1 PE=1 SV=1;sp|O14494-2|PLPP1_HUMAN Isoform 2 of Phospholipid phosphatase 1 OS=Homo sapiens OX=9606 GN=PLPP1	2	3	3	3	1	2	1	3	1	0	1	1	2	3	3	1	1	2	2	3	1	2	1	3	1	0	1	1	2	3	3	1	1	2	2	3	1	2	1	3	1	0
O14495	O14495	4	4	4	Lipid phosphate phosphohydrolase 3	PPAP2B	sp|O14495|PLPP3_HUMAN Phospholipid phosphatase 3 OS=Homo sapiens OX=9606 GN=PLPP3 PE=1 SV=1	1	4	4	4	1	3	1	0	0	1	3	1	2	1	3	2	3	1	3	3	1	3	1	0	0	1	3	1	2	1	3	2	3	1	3	3	1	3	1	0	0	1
O14497;O14497-3;O14497-2	O14497;O14497-3;O14497-2	17;15;15	17;15;15	15;13;13	AT-rich interactive domain-containing protein 1A	ARID1A	sp|O14497|ARI1A_HUMAN AT-rich interactive domain-containing protein 1A OS=Homo sapiens OX=9606 GN=ARID1A PE=1 SV=3;sp|O14497-3|ARI1A_HUMAN Isoform 3 of AT-rich interactive domain-containing protein 1A OS=Homo sapiens OX=9606 GN=ARID1A;sp|O14497-2|ARI1A_HUM	3	17	17	15	9	9	8	12	10	2	13	11	11	8	8	12	8	7	6	11	9	9	8	12	10	2	13	11	11	8	8	12	8	7	6	11	7	8	7	10	9	1
O14521-2;O14521;O14521-4	O14521-2;O14521;O14521-4	2;2;1	2;2;1	2;2;1	Succinate dehydrogenase [ubiquinone] cytochrome b small subunit, mitochondrial	SDHD	sp|O14521-2|DHSD_HUMAN Isoform 2 of Succinate dehydrogenase [ubiquinone] cytochrome b small subunit, mitochondrial OS=Homo sapiens OX=9606 GN=SDHD;sp|O14521|DHSD_HUMAN Succinate dehydrogenase [ubiquinone] cytochrome b small subunit, mitochondrial OS=Homo s	3	2	2	2	1	0	1	1	1	0	1	0	1	1	2	1	1	0	1	2	1	0	1	1	1	0	1	0	1	1	2	1	1	0	1	2	1	0	1	1	1	0
O14523;O14523-2	O14523;O14523-2	8;7	8;7	8;7	C2 domain-containing protein 2-like	C2CD2L	sp|O14523|C2C2L_HUMAN Phospholipid transfer protein C2CD2L OS=Homo sapiens OX=9606 GN=C2CD2L PE=1 SV=3;sp|O14523-2|C2C2L_HUMAN Isoform 2 of Phospholipid transfer protein C2CD2L OS=Homo sapiens OX=9606 GN=C2CD2L	2	8	8	8	2	6	3	5	4	2	4	6	6	6	8	2	5	4	3	6	2	6	3	5	4	2	4	6	6	6	8	2	5	4	3	6	2	6	3	5	4	2
O14524-2;O14524;Q4TWH9;Q3ZN07;Q9IFX3;P0C6K4;Q3ZN06;Q4TWH8;Q9IFX2;Q67726	O14524-2;O14524	6;6;1;1;1;1;1;1;1;1	6;6;1;1;1;1;1;1;1;1	6;6;1;1;1;1;1;1;1;1	Transmembrane protein 194A	TMEM194A	sp|O14524-2|NEMP1_HUMAN Isoform 2 of Nuclear envelope integral membrane protein 1 OS=Homo sapiens OX=9606 GN=NEMP1;sp|O14524|NEMP1_HUMAN Nuclear envelope integral membrane protein 1 OS=Homo sapiens OX=9606 GN=NEMP1 PE=1 SV=2	10	6	6	6	6	5	4	3	3	5	3	3	5	3	2	3	3	2	4	2	6	5	4	3	3	5	3	3	5	3	2	3	3	2	4	2	6	5	4	3	3	5
O14530;O14530-2	O14530;O14530-2	6;5	6;5	6;5	Thioredoxin domain-containing protein 9	TXNDC9	sp|O14530|TXND9_HUMAN Thioredoxin domain-containing protein 9 OS=Homo sapiens OX=9606 GN=TXNDC9 PE=1 SV=2;sp|O14530-2|TXND9_HUMAN Isoform 2 of Thioredoxin domain-containing protein 9 OS=Homo sapiens OX=9606 GN=TXNDC9	2	6	6	6	3	5	4	6	4	2	4	5	3	5	5	3	3	6	3	3	3	5	4	6	4	2	4	5	3	5	5	3	3	6	3	3	3	5	4	6	4	2
O14531	O14531	1	1	1	Dihydropyrimidinase-related protein 4	DPYSL4	sp|O14531|DPYL4_HUMAN Dihydropyrimidinase-related protein 4 OS=Homo sapiens OX=9606 GN=DPYSL4 PE=1 SV=2	1	1	1	1	0	0	0	1	0	0	0	0	0	0	0	0	0	1	0	0	0	0	0	1	0	0	0	0	0	0	0	0	0	1	0	0	0	0	0	1	0	0
O14545;O14545-2	O14545;O14545-2	9;5	9;5	9;5	TRAF-type zinc finger domain-containing protein 1	TRAFD1	sp|O14545|TRAD1_HUMAN TRAF-type zinc finger domain-containing protein 1 OS=Homo sapiens OX=9606 GN=TRAFD1 PE=1 SV=1;sp|O14545-2|TRAD1_HUMAN Isoform 2 of TRAF-type zinc finger domain-containing protein 1 OS=Homo sapiens OX=9606 GN=TRAFD1	2	9	9	9	3	4	5	8	7	2	4	6	7	7	7	5	7	7	8	4	3	4	5	8	7	2	4	6	7	7	7	5	7	7	8	4	3	4	5	8	7	2
O14548	O14548	4	4	4	Cytochrome c oxidase subunit 7A-related protein, mitochondrial	COX7A2L	sp|O14548|COX7R_HUMAN Cytochrome c oxidase subunit 7A-related protein, mitochondrial OS=Homo sapiens OX=9606 GN=COX7A2L PE=1 SV=2	1	4	4	4	4	3	3	3	3	1	1	2	4	2	2	2	4	2	4	3	4	3	3	3	3	1	1	2	4	2	2	2	4	2	4	3	4	3	3	3	3	1
O14561	O14561	6	6	6	Acyl carrier protein, mitochondrial	NDUFAB1	sp|O14561|ACPM_HUMAN Acyl carrier protein, mitochondrial OS=Homo sapiens OX=9606 GN=NDUFAB1 PE=1 SV=3	1	6	6	6	3	4	5	2	2	2	3	4	3	5	3	3	4	4	3	3	3	4	5	2	2	2	3	4	3	5	3	3	4	4	3	3	3	4	5	2	2	2
O14562	O14562	3	3	3	Ubiquitin domain-containing protein UBFD1	UBFD1	sp|O14562|UBFD1_HUMAN Ubiquitin domain-containing protein UBFD1 OS=Homo sapiens OX=9606 GN=UBFD1 PE=1 SV=2	1	3	3	3	3	3	3	3	2	0	2	3	2	2	3	2	1	2	2	3	3	3	3	3	2	0	2	3	2	2	3	2	1	2	2	3	3	3	3	3	2	0
O14569	O14569	1	1	1	Cytochrome b561 domain-containing protein 2	CYB561D2	sp|O14569|C56D2_HUMAN Transmembrane reductase CYB561D2 OS=Homo sapiens OX=9606 GN=CYB561D2 PE=1 SV=1	1	1	1	1	1	1	1	1	1	1	1	0	1	1	1	1	1	1	1	1	1	1	1	1	1	1	1	0	1	1	1	1	1	1	1	1	1	1	1	1	1	1
O14576-4;O14576-3;O14576-5;O14576-2;O14576	O14576-4;O14576-3;O14576-5;O14576-2;O14576	4;4;4;4;4	2;2;2;2;2	2;2;2;2;2	Cytoplasmic dynein 1 intermediate chain 1	DYNC1I1	sp|O14576-4|DC1I1_HUMAN Isoform 4 of Cytoplasmic dynein 1 intermediate chain 1 OS=Homo sapiens OX=9606 GN=DYNC1I1;sp|O14576-3|DC1I1_HUMAN Isoform 3 of Cytoplasmic dynein 1 intermediate chain 1 OS=Homo sapiens OX=9606 GN=DYNC1I1;sp|O14576-5|DC1I1_HUMAN Isof	5	4	2	2	2	2	2	2	3	1	1	2	3	3	2	2	1	1	1	2	0	0	0	1	1	0	0	0	1	1	1	0	0	0	0	0	0	0	0	1	1	0
O14579;O14579-3;O14579-2	O14579;O14579-3;O14579-2	20;14;13	20;14;13	20;14;13	Coatomer subunit epsilon	COPE	sp|O14579|COPE_HUMAN Coatomer subunit epsilon OS=Homo sapiens OX=9606 GN=COPE PE=1 SV=3;sp|O14579-3|COPE_HUMAN Isoform 3 of Coatomer subunit epsilon OS=Homo sapiens OX=9606 GN=COPE;sp|O14579-2|COPE_HUMAN Isoform 2 of Coatomer subunit epsilon OS=Homo sapien	3	20	20	20	16	18	15	14	14	12	13	14	14	16	16	12	12	13	12	13	16	18	15	14	14	12	13	14	14	16	16	12	12	13	12	13	16	18	15	14	14	12
O14593-2;O14593-3;O14593	O14593-2;O14593-3;O14593	2;2;2	2;2;2	2;2;2	DNA-binding protein RFXANK	RFXANK	sp|O14593-2|RFXK_HUMAN Isoform 2 of DNA-binding protein RFXANK OS=Homo sapiens OX=9606 GN=RFXANK;sp|O14593-3|RFXK_HUMAN Isoform 3 of DNA-binding protein RFXANK OS=Homo sapiens OX=9606 GN=RFXANK;sp|O14593|RFXK_HUMAN DNA-binding protein RFXANK OS=Homo sapien	3	2	2	2	1	1	2	2	1	0	2	2	1	2	2	2	2	2	2	2	1	1	2	2	1	0	2	2	1	2	2	2	2	2	2	2	1	1	2	2	1	0
O14617;O14617-5;O14617-4;O14617-2;O14617-3	O14617;O14617-5;O14617-4;O14617-2;O14617-3	28;28;27;26;24	28;28;27;26;24	28;28;27;26;24	AP-3 complex subunit delta-1	AP3D1	sp|O14617|AP3D1_HUMAN AP-3 complex subunit delta-1 OS=Homo sapiens OX=9606 GN=AP3D1 PE=1 SV=1;sp|O14617-5|AP3D1_HUMAN Isoform 5 of AP-3 complex subunit delta-1 OS=Homo sapiens OX=9606 GN=AP3D1;sp|O14617-4|AP3D1_HUMAN Isoform 4 of AP-3 complex subunit delta	5	28	28	28	18	19	20	20	23	6	18	18	16	15	19	17	14	17	12	15	18	19	20	20	23	6	18	18	16	15	19	17	14	17	12	15	18	19	20	20	23	6
O14628-4;O14628-7;O14628-5;O14628-6;O14628;Q5SXM1	O14628-4;O14628-7;O14628-5;O14628-6;O14628;Q5SXM1	2;2;2;2;2;1	1;1;1;1;1;0	1;1;1;1;1;0	Zinc finger protein 195;Zinc finger protein 678	ZNF195;ZNF678	sp|O14628-4|ZN195_HUMAN Isoform 4 of Zinc finger protein 195 OS=Homo sapiens OX=9606 GN=ZNF195;sp|O14628-7|ZN195_HUMAN Isoform 7 of Zinc finger protein 195 OS=Homo sapiens OX=9606 GN=ZNF195;sp|O14628-5|ZN195_HUMAN Isoform 5 of Zinc finger protein 195 OS=Ho	6	2	1	1	2	2	1	1	2	1	1	1	1	1	2	1	1	1	2	0	1	1	0	1	1	0	0	0	0	0	1	0	0	1	1	0	1	1	0	1	1	0
Q5TA81;O14633	Q5TA81;O14633	1;1	1;1	1;1	Late cornified envelope protein 2C;Late cornified envelope protein 2B	LCE2C;LCE2B	sp|Q5TA81|LCE2C_HUMAN Late cornified envelope protein 2C OS=Homo sapiens OX=9606 GN=LCE2C PE=1 SV=1;sp|O14633|LCE2B_HUMAN Late cornified envelope protein 2B OS=Homo sapiens OX=9606 GN=LCE2B PE=1 SV=1	2	1	1	1	0	1	0	0	0	0	0	0	0	0	1	0	0	0	0	0	0	1	0	0	0	0	0	0	0	0	1	0	0	0	0	0	0	1	0	0	0	0
O14641;Q92997-2;Q92997	O14641	4;1;1	4;1;1	4;1;1	Segment polarity protein dishevelled homolog DVL-2	DVL2	sp|O14641|DVL2_HUMAN Segment polarity protein dishevelled homolog DVL-2 OS=Homo sapiens OX=9606 GN=DVL2 PE=1 SV=1	3	4	4	4	0	1	0	4	0	0	1	2	1	0	1	1	0	2	1	2	0	1	0	4	0	0	1	2	1	0	1	1	0	2	1	2	0	1	0	4	0	0
O14653-2;O14653;O14653-3	O14653-2;O14653;O14653-3	8;8;6	8;8;6	8;8;6	Golgi SNAP receptor complex member 2	GOSR2	sp|O14653-2|GOSR2_HUMAN Isoform B of Golgi SNAP receptor complex member 2 OS=Homo sapiens OX=9606 GN=GOSR2;sp|O14653|GOSR2_HUMAN Golgi SNAP receptor complex member 2 OS=Homo sapiens OX=9606 GN=GOSR2 PE=1 SV=2;sp|O14653-3|GOSR2_HUMAN Isoform 3 of Golgi SNAP	3	8	8	8	5	5	5	6	5	2	6	5	7	6	6	6	5	5	8	7	5	5	5	6	5	2	6	5	7	6	6	6	5	5	8	7	5	5	5	6	5	2
O14656;O14656-2	O14656	12;5	12;5	12;5	Torsin-1A	TOR1A	sp|O14656|TOR1A_HUMAN Torsin-1A OS=Homo sapiens OX=9606 GN=TOR1A PE=1 SV=1	2	12	12	12	5	5	9	7	8	7	8	7	7	9	12	8	7	6	10	10	5	5	9	7	8	7	8	7	7	9	12	8	7	6	10	10	5	5	9	7	8	7
O14657	O14657	4	4	4	Torsin-1B	TOR1B	sp|O14657|TOR1B_HUMAN Torsin-1B OS=Homo sapiens OX=9606 GN=TOR1B PE=1 SV=2	1	4	4	4	1	3	1	2	2	0	2	2	3	2	3	2	1	1	2	3	1	3	1	2	2	0	2	2	3	2	3	2	1	1	2	3	1	3	1	2	2	0
O14662-5;O14662;O14662-4;O14662-6;O14662-3	O14662-5;O14662;O14662-4;O14662-6	11;11;10;8;5	1;1;0;0;0	1;1;0;0;0	Syntaxin-16	STX16	sp|O14662-5|STX16_HUMAN Isoform E of Syntaxin-16 OS=Homo sapiens OX=9606 GN=STX16;sp|O14662|STX16_HUMAN Syntaxin-16 OS=Homo sapiens OX=9606 GN=STX16 PE=1 SV=3;sp|O14662-4|STX16_HUMAN Isoform D of Syntaxin-16 OS=Homo sapiens OX=9606 GN=STX16;sp|O14662-6|STX	5	11	1	1	7	7	9	7	9	5	8	8	8	5	10	9	6	4	7	9	0	0	1	1	0	0	1	1	1	1	1	1	0	0	1	1	0	0	1	1	0	0
O14662-2	O14662-2	11	11	1	Syntaxin-16	STX16	sp|O14662-2|STX16_HUMAN Isoform A of Syntaxin-16 OS=Homo sapiens OX=9606 GN=STX16	1	11	11	1	8	8	9	7	9	5	8	7	7	5	10	9	7	5	7	9	8	8	9	7	9	5	8	7	7	5	10	9	7	5	7	9	1	1	1	1	0	0
O14672;O14672-2	O14672;O14672-2	19;11	19;11	19;11	Disintegrin and metalloproteinase domain-containing protein 10	ADAM10	sp|O14672|ADA10_HUMAN Disintegrin and metalloproteinase domain-containing protein 10 OS=Homo sapiens OX=9606 GN=ADAM10 PE=1 SV=1;sp|O14672-2|ADA10_HUMAN Isoform 2 of Disintegrin and metalloproteinase domain-containing protein 10 OS=Homo sapiens OX=9606 GN=	2	19	19	19	13	13	15	13	16	9	14	12	10	15	16	15	17	11	15	16	13	13	15	13	16	9	14	12	10	15	16	15	17	11	15	16	13	13	15	13	16	9
O14678	O14678	1	1	1	ATP-binding cassette sub-family D member 4	ABCD4	sp|O14678|ABCD4_HUMAN Lysosomal cobalamin transporter ABCD4 OS=Homo sapiens OX=9606 GN=ABCD4 PE=1 SV=1	1	1	1	1	0	1	1	0	1	0	1	0	1	0	1	0	1	0	1	0	0	1	1	0	1	0	1	0	1	0	1	0	1	0	1	0	0	1	1	0	1	0
O14681;O14681-3	O14681;O14681-3	4;2	4;2	4;2	Etoposide-induced protein 2.4 homolog	EI24	sp|O14681|EI24_HUMAN Etoposide-induced protein 2.4 homolog OS=Homo sapiens OX=9606 GN=EI24 PE=1 SV=4;sp|O14681-3|EI24_HUMAN Isoform 2 of Etoposide-induced protein 2.4 homolog OS=Homo sapiens OX=9606 GN=EI24	2	4	4	4	4	4	4	4	4	4	4	3	4	2	4	2	2	2	4	2	4	4	4	4	4	4	4	3	4	2	4	2	2	2	4	2	4	4	4	4	4	4
O14683	O14683	5	5	5	Tumor protein p53-inducible protein 11	TP53I11	sp|O14683|P5I11_HUMAN Tumor protein p53-inducible protein 11 OS=Homo sapiens OX=9606 GN=TP53I11 PE=1 SV=2	1	5	5	5	1	3	4	4	3	1	4	3	2	4	5	4	4	3	3	3	1	3	4	4	3	1	4	3	2	4	5	4	4	3	3	3	1	3	4	4	3	1
O14686;O14686-3	O14686;O14686-3	11;11	11;11	11;11	Histone-lysine N-methyltransferase 2D	KMT2D	sp|O14686|KMT2D_HUMAN Histone-lysine N-methyltransferase 2D OS=Homo sapiens OX=9606 GN=KMT2D PE=1 SV=2;sp|O14686-3|KMT2D_HUMAN Isoform 3 of Histone-lysine N-methyltransferase 2D OS=Homo sapiens OX=9606 GN=KMT2D	2	11	11	11	2	4	4	8	4	3	6	7	1	7	5	6	5	9	6	7	2	4	4	8	4	3	6	7	1	7	5	6	5	9	6	7	2	4	4	8	4	3
O14715;Q99666-2	O14715	36;12	2;2	0;0	RANBP2-like and GRIP domain-containing protein 8	RGPD8	sp|O14715|RGPD8_HUMAN RANBP2-like and GRIP domain-containing protein 8 OS=Homo sapiens OX=9606 GN=RGPD8 PE=1 SV=2	2	36	2	0	26	25	21	28	27	23	27	28	25	25	22	23	23	25	22	22	2	1	1	1	1	1	1	2	1	0	1	2	1	1	1	1	0	0	0	0	0	0
O14727-3;O14727-4;O14727-2;O14727;O14727-5;O14727-6	O14727-3;O14727-4;O14727-2;O14727;O14727-5;O14727-6	4;4;4;4;3;2	4;4;4;4;3;2	4;4;4;4;3;2	Apoptotic protease-activating factor 1	APAF1	sp|O14727-3|APAF_HUMAN Isoform 3 of Apoptotic protease-activating factor 1 OS=Homo sapiens OX=9606 GN=APAF1;sp|O14727-4|APAF_HUMAN Isoform 4 of Apoptotic protease-activating factor 1 OS=Homo sapiens OX=9606 GN=APAF1;sp|O14727-2|APAF_HUMAN Isoform 2 of Apop	6	4	4	4	0	2	0	2	0	0	1	0	0	0	1	1	0	4	2	1	0	2	0	2	0	0	1	0	0	0	1	1	0	4	2	1	0	2	0	2	0	0
O14730-2;O14730	O14730-2;O14730	7;7	7;7	7;7	Serine/threonine-protein kinase RIO3	RIOK3	sp|O14730-2|RIOK3_HUMAN Isoform 2 of Serine/threonine-protein kinase RIO3 OS=Homo sapiens OX=9606 GN=RIOK3;sp|O14730|RIOK3_HUMAN Serine/threonine-protein kinase RIO3 OS=Homo sapiens OX=9606 GN=RIOK3 PE=1 SV=2	2	7	7	7	5	2	4	4	5	3	3	3	3	4	4	2	1	0	2	3	5	2	4	4	5	3	3	3	3	4	4	2	1	0	2	3	5	2	4	4	5	3
O14733;O14733-4;O14733-3;O14733-2	O14733;O14733-4;O14733-3;O14733-2	3;3;3;2	3;3;3;2	3;3;3;2	Dual specificity mitogen-activated protein kinase kinase 7	MAP2K7	sp|O14733|MP2K7_HUMAN Dual specificity mitogen-activated protein kinase kinase 7 OS=Homo sapiens OX=9606 GN=MAP2K7 PE=1 SV=2;sp|O14733-4|MP2K7_HUMAN Isoform 4 of Dual specificity mitogen-activated protein kinase kinase 7 OS=Homo sapiens OX=9606 GN=MAP2K7;s	4	3	3	3	0	1	1	0	2	1	0	1	2	1	1	1	1	1	0	0	0	1	1	0	2	1	0	1	2	1	1	1	1	1	0	0	0	1	1	0	2	1
O14734	O14734	8	8	8	Acyl-coenzyme A thioesterase 8	ACOT8	sp|O14734|ACOT8_HUMAN Acyl-coenzyme A thioesterase 8 OS=Homo sapiens OX=9606 GN=ACOT8 PE=1 SV=1	1	8	8	8	6	6	6	5	8	5	7	6	4	4	5	4	6	4	6	6	6	6	6	5	8	5	7	6	4	4	5	4	6	4	6	6	6	6	6	5	8	5
O14735-3;O14735	O14735-3;O14735	3;3	3;3	3;3	CDP-diacylglycerol--inositol 3-phosphatidyltransferase	CDIPT	sp|O14735-3|CDIPT_HUMAN Isoform 3 of CDP-diacylglycerol--inositol 3-phosphatidyltransferase OS=Homo sapiens OX=9606 GN=CDIPT;sp|O14735|CDIPT_HUMAN CDP-diacylglycerol--inositol 3-phosphatidyltransferase OS=Homo sapiens OX=9606 GN=CDIPT PE=1 SV=1	2	3	3	3	0	3	1	2	3	0	2	1	2	2	2	3	2	2	2	3	0	3	1	2	3	0	2	1	2	2	2	3	2	2	2	3	0	3	1	2	3	0
O14737;O14737-2	O14737;O14737-2	7;5	7;5	7;5	Programmed cell death protein 5	PDCD5	sp|O14737|PDCD5_HUMAN Programmed cell death protein 5 OS=Homo sapiens OX=9606 GN=PDCD5 PE=1 SV=3;sp|O14737-2|PDCD5_HUMAN Isoform 2 of Programmed cell death protein 5 OS=Homo sapiens OX=9606 GN=PDCD5	2	7	7	7	7	7	7	7	7	4	7	6	6	5	3	5	7	6	4	7	7	7	7	7	7	4	7	6	6	5	3	5	7	6	4	7	7	7	7	7	7	4
O14744;O14744-2;O14744-5;O14744-3;O14744-4	O14744;O14744-2;O14744-5;O14744-3;O14744-4	19;18;17;16;10	19;18;17;16;10	19;18;17;16;10	Protein arginine N-methyltransferase 5;Protein arginine N-methyltransferase 5, N-terminally processed	PRMT5	sp|O14744|ANM5_HUMAN Protein arginine N-methyltransferase 5 OS=Homo sapiens OX=9606 GN=PRMT5 PE=1 SV=4;sp|O14744-2|ANM5_HUMAN Isoform 2 of Protein arginine N-methyltransferase 5 OS=Homo sapiens OX=9606 GN=PRMT5;sp|O14744-5|ANM5_HUMAN Isoform 5 of Protein a	5	19	19	19	14	16	16	16	16	8	17	19	14	12	16	12	14	12	12	13	14	16	16	16	16	8	17	19	14	12	16	12	14	12	12	13	14	16	16	16	16	8
O14745;O14745-2	O14745;O14745-2	2;1	2;1	2;1	Na(+)/H(+) exchange regulatory cofactor NHE-RF1	SLC9A3R1	sp|O14745|NHRF1_HUMAN Na(+)/H(+) exchange regulatory cofactor NHE-RF1 OS=Homo sapiens OX=9606 GN=SLC9A3R1 PE=1 SV=4;sp|O14745-2|NHRF1_HUMAN Isoform 2 of Na(+)/H(+) exchange regulatory cofactor NHE-RF1 OS=Homo sapiens OX=9606 GN=SLC9A3R1	2	2	2	2	0	2	1	1	1	1	2	2	1	2	1	1	1	2	0	1	0	2	1	1	1	1	2	2	1	2	1	1	1	2	0	1	0	2	1	1	1	1
O14757-2;O14757-3;O14757	O14757-2;O14757-3;O14757	2;2;2	2;2;2	2;2;2	Serine/threonine-protein kinase Chk1	CHEK1	sp|O14757-2|CHK1_HUMAN Isoform 2 of Serine/threonine-protein kinase Chk1 OS=Homo sapiens OX=9606 GN=CHEK1;sp|O14757-3|CHK1_HUMAN Isoform 3 of Serine/threonine-protein kinase Chk1 OS=Homo sapiens OX=9606 GN=CHEK1;sp|O14757|CHK1_HUMAN Serine/threonine-protei	3	2	2	2	2	0	0	1	2	1	2	1	0	0	0	0	0	1	0	0	2	0	0	1	2	1	2	1	0	0	0	0	0	1	0	0	2	0	0	1	2	1
O14763-2;O14763	O14763-2;O14763	1;1	1;1	1;1	Tumor necrosis factor receptor superfamily member 10B	TNFRSF10B	sp|O14763-2|TR10B_HUMAN Isoform Short of Tumor necrosis factor receptor superfamily member 10B OS=Homo sapiens OX=9606 GN=TNFRSF10B;sp|O14763|TR10B_HUMAN Tumor necrosis factor receptor superfamily member 10B OS=Homo sapiens OX=9606 GN=TNFRSF10B PE=1 SV=2	2	1	1	1	0	0	0	0	0	0	0	0	0	1	1	1	1	1	1	1	0	0	0	0	0	0	0	0	0	1	1	1	1	1	1	1	0	0	0	0	0	0
Q5IS74;O14773-2;O14773	Q5IS74;O14773-2;O14773	6;6;6	6;6;6	6;6;6	Tripeptidyl-peptidase 1	TPP1	sp|Q5IS74|TPP1_PANTR Tripeptidyl-peptidase 1 OS=Pan troglodytes OX=9598 GN=TPP1 PE=2 SV=1;sp|O14773-2|TPP1_HUMAN Isoform 2 of Tripeptidyl-peptidase 1 OS=Homo sapiens OX=9606 GN=TPP1;sp|O14773|TPP1_HUMAN Tripeptidyl-peptidase 1 OS=Homo sapiens OX=9606 GN=TP	3	6	6	6	5	5	6	6	6	2	4	6	5	6	5	4	5	5	3	5	5	5	6	6	6	2	4	6	5	6	5	4	5	5	3	5	5	5	6	6	6	2
O14776-2;O14776	O14776-2;O14776	12;12	12;12	12;12	Transcription elongation regulator 1	TCERG1	sp|O14776-2|TCRG1_HUMAN Isoform 2 of Transcription elongation regulator 1 OS=Homo sapiens OX=9606 GN=TCERG1;sp|O14776|TCRG1_HUMAN Transcription elongation regulator 1 OS=Homo sapiens OX=9606 GN=TCERG1 PE=1 SV=2	2	12	12	12	7	9	6	9	9	4	10	9	7	7	4	6	7	7	6	8	7	9	6	9	9	4	10	9	7	7	4	6	7	7	6	8	7	9	6	9	9	4
O14777	O14777	10	10	10	Kinetochore protein NDC80 homolog	NDC80	sp|O14777|NDC80_HUMAN Kinetochore protein NDC80 homolog OS=Homo sapiens OX=9606 GN=NDC80 PE=1 SV=1	1	10	10	10	4	2	3	4	4	2	4	5	2	2	2	4	1	4	4	3	4	2	3	4	4	2	4	5	2	2	2	4	1	4	4	3	4	2	3	4	4	2
O14786;O14786-3;O14786-2	O14786;O14786-3;O14786-2	19;12;12	19;12;12	19;12;12	Neuropilin-1	NRP1	sp|O14786|NRP1_HUMAN Neuropilin-1 OS=Homo sapiens OX=9606 GN=NRP1 PE=1 SV=3;sp|O14786-3|NRP1_HUMAN Isoform 3 of Neuropilin-1 OS=Homo sapiens OX=9606 GN=NRP1;sp|O14786-2|NRP1_HUMAN Isoform 2 of Neuropilin-1 OS=Homo sapiens OX=9606 GN=NRP1	3	19	19	19	12	12	10	10	12	6	12	12	16	11	11	16	16	7	11	10	12	12	10	10	12	6	12	12	16	11	11	16	16	7	11	10	12	12	10	10	12	6
O14787-2;O14787	O14787-2;O14787	15;14	7;7	7;7	Transportin-2	TNPO2	sp|O14787-2|TNPO2_HUMAN Isoform 2 of Transportin-2 OS=Homo sapiens OX=9606 GN=TNPO2;sp|O14787|TNPO2_HUMAN Transportin-2 OS=Homo sapiens OX=9606 GN=TNPO2 PE=1 SV=3	2	15	7	7	9	9	9	8	8	7	10	9	11	13	12	11	12	11	8	10	5	3	4	4	3	3	4	3	4	6	4	4	5	4	1	3	5	3	4	4	3	3
O14795;O14795-2;Q9UPW8;Q8NB66	O14795;O14795-2	6;6;1;1	6;6;1;1	6;6;1;1	Protein unc-13 homolog B	UNC13B	sp|O14795|UN13B_HUMAN Protein unc-13 homolog B OS=Homo sapiens OX=9606 GN=UNC13B PE=1 SV=2;sp|O14795-2|UN13B_HUMAN Isoform 2 of Protein unc-13 homolog B OS=Homo sapiens OX=9606 GN=UNC13B	4	6	6	6	3	5	3	5	2	0	2	5	3	5	3	4	4	4	3	4	3	5	3	5	2	0	2	5	3	5	3	4	4	4	3	4	3	5	3	5	2	0
O14802	O14802	81	81	81	DNA-directed RNA polymerase III subunit RPC1	POLR3A	sp|O14802|RPC1_HUMAN DNA-directed RNA polymerase III subunit RPC1 OS=Homo sapiens OX=9606 GN=POLR3A PE=1 SV=2	1	81	81	81	64	66	71	62	70	39	62	72	55	64	64	62	60	48	71	59	64	66	71	62	70	39	62	72	55	64	64	62	60	48	71	59	64	66	71	62	70	39
O14818;O14818-2;O14818-4;Q8TAA3-2;Q8TAA3-5;Q8TAA3	O14818;O14818-2	16;10;7;5;5;5	16;10;7;5;5;5	16;10;7;5;5;5	Proteasome subunit alpha type-7	PSMA7	sp|O14818|PSA7_HUMAN Proteasome subunit alpha type-7 OS=Homo sapiens OX=9606 GN=PSMA7 PE=1 SV=1;sp|O14818-2|PSA7_HUMAN Isoform 2 of Proteasome subunit alpha type-7 OS=Homo sapiens OX=9606 GN=PSMA7	6	16	16	16	14	15	15	15	15	11	14	14	13	15	13	14	12	13	15	14	14	15	15	15	15	11	14	14	13	15	13	14	12	13	15	14	14	15	15	15	15	11
O14828;O14828-2	O14828;O14828-2	9;6	9;6	9;6	Secretory carrier-associated membrane protein 3	SCAMP3	sp|O14828|SCAM3_HUMAN Secretory carrier-associated membrane protein 3 OS=Homo sapiens OX=9606 GN=SCAMP3 PE=1 SV=3;sp|O14828-2|SCAM3_HUMAN Isoform 2 of Secretory carrier-associated membrane protein 3 OS=Homo sapiens OX=9606 GN=SCAMP3	2	9	9	9	8	7	8	8	8	7	8	9	7	8	9	9	6	8	7	9	8	7	8	8	8	7	8	9	7	8	9	9	6	8	7	9	8	7	8	8	8	7
O14874;O14874-2;O14874-3	O14874;O14874-2;O14874-3	14;13;13	14;13;13	14;13;13	[3-methyl-2-oxobutanoate dehydrogenase [lipoamide]] kinase, mitochondrial	BCKDK	sp|O14874|BCKD_HUMAN [3-methyl-2-oxobutanoate dehydrogenase [lipoamide]] kinase, mitochondrial OS=Homo sapiens OX=9606 GN=BCKDK PE=1 SV=2;sp|O14874-2|BCKD_HUMAN Isoform 2 of [3-methyl-2-oxobutanoate dehydrogenase [lipoamide]] kinase, mitochondrial OS=Homo	3	14	14	14	12	14	11	10	11	4	10	10	12	12	13	10	12	11	12	13	12	14	11	10	11	4	10	10	12	12	13	10	12	11	12	13	12	14	11	10	11	4
O14880	O14880	6	6	6	Microsomal glutathione S-transferase 3	MGST3	sp|O14880|MGST3_HUMAN Microsomal glutathione S-transferase 3 OS=Homo sapiens OX=9606 GN=MGST3 PE=1 SV=1	1	6	6	6	6	6	6	5	6	5	6	6	5	6	5	6	6	6	6	5	6	6	6	5	6	5	6	6	5	6	5	6	6	6	6	5	6	6	6	5	6	5
O14893;O14893-2;O14893-3	O14893;O14893-2;O14893-3	5;5;4	5;5;4	5;5;4	Gem-associated protein 2	GEMIN2	sp|O14893|GEMI2_HUMAN Gem-associated protein 2 OS=Homo sapiens OX=9606 GN=GEMIN2 PE=1 SV=1;sp|O14893-2|GEMI2_HUMAN Isoform 2 of Gem-associated protein 2 OS=Homo sapiens OX=9606 GN=GEMIN2;sp|O14893-3|GEMI2_HUMAN Isoform 3 of Gem-associated protein 2 OS=Homo	3	5	5	5	3	4	3	3	5	4	4	5	2	3	4	2	3	5	3	2	3	4	3	3	5	4	4	5	2	3	4	2	3	5	3	2	3	4	3	3	5	4
O14907	O14907	1	1	1	Tax1-binding protein 3	TAX1BP3	sp|O14907|TX1B3_HUMAN Tax1-binding protein 3 OS=Homo sapiens OX=9606 GN=TAX1BP3 PE=1 SV=2	1	1	1	1	1	0	1	1	0	0	1	1	1	1	0	0	0	0	1	0	1	0	1	1	0	0	1	1	1	1	0	0	0	0	1	0	1	0	1	1	0	0
O14908;O14908-2	O14908	4;1	4;1	4;1	PDZ domain-containing protein GIPC1	GIPC1	sp|O14908|GIPC1_HUMAN PDZ domain-containing protein GIPC1 OS=Homo sapiens OX=9606 GN=GIPC1 PE=1 SV=2	2	4	4	4	2	2	2	4	1	2	4	2	1	3	3	4	2	4	3	2	2	2	2	4	1	2	4	2	1	3	3	4	2	4	3	2	2	2	2	4	1	2
O14925;Q5SRD1;Q5SRD1-2	O14925;Q5SRD1	7;4;3	7;4;3	7;4;3	Mitochondrial import inner membrane translocase subunit Tim23;Putative mitochondrial import inner membrane translocase subunit Tim23B	TIMM23;TIMM23B	sp|O14925|TIM23_HUMAN Mitochondrial import inner membrane translocase subunit Tim23 OS=Homo sapiens OX=9606 GN=TIMM23 PE=1 SV=1;sp|Q5SRD1|TI23B_HUMAN Mitochondrial import inner membrane translocase subunit Tim23B OS=Homo sapiens OX=9606 GN=TIMM23B PE=1 SV=	3	7	7	7	3	2	2	2	2	1	2	2	3	2	6	3	2	3	4	2	3	2	2	2	2	1	2	2	3	2	6	3	2	3	4	2	3	2	2	2	2	1
O14929;O14929-2	O14929;O14929-2	5;4	5;4	5;4	Histone acetyltransferase type B catalytic subunit	HAT1	sp|O14929|HAT1_HUMAN Histone acetyltransferase type B catalytic subunit OS=Homo sapiens OX=9606 GN=HAT1 PE=1 SV=1;sp|O14929-2|HAT1_HUMAN Isoform B of Histone acetyltransferase type B catalytic subunit OS=Homo sapiens OX=9606 GN=HAT1	2	5	5	5	3	4	4	4	3	1	5	4	5	4	4	5	3	4	3	5	3	4	4	4	3	1	5	4	5	4	4	5	3	4	3	5	3	4	4	4	3	1
O14936-3;O14936-4;O14936;O14936-6;O14936-2;O14936-5	O14936-3;O14936-4;O14936;O14936-6;O14936-2;O14936-5	29;28;28;27;27;18	29;28;28;27;27;18	29;28;28;27;27;18	Peripheral plasma membrane protein CASK	CASK	sp|O14936-3|CSKP_HUMAN Isoform 3 of Peripheral plasma membrane protein CASK OS=Homo sapiens OX=9606 GN=CASK;sp|O14936-4|CSKP_HUMAN Isoform 4 of Peripheral plasma membrane protein CASK OS=Homo sapiens OX=9606 GN=CASK;sp|O14936|CSKP_HUMAN Peripheral plasma m	6	29	29	29	16	18	20	20	19	11	18	16	22	22	18	19	19	20	21	18	16	18	20	20	19	11	18	16	22	22	18	19	19	20	21	18	16	18	20	20	19	11
O14939;O14939-4;O14939-3	O14939;O14939-4	9;9;3	9;9;3	9;9;3	Phospholipase D2	PLD2	sp|O14939|PLD2_HUMAN Phospholipase D2 OS=Homo sapiens OX=9606 GN=PLD2 PE=1 SV=2;sp|O14939-4|PLD2_HUMAN Isoform PLD2B of Phospholipase D2 OS=Homo sapiens OX=9606 GN=PLD2	3	9	9	9	5	4	4	3	4	5	6	2	4	6	5	5	6	1	5	3	5	4	4	3	4	5	6	2	4	6	5	5	6	1	5	3	5	4	4	3	4	5
O14949	O14949	7	7	7	Cytochrome b-c1 complex subunit 8	UQCRQ	sp|O14949|QCR8_HUMAN Cytochrome b-c1 complex subunit 8 OS=Homo sapiens OX=9606 GN=UQCRQ PE=1 SV=4	1	7	7	7	4	4	5	4	5	3	3	3	6	6	5	5	6	5	5	5	4	4	5	4	5	3	3	3	6	6	5	5	6	5	5	5	4	4	5	4	5	3
P19105;O14950;P24844;P24844-2	P19105;O14950	8;8;3;2	8;8;3;2	8;8;3;2	Myosin regulatory light chain 12A;Myosin regulatory light chain 12B	MYL12A;MYL12B	sp|P19105|ML12A_HUMAN Myosin regulatory light chain 12A OS=Homo sapiens OX=9606 GN=MYL12A PE=1 SV=2;sp|O14950|ML12B_HUMAN Myosin regulatory light chain 12B OS=Homo sapiens OX=9606 GN=MYL12B PE=1 SV=2	4	8	8	8	5	8	7	8	6	5	7	6	4	3	5	5	5	2	5	4	5	8	7	8	6	5	7	6	4	3	5	5	5	2	5	4	5	8	7	8	6	5
O14957	O14957	1	1	1	Cytochrome b-c1 complex subunit 10	UQCR11	sp|O14957|QCR10_HUMAN Cytochrome b-c1 complex subunit 10 OS=Homo sapiens OX=9606 GN=UQCR11 PE=1 SV=1	1	1	1	1	0	0	0	0	0	0	0	0	1	1	1	1	1	0	1	1	0	0	0	0	0	0	0	0	1	1	1	1	1	0	1	1	0	0	0	0	0	0
O14964-2;O14964	O14964-2;O14964	8;8	8;8	8;8	Hepatocyte growth factor-regulated tyrosine kinase substrate	HGS	sp|O14964-2|HGS_HUMAN Isoform 2 of Hepatocyte growth factor-regulated tyrosine kinase substrate OS=Homo sapiens OX=9606 GN=HGS;sp|O14964|HGS_HUMAN Hepatocyte growth factor-regulated tyrosine kinase substrate OS=Homo sapiens OX=9606 GN=HGS PE=1 SV=1	2	8	8	8	3	1	4	7	3	3	6	6	3	5	6	5	3	4	4	6	3	1	4	7	3	3	6	6	3	5	6	5	3	4	4	6	3	1	4	7	3	3
O14965	O14965	4	4	4	Aurora kinase A	AURKA	sp|O14965|AURKA_HUMAN Aurora kinase A OS=Homo sapiens OX=9606 GN=AURKA PE=1 SV=2	1	4	4	4	2	2	2	1	2	3	2	2	0	1	1	1	2	2	0	0	2	2	2	1	2	3	2	2	0	1	1	1	2	2	0	0	2	2	2	1	2	3
O14966;O14966-3;O14966-2	O14966;O14966-3;O14966-2	2;1;1	1;1;1	1;1;1	Ras-related protein Rab-7L1	RAB29	sp|O14966|RAB7L_HUMAN Ras-related protein Rab-7L1 OS=Homo sapiens OX=9606 GN=RAB29 PE=1 SV=1;sp|O14966-3|RAB7L_HUMAN Isoform 3 of Ras-related protein Rab-7L1 OS=Homo sapiens OX=9606 GN=RAB29;sp|O14966-2|RAB7L_HUMAN Isoform 2 of Ras-related protein Rab-7L1	3	2	1	1	0	1	2	0	1	2	2	1	0	2	1	2	1	1	1	1	0	0	1	0	0	1	1	1	0	1	1	1	1	1	1	1	0	0	1	0	0	1
O14967;O14967-2	O14967;O14967-2	15;8	14;8	14;8	Calmegin	CLGN	sp|O14967|CLGN_HUMAN Calmegin OS=Homo sapiens OX=9606 GN=CLGN PE=1 SV=1;sp|O14967-2|CLGN_HUMAN Isoform 2 of Calmegin OS=Homo sapiens OX=9606 GN=CLGN	2	15	14	14	7	8	9	7	5	6	8	8	11	9	10	10	8	7	9	7	6	7	8	6	5	6	7	7	10	8	9	9	7	7	8	6	6	7	8	6	5	6
O14972;O14972-2	O14972;O14972-2	7;6	7;6	7;6	Down syndrome critical region protein 3	DSCR3	sp|O14972|VP26C_HUMAN Vacuolar protein sorting-associated protein 26C OS=Homo sapiens OX=9606 GN=VPS26C PE=1 SV=1;sp|O14972-2|VP26C_HUMAN Isoform 2 of Vacuolar protein sorting-associated protein 26C OS=Homo sapiens OX=9606 GN=VPS26C	2	7	7	7	5	7	7	6	7	4	7	6	7	6	6	6	5	4	4	6	5	7	7	6	7	4	7	6	7	6	6	6	5	4	4	6	5	7	7	6	7	4
O14974;O14974-5;O14974-4;O14974-3;O14974-2	O14974;O14974-5;O14974-4;O14974-3;O14974-2	10;9;9;9;9	10;9;9;9;9	10;9;9;9;9	Protein phosphatase 1 regulatory subunit 12A	PPP1R12A	sp|O14974|MYPT1_HUMAN Protein phosphatase 1 regulatory subunit 12A OS=Homo sapiens OX=9606 GN=PPP1R12A PE=1 SV=1;sp|O14974-5|MYPT1_HUMAN Isoform 5 of Protein phosphatase 1 regulatory subunit 12A OS=Homo sapiens OX=9606 GN=PPP1R12A;sp|O14974-4|MYPT1_HUMAN I	5	10	10	10	2	4	4	6	4	2	6	6	4	2	2	3	2	6	2	4	2	4	4	6	4	2	6	6	4	2	2	3	2	6	2	4	2	4	4	6	4	2
O14975-2;O14975	O14975-2;O14975	22;22	22;22	22;22	Very long-chain acyl-CoA synthetase	SLC27A2	sp|O14975-2|S27A2_HUMAN Isoform 2 of Very long-chain acyl-CoA synthetase OS=Homo sapiens OX=9606 GN=SLC27A2;sp|O14975|S27A2_HUMAN Very long-chain acyl-CoA synthetase OS=Homo sapiens OX=9606 GN=SLC27A2 PE=1 SV=2	2	22	22	22	11	12	15	17	14	5	17	16	19	15	19	15	16	13	14	14	11	12	15	17	14	5	17	16	19	15	19	15	16	13	14	14	11	12	15	17	14	5
O14976-2;O14976	O14976-2;O14976	4;4	4;4	4;4	Cyclin-G-associated kinase	GAK	sp|O14976-2|GAK_HUMAN Isoform 2 of Cyclin-G-associated kinase OS=Homo sapiens OX=9606 GN=GAK;sp|O14976|GAK_HUMAN Cyclin-G-associated kinase OS=Homo sapiens OX=9606 GN=GAK PE=1 SV=2	2	4	4	4	2	0	1	1	1	1	1	2	1	3	3	3	2	2	2	1	2	0	1	1	1	1	1	2	1	3	3	3	2	2	2	1	2	0	1	1	1	1
O14979-3;O14979-2;O14979	O14979-3;O14979-2;O14979	4;4;4	4;4;4	4;4;4	Heterogeneous nuclear ribonucleoprotein D-like	HNRNPDL	sp|O14979-3|HNRDL_HUMAN Isoform 3 of Heterogeneous nuclear ribonucleoprotein D-like OS=Homo sapiens OX=9606 GN=HNRNPDL;sp|O14979-2|HNRDL_HUMAN Isoform 2 of Heterogeneous nuclear ribonucleoprotein D-like OS=Homo sapiens OX=9606 GN=HNRNPDL;sp|O14979|HNRDL_HU	3	4	4	4	3	4	4	3	4	3	4	4	3	4	4	4	3	1	4	4	3	4	4	3	4	3	4	4	3	4	4	4	3	1	4	4	3	4	4	3	4	3
O14980	O14980	43	43	43	Exportin-1	XPO1	sp|O14980|XPO1_HUMAN Exportin-1 OS=Homo sapiens OX=9606 GN=XPO1 PE=1 SV=1	1	43	43	43	31	36	31	33	32	14	31	29	33	36	37	32	28	30	33	30	31	36	31	33	32	14	31	29	33	36	37	32	28	30	33	30	31	36	31	33	32	14
O14981;O14981-2	O14981	51;25	51;25	51;25	TATA-binding protein-associated factor 172	BTAF1	sp|O14981|BTAF1_HUMAN TATA-binding protein-associated factor 172 OS=Homo sapiens OX=9606 GN=BTAF1 PE=1 SV=2	2	51	51	51	29	35	31	36	30	16	33	32	41	40	44	42	32	28	30	32	29	35	31	36	30	16	33	32	41	40	44	42	32	28	30	32	29	35	31	36	30	16
O15013-7;O15013-4;O15013-5;O15013-6;O15013	O15013-7;O15013-4;O15013-5;O15013-6;O15013	1;1;1;1;1	1;1;1;1;1	1;1;1;1;1	Rho guanine nucleotide exchange factor 10	ARHGEF10	sp|O15013-7|ARHGA_HUMAN Isoform 3 of Rho guanine nucleotide exchange factor 10 OS=Homo sapiens OX=9606 GN=ARHGEF10;sp|O15013-4|ARHGA_HUMAN Isoform 4 of Rho guanine nucleotide exchange factor 10 OS=Homo sapiens OX=9606 GN=ARHGEF10;sp|O15013-5|ARHGA_HUMAN Is	5	1	1	1	1	0	0	0	1	0	0	0	1	0	0	0	0	0	1	0	1	0	0	0	1	0	0	0	1	0	0	0	0	0	1	0	1	0	0	0	1	0
O15020;O15020-2	O15020;O15020-2	30;29	26;25	26;25	Spectrin beta chain, non-erythrocytic 2	SPTBN2	sp|O15020|SPTN2_HUMAN Spectrin beta chain, non-erythrocytic 2 OS=Homo sapiens OX=9606 GN=SPTBN2 PE=1 SV=3;sp|O15020-2|SPTN2_HUMAN Isoform 2 of Spectrin beta chain, non-erythrocytic 2 OS=Homo sapiens OX=9606 GN=SPTBN2	2	30	26	26	5	8	9	17	16	6	13	12	8	7	5	13	16	22	12	21	3	6	7	13	13	3	10	10	6	7	5	11	14	19	10	18	3	6	7	13	13	3
O15027-5;O15027;O15027-2;O15027-4;O15027-3	O15027-5;O15027;O15027-2;O15027-4;O15027-3	51;50;49;49;49	51;50;49;49;49	51;50;49;49;49	Protein transport protein Sec16A	SEC16A	sp|O15027-5|SC16A_HUMAN Isoform 5 of Protein transport protein Sec16A OS=Homo sapiens OX=9606 GN=SEC16A;sp|O15027|SC16A_HUMAN Protein transport protein Sec16A OS=Homo sapiens OX=9606 GN=SEC16A PE=1 SV=4;sp|O15027-2|SC16A_HUMAN Isoform 2 of Protein transpor	5	51	51	51	36	41	36	34	38	26	38	37	29	38	29	35	23	31	22	34	36	41	36	34	38	26	38	37	29	38	29	35	23	31	22	34	36	41	36	34	38	26
O15031	O15031	44	44	44	Plexin-B2	PLXNB2	sp|O15031|PLXB2_HUMAN Plexin-B2 OS=Homo sapiens OX=9606 GN=PLXNB2 PE=1 SV=3	1	44	44	44	33	32	32	32	31	23	33	29	31	34	36	36	36	24	38	32	33	32	32	32	31	23	33	29	31	34	36	36	36	24	38	32	33	32	32	32	31	23
O15042;O15042-2;O15042-3	O15042;O15042-2;O15042-3	7;7;4	7;7;4	7;7;4	U2 snRNP-associated SURP motif-containing protein	U2SURP	sp|O15042|SR140_HUMAN U2 snRNP-associated SURP motif-containing protein OS=Homo sapiens OX=9606 GN=U2SURP PE=1 SV=2;sp|O15042-2|SR140_HUMAN Isoform 2 of U2 snRNP-associated SURP motif-containing protein OS=Homo sapiens OX=9606 GN=U2SURP;sp|O15042-3|SR140_H	3	7	7	7	5	3	4	2	6	4	6	5	5	5	2	3	5	2	5	2	5	3	4	2	6	4	6	5	5	5	2	3	5	2	5	2	5	3	4	2	6	4
O15047	O15047	15	15	14	Histone-lysine N-methyltransferase SETD1A	SETD1A	sp|O15047|SET1A_HUMAN Histone-lysine N-methyltransferase SETD1A OS=Homo sapiens OX=9606 GN=SETD1A PE=1 SV=3	1	15	15	14	5	8	9	7	8	7	8	9	9	9	4	9	8	5	10	7	5	8	9	7	8	7	8	9	9	9	4	9	8	5	10	7	5	7	9	7	8	6
O15063	O15063	1	1	1	Uncharacterized protein KIAA0355	KIAA0355	sp|O15063|GRRE1_HUMAN Granule associated Rac and RHOG effector protein 1 OS=Homo sapiens OX=9606 GN=GARRE1 PE=1 SV=2	1	1	1	1	0	1	0	1	0	0	1	1	1	0	0	1	0	1	0	0	0	1	0	1	0	0	1	1	1	0	0	1	0	1	0	0	0	1	0	1	0	0
O15067	O15067	25	25	25	Phosphoribosylformylglycinamidine synthase	PFAS	sp|O15067|PUR4_HUMAN Phosphoribosylformylglycinamidine synthase OS=Homo sapiens OX=9606 GN=PFAS PE=1 SV=4	1	25	25	25	11	14	17	18	16	6	16	16	18	18	14	16	13	17	13	16	11	14	17	18	16	6	16	16	18	18	14	16	13	17	13	16	11	14	17	18	16	6
O15075-2;O15075	O15075-2;O15075	1;1	1;1	1;1	Serine/threonine-protein kinase DCLK1	DCLK1	sp|O15075-2|DCLK1_HUMAN Isoform 1 of Serine/threonine-protein kinase DCLK1 OS=Homo sapiens OX=9606 GN=DCLK1;sp|O15075|DCLK1_HUMAN Serine/threonine-protein kinase DCLK1 OS=Homo sapiens OX=9606 GN=DCLK1 PE=1 SV=2	2	1	1	1	0	0	0	1	0	0	0	0	0	1	1	1	0	1	0	1	0	0	0	1	0	0	0	0	0	1	1	1	0	1	0	1	0	0	0	1	0	0
O15078	O15078	6	6	6	Centrosomal protein of 290 kDa	CEP290	sp|O15078|CE290_HUMAN Centrosomal protein of 290 kDa OS=Homo sapiens OX=9606 GN=CEP290 PE=1 SV=2	1	6	6	6	1	3	4	3	3	0	2	2	4	2	2	2	2	1	0	1	1	3	4	3	3	0	2	2	4	2	2	2	2	1	0	1	1	3	4	3	3	0
O15084;O15084-4;O15084-1;O15084-2	O15084;O15084-4;O15084-1;O15084-2	38;38;38;31	38;38;38;31	35;35;35;28	Serine/threonine-protein phosphatase 6 regulatory ankyrin repeat subunit A	ANKRD28	sp|O15084|ANR28_HUMAN Serine/threonine-protein phosphatase 6 regulatory ankyrin repeat subunit A OS=Homo sapiens OX=9606 GN=ANKRD28 PE=1 SV=5;sp|O15084-4|ANR28_HUMAN Isoform 4 of Serine/threonine-protein phosphatase 6 regulatory ankyrin repeat subunit A OS	4	38	38	35	30	29	32	27	35	20	28	28	27	34	31	34	19	24	30	26	30	29	32	27	35	20	28	28	27	34	31	34	19	24	30	26	27	26	29	25	32	17
O15091-2;O15091;O15091-4;O15091-3	O15091-2;O15091;O15091-4	6;6;5;2	6;6;5;2	6;6;5;2	Mitochondrial ribonuclease P protein 3	KIAA0391	sp|O15091-2|MRPP3_HUMAN Isoform 2 of Mitochondrial ribonuclease P catalytic subunit OS=Homo sapiens OX=9606 GN=PRORP;sp|O15091|MRPP3_HUMAN Mitochondrial ribonuclease P catalytic subunit OS=Homo sapiens OX=9606 GN=PRORP PE=1 SV=2;sp|O15091-4|MRPP3_HUMAN Iso	4	6	6	6	2	3	1	3	3	2	5	4	5	4	4	5	4	4	6	5	2	3	1	3	3	2	5	4	5	4	4	5	4	4	6	5	2	3	1	3	3	2
O15111	O15111	3	3	3	Inhibitor of nuclear factor kappa-B kinase subunit alpha	CHUK	sp|O15111|IKKA_HUMAN Inhibitor of nuclear factor kappa-B kinase subunit alpha OS=Homo sapiens OX=9606 GN=CHUK PE=1 SV=2	1	3	3	3	1	1	2	2	1	1	1	0	1	1	2	1	1	1	0	1	1	1	2	2	1	1	1	0	1	1	2	1	1	1	0	1	1	1	2	2	1	1
O15116	O15116	1	1	1	U6 snRNA-associated Sm-like protein LSm1	LSM1	sp|O15116|LSM1_HUMAN U6 snRNA-associated Sm-like protein LSm1 OS=Homo sapiens OX=9606 GN=LSM1 PE=1 SV=1	1	1	1	1	1	1	1	1	1	1	1	1	1	1	1	1	1	1	0	0	1	1	1	1	1	1	1	1	1	1	1	1	1	1	0	0	1	1	1	1	1	1
O15118;O15118-2	O15118;O15118-2	13;10	13;10	13;10	Niemann-Pick C1 protein	NPC1	sp|O15118|NPC1_HUMAN NPC intracellular cholesterol transporter 1 OS=Homo sapiens OX=9606 GN=NPC1 PE=1 SV=2;sp|O15118-2|NPC1_HUMAN Isoform 2 of NPC intracellular cholesterol transporter 1 OS=Homo sapiens OX=9606 GN=NPC1	2	13	13	13	10	7	9	10	4	4	7	8	12	11	12	12	9	10	11	8	10	7	9	10	4	4	7	8	12	11	12	12	9	10	11	8	10	7	9	10	4	4
O15120-2;O15120	O15120-2;O15120	3;3	3;3	3;3	1-acyl-sn-glycerol-3-phosphate acyltransferase beta	AGPAT2	sp|O15120-2|PLCB_HUMAN Isoform 2 of 1-acyl-sn-glycerol-3-phosphate acyltransferase beta OS=Homo sapiens OX=9606 GN=AGPAT2;sp|O15120|PLCB_HUMAN 1-acyl-sn-glycerol-3-phosphate acyltransferase beta OS=Homo sapiens OX=9606 GN=AGPAT2 PE=1 SV=1	2	3	3	3	2	3	2	2	3	0	3	3	2	3	2	2	3	2	3	3	2	3	2	2	3	0	3	3	2	3	2	2	3	2	3	3	2	3	2	2	3	0
O15121	O15121	5	5	5	Sphingolipid delta(4)-desaturase DES1	DEGS1	sp|O15121|DEGS1_HUMAN Sphingolipid delta(4)-desaturase DES1 OS=Homo sapiens OX=9606 GN=DEGS1 PE=1 SV=1	1	5	5	5	3	4	4	2	4	2	3	3	3	5	4	4	3	4	5	5	3	4	4	2	4	2	3	3	3	5	4	4	3	4	5	5	3	4	4	2	4	2
O15123-3;O15123	O15123-3;O15123	1;1	1;1	1;1	Angiopoietin-2	ANGPT2	sp|O15123-3|ANGP2_HUMAN Isoform 2 of Angiopoietin-2 OS=Homo sapiens OX=9606 GN=ANGPT2;sp|O15123|ANGP2_HUMAN Angiopoietin-2 OS=Homo sapiens OX=9606 GN=ANGPT2 PE=1 SV=1	2	1	1	1	0	0	1	1	0	0	0	0	0	1	1	1	1	1	1	1	0	0	1	1	0	0	0	0	0	1	1	1	1	1	1	1	0	0	1	1	0	0
O15126;O15126-2	O15126;O15126-2	7;5	7;5	7;5	Secretory carrier-associated membrane protein 1	SCAMP1	sp|O15126|SCAM1_HUMAN Secretory carrier-associated membrane protein 1 OS=Homo sapiens OX=9606 GN=SCAMP1 PE=1 SV=2;sp|O15126-2|SCAM1_HUMAN Isoform 2 of Secretory carrier-associated membrane protein 1 OS=Homo sapiens OX=9606 GN=SCAMP1	2	7	7	7	6	7	6	6	5	4	6	5	6	5	7	6	5	6	6	6	6	7	6	6	5	4	6	5	6	5	7	6	5	6	6	6	6	7	6	6	5	4
O15127	O15127	5	5	5	Secretory carrier-associated membrane protein 2	SCAMP2	sp|O15127|SCAM2_HUMAN Secretory carrier-associated membrane protein 2 OS=Homo sapiens OX=9606 GN=SCAMP2 PE=1 SV=2	1	5	5	5	5	4	5	4	3	4	5	4	2	2	4	4	3	4	3	3	5	4	5	4	3	4	5	4	2	2	4	4	3	4	3	3	5	4	5	4	3	4
O15143	O15143	9	8	8	Actin-related protein 2/3 complex subunit 1B	ARPC1B	sp|O15143|ARC1B_HUMAN Actin-related protein 2/3 complex subunit 1B OS=Homo sapiens OX=9606 GN=ARPC1B PE=1 SV=3	1	9	8	8	3	5	6	8	6	4	7	6	4	3	5	5	5	7	5	4	2	4	5	7	5	4	6	5	3	3	5	4	4	6	4	4	2	4	5	7	5	4
O15144	O15144	15	15	15	Actin-related protein 2/3 complex subunit 2	ARPC2	sp|O15144|ARPC2_HUMAN Actin-related protein 2/3 complex subunit 2 OS=Homo sapiens OX=9606 GN=ARPC2 PE=1 SV=1	1	15	15	15	7	11	9	11	10	5	10	8	8	8	10	11	8	11	8	12	7	11	9	11	10	5	10	8	8	8	10	11	8	11	8	12	7	11	9	11	10	5
O15145	O15145	4	4	4	Actin-related protein 2/3 complex subunit 3	ARPC3	sp|O15145|ARPC3_HUMAN Actin-related protein 2/3 complex subunit 3 OS=Homo sapiens OX=9606 GN=ARPC3 PE=1 SV=3	1	4	4	4	2	4	3	2	4	1	4	4	3	1	2	3	3	4	2	3	2	4	3	2	4	1	4	4	3	1	2	3	3	4	2	3	2	4	3	2	4	1
O15155;O15155-2	O15155;O15155-2	2;1	2;1	2;1	BET1 homolog	BET1	sp|O15155|BET1_HUMAN BET1 homolog OS=Homo sapiens OX=9606 GN=BET1 PE=1 SV=1;sp|O15155-2|BET1_HUMAN Isoform 2 of BET1 homolog OS=Homo sapiens OX=9606 GN=BET1	2	2	2	2	2	1	2	1	2	0	2	1	1	2	1	1	1	1	1	1	2	1	2	1	2	0	2	1	1	2	1	1	1	1	1	1	2	1	2	1	2	0
O15160;O15160-2	O15160;O15160-2	14;12	14;12	14;12	DNA-directed RNA polymerases I and III subunit RPAC1	POLR1C	sp|O15160|RPAC1_HUMAN DNA-directed RNA polymerases I and III subunit RPAC1 OS=Homo sapiens OX=9606 GN=POLR1C PE=1 SV=1;sp|O15160-2|RPAC1_HUMAN Isoform 2 of DNA-directed RNA polymerases I and III subunit RPAC1 OS=Homo sapiens OX=9606 GN=POLR1C	2	14	14	14	11	13	13	8	11	5	12	11	8	11	8	8	9	9	6	9	11	13	13	8	11	5	12	11	8	11	8	8	9	9	6	9	11	13	13	8	11	5
O15162-2;O15162	O15162-2;O15162	5;5	5;5	5;5	Phospholipid scramblase 1	PLSCR1	sp|O15162-2|PLS1_HUMAN Isoform 2 of Phospholipid scramblase 1 OS=Homo sapiens OX=9606 GN=PLSCR1;sp|O15162|PLS1_HUMAN Phospholipid scramblase 1 OS=Homo sapiens OX=9606 GN=PLSCR1 PE=1 SV=1	2	5	5	5	5	5	5	3	4	3	4	3	4	4	5	3	2	1	4	4	5	5	5	3	4	3	4	3	4	4	5	3	2	1	4	4	5	5	5	3	4	3
O15173;O15173-2	O15173;O15173-2	6;6	5;5	5;5	Membrane-associated progesterone receptor component 2	PGRMC2	sp|O15173|PGRC2_HUMAN Membrane-associated progesterone receptor component 2 OS=Homo sapiens OX=9606 GN=PGRMC2 PE=1 SV=1;sp|O15173-2|PGRC2_HUMAN Isoform 2 of Membrane-associated progesterone receptor component 2 OS=Homo sapiens OX=9606 GN=PGRMC2	2	6	5	5	5	6	4	5	4	4	4	4	6	4	6	5	5	4	4	5	4	5	4	5	4	4	4	4	5	4	5	5	4	4	4	5	4	5	4	5	4	4
O15212	O15212	2	2	2	Prefoldin subunit 6	PFDN6	sp|O15212|PFD6_HUMAN Prefoldin subunit 6 OS=Homo sapiens OX=9606 GN=PFDN6 PE=1 SV=1	1	2	2	2	1	2	2	1	2	1	2	2	1	2	2	2	2	2	2	2	1	2	2	1	2	1	2	2	1	2	2	2	2	2	2	2	1	2	2	1	2	1
O15226;O15226-2	O15226;O15226-2	5;5	5;5	5;5	NF-kappa-B-repressing factor	NKRF	sp|O15226|NKRF_HUMAN NF-kappa-B-repressing factor OS=Homo sapiens OX=9606 GN=NKRF PE=1 SV=2;sp|O15226-2|NKRF_HUMAN Isoform 2 of NF-kappa-B-repressing factor OS=Homo sapiens OX=9606 GN=NKRF	2	5	5	5	0	0	0	2	1	1	1	1	3	1	3	4	1	2	5	3	0	0	0	2	1	1	1	1	3	1	3	4	1	2	5	3	0	0	0	2	1	1
O15228;O15228-2	O15228;O15228-2	12;10	12;10	12;10	Dihydroxyacetone phosphate acyltransferase	GNPAT	sp|O15228|GNPAT_HUMAN Dihydroxyacetone phosphate acyltransferase OS=Homo sapiens OX=9606 GN=GNPAT PE=1 SV=1;sp|O15228-2|GNPAT_HUMAN Isoform 2 of Dihydroxyacetone phosphate acyltransferase OS=Homo sapiens OX=9606 GN=GNPAT	2	12	12	12	4	6	4	9	3	4	5	4	7	7	11	7	7	7	7	6	4	6	4	9	3	4	5	4	7	7	11	7	7	7	7	6	4	6	4	9	3	4
O15230;O15230-2	O15230	59;12	59;12	59;12	Laminin subunit alpha-5	LAMA5	sp|O15230|LAMA5_HUMAN Laminin subunit alpha-5 OS=Homo sapiens OX=9606 GN=LAMA5 PE=1 SV=8	2	59	59	59	37	42	40	43	51	43	37	40	30	23	25	32	32	23	24	31	37	42	40	43	51	43	37	40	30	23	25	32	32	23	24	31	37	42	40	43	51	43
O15231-9;O15231-2;O15231-5;O15231-4;O15231-7;O15231;O15231-3;O15231-8;O15231-6	O15231-9;O15231-2;O15231-5;O15231-4;O15231-7;O15231;O15231-3;O15231-8;O15231-6	2;2;2;2;2;2;2;2;2	2;2;2;2;2;2;2;2;2	2;2;2;2;2;2;2;2;2	Zinc finger protein 185	ZNF185	sp|O15231-9|ZN185_HUMAN Isoform 9 of Zinc finger protein 185 OS=Homo sapiens OX=9606 GN=ZNF185;sp|O15231-2|ZN185_HUMAN Isoform 2 of Zinc finger protein 185 OS=Homo sapiens OX=9606 GN=ZNF185;sp|O15231-5|ZN185_HUMAN Isoform 5 of Zinc finger protein 185 OS=Ho	9	2	2	2	0	0	0	0	0	0	0	0	0	1	0	1	1	2	0	0	0	0	0	0	0	0	0	0	0	1	0	1	1	2	0	0	0	0	0	0	0	0
O15235	O15235	5	5	5	28S ribosomal protein S12, mitochondrial	MRPS12	sp|O15235|RT12_HUMAN 28S ribosomal protein S12, mitochondrial OS=Homo sapiens OX=9606 GN=MRPS12 PE=1 SV=1	1	5	5	5	5	5	4	4	2	2	0	1	4	5	4	4	5	3	4	4	5	5	4	4	2	2	0	1	4	5	4	4	5	3	4	4	5	5	4	4	2	2
O15239	O15239	2	2	2	NADH dehydrogenase [ubiquinone] 1 alpha subcomplex subunit 1	NDUFA1	sp|O15239|NDUA1_HUMAN NADH dehydrogenase [ubiquinone] 1 alpha subcomplex subunit 1 OS=Homo sapiens OX=9606 GN=NDUFA1 PE=1 SV=1	1	2	2	2	1	1	1	1	1	1	0	1	1	1	1	1	1	2	1	1	1	1	1	1	1	1	0	1	1	1	1	1	1	2	1	1	1	1	1	1	1	1
O15243	O15243	1	1	1	Leptin receptor gene-related protein	LEPROT	sp|O15243|OBRG_HUMAN Leptin receptor gene-related protein OS=Homo sapiens OX=9606 GN=LEPROT PE=1 SV=1	1	1	1	1	0	1	1	0	1	0	1	1	1	1	1	1	0	1	1	0	0	1	1	0	1	0	1	1	1	1	1	1	0	1	1	0	0	1	1	0	1	0
O15254;O15254-2	O15254;O15254-2	16;14	16;14	16;14	Peroxisomal acyl-coenzyme A oxidase 3	ACOX3	sp|O15254|ACOX3_HUMAN Peroxisomal acyl-coenzyme A oxidase 3 OS=Homo sapiens OX=9606 GN=ACOX3 PE=1 SV=2;sp|O15254-2|ACOX3_HUMAN Isoform 2 of Peroxisomal acyl-coenzyme A oxidase 3 OS=Homo sapiens OX=9606 GN=ACOX3	2	16	16	16	6	12	10	11	12	3	8	11	10	8	8	11	8	9	8	11	6	12	10	11	12	3	8	11	10	8	8	11	8	9	8	11	6	12	10	11	12	3
O15258	O15258	4	4	4	Protein RER1	RER1	sp|O15258|RER1_HUMAN Protein RER1 OS=Homo sapiens OX=9606 GN=RER1 PE=1 SV=1	1	4	4	4	4	4	4	4	3	3	4	3	4	4	3	4	3	4	3	4	4	4	4	4	3	3	4	3	4	4	3	4	3	4	3	4	4	4	4	4	3	3
O15260;O15260-2;O15260-3	O15260;O15260-2;O15260-3	5;5;3	5;5;3	5;5;3	Surfeit locus protein 4	SURF4	sp|O15260|SURF4_HUMAN Surfeit locus protein 4 OS=Homo sapiens OX=9606 GN=SURF4 PE=1 SV=3;sp|O15260-2|SURF4_HUMAN Isoform 2 of Surfeit locus protein 4 OS=Homo sapiens OX=9606 GN=SURF4;sp|O15260-3|SURF4_HUMAN Isoform 3 of Surfeit locus protein 4 OS=Homo sapi	3	5	5	5	5	5	4	5	3	0	4	2	2	4	4	3	4	3	3	4	5	5	4	5	3	0	4	2	2	4	4	3	4	3	3	4	5	5	4	5	3	0
O15269;O15269-2	O15269	17;3	17;3	17;3	Serine palmitoyltransferase 1	SPTLC1	sp|O15269|SPTC1_HUMAN Serine palmitoyltransferase 1 OS=Homo sapiens OX=9606 GN=SPTLC1 PE=1 SV=1	2	17	17	17	13	15	15	17	14	9	15	17	15	16	15	14	15	15	15	15	13	15	15	17	14	9	15	17	15	16	15	14	15	15	15	15	13	15	15	17	14	9
O15270	O15270	20	20	20	Serine palmitoyltransferase 2	SPTLC2	sp|O15270|SPTC2_HUMAN Serine palmitoyltransferase 2 OS=Homo sapiens OX=9606 GN=SPTLC2 PE=1 SV=1	1	20	20	20	16	17	18	17	18	13	14	13	17	17	15	18	17	14	15	16	16	17	18	17	18	13	14	13	17	17	15	18	17	14	15	16	16	17	18	17	18	13
O15287	O15287	9	9	9	Fanconi anemia group G protein	FANCG	sp|O15287|FANCG_HUMAN Fanconi anemia group G protein OS=Homo sapiens OX=9606 GN=FANCG PE=1 SV=1	1	9	9	9	5	4	5	5	3	2	5	4	5	8	6	6	6	3	6	3	5	4	5	5	3	2	5	4	5	8	6	6	6	3	6	3	5	4	5	5	3	2
O15294;O15294-3;O15294-2;O15294-4	O15294;O15294-3;O15294-2;O15294-4	32;30;25;17	32;30;25;17	32;30;25;17	UDP-N-acetylglucosamine--peptide N-acetylglucosaminyltransferase 110 kDa subunit	OGT	sp|O15294|OGT1_HUMAN UDP-N-acetylglucosamine--peptide N-acetylglucosaminyltransferase 110 kDa subunit OS=Homo sapiens OX=9606 GN=OGT PE=1 SV=3;sp|O15294-3|OGT1_HUMAN Isoform 1 of UDP-N-acetylglucosamine--peptide N-acetylglucosaminyltransferase 110 kDa subu	4	32	32	32	18	19	22	29	25	14	23	24	20	20	19	22	21	25	20	22	18	19	22	29	25	14	23	24	20	20	19	22	21	25	20	22	18	19	22	29	25	14
O15305-2;O15305	O15305-2;O15305	2;2	2;2	2;2	Phosphomannomutase 2	PMM2	sp|O15305-2|PMM2_HUMAN Isoform 2 of Phosphomannomutase 2 OS=Homo sapiens OX=9606 GN=PMM2;sp|O15305|PMM2_HUMAN Phosphomannomutase 2 OS=Homo sapiens OX=9606 GN=PMM2 PE=1 SV=1	2	2	2	2	1	1	0	2	1	0	1	1	1	0	1	0	0	1	0	0	1	1	0	2	1	0	1	1	1	0	1	0	0	1	0	0	1	1	0	2	1	0
O15318	O15318	6	6	6	DNA-directed RNA polymerase III subunit RPC7	POLR3G	sp|O15318|RPC7_HUMAN DNA-directed RNA polymerase III subunit RPC7 OS=Homo sapiens OX=9606 GN=POLR3G PE=1 SV=2	1	6	6	6	5	3	5	4	4	4	4	4	3	3	4	3	4	2	3	2	5	3	5	4	4	4	4	4	3	3	4	3	4	2	3	2	5	3	5	4	4	4
O15321-2;O15321	O15321-2;O15321	6;6	6;6	6;6	Transmembrane 9 superfamily member 1	TM9SF1	sp|O15321-2|TM9S1_HUMAN Isoform 2 of Transmembrane 9 superfamily member 1 OS=Homo sapiens OX=9606 GN=TM9SF1;sp|O15321|TM9S1_HUMAN Transmembrane 9 superfamily member 1 OS=Homo sapiens OX=9606 GN=TM9SF1 PE=2 SV=2	2	6	6	6	4	2	4	4	3	3	5	3	3	6	4	4	3	1	2	1	4	2	4	4	3	3	5	3	3	6	4	4	3	1	2	1	4	2	4	4	3	3
O15347	O15347	10	10	10	High mobility group protein B3	HMGB3	sp|O15347|HMGB3_HUMAN High mobility group protein B3 OS=Homo sapiens OX=9606 GN=HMGB3 PE=1 SV=4	1	10	10	10	4	5	5	6	5	3	8	6	6	3	3	6	3	8	2	8	4	5	5	6	5	3	8	6	6	3	3	6	3	8	2	8	4	5	5	6	5	3
O15355	O15355	14	14	14	Protein phosphatase 1G	PPM1G	sp|O15355|PPM1G_HUMAN Protein phosphatase 1G OS=Homo sapiens OX=9606 GN=PPM1G PE=1 SV=1	1	14	14	14	8	12	10	10	11	3	12	9	8	8	8	9	11	9	9	8	8	12	10	10	11	3	12	9	8	8	8	9	11	9	9	8	8	12	10	10	11	3
O15357;O15357-2	O15357;O15357-2	6;5	6;5	6;5	Phosphatidylinositol 3,4,5-trisphosphate 5-phosphatase 2	INPPL1	sp|O15357|SHIP2_HUMAN Phosphatidylinositol 3,4,5-trisphosphate 5-phosphatase 2 OS=Homo sapiens OX=9606 GN=INPPL1 PE=1 SV=2;sp|O15357-2|SHIP2_HUMAN Isoform 2 of Phosphatidylinositol 3,4,5-trisphosphate 5-phosphatase 2 OS=Homo sapiens OX=9606 GN=INPPL1	2	6	6	6	3	3	3	4	2	1	3	4	3	3	4	2	1	6	3	3	3	3	3	4	2	1	3	4	3	3	4	2	1	6	3	3	3	3	3	4	2	1
O15360;O15360-3;O15360-2	O15360;O15360-3	25;24;5	25;24;5	25;24;5	Fanconi anemia group A protein	FANCA	sp|O15360|FANCA_HUMAN Fanconi anemia group A protein OS=Homo sapiens OX=9606 GN=FANCA PE=1 SV=2;sp|O15360-3|FANCA_HUMAN Isoform 3 of Fanconi anemia group A protein OS=Homo sapiens OX=9606 GN=FANCA	3	25	25	25	10	11	13	15	9	5	8	13	16	18	19	14	14	10	16	18	10	11	13	15	9	5	8	13	16	18	19	14	14	10	16	18	10	11	13	15	9	5
O15371;O15371-3;O15371-2	O15371;O15371-3;O15371-2	32;32;30	32;32;30	32;32;30	Eukaryotic translation initiation factor 3 subunit D	EIF3D	sp|O15371|EIF3D_HUMAN Eukaryotic translation initiation factor 3 subunit D OS=Homo sapiens OX=9606 GN=EIF3D PE=1 SV=1;sp|O15371-3|EIF3D_HUMAN Isoform 3 of Eukaryotic translation initiation factor 3 subunit D OS=Homo sapiens OX=9606 GN=EIF3D;sp|O15371-2|EIF	3	32	32	32	27	31	30	28	31	17	29	29	25	27	26	24	23	21	28	27	27	31	30	28	31	17	29	29	25	27	26	24	23	21	28	27	27	31	30	28	31	17
O15372	O15372	26	26	26	Eukaryotic translation initiation factor 3 subunit H	EIF3H	sp|O15372|EIF3H_HUMAN Eukaryotic translation initiation factor 3 subunit H OS=Homo sapiens OX=9606 GN=EIF3H PE=1 SV=1	1	26	26	26	22	22	22	20	22	16	22	21	20	23	21	22	22	21	20	22	22	22	22	20	22	16	22	21	20	23	21	22	22	21	20	22	22	22	22	20	22	16
O15379;O15379-2	O15379;O15379-2	4;4	4;4	4;4	Histone deacetylase 3	HDAC3	sp|O15379|HDAC3_HUMAN Histone deacetylase 3 OS=Homo sapiens OX=9606 GN=HDAC3 PE=1 SV=2;sp|O15379-2|HDAC3_HUMAN Isoform 2 of Histone deacetylase 3 OS=Homo sapiens OX=9606 GN=HDAC3	2	4	4	4	0	1	0	1	2	0	0	2	2	2	2	1	1	3	1	2	0	1	0	1	2	0	0	2	2	2	2	1	1	3	1	2	0	1	0	1	2	0
O15382;O15382-2	O15382;O15382-2	10;7	10;7	10;7	Branched-chain-amino-acid aminotransferase, mitochondrial	BCAT2	sp|O15382|BCAT2_HUMAN Branched-chain-amino-acid aminotransferase, mitochondrial OS=Homo sapiens OX=9606 GN=BCAT2 PE=1 SV=2;sp|O15382-2|BCAT2_HUMAN Isoform B of Branched-chain-amino-acid aminotransferase, mitochondrial OS=Homo sapiens OX=9606 GN=BCAT2	2	10	10	10	4	5	3	7	6	2	6	6	6	5	3	7	7	6	5	7	4	5	3	7	6	2	6	6	6	5	3	7	7	6	5	7	4	5	3	7	6	2
O15397;O15397-2	O15397;O15397-2	26;23	25;22	25;22	Importin-8	IPO8	sp|O15397|IPO8_HUMAN Importin-8 OS=Homo sapiens OX=9606 GN=IPO8 PE=1 SV=2;sp|O15397-2|IPO8_HUMAN Isoform 2 of Importin-8 OS=Homo sapiens OX=9606 GN=IPO8	2	26	25	25	15	17	16	15	14	10	18	15	20	19	17	20	14	14	15	17	14	16	15	14	13	9	17	14	19	18	16	19	13	13	14	16	14	16	15	14	13	9
O15400-2;O15400	O15400-2;O15400	8;8	8;8	8;8	Syntaxin-7	STX7	sp|O15400-2|STX7_HUMAN Isoform 2 of Syntaxin-7 OS=Homo sapiens OX=9606 GN=STX7;sp|O15400|STX7_HUMAN Syntaxin-7 OS=Homo sapiens OX=9606 GN=STX7 PE=1 SV=4	2	8	8	8	8	7	8	6	7	7	7	7	7	6	6	6	6	6	8	6	8	7	8	6	7	7	7	7	7	6	6	6	6	6	8	6	8	7	8	6	7	7
O15417-2;O15417	O15417-2;O15417	2;2	2;2	2;2	Trinucleotide repeat-containing gene 18 protein	TNRC18	sp|O15417-2|TNC18_HUMAN Isoform 2 of Trinucleotide repeat-containing gene 18 protein OS=Homo sapiens OX=9606 GN=TNRC18;sp|O15417|TNC18_HUMAN Trinucleotide repeat-containing gene 18 protein OS=Homo sapiens OX=9606 GN=TNRC18 PE=1 SV=3	2	2	2	2	1	1	1	2	1	0	1	1	2	1	2	1	1	1	1	1	1	1	1	2	1	0	1	1	2	1	2	1	1	1	1	1	1	1	1	2	1	0
O15439-2;O15439;O15439-4;O15439-3	O15439-2;O15439;O15439-4;O15439-3	16;16;10;10	16;16;10;10	16;16;10;10	Multidrug resistance-associated protein 4	ABCC4	sp|O15439-2|MRP4_HUMAN Isoform 2 of ATP-binding cassette sub-family C member 4 OS=Homo sapiens OX=9606 GN=ABCC4;sp|O15439|MRP4_HUMAN ATP-binding cassette sub-family C member 4 OS=Homo sapiens OX=9606 GN=ABCC4 PE=1 SV=3;sp|O15439-4|MRP4_HUMAN Isoform 4 of A	4	16	16	16	3	8	7	8	9	5	7	8	7	9	9	6	10	6	11	11	3	8	7	8	9	5	7	8	7	9	9	6	10	6	11	11	3	8	7	8	9	5
O15440-5;O15440	O15440-5;O15440	2;2	2;2	2;2	Multidrug resistance-associated protein 5	ABCC5	sp|O15440-5|MRP5_HUMAN Isoform 5 of ATP-binding cassette sub-family C member 5 OS=Homo sapiens OX=9606 GN=ABCC5;sp|O15440|MRP5_HUMAN ATP-binding cassette sub-family C member 5 OS=Homo sapiens OX=9606 GN=ABCC5 PE=1 SV=2	2	2	2	2	1	1	1	1	1	1	1	2	1	2	2	2	2	2	2	2	1	1	1	1	1	1	1	2	1	2	2	2	2	2	2	2	1	1	1	1	1	1
O15446;O15446-2	O15446;O15446-2	3;3	3;3	3;3	DNA-directed RNA polymerase I subunit RPA34	CD3EAP	sp|O15446|RPA34_HUMAN DNA-directed RNA polymerase I subunit RPA34 OS=Homo sapiens OX=9606 GN=POLR1G PE=1 SV=1;sp|O15446-2|RPA34_HUMAN Isoform 2 of DNA-directed RNA polymerase I subunit RPA34 OS=Homo sapiens OX=9606 GN=POLR1G	2	3	3	3	3	3	3	1	3	1	2	2	3	2	1	1	1	0	1	2	3	3	3	1	3	1	2	2	3	2	1	1	1	0	1	2	3	3	3	1	3	1
O15455	O15455	3	3	3	Toll-like receptor 3	TLR3	sp|O15455|TLR3_HUMAN Toll-like receptor 3 OS=Homo sapiens OX=9606 GN=TLR3 PE=1 SV=1	1	3	3	3	0	0	1	0	1	0	1	1	2	0	3	1	0	0	0	0	0	0	1	0	1	0	1	1	2	0	3	1	0	0	0	0	0	0	1	0	1	0
O15460-2;O15460	O15460-2;O15460	14;14	14;14	14;14	Prolyl 4-hydroxylase subunit alpha-2	P4HA2	sp|O15460-2|P4HA2_HUMAN Isoform IIa of Prolyl 4-hydroxylase subunit alpha-2 OS=Homo sapiens OX=9606 GN=P4HA2;sp|O15460|P4HA2_HUMAN Prolyl 4-hydroxylase subunit alpha-2 OS=Homo sapiens OX=9606 GN=P4HA2 PE=1 SV=1	2	14	14	14	11	9	13	13	10	6	12	11	7	8	5	9	5	6	4	6	11	9	13	13	10	6	12	11	7	8	5	9	5	6	4	6	11	9	13	13	10	6
O15484	O15484	6	6	6	Calpain-5	CAPN5	sp|O15484|CAN5_HUMAN Calpain-5 OS=Homo sapiens OX=9606 GN=CAPN5 PE=1 SV=2	1	6	6	6	3	6	5	1	4	3	4	2	5	2	3	1	1	2	3	2	3	6	5	1	4	3	4	2	5	2	3	1	1	2	3	2	3	6	5	1	4	3
O15498;O15498-2	O15498;O15498-2	6;5	6;5	6;5	Synaptobrevin homolog YKT6	YKT6	sp|O15498|YKT6_HUMAN Synaptobrevin homolog YKT6 OS=Homo sapiens OX=9606 GN=YKT6 PE=1 SV=1;sp|O15498-2|YKT6_HUMAN Isoform 2 of Synaptobrevin homolog YKT6 OS=Homo sapiens OX=9606 GN=YKT6	2	6	6	6	4	5	3	2	2	1	4	2	2	1	3	1	2	3	3	1	4	5	3	2	2	1	4	2	2	1	3	1	2	3	3	1	4	5	3	2	2	1
O15504;O15504-2;O15504-3	O15504;O15504-2	5;4;1	5;4;1	5;4;1	Nucleoporin-like protein 2	NUPL2	sp|O15504|NUP42_HUMAN Nucleoporin NUP42 OS=Homo sapiens OX=9606 GN=NUP42 PE=1 SV=1;sp|O15504-2|NUP42_HUMAN Isoform 2 of Nucleoporin NUP42 OS=Homo sapiens OX=9606 GN=NUP42	3	5	5	5	5	3	4	3	5	2	3	3	3	5	3	2	1	3	2	4	5	3	4	3	5	2	3	3	3	5	3	2	1	3	2	4	5	3	4	3	5	2
O15511;O15511-2	O15511;O15511-2	4;3	4;3	4;3	Actin-related protein 2/3 complex subunit 5	ARPC5	sp|O15511|ARPC5_HUMAN Actin-related protein 2/3 complex subunit 5 OS=Homo sapiens OX=9606 GN=ARPC5 PE=1 SV=3;sp|O15511-2|ARPC5_HUMAN Isoform 2 of Actin-related protein 2/3 complex subunit 5 OS=Homo sapiens OX=9606 GN=ARPC5	2	4	4	4	0	1	3	4	3	1	3	2	0	1	1	2	3	3	0	3	0	1	3	4	3	1	3	2	0	1	1	2	3	3	0	3	0	1	3	4	3	1
O15514	O15514	6	6	6	DNA-directed RNA polymerase II subunit RPB4	POLR2D	sp|O15514|RPB4_HUMAN DNA-directed RNA polymerase II subunit RPB4 OS=Homo sapiens OX=9606 GN=POLR2D PE=1 SV=1	1	6	6	6	4	5	6	4	6	2	4	4	6	6	5	6	3	5	4	4	4	5	6	4	6	2	4	4	6	6	5	6	3	5	4	4	4	5	6	4	6	2
O15530-2;O15530-3;O15530;Q6A1A2;O15530-4;O15530-5	O15530-2;O15530-3;O15530;Q6A1A2;O15530-4;O15530-5	4;4;4;3;3;3	4;4;4;3;3;3	4;4;4;3;3;3	3-phosphoinositide-dependent protein kinase 1;Putative 3-phosphoinositide-dependent protein kinase 2	PDPK1;PDPK2P	sp|O15530-2|PDPK1_HUMAN Isoform 2 of 3-phosphoinositide-dependent protein kinase 1 OS=Homo sapiens OX=9606 GN=PDPK1;sp|O15530-3|PDPK1_HUMAN Isoform 3 of 3-phosphoinositide-dependent protein kinase 1 OS=Homo sapiens OX=9606 GN=PDPK1;sp|O15530|PDPK1_HUMAN 3-	6	4	4	4	4	4	2	4	3	0	3	4	2	3	2	2	2	2	4	1	4	4	2	4	3	0	3	4	2	3	2	2	2	2	4	1	4	4	2	4	3	0
O15533-2;O15533;O15533-3;O15533-4	O15533-2;O15533;O15533-3	5;5;5;2	5;5;5;2	5;5;5;2	Tapasin	TAPBP	sp|O15533-2|TPSN_HUMAN Isoform 2 of Tapasin OS=Homo sapiens OX=9606 GN=TAPBP;sp|O15533|TPSN_HUMAN Tapasin OS=Homo sapiens OX=9606 GN=TAPBP PE=1 SV=1;sp|O15533-3|TPSN_HUMAN Isoform 3 of Tapasin OS=Homo sapiens OX=9606 GN=TAPBP	4	5	5	5	4	3	5	5	2	1	3	4	4	4	4	3	4	3	4	2	4	3	5	5	2	1	3	4	4	4	4	3	4	3	4	2	4	3	5	5	2	1
O15541	O15541	1	1	1	RING finger protein 113A	RNF113A	sp|O15541|R113A_HUMAN E3 ubiquitin-protein ligase RNF113A OS=Homo sapiens OX=9606 GN=RNF113A PE=1 SV=1	1	1	1	1	0	0	0	0	1	0	1	1	1	0	0	0	0	1	1	0	0	0	0	0	1	0	1	1	1	0	0	0	0	1	1	0	0	0	0	0	1	0
O15550;O14607-5;O14607-3;O14607;O14607-4;O14607-2	O15550	12;2;2;2;2;1	12;2;2;2;2;1	12;2;2;2;2;1	Lysine-specific demethylase 6A	KDM6A	sp|O15550|KDM6A_HUMAN Lysine-specific demethylase 6A OS=Homo sapiens OX=9606 GN=KDM6A PE=1 SV=2	6	12	12	12	3	5	6	9	6	0	6	9	6	7	7	6	4	9	7	6	3	5	6	9	6	0	6	9	6	7	7	6	4	9	7	6	3	5	6	9	6	0
O39929;Q913D4;Q81754	O39929;Q913D4;Q81754	1;1;1	1;1;1	1;1;1			sp|O39929|POLG_HCVED Genome polyprotein OS=Hepatitis C virus genotype 4a (isolate ED43) OX=356418 PE=1 SV=3;sp|Q913D4|POLG_HCVIN Genome polyprotein OS=Hepatitis C virus genotype 1c (isolate India) OX=356386 PE=3 SV=3;sp|Q81754|POLG_HCVH9 Genome polyprotein	3	1	1	1	1	1	1	1	1	1	1	1	0	1	1	1	0	1	0	1	1	1	1	1	1	1	1	1	0	1	1	1	0	1	0	1	1	1	1	1	1	1
O43143	O43143	24	24	23	Pre-mRNA-splicing factor ATP-dependent RNA helicase DHX15	DHX15	sp|O43143|DHX15_HUMAN Pre-mRNA-splicing factor ATP-dependent RNA helicase DHX15 OS=Homo sapiens OX=9606 GN=DHX15 PE=1 SV=2	1	24	24	23	16	18	19	15	18	11	21	14	16	20	14	16	16	16	15	19	16	18	19	15	18	11	21	14	16	20	14	16	16	16	15	19	16	17	18	14	17	10
O43148;O43148-2	O43148;O43148-2	10;10	10;10	10;10	mRNA cap guanine-N7 methyltransferase	RNMT	sp|O43148|MCES_HUMAN mRNA cap guanine-N7 methyltransferase OS=Homo sapiens OX=9606 GN=RNMT PE=1 SV=1;sp|O43148-2|MCES_HUMAN Isoform 2 of mRNA cap guanine-N7 methyltransferase OS=Homo sapiens OX=9606 GN=RNMT	2	10	10	10	2	2	3	3	3	4	5	2	1	2	2	5	6	5	7	3	2	2	3	3	3	4	5	2	1	2	2	5	6	5	7	3	2	2	3	3	3	4
O43149;O43149-2	O43149	105;25	105;25	71;25	Zinc finger ZZ-type and EF-hand domain-containing protein 1	ZZEF1	sp|O43149|ZZEF1_HUMAN Zinc finger ZZ-type and EF-hand domain-containing protein 1 OS=Homo sapiens OX=9606 GN=ZZEF1 PE=1 SV=6	2	105	105	71	82	84	80	73	78	45	80	80	71	92	82	84	66	55	78	64	82	84	80	73	78	45	80	80	71	92	82	84	66	55	78	64	54	55	55	46	54	25
O43155	O43155	4	4	4	Leucine-rich repeat transmembrane protein FLRT2	FLRT2	sp|O43155|FLRT2_HUMAN Leucine-rich repeat transmembrane protein FLRT2 OS=Homo sapiens OX=9606 GN=FLRT2 PE=1 SV=1	1	4	4	4	1	1	2	2	3	1	2	1	2	3	3	1	2	1	2	3	1	1	2	2	3	1	2	1	2	3	3	1	2	1	2	3	1	1	2	2	3	1
O43156	O43156	9	9	9	TELO2-interacting protein 1 homolog	TTI1	sp|O43156|TTI1_HUMAN TELO2-interacting protein 1 homolog OS=Homo sapiens OX=9606 GN=TTI1 PE=1 SV=3	1	9	9	9	5	6	5	5	5	2	5	5	6	8	8	5	6	4	7	7	5	6	5	5	5	2	5	5	6	8	8	5	6	4	7	7	5	6	5	5	5	2
O43164;O43164-2;Q8NG27-2	O43164;O43164-2	9;9;1	9;9;1	8;8;0	E3 ubiquitin-protein ligase Praja-2	PJA2	sp|O43164|PJA2_HUMAN E3 ubiquitin-protein ligase Praja-2 OS=Homo sapiens OX=9606 GN=PJA2 PE=1 SV=4;sp|O43164-2|PJA2_HUMAN Isoform 2 of E3 ubiquitin-protein ligase Praja-2 OS=Homo sapiens OX=9606 GN=PJA2	3	9	9	8	7	7	8	7	6	2	7	7	4	6	5	4	4	5	2	2	7	7	8	7	6	2	7	7	4	6	5	4	4	5	2	2	7	7	8	6	6	2
O43167;O43167-2	O43167;O43167-2	3;2	3;2	3;2	Zinc finger and BTB domain-containing protein 24	ZBTB24	sp|O43167|ZBT24_HUMAN Zinc finger and BTB domain-containing protein 24 OS=Homo sapiens OX=9606 GN=ZBTB24 PE=1 SV=2;sp|O43167-2|ZBT24_HUMAN Isoform 2 of Zinc finger and BTB domain-containing protein 24 OS=Homo sapiens OX=9606 GN=ZBTB24	2	3	3	3	2	2	0	0	3	1	2	1	0	0	1	0	0	1	0	0	2	2	0	0	3	1	2	1	0	0	1	0	0	1	0	0	2	2	0	0	3	1
O43169	O43169	6	6	6	Cytochrome b5 type B	CYB5B	sp|O43169|CYB5B_HUMAN Cytochrome b5 type B OS=Homo sapiens OX=9606 GN=CYB5B PE=1 SV=3	1	6	6	6	6	3	6	6	5	3	5	5	6	6	6	6	5	5	6	6	6	3	6	6	5	3	5	5	6	6	6	6	5	5	6	6	6	3	6	6	5	3
O43172-2;O43172	O43172-2;O43172	26;26	26;26	26;26	U4/U6 small nuclear ribonucleoprotein Prp4	PRPF4	sp|O43172-2|PRP4_HUMAN Isoform 2 of U4/U6 small nuclear ribonucleoprotein Prp4 OS=Homo sapiens OX=9606 GN=PRPF4;sp|O43172|PRP4_HUMAN U4/U6 small nuclear ribonucleoprotein Prp4 OS=Homo sapiens OX=9606 GN=PRPF4 PE=1 SV=2	2	26	26	26	15	18	19	18	20	16	23	22	22	21	18	20	22	16	21	19	15	18	19	18	20	16	23	22	22	21	18	20	22	16	21	19	15	18	19	18	20	16
O43175	O43175	28	28	28	D-3-phosphoglycerate dehydrogenase	PHGDH	sp|O43175|SERA_HUMAN D-3-phosphoglycerate dehydrogenase OS=Homo sapiens OX=9606 GN=PHGDH PE=1 SV=4	1	28	28	28	24	24	22	25	24	15	27	24	21	24	24	24	19	22	24	21	24	24	22	25	24	15	27	24	21	24	24	24	19	22	24	21	24	24	22	25	24	15
O43181	O43181	7	7	7	NADH dehydrogenase [ubiquinone] iron-sulfur protein 4, mitochondrial	NDUFS4	sp|O43181|NDUS4_HUMAN NADH dehydrogenase [ubiquinone] iron-sulfur protein 4, mitochondrial OS=Homo sapiens OX=9606 GN=NDUFS4 PE=1 SV=1	1	7	7	7	0	0	1	2	2	1	1	1	3	4	2	5	6	6	5	5	0	0	1	2	2	1	1	1	3	4	2	5	6	6	5	5	0	0	1	2	2	1
O43237;O43237-2	O43237;O43237-2	27;24	25;23	25;23	Cytoplasmic dynein 1 light intermediate chain 2	DYNC1LI2	sp|O43237|DC1L2_HUMAN Cytoplasmic dynein 1 light intermediate chain 2 OS=Homo sapiens OX=9606 GN=DYNC1LI2 PE=1 SV=1;sp|O43237-2|DC1L2_HUMAN Isoform 2 of Cytoplasmic dynein 1 light intermediate chain 2 OS=Homo sapiens OX=9606 GN=DYNC1LI2	2	27	25	25	23	22	23	21	21	14	22	20	18	26	24	22	20	18	16	21	21	20	21	19	19	14	20	18	16	24	22	20	18	17	15	19	21	20	21	19	19	14
O43242;O43242-2	O43242;O43242-2	45;30	45;30	45;30	26S proteasome non-ATPase regulatory subunit 3	PSMD3	sp|O43242|PSMD3_HUMAN 26S proteasome non-ATPase regulatory subunit 3 OS=Homo sapiens OX=9606 GN=PSMD3 PE=1 SV=2;sp|O43242-2|PSMD3_HUMAN Isoform 2 of 26S proteasome non-ATPase regulatory subunit 3 OS=Homo sapiens OX=9606 GN=PSMD3	2	45	45	45	39	36	38	41	35	27	36	40	34	42	43	41	37	40	38	40	39	36	38	41	35	27	36	40	34	42	43	41	37	40	38	40	39	36	38	41	35	27
O43251-8;O43251-5;O43251-6;O43251;O43251-10;O43251-2;O43251-4;Q9NWB1-3;O43251-9;Q9NWB1-4;Q9NWB1-5;Q9NWB1;O43251-7;Q9NWB1-2;O43251-3;A6NFN3-2;A6NFN3	O43251-8;O43251-5;O43251-6;O43251;O43251-10;O43251-2;O43251-4;Q9NWB1-3;O43251-9;Q9NWB1-4;Q9NWB1-5;Q9NWB1;O43251-7;Q9NWB1-2;O43251-3	3;3;3;3;3;3;2;2;2;2;2;2;2;2;2;1;1	3;3;3;3;3;3;2;2;2;2;2;2;2;2;2;1;1	3;3;3;3;3;3;2;2;2;2;2;2;2;2;2;1;1	RNA binding protein fox-1 homolog 2;RNA binding protein fox-1 homolog 1	RBFOX2;RBFOX1	sp|O43251-8|RFOX2_HUMAN Isoform 8 of RNA binding protein fox-1 homolog 2 OS=Homo sapiens OX=9606 GN=RBFOX2;sp|O43251-5|RFOX2_HUMAN Isoform 5 of RNA binding protein fox-1 homolog 2 OS=Homo sapiens OX=9606 GN=RBFOX2;sp|O43251-6|RFOX2_HUMAN Isoform 6 of RNA b	17	3	3	3	3	2	2	2	2	1	3	2	2	1	0	0	2	0	2	1	3	2	2	2	2	1	3	2	2	1	0	0	2	0	2	1	3	2	2	2	2	1
O43252	O43252	6	6	6	Bifunctional 3-phosphoadenosine 5-phosphosulfate synthase 1;Sulfate adenylyltransferase;Adenylyl-sulfate kinase	PAPSS1	sp|O43252|PAPS1_HUMAN Bifunctional 3-phosphoadenosine 5-phosphosulfate synthase 1 OS=Homo sapiens OX=9606 GN=PAPSS1 PE=1 SV=2	1	6	6	6	2	3	2	5	1	0	2	3	3	2	2	2	1	5	1	5	2	3	2	5	1	0	2	3	3	2	2	2	1	5	1	5	2	3	2	5	1	0
O43264;O43264-2	O43264;O43264-2	41;36	41;36	41;36	Centromere/kinetochore protein zw10 homolog	ZW10	sp|O43264|ZW10_HUMAN Centromere/kinetochore protein zw10 homolog OS=Homo sapiens OX=9606 GN=ZW10 PE=1 SV=3;sp|O43264-2|ZW10_HUMAN Isoform 2 of Centromere/kinetochore protein zw10 homolog OS=Homo sapiens OX=9606 GN=ZW10	2	41	41	41	29	30	30	31	26	24	29	27	30	31	24	31	30	27	24	30	29	30	30	31	26	24	29	27	30	31	24	31	30	27	24	30	29	30	30	31	26	24
O43290	O43290	19	19	19	U4/U6.U5 tri-snRNP-associated protein 1	SART1	sp|O43290|SNUT1_HUMAN U4/U6.U5 tri-snRNP-associated protein 1 OS=Homo sapiens OX=9606 GN=SART1 PE=1 SV=1	1	19	19	19	9	16	10	11	14	11	17	17	13	10	10	9	9	6	13	11	9	16	10	11	14	11	17	17	13	10	10	9	9	6	13	11	9	16	10	11	14	11
O43292;O43292-2	O43292;O43292-2	12;9	12;9	12;9	Glycosylphosphatidylinositol anchor attachment 1 protein	GPAA1	sp|O43292|GPAA1_HUMAN Glycosylphosphatidylinositol anchor attachment 1 protein OS=Homo sapiens OX=9606 GN=GPAA1 PE=1 SV=3;sp|O43292-2|GPAA1_HUMAN Isoform 2 of Glycosylphosphatidylinositol anchor attachment 1 protein OS=Homo sapiens OX=9606 GN=GPAA1	2	12	12	12	7	9	9	6	6	4	8	9	5	6	4	6	10	4	7	6	7	9	9	6	6	4	8	9	5	6	4	6	10	4	7	6	7	9	9	6	6	4
O43299;O43299-2;O43299-3	O43299;O43299-2	10;7;4	10;7;4	10;7;4	AP-5 complex subunit zeta-1	AP5Z1	sp|O43299|AP5Z1_HUMAN AP-5 complex subunit zeta-1 OS=Homo sapiens OX=9606 GN=AP5Z1 PE=1 SV=2;sp|O43299-2|AP5Z1_HUMAN Isoform 2 of AP-5 complex subunit zeta-1 OS=Homo sapiens OX=9606 GN=AP5Z1	3	10	10	10	4	6	6	5	5	2	6	5	7	7	5	7	7	4	4	2	4	6	6	5	5	2	6	5	7	7	5	7	7	4	4	2	4	6	6	5	5	2
O43301	O43301	3	3	3	Heat shock 70 kDa protein 12A	HSPA12A	sp|O43301|HS12A_HUMAN Heat shock 70 kDa protein 12A OS=Homo sapiens OX=9606 GN=HSPA12A PE=1 SV=2	1	3	3	3	2	1	2	3	2	0	1	3	1	2	2	0	0	0	2	2	2	1	2	3	2	0	1	3	1	2	2	0	0	0	2	2	2	1	2	3	2	0
O43303-2;O43303	O43303-2;O43303	4;4	4;4	4;4	Centriolar coiled-coil protein of 110 kDa	CCP110	sp|O43303-2|CP110_HUMAN Isoform 2 of Centriolar coiled-coil protein of 110 kDa OS=Homo sapiens OX=9606 GN=CCP110;sp|O43303|CP110_HUMAN Centriolar coiled-coil protein of 110 kDa OS=Homo sapiens OX=9606 GN=CCP110 PE=1 SV=3	2	4	4	4	1	4	2	1	2	0	3	2	3	1	1	0	0	0	0	1	1	4	2	1	2	0	3	2	3	1	1	0	0	0	0	1	1	4	2	1	2	0
O43306-2;O43306	O43306-2;O43306	13;13	13;13	13;13	Adenylate cyclase type 6	ADCY6	sp|O43306-2|ADCY6_HUMAN Isoform 2 of Adenylate cyclase type 6 OS=Homo sapiens OX=9606 GN=ADCY6;sp|O43306|ADCY6_HUMAN Adenylate cyclase type 6 OS=Homo sapiens OX=9606 GN=ADCY6 PE=1 SV=2	2	13	13	13	5	9	9	6	8	2	7	9	6	8	5	5	3	1	8	2	5	9	9	6	8	2	7	9	6	8	5	5	3	1	8	2	5	9	9	6	8	2
O43318-4;O43318-3;O43318-2;O43318	O43318-4;O43318-3;O43318-2;O43318	2;2;2;2	2;2;2;2	2;2;2;2	Mitogen-activated protein kinase kinase kinase 7	MAP3K7	sp|O43318-4|M3K7_HUMAN Isoform 1D of Mitogen-activated protein kinase kinase kinase 7 OS=Homo sapiens OX=9606 GN=MAP3K7;sp|O43318-3|M3K7_HUMAN Isoform 1C of Mitogen-activated protein kinase kinase kinase 7 OS=Homo sapiens OX=9606 GN=MAP3K7;sp|O43318-2|M3K7	4	2	2	2	0	0	0	0	1	0	1	1	1	0	0	2	0	2	1	1	0	0	0	0	1	0	1	1	1	0	0	2	0	2	1	1	0	0	0	0	1	0
O43324;O43324-2	O43324;O43324-2	10;7	10;7	10;7	Eukaryotic translation elongation factor 1 epsilon-1	EEF1E1	sp|O43324|MCA3_HUMAN Eukaryotic translation elongation factor 1 epsilon-1 OS=Homo sapiens OX=9606 GN=EEF1E1 PE=1 SV=1;sp|O43324-2|MCA3_HUMAN Isoform 2 of Eukaryotic translation elongation factor 1 epsilon-1 OS=Homo sapiens OX=9606 GN=EEF1E1	2	10	10	10	9	9	9	9	9	8	8	10	8	10	8	9	8	6	9	9	9	9	9	9	9	8	8	10	8	10	8	9	8	6	9	9	9	9	9	9	9	8
O43347	O43347	7	6	6	RNA-binding protein Musashi homolog 1	MSI1	sp|O43347|MSI1H_HUMAN RNA-binding protein Musashi homolog 1 OS=Homo sapiens OX=9606 GN=MSI1 PE=1 SV=1	1	7	6	6	5	5	5	4	4	1	6	3	4	3	2	3	4	3	5	6	5	4	4	4	3	1	5	3	4	2	1	3	3	3	4	5	5	4	4	4	3	1
O43379;O43379-4;O43379-3;O43379-2	O43379;O43379-4;O43379-3;O43379-2	2;2;1;1	2;2;1;1	2;2;1;1	WD repeat-containing protein 62	WDR62	sp|O43379|WDR62_HUMAN WD repeat-containing protein 62 OS=Homo sapiens OX=9606 GN=WDR62 PE=1 SV=4;sp|O43379-4|WDR62_HUMAN Isoform 4 of WD repeat-containing protein 62 OS=Homo sapiens OX=9606 GN=WDR62;sp|O43379-3|WDR62_HUMAN Isoform 3 of WD repeat-containing	4	2	2	2	1	0	0	1	1	0	0	0	1	1	0	0	0	2	0	0	1	0	0	1	1	0	0	0	1	1	0	0	0	2	0	0	1	0	0	1	1	0
O43390;O43390-3	O43390;O43390-3	34;30	27;25	3;3	Heterogeneous nuclear ribonucleoprotein R	HNRNPR	sp|O43390|HNRPR_HUMAN Heterogeneous nuclear ribonucleoprotein R OS=Homo sapiens OX=9606 GN=HNRNPR PE=1 SV=1;sp|O43390-3|HNRPR_HUMAN Isoform 3 of Heterogeneous nuclear ribonucleoprotein R OS=Homo sapiens OX=9606 GN=HNRNPR	2	34	27	3	24	27	30	27	29	21	26	26	28	28	23	25	29	22	28	31	21	23	25	22	24	17	22	21	23	22	19	21	25	17	23	25	2	2	3	3	3	2
O43390-2;O43390-4	O43390-2;O43390-4	34;28	3;3	3;3	Heterogeneous nuclear ribonucleoprotein R	HNRNPR	sp|O43390-2|HNRPR_HUMAN Isoform 2 of Heterogeneous nuclear ribonucleoprotein R OS=Homo sapiens OX=9606 GN=HNRNPR;sp|O43390-4|HNRPR_HUMAN Isoform 4 of Heterogeneous nuclear ribonucleoprotein R OS=Homo sapiens OX=9606 GN=HNRNPR	2	34	3	3	25	28	30	26	29	22	27	28	27	28	24	25	29	23	29	31	3	3	3	2	3	3	3	3	2	2	3	3	3	2	3	3	3	3	3	2	3	3
O43395;O43395-3	O43395	21;7	21;7	21;7	U4/U6 small nuclear ribonucleoprotein Prp3	PRPF3	sp|O43395|PRPF3_HUMAN U4/U6 small nuclear ribonucleoprotein Prp3 OS=Homo sapiens OX=9606 GN=PRPF3 PE=1 SV=2	2	21	21	21	10	10	12	15	11	7	9	13	16	13	12	13	9	10	11	11	10	10	12	15	11	7	9	13	16	13	12	13	9	10	11	11	10	10	12	15	11	7
O43396	O43396	15	15	15	Thioredoxin-like protein 1	TXNL1	sp|O43396|TXNL1_HUMAN Thioredoxin-like protein 1 OS=Homo sapiens OX=9606 GN=TXNL1 PE=1 SV=3	1	15	15	15	11	13	13	13	8	4	11	14	12	10	12	11	8	12	7	11	11	13	13	13	8	4	11	14	12	10	12	11	8	12	7	11	11	13	13	13	8	4
O43399-3;O43399-2;O43399-4;O43399-6	O43399-3;O43399-2;O43399-4;O43399-6	10;9;9;7	10;9;9;7	2;2;2;2	Tumor protein D54	TPD52L2	sp|O43399-3|TPD54_HUMAN Isoform 3 of Tumor protein D54 OS=Homo sapiens OX=9606 GN=TPD52L2;sp|O43399-2|TPD54_HUMAN Isoform 2 of Tumor protein D54 OS=Homo sapiens OX=9606 GN=TPD52L2;sp|O43399-4|TPD54_HUMAN Isoform 4 of Tumor protein D54 OS=Homo sapiens OX=96	4	10	10	2	7	8	7	9	7	5	9	8	6	7	8	8	8	8	8	7	7	8	7	9	7	5	9	8	6	7	8	8	8	8	8	7	0	1	1	2	1	0
O43399-7;O43399;O43399-5	O43399-7;O43399;O43399-5	9;8;8	1;1;1	1;1;1	Tumor protein D54	TPD52L2	sp|O43399-7|TPD54_HUMAN Isoform 7 of Tumor protein D54 OS=Homo sapiens OX=9606 GN=TPD52L2;sp|O43399|TPD54_HUMAN Tumor protein D54 OS=Homo sapiens OX=9606 GN=TPD52L2 PE=1 SV=2;sp|O43399-5|TPD54_HUMAN Isoform 5 of Tumor protein D54 OS=Homo sapiens OX=9606 GN	3	9	1	1	8	8	7	8	7	6	8	7	6	8	8	8	8	7	8	6	1	1	1	1	1	1	1	1	1	1	1	1	1	1	1	1	1	1	1	1	1	1
O43402;O43402-2	O43402	8;2	8;2	8;2	ER membrane protein complex subunit 8	EMC8	sp|O43402|EMC8_HUMAN ER membrane protein complex subunit 8 OS=Homo sapiens OX=9606 GN=EMC8 PE=1 SV=1	2	8	8	8	6	6	7	5	5	6	6	6	5	7	4	5	6	6	5	7	6	6	7	5	5	6	6	6	5	7	4	5	6	6	5	7	6	6	7	5	5	6
O43422;O43422-2	O43422;O43422-2	12;9	12;9	12;9	52 kDa repressor of the inhibitor of the protein kinase	PRKRIR	sp|O43422|P52K_HUMAN 52 kDa repressor of the inhibitor of the protein kinase OS=Homo sapiens OX=9606 GN=THAP12 PE=1 SV=2;sp|O43422-2|P52K_HUMAN Isoform Short of 52 kDa repressor of the inhibitor of the protein kinase OS=Homo sapiens OX=9606 GN=THAP12	2	12	12	12	5	7	5	6	8	3	7	7	1	4	5	4	7	5	7	4	5	7	5	6	8	3	7	7	1	4	5	4	7	5	7	4	5	7	5	6	8	3
O43427-2;O43427	O43427-2;O43427	9;9	9;9	9;9	Acidic fibroblast growth factor intracellular-binding protein	FIBP	sp|O43427-2|FIBP_HUMAN Isoform Short of Acidic fibroblast growth factor intracellular-binding protein OS=Homo sapiens OX=9606 GN=FIBP;sp|O43427|FIBP_HUMAN Acidic fibroblast growth factor intracellular-binding protein OS=Homo sapiens OX=9606 GN=FIBP PE=1 SV	2	9	9	9	7	8	8	8	8	6	7	6	7	7	5	4	4	3	8	5	7	8	8	8	8	6	7	6	7	7	5	4	4	3	8	5	7	8	8	8	8	6
O43432-4;O43432;O43432-3	O43432-4;O43432;O43432-3	16;16;16	12;12;12	12;12;12	Eukaryotic translation initiation factor 4 gamma 3	EIF4G3	sp|O43432-4|IF4G3_HUMAN Isoform 4 of Eukaryotic translation initiation factor 4 gamma 3 OS=Homo sapiens OX=9606 GN=EIF4G3;sp|O43432|IF4G3_HUMAN Eukaryotic translation initiation factor 4 gamma 3 OS=Homo sapiens OX=9606 GN=EIF4G3 PE=1 SV=2;sp|O43432-3|IF4G3	3	16	12	12	12	13	11	12	13	7	12	12	10	11	11	13	12	13	11	11	8	10	7	8	9	4	9	8	6	8	7	9	8	9	7	7	8	10	7	8	9	4
O43447;O43447-2	O43447;O43447-2	8;6	8;6	8;6	Peptidyl-prolyl cis-trans isomerase H	PPIH	sp|O43447|PPIH_HUMAN Peptidyl-prolyl cis-trans isomerase H OS=Homo sapiens OX=9606 GN=PPIH PE=1 SV=1;sp|O43447-2|PPIH_HUMAN Isoform 2 of Peptidyl-prolyl cis-trans isomerase H OS=Homo sapiens OX=9606 GN=PPIH	2	8	8	8	2	6	3	5	6	2	5	5	4	4	6	4	4	5	4	6	2	6	3	5	6	2	5	5	4	4	6	4	4	5	4	6	2	6	3	5	6	2
O43462	O43462	4	4	4	Membrane-bound transcription factor site-2 protease	MBTPS2	sp|O43462|MBTP2_HUMAN Membrane-bound transcription factor site-2 protease OS=Homo sapiens OX=9606 GN=MBTPS2 PE=1 SV=1	1	4	4	4	3	3	2	4	3	3	2	2	2	4	4	4	3	3	4	3	3	3	2	4	3	3	2	2	2	4	4	4	3	3	4	3	3	3	2	4	3	3
O43464-3;O43464;O43464-2;O43464-4	O43464-3;O43464;O43464-2;O43464-4	7;7;5;5	7;7;5;5	7;7;5;5	Serine protease HTRA2, mitochondrial	HTRA2	sp|O43464-3|HTRA2_HUMAN Isoform 3 of Serine protease HTRA2, mitochondrial OS=Homo sapiens OX=9606 GN=HTRA2;sp|O43464|HTRA2_HUMAN Serine protease HTRA2, mitochondrial OS=Homo sapiens OX=9606 GN=HTRA2 PE=1 SV=2;sp|O43464-2|HTRA2_HUMAN Isoform 2 of Serine pro	4	7	7	7	4	4	1	4	4	2	5	4	3	2	2	2	3	1	3	4	4	4	1	4	4	2	5	4	3	2	2	2	3	1	3	4	4	4	1	4	4	2
O43488;Q8NHP1	O43488	3;1	3;1	3;1	Aflatoxin B1 aldehyde reductase member 2	AKR7A2	sp|O43488|ARK72_HUMAN Aflatoxin B1 aldehyde reductase member 2 OS=Homo sapiens OX=9606 GN=AKR7A2 PE=1 SV=3	2	3	3	3	1	3	1	2	3	1	1	2	1	2	2	2	2	2	2	1	1	3	1	2	3	1	1	2	1	2	2	2	2	2	2	1	1	3	1	2	3	1
O43491;O43491-3;O43491-2	O43491;O43491-3;O43491-2	43;33;30	43;33;30	8;0;0	Band 4.1-like protein 2	EPB41L2	sp|O43491|E41L2_HUMAN Band 4.1-like protein 2 OS=Homo sapiens OX=9606 GN=EPB41L2 PE=1 SV=1;sp|O43491-3|E41L2_HUMAN Isoform 3 of Band 4.1-like protein 2 OS=Homo sapiens OX=9606 GN=EPB41L2;sp|O43491-2|E41L2_HUMAN Isoform 2 of Band 4.1-like protein 2 OS=Homo	3	43	43	8	30	28	20	29	32	22	36	25	23	25	22	25	25	37	26	30	30	28	20	29	32	22	36	25	23	25	22	25	25	37	26	30	5	3	3	7	6	2
O43493;O43493-5;O43493-3;O43493-7;O43493-4;O43493-6	O43493;O43493-5;O43493-3;O43493-7;O43493-4	5;5;5;5;4;1	5;5;5;5;4;1	5;5;5;5;4;1	Trans-Golgi network integral membrane protein 2	TGOLN2	sp|O43493|TGON2_HUMAN Trans-Golgi network integral membrane protein 2 OS=Homo sapiens OX=9606 GN=TGOLN2 PE=1 SV=4;sp|O43493-5|TGON2_HUMAN Isoform 5 of Trans-Golgi network integral membrane protein 2 OS=Homo sapiens OX=9606 GN=TGOLN2;sp|O43493-3|TGON2_HUMAN	6	5	5	5	3	2	2	4	2	2	2	4	3	4	4	4	3	4	5	4	3	2	2	4	2	2	2	4	3	4	4	4	3	4	5	4	3	2	2	4	2	2
O43504	O43504	4	4	4	Ragulator complex protein LAMTOR5	LAMTOR5	sp|O43504|LTOR5_HUMAN Ragulator complex protein LAMTOR5 OS=Homo sapiens OX=9606 GN=LAMTOR5 PE=1 SV=1	1	4	4	4	3	3	3	2	3	3	4	2	4	3	3	3	4	3	3	2	3	3	3	2	3	3	4	2	4	3	3	3	4	3	3	2	3	3	3	2	3	3
O43505	O43505	10	10	10	Beta-1,4-glucuronyltransferase 1	B4GAT1	sp|O43505|B4GA1_HUMAN Beta-1,4-glucuronyltransferase 1 OS=Homo sapiens OX=9606 GN=B4GAT1 PE=1 SV=1	1	10	10	10	7	6	7	7	8	3	8	7	8	8	7	8	8	7	8	9	7	6	7	7	8	3	8	7	8	8	7	8	8	7	8	9	7	6	7	7	8	3
O43513	O43513	6	6	6	Mediator of RNA polymerase II transcription subunit 7	MED7	sp|O43513|MED7_HUMAN Mediator of RNA polymerase II transcription subunit 7 OS=Homo sapiens OX=9606 GN=MED7 PE=1 SV=1	1	6	6	6	3	2	3	4	4	2	3	5	5	4	5	4	4	6	5	4	3	2	3	4	4	2	3	5	5	4	5	4	4	6	5	4	3	2	3	4	4	2
O43521-6;O43521-9;O43521-7;O43521-3;O43521-5;O43521-2;O43521-4;O43521-8;O43521-12;O43521	O43521-6;O43521-9;O43521-7;O43521-3;O43521-5;O43521-2;O43521-4;O43521-8;O43521-12;O43521	1;1;1;1;1;1;1;1;1;1	1;1;1;1;1;1;1;1;1;1	1;1;1;1;1;1;1;1;1;1	Bcl-2-like protein 11	BCL2L11	sp|O43521-6|B2L11_HUMAN Isoform Bim-alpha3 of Bcl-2-like protein 11 OS=Homo sapiens OX=9606 GN=BCL2L11;sp|O43521-9|B2L11_HUMAN Isoform Bim-alpha6 of Bcl-2-like protein 11 OS=Homo sapiens OX=9606 GN=BCL2L11;sp|O43521-7|B2L11_HUMAN Isoform Bim-alpha4 of Bcl-	10	1	1	1	1	1	0	0	1	1	1	0	1	1	1	1	1	0	1	0	1	1	0	0	1	1	1	0	1	1	1	1	1	0	1	0	1	1	0	0	1	1
O43524;A0A2Z4LIS9;O43524-2	O43524;A0A2Z4LIS9;O43524-2	2;1;1	2;1;1	2;1;1	Forkhead box protein O3	FOXO3	sp|O43524|FOXO3_HUMAN Forkhead box protein O3 OS=Homo sapiens OX=9606 GN=FOXO3 PE=1 SV=1;sp|A0A2Z4LIS9|FXO3B_HUMAN Forkhead box protein O3B OS=Homo sapiens OX=9606 GN=FOXO3B PE=1 SV=1;sp|O43524-2|FOXO3_HUMAN Isoform 2 of Forkhead box protein O3 OS=Homo sap	3	2	2	2	1	0	0	0	1	0	2	1	0	0	0	1	0	1	1	1	1	0	0	0	1	0	2	1	0	0	0	1	0	1	1	1	1	0	0	0	1	0
O43583	O43583	3	3	3	Density-regulated protein	DENR	sp|O43583|DENR_HUMAN Density-regulated protein OS=Homo sapiens OX=9606 GN=DENR PE=1 SV=2	1	3	3	3	2	2	3	0	2	0	2	2	2	1	2	1	1	2	1	1	2	2	3	0	2	0	2	2	2	1	2	1	1	2	1	1	2	2	3	0	2	0
O43592	O43592	22	22	22	Exportin-T	XPOT	sp|O43592|XPOT_HUMAN Exportin-T OS=Homo sapiens OX=9606 GN=XPOT PE=1 SV=2	1	22	22	22	12	9	12	14	13	5	11	11	14	16	21	12	8	12	8	8	12	9	12	14	13	5	11	11	14	16	21	12	8	12	8	8	12	9	12	14	13	5
O43598-2;O43598	O43598-2;O43598	2;2	2;2	2;2	2-deoxynucleoside 5-phosphate N-hydrolase 1	DNPH1	sp|O43598-2|DNPH1_HUMAN Isoform 2 of 2-deoxynucleoside 5-phosphate N-hydrolase 1 OS=Homo sapiens OX=9606 GN=DNPH1;sp|O43598|DNPH1_HUMAN 2-deoxynucleoside 5-phosphate N-hydrolase 1 OS=Homo sapiens OX=9606 GN=DNPH1 PE=1 SV=1	2	2	2	2	0	1	1	2	1	1	2	1	2	1	1	1	1	2	0	2	0	1	1	2	1	1	2	1	2	1	1	1	1	2	0	2	0	1	1	2	1	1
O43615	O43615	19	19	19	Mitochondrial import inner membrane translocase subunit TIM44	TIMM44	sp|O43615|TIM44_HUMAN Mitochondrial import inner membrane translocase subunit TIM44 OS=Homo sapiens OX=9606 GN=TIMM44 PE=1 SV=2	1	19	19	19	13	15	13	14	15	8	16	13	14	15	12	16	15	15	13	16	13	15	13	14	15	8	16	13	14	15	12	16	15	15	13	16	13	15	13	14	15	8
O43617;O43617-2	O43617;O43617-2	3;2	3;2	3;2	Trafficking protein particle complex subunit 3	TRAPPC3	sp|O43617|TPPC3_HUMAN Trafficking protein particle complex subunit 3 OS=Homo sapiens OX=9606 GN=TRAPPC3 PE=1 SV=1;sp|O43617-2|TPPC3_HUMAN Isoform 2 of Trafficking protein particle complex subunit 3 OS=Homo sapiens OX=9606 GN=TRAPPC3	2	3	3	3	1	1	1	1	0	1	1	3	0	3	3	3	3	2	2	0	1	1	1	1	0	1	1	3	0	3	3	3	3	2	2	0	1	1	1	1	0	1
O43657	O43657	4	4	4	Tetraspanin-6	TSPAN6	sp|O43657|TSN6_HUMAN Tetraspanin-6 OS=Homo sapiens OX=9606 GN=TSPAN6 PE=1 SV=1	1	4	4	4	0	2	2	0	2	1	4	1	4	2	4	3	2	1	4	1	0	2	2	0	2	1	4	1	4	2	4	3	2	1	4	1	0	2	2	0	2	1
O43660;O43660-2	O43660;O43660-2	11;10	11;10	11;10	Pleiotropic regulator 1	PLRG1	sp|O43660|PLRG1_HUMAN Pleiotropic regulator 1 OS=Homo sapiens OX=9606 GN=PLRG1 PE=1 SV=1;sp|O43660-2|PLRG1_HUMAN Isoform 2 of Pleiotropic regulator 1 OS=Homo sapiens OX=9606 GN=PLRG1	2	11	11	11	5	8	8	7	8	3	8	8	7	5	3	7	4	6	4	5	5	8	8	7	8	3	8	8	7	5	3	7	4	6	4	5	5	8	8	7	8	3
O43663-3;O43663-2;O43663-4;O43663	O43663-3;O43663-2;O43663-4;O43663	2;2;2;2	2;2;2;2	2;2;2;2	Protein regulator of cytokinesis 1	PRC1	sp|O43663-3|PRC1_HUMAN Isoform 3 of Protein regulator of cytokinesis 1 OS=Homo sapiens OX=9606 GN=PRC1;sp|O43663-2|PRC1_HUMAN Isoform 2 of Protein regulator of cytokinesis 1 OS=Homo sapiens OX=9606 GN=PRC1;sp|O43663-4|PRC1_HUMAN Isoform 4 of Protein regula	4	2	2	2	0	0	1	2	0	0	0	1	1	1	2	1	0	2	1	2	0	0	1	2	0	0	0	1	1	1	2	1	0	2	1	2	0	0	1	2	0	0
O43665-2;O43665-1;O43665	O43665-2;O43665-1;O43665	3;3;3	3;3;3	3;3;3	Regulator of G-protein signaling 10	RGS10	sp|O43665-2|RGS10_HUMAN Isoform 2 of Regulator of G-protein signaling 10 OS=Homo sapiens OX=9606 GN=RGS10;sp|O43665-1|RGS10_HUMAN Isoform 1 of Regulator of G-protein signaling 10 OS=Homo sapiens OX=9606 GN=RGS10;sp|O43665|RGS10_HUMAN Regulator of G-protein	3	3	3	3	3	1	3	0	2	1	3	1	3	1	2	1	0	1	0	0	3	1	3	0	2	1	3	1	3	1	2	1	0	1	0	0	3	1	3	0	2	1
O43670-2;O43670;O43670-4;O43670-3	O43670-2;O43670;O43670-4;O43670-3	4;4;4;3	4;4;4;3	4;4;4;3	BUB3-interacting and GLEBS motif-containing protein ZNF207	ZNF207	sp|O43670-2|ZN207_HUMAN Isoform 2 of BUB3-interacting and GLEBS motif-containing protein ZNF207 OS=Homo sapiens OX=9606 GN=ZNF207;sp|O43670|ZN207_HUMAN BUB3-interacting and GLEBS motif-containing protein ZNF207 OS=Homo sapiens OX=9606 GN=ZNF207 PE=1 SV=1;s	4	4	4	4	2	2	2	2	2	2	3	2	3	2	1	3	1	2	2	3	2	2	2	2	2	2	3	2	3	2	1	3	1	2	2	3	2	2	2	2	2	2
O43674-2;O43674	O43674-2;O43674	5;5	5;5	5;5	NADH dehydrogenase [ubiquinone] 1 beta subcomplex subunit 5, mitochondrial	NDUFB5	sp|O43674-2|NDUB5_HUMAN Isoform 2 of NADH dehydrogenase [ubiquinone] 1 beta subcomplex subunit 5, mitochondrial OS=Homo sapiens OX=9606 GN=NDUFB5;sp|O43674|NDUB5_HUMAN NADH dehydrogenase [ubiquinone] 1 beta subcomplex subunit 5, mitochondrial OS=Homo sapie	2	5	5	5	3	3	2	2	2	1	2	2	2	3	5	5	4	4	5	4	3	3	2	2	2	1	2	2	2	3	5	5	4	4	5	4	3	3	2	2	2	1
O43676	O43676	3	3	3	NADH dehydrogenase [ubiquinone] 1 beta subcomplex subunit 3	NDUFB3	sp|O43676|NDUB3_HUMAN NADH dehydrogenase [ubiquinone] 1 beta subcomplex subunit 3 OS=Homo sapiens OX=9606 GN=NDUFB3 PE=1 SV=3	1	3	3	3	1	2	2	1	1	2	1	0	2	2	1	2	3	1	3	2	1	2	2	1	1	2	1	0	2	2	1	2	3	1	3	2	1	2	2	1	1	2
O43678;O43678-2	O43678;O43678-2	3;2	3;2	3;2	NADH dehydrogenase [ubiquinone] 1 alpha subcomplex subunit 2	NDUFA2	sp|O43678|NDUA2_HUMAN NADH dehydrogenase [ubiquinone] 1 alpha subcomplex subunit 2 OS=Homo sapiens OX=9606 GN=NDUFA2 PE=1 SV=3;sp|O43678-2|NDUA2_HUMAN Isoform 2 of NADH dehydrogenase [ubiquinone] 1 alpha subcomplex subunit 2 OS=Homo sapiens OX=9606 GN=NDUF	2	3	3	3	2	2	0	2	1	0	2	1	2	2	1	2	2	1	1	2	2	2	0	2	1	0	2	1	2	2	1	2	2	1	1	2	2	2	0	2	1	0
O43681	O43681	10	10	10	ATPase ASNA1	ASNA1	sp|O43681|GET3_HUMAN ATPase GET3 OS=Homo sapiens OX=9606 GN=GET3 PE=1 SV=2	1	10	10	10	6	7	8	9	8	5	8	6	7	8	8	8	4	5	8	8	6	7	8	9	8	5	8	6	7	8	8	8	4	5	8	8	6	7	8	9	8	5
O43683-2;O43683-3;O43683	O43683-2;O43683-3;O43683	1;1;1	1;1;1	1;1;1	Mitotic checkpoint serine/threonine-protein kinase BUB1	BUB1	sp|O43683-2|BUB1_HUMAN Isoform 2 of Mitotic checkpoint serine/threonine-protein kinase BUB1 OS=Homo sapiens OX=9606 GN=BUB1;sp|O43683-3|BUB1_HUMAN Isoform 3 of Mitotic checkpoint serine/threonine-protein kinase BUB1 OS=Homo sapiens OX=9606 GN=BUB1;sp|O4368	3	1	1	1	0	0	0	1	0	0	0	1	0	1	1	1	1	1	1	1	0	0	0	1	0	0	0	1	0	1	1	1	1	1	1	1	0	0	0	1	0	0
O43684-2;O43684	O43684-2;O43684	11;11	11;11	11;11	Mitotic checkpoint protein BUB3	BUB3	sp|O43684-2|BUB3_HUMAN Isoform 2 of Mitotic checkpoint protein BUB3 OS=Homo sapiens OX=9606 GN=BUB3;sp|O43684|BUB3_HUMAN Mitotic checkpoint protein BUB3 OS=Homo sapiens OX=9606 GN=BUB3 PE=1 SV=1	2	11	11	11	9	11	10	9	10	6	10	9	7	8	9	8	10	9	7	11	9	11	10	9	10	6	10	9	7	8	9	8	10	9	7	11	9	11	10	9	10	6
O43707;O43707-2;O43707-3	O43707;O43707-2;O43707-3	47;30;24	47;30;24	32;22;18	Alpha-actinin-4	ACTN4	sp|O43707|ACTN4_HUMAN Alpha-actinin-4 OS=Homo sapiens OX=9606 GN=ACTN4 PE=1 SV=2;sp|O43707-2|ACTN4_HUMAN Isoform ACTN4ISO of Alpha-actinin-4 OS=Homo sapiens OX=9606 GN=ACTN4;sp|O43707-3|ACTN4_HUMAN Isoform 3 of Alpha-actinin-4 OS=Homo sapiens OX=9606 GN=AC	3	47	47	32	29	35	32	41	33	28	40	37	27	27	29	33	34	41	29	36	29	35	32	41	33	28	40	37	27	27	29	33	34	41	29	36	18	24	21	28	21	17
O43708-2;O43708-3;O43708	O43708-2;O43708-3;O43708	1;1;1	1;1;1	1;1;1	Maleylacetoacetate isomerase	GSTZ1	sp|O43708-2|MAAI_HUMAN Isoform 2 of Maleylacetoacetate isomerase OS=Homo sapiens OX=9606 GN=GSTZ1;sp|O43708-3|MAAI_HUMAN Isoform 3 of Maleylacetoacetate isomerase OS=Homo sapiens OX=9606 GN=GSTZ1;sp|O43708|MAAI_HUMAN Maleylacetoacetate isomerase OS=Homo sa	3	1	1	1	1	1	0	1	1	0	1	0	1	0	0	1	0	1	0	0	1	1	0	1	1	0	1	0	1	0	0	1	0	1	0	0	1	1	0	1	1	0
O43709;O43709-3	O43709;O43709-3	2;2	2;2	2;2	Probable 18S rRNA (guanine-N(7))-methyltransferase	WBSCR22	sp|O43709|BUD23_HUMAN Probable 18S rRNA (guanine-N(7))-methyltransferase OS=Homo sapiens OX=9606 GN=BUD23 PE=1 SV=2;sp|O43709-3|BUD23_HUMAN Isoform 3 of Probable 18S rRNA (guanine-N(7))-methyltransferase OS=Homo sapiens OX=9606 GN=BUD23	2	2	2	2	0	0	1	0	1	0	0	0	1	2	1	2	0	1	2	0	0	0	1	0	1	0	0	0	1	2	1	2	0	1	2	0	0	0	1	0	1	0
O43715	O43715	1	1	1	TP53-regulated inhibitor of apoptosis 1	TRIAP1	sp|O43715|TRIA1_HUMAN TP53-regulated inhibitor of apoptosis 1 OS=Homo sapiens OX=9606 GN=TRIAP1 PE=1 SV=1	1	1	1	1	1	0	0	0	0	0	0	1	1	0	0	0	0	1	0	0	1	0	0	0	0	0	0	1	1	0	0	0	0	1	0	0	1	0	0	0	0	0
O43716	O43716	4	4	4	Glutamyl-tRNA(Gln) amidotransferase subunit C, mitochondrial	GATC	sp|O43716|GATC_HUMAN Glutamyl-tRNA(Gln) amidotransferase subunit C, mitochondrial OS=Homo sapiens OX=9606 GN=GATC PE=1 SV=1	1	4	4	4	2	1	1	2	1	0	2	1	1	0	2	2	2	2	2	3	2	1	1	2	1	0	2	1	1	0	2	2	2	2	2	3	2	1	1	2	1	0
O43719	O43719	19	19	19	HIV Tat-specific factor 1	HTATSF1	sp|O43719|HTSF1_HUMAN HIV Tat-specific factor 1 OS=Homo sapiens OX=9606 GN=HTATSF1 PE=1 SV=1	1	19	19	19	9	11	12	10	11	7	14	16	14	12	13	10	11	8	9	8	9	11	12	10	11	7	14	16	14	12	13	10	11	8	9	8	9	11	12	10	11	7
O43747;O43747-2	O43747;O43747-2	12;12	12;12	12;12	AP-1 complex subunit gamma-1	AP1G1	sp|O43747|AP1G1_HUMAN AP-1 complex subunit gamma-1 OS=Homo sapiens OX=9606 GN=AP1G1 PE=1 SV=5;sp|O43747-2|AP1G1_HUMAN Isoform 2 of AP-1 complex subunit gamma-1 OS=Homo sapiens OX=9606 GN=AP1G1	2	12	12	12	3	4	6	6	6	3	4	5	5	6	7	6	5	5	4	6	3	4	6	6	6	3	4	5	5	6	7	6	5	5	4	6	3	4	6	6	6	3
O43752;O43752-2	O43752	7;2	7;2	7;2	Syntaxin-6	STX6	sp|O43752|STX6_HUMAN Syntaxin-6 OS=Homo sapiens OX=9606 GN=STX6 PE=1 SV=1	2	7	7	7	5	6	5	4	6	5	6	7	4	4	6	4	4	2	5	6	5	6	5	4	6	5	6	7	4	4	6	4	4	2	5	6	5	6	5	4	6	5
O43759-2;O43759;O43759-3	O43759-2;O43759;O43759-3	2;2;1	2;2;1	2;2;1	Synaptogyrin-1	SYNGR1	sp|O43759-2|SNG1_HUMAN Isoform 1B of Synaptogyrin-1 OS=Homo sapiens OX=9606 GN=SYNGR1;sp|O43759|SNG1_HUMAN Synaptogyrin-1 OS=Homo sapiens OX=9606 GN=SYNGR1 PE=1 SV=2;sp|O43759-3|SNG1_HUMAN Isoform 1C of Synaptogyrin-1 OS=Homo sapiens OX=9606 GN=SYNGR1	3	2	2	2	1	1	2	1	1	2	1	1	2	0	1	1	0	1	1	1	1	1	2	1	1	2	1	1	2	0	1	1	0	1	1	1	1	1	2	1	1	2
O43760;O43760-2	O43760;O43760-2	3;3	3;3	3;3	Synaptogyrin-2	SYNGR2	sp|O43760|SNG2_HUMAN Synaptogyrin-2 OS=Homo sapiens OX=9606 GN=SYNGR2 PE=1 SV=1;sp|O43760-2|SNG2_HUMAN Isoform 2 of Synaptogyrin-2 OS=Homo sapiens OX=9606 GN=SYNGR2	2	3	3	3	2	2	2	3	3	1	2	2	3	3	2	3	3	2	2	2	2	2	2	3	3	1	2	2	3	3	2	3	3	2	2	2	2	2	2	3	3	1
O43761	O43761	2	2	2	Synaptogyrin-3	SYNGR3	sp|O43761|SNG3_HUMAN Synaptogyrin-3 OS=Homo sapiens OX=9606 GN=SYNGR3 PE=1 SV=2	1	2	2	2	1	2	2	2	0	0	2	1	0	2	1	1	0	0	2	0	1	2	2	2	0	0	2	1	0	2	1	1	0	0	2	0	1	2	2	2	0	0
O43765	O43765	12	12	12	Small glutamine-rich tetratricopeptide repeat-containing protein alpha	SGTA	sp|O43765|SGTA_HUMAN Small glutamine-rich tetratricopeptide repeat-containing protein alpha OS=Homo sapiens OX=9606 GN=SGTA PE=1 SV=1	1	12	12	12	6	7	6	9	10	4	9	5	7	9	10	9	9	8	8	6	6	7	6	9	10	4	9	5	7	9	10	9	9	8	8	6	6	7	6	9	10	4
P56211-2;P56211;O43768-6;O43768-5;O43768-2;O43768;O43768-9;O43768-7;O43768-3;O43768-4	P56211-2;P56211;O43768-6;O43768-5;O43768-2;O43768;O43768-9;O43768-7;O43768-3;O43768-4	1;1;1;1;1;1;1;1;1;1	1;1;1;1;1;1;1;1;1;1	1;1;1;1;1;1;1;1;1;1	cAMP-regulated phosphoprotein 19;Alpha-endosulfine	ARPP19;ENSA	sp|P56211-2|ARP19_HUMAN Isoform ARPP-16 of cAMP-regulated phosphoprotein 19 OS=Homo sapiens OX=9606 GN=ARPP19;sp|P56211|ARP19_HUMAN cAMP-regulated phosphoprotein 19 OS=Homo sapiens OX=9606 GN=ARPP19 PE=1 SV=2;sp|O43768-6|ENSA_HUMAN Isoform 6 of Alpha-endos	10	1	1	1	1	1	0	1	1	0	1	1	1	0	1	0	1	1	0	0	1	1	0	1	1	0	1	1	1	0	1	0	1	1	0	0	1	1	0	1	1	0
O43772	O43772	5	5	5	Mitochondrial carnitine/acylcarnitine carrier protein	SLC25A20	sp|O43772|MCAT_HUMAN Mitochondrial carnitine/acylcarnitine carrier protein OS=Homo sapiens OX=9606 GN=SLC25A20 PE=1 SV=1	1	5	5	5	2	2	1	3	1	1	1	2	4	2	5	3	1	1	3	1	2	2	1	3	1	1	1	2	4	2	5	3	1	1	3	1	2	2	1	3	1	1
O43776;O43776-2	O43776	17;5	17;5	17;5	Asparagine--tRNA ligase, cytoplasmic	NARS	sp|O43776|SYNC_HUMAN Asparagine--tRNA ligase, cytoplasmic OS=Homo sapiens OX=9606 GN=NARS1 PE=1 SV=1	2	17	17	17	12	16	13	15	16	7	15	13	16	14	12	15	8	14	11	12	12	16	13	15	16	7	15	13	16	14	12	15	8	14	11	12	12	16	13	15	16	7
O43795;Q9UBC5	O43795	37;2	37;2	2;0	Unconventional myosin-Ib	MYO1B	sp|O43795|MYO1B_HUMAN Unconventional myosin-Ib OS=Homo sapiens OX=9606 GN=MYO1B PE=1 SV=3	2	37	37	2	30	29	31	23	33	29	30	29	18	24	19	20	26	16	30	24	30	29	31	23	33	29	30	29	18	24	19	20	26	16	30	24	2	1	2	1	1	1
O43795-2	O43795-2	36	1	1	Unconventional myosin-Ib	MYO1B	sp|O43795-2|MYO1B_HUMAN Isoform 2 of Unconventional myosin-Ib OS=Homo sapiens OX=9606 GN=MYO1B	1	36	1	1	28	29	30	23	33	29	30	28	17	24	19	21	26	17	28	22	0	1	1	1	1	1	1	1	0	1	0	1	1	1	0	0	0	1	1	1	1	1
O43805	O43805	3	3	3	Sjoegren syndrome nuclear autoantigen 1	SSNA1	sp|O43805|SSNA1_HUMAN Sjoegren syndrome nuclear autoantigen 1 OS=Homo sapiens OX=9606 GN=SSNA1 PE=1 SV=2	1	3	3	3	1	2	0	1	1	0	3	1	0	1	1	0	0	2	1	2	1	2	0	1	1	0	3	1	0	1	1	0	0	2	1	2	1	2	0	1	1	0
O43808	O43808	4	4	4	Peroxisomal membrane protein PMP34	SLC25A17	sp|O43808|PM34_HUMAN Peroxisomal membrane protein PMP34 OS=Homo sapiens OX=9606 GN=SLC25A17 PE=1 SV=1	1	4	4	4	3	3	2	4	3	3	4	4	3	4	3	3	3	2	4	3	3	3	2	4	3	3	4	4	3	4	3	3	3	2	4	3	3	3	2	4	3	3
O43809	O43809	8	8	8	Cleavage and polyadenylation specificity factor subunit 5	NUDT21	sp|O43809|CPSF5_HUMAN Cleavage and polyadenylation specificity factor subunit 5 OS=Homo sapiens OX=9606 GN=NUDT21 PE=1 SV=1	1	8	8	8	8	6	6	6	6	4	5	6	7	6	7	7	7	8	7	7	8	6	6	6	6	4	5	6	7	6	7	7	7	8	7	7	8	6	6	6	6	4
O43813	O43813	7	7	7	LanC-like protein 1	LANCL1	sp|O43813|LANC1_HUMAN Glutathione S-transferase LANCL1 OS=Homo sapiens OX=9606 GN=LANCL1 PE=1 SV=1	1	7	7	7	1	3	1	4	2	0	4	3	3	4	5	3	1	2	2	0	1	3	1	4	2	0	4	3	3	4	5	3	1	2	2	0	1	3	1	4	2	0
O43815;O43815-2	O43815;O43815-2	28;27	28;27	27;26	Striatin	STRN	sp|O43815|STRN_HUMAN Striatin OS=Homo sapiens OX=9606 GN=STRN PE=1 SV=4;sp|O43815-2|STRN_HUMAN Isoform 2 of Striatin OS=Homo sapiens OX=9606 GN=STRN	2	28	28	27	23	26	22	26	19	17	22	21	25	23	22	25	23	20	17	23	23	26	22	26	19	17	22	21	25	23	22	25	23	20	17	23	22	25	21	25	18	17
O43819	O43819	5	5	5	Protein SCO2 homolog, mitochondrial	SCO2	sp|O43819|SCO2_HUMAN Protein SCO2 homolog, mitochondrial OS=Homo sapiens OX=9606 GN=SCO2 PE=1 SV=3	1	5	5	5	2	3	3	4	3	2	3	2	4	2	4	3	3	5	3	4	2	3	3	4	3	2	3	2	4	2	4	3	3	5	3	4	2	3	3	4	3	2
O43822-2;O43822-3;O43822;O43822-4	O43822-2;O43822-3;O43822;O43822-4	1;1;1;1	1;1;1;1	1;1;1;1	Protein C21orf2	C21orf2	sp|O43822-2|CF410_HUMAN Isoform Short of Cilia- and flagella-associated protein 410 OS=Homo sapiens OX=9606 GN=CFAP410;sp|O43822-3|CF410_HUMAN Isoform 3 of Cilia- and flagella-associated protein 410 OS=Homo sapiens OX=9606 GN=CFAP410;sp|O43822|CF410_HUMAN	4	1	1	1	0	1	1	1	0	0	1	1	1	0	0	0	0	1	1	1	0	1	1	1	0	0	1	1	1	0	0	0	0	1	1	1	0	1	1	1	0	0
O43823	O43823	17	17	17	A-kinase anchor protein 8	AKAP8	sp|O43823|AKAP8_HUMAN A-kinase anchor protein 8 OS=Homo sapiens OX=9606 GN=AKAP8 PE=1 SV=1	1	17	17	17	11	13	15	12	11	13	15	16	11	12	8	12	13	9	14	15	11	13	15	12	11	13	15	16	11	12	8	12	13	9	14	15	11	13	15	12	11	13
O43826;O43826-2	O43826;O43826-2	2;2	2;2	2;2	Glucose-6-phosphate translocase	SLC37A4	sp|O43826|G6PT1_HUMAN Glucose-6-phosphate exchanger SLC37A4 OS=Homo sapiens OX=9606 GN=SLC37A4 PE=1 SV=1;sp|O43826-2|G6PT1_HUMAN Isoform 2 of Glucose-6-phosphate exchanger SLC37A4 OS=Homo sapiens OX=9606 GN=SLC37A4	2	2	2	2	1	0	1	1	1	0	0	0	1	1	1	1	0	1	2	1	1	0	1	1	1	0	0	0	1	1	1	1	0	1	2	1	1	0	1	1	1	0
O43837;O43837-2;O43837-3	O43837;O43837-2	15;13;6	15;13;6	15;13;6	Isocitrate dehydrogenase [NAD] subunit beta, mitochondrial	IDH3B	sp|O43837|IDH3B_HUMAN Isocitrate dehydrogenase [NAD] subunit beta, mitochondrial OS=Homo sapiens OX=9606 GN=IDH3B PE=1 SV=2;sp|O43837-2|IDH3B_HUMAN Isoform A of Isocitrate dehydrogenase [NAD] subunit beta, mitochondrial OS=Homo sapiens OX=9606 GN=IDH3B	3	15	15	15	11	11	10	14	11	4	11	13	10	9	10	9	10	12	10	13	11	11	10	14	11	4	11	13	10	9	10	9	10	12	10	13	11	11	10	14	11	4
O43847;O43847-2	O43847;O43847-2	4;4	4;4	4;4	Nardilysin	NRD1	sp|O43847|NRDC_HUMAN Nardilysin OS=Homo sapiens OX=9606 GN=NRDC PE=1 SV=3;sp|O43847-2|NRDC_HUMAN Isoform 2 of Nardilysin OS=Homo sapiens OX=9606 GN=NRDC	2	4	4	4	2	3	2	4	3	2	1	1	1	3	1	3	2	4	3	3	2	3	2	4	3	2	1	1	1	3	1	3	2	4	3	3	2	3	2	4	3	2
O43852;O43852-3;O43852-5;O43852-6;O43852-9;O43852-15;O43852-10;O43852-13;O43852-14;O43852-11;O43852-12	O43852;O43852-3;O43852-5;O43852-6;O43852-9;O43852-15;O43852-10	11;11;9;8;7;6;6;5;5;5;2	11;11;9;8;7;6;6;5;5;5;2	3;3;3;3;1;0;3;3;3;3;0	Calumenin	CALU	sp|O43852|CALU_HUMAN Calumenin OS=Homo sapiens OX=9606 GN=CALU PE=1 SV=2;sp|O43852-3|CALU_HUMAN Isoform 3 of Calumenin OS=Homo sapiens OX=9606 GN=CALU;sp|O43852-5|CALU_HUMAN Isoform 5 of Calumenin OS=Homo sapiens OX=9606 GN=CALU;sp|O43852-6|CALU_HUMAN Isof	11	11	11	3	9	9	9	11	8	6	9	9	7	6	6	8	8	7	6	8	9	9	9	11	8	6	9	9	7	6	6	8	8	7	6	8	3	3	3	3	2	2
O43852-2;O43852-4;O43852-8;O43852-7	O43852-2;O43852-4;O43852-8	10;10;6;4	2;2;2;2	2;2;2;2	Calumenin	CALU	sp|O43852-2|CALU_HUMAN Isoform 2 of Calumenin OS=Homo sapiens OX=9606 GN=CALU;sp|O43852-4|CALU_HUMAN Isoform 4 of Calumenin OS=Homo sapiens OX=9606 GN=CALU;sp|O43852-8|CALU_HUMAN Isoform 8 of Calumenin OS=Homo sapiens OX=9606 GN=CALU	4	10	2	2	7	7	7	9	7	4	8	8	7	6	5	7	7	8	6	6	1	1	1	1	1	0	2	1	1	1	0	1	1	2	1	1	1	1	1	1	1	0
O43854-2;O43854	O43854-2;O43854	4;4	4;4	4;4	EGF-like repeat and discoidin I-like domain-containing protein 3	EDIL3	sp|O43854-2|EDIL3_HUMAN Isoform 2 of EGF-like repeat and discoidin I-like domain-containing protein 3 OS=Homo sapiens OX=9606 GN=EDIL3;sp|O43854|EDIL3_HUMAN EGF-like repeat and discoidin I-like domain-containing protein 3 OS=Homo sapiens OX=9606 GN=EDIL3 P	2	4	4	4	3	2	3	1	3	1	3	0	3	1	2	2	0	0	0	0	3	2	3	1	3	1	3	0	3	1	2	2	0	0	0	0	3	2	3	1	3	1
O43861-2;O43861	O43861-2;O43861	7;7	4;4	4;4	Probable phospholipid-transporting ATPase IIB	ATP9B	sp|O43861-2|ATP9B_HUMAN Isoform 2 of Probable phospholipid-transporting ATPase IIB OS=Homo sapiens OX=9606 GN=ATP9B;sp|O43861|ATP9B_HUMAN Probable phospholipid-transporting ATPase IIB OS=Homo sapiens OX=9606 GN=ATP9B PE=2 SV=4	2	7	4	4	2	3	4	3	2	0	4	3	5	4	5	1	5	2	2	2	1	1	2	1	1	0	2	1	3	1	3	1	2	0	2	0	1	1	2	1	1	0
O43865;O43865-2	O43865;O43865-2	14;12	14;12	5;3	Putative adenosylhomocysteinase 2	AHCYL1	sp|O43865|SAHH2_HUMAN S-adenosylhomocysteine hydrolase-like protein 1 OS=Homo sapiens OX=9606 GN=AHCYL1 PE=1 SV=2;sp|O43865-2|SAHH2_HUMAN Isoform 2 of S-adenosylhomocysteine hydrolase-like protein 1 OS=Homo sapiens OX=9606 GN=AHCYL1	2	14	14	5	5	7	6	9	8	5	7	8	7	6	6	6	7	11	4	9	5	7	6	9	8	5	7	8	7	6	6	6	7	11	4	9	2	4	1	4	3	1
O43909	O43909	14	14	14	Exostosin-like 3	EXTL3	sp|O43909|EXTL3_HUMAN Exostosin-like 3 OS=Homo sapiens OX=9606 GN=EXTL3 PE=1 SV=1	1	14	14	14	5	7	6	7	7	5	8	6	6	7	9	7	6	7	7	8	5	7	6	7	7	5	8	6	6	7	9	7	6	7	7	8	5	7	6	7	7	5
O43913;O43913-2	O43913;O43913-2	4;3	4;3	4;3	Origin recognition complex subunit 5	ORC5	sp|O43913|ORC5_HUMAN Origin recognition complex subunit 5 OS=Homo sapiens OX=9606 GN=ORC5 PE=1 SV=1;sp|O43913-2|ORC5_HUMAN Isoform 2 of Origin recognition complex subunit 5 OS=Homo sapiens OX=9606 GN=ORC5	2	4	4	4	1	1	0	1	2	0	2	1	2	3	2	1	1	1	4	2	1	1	0	1	2	0	2	1	2	3	2	1	1	1	4	2	1	1	0	1	2	0
O43920	O43920	4	4	4	NADH dehydrogenase [ubiquinone] iron-sulfur protein 5	NDUFS5	sp|O43920|NDUS5_HUMAN NADH dehydrogenase [ubiquinone] iron-sulfur protein 5 OS=Homo sapiens OX=9606 GN=NDUFS5 PE=1 SV=3	1	4	4	4	3	1	0	1	0	1	1	0	2	3	3	3	3	4	4	4	3	1	0	1	0	1	1	0	2	3	3	3	3	4	4	4	3	1	0	1	0	1
O43929-2;O43929-3;O43929;CON__Q2YDI2	O43929-2;O43929-3;O43929;CON__Q2YDI2	5;5;5;3	5;5;5;3	5;5;5;3	Origin recognition complex subunit 4	ORC4	sp|O43929-2|ORC4_HUMAN Isoform 2 of Origin recognition complex subunit 4 OS=Homo sapiens OX=9606 GN=ORC4;sp|O43929-3|ORC4_HUMAN Isoform 3 of Origin recognition complex subunit 4 OS=Homo sapiens OX=9606 GN=ORC4;sp|O43929|ORC4_HUMAN Origin recognition comple	4	5	5	5	1	2	2	1	2	0	2	0	2	2	2	0	2	1	3	0	1	2	2	1	2	0	2	0	2	2	2	0	2	1	3	0	1	2	2	1	2	0
O43933;O43933-2	O43933;O43933-2	15;12	15;12	15;12	Peroxisome biogenesis factor 1	PEX1	sp|O43933|PEX1_HUMAN Peroxisome biogenesis factor 1 OS=Homo sapiens OX=9606 GN=PEX1 PE=1 SV=1;sp|O43933-2|PEX1_HUMAN Isoform 2 of Peroxisome biogenesis factor 1 OS=Homo sapiens OX=9606 GN=PEX1	2	15	15	15	6	8	7	7	7	5	5	6	8	7	9	10	7	6	7	6	6	8	7	7	7	5	5	6	8	7	9	10	7	6	7	6	6	8	7	7	7	5
O55023;P29218;P29218-3	O55023;P29218;P29218-3	1;1;1	1;1;1	1;1;1	Inositol monophosphatase 1	Impa1;IMPA1	sp|O55023|IMPA1_MOUSE Inositol monophosphatase 1 OS=Mus musculus OX=10090 GN=Impa1 PE=1 SV=1;sp|P29218|IMPA1_HUMAN Inositol monophosphatase 1 OS=Homo sapiens OX=9606 GN=IMPA1 PE=1 SV=1;sp|P29218-3|IMPA1_HUMAN Isoform 3 of Inositol monophosphatase 1 OS=Homo	3	1	1	1	1	1	1	1	1	1	1	0	0	0	0	0	0	0	0	0	1	1	1	1	1	1	1	0	0	0	0	0	0	0	0	0	1	1	1	1	1	1
O60216;Q9H4I0	O60216	11;1	11;1	11;1	Double-strand-break repair protein rad21 homolog	RAD21	sp|O60216|RAD21_HUMAN Double-strand-break repair protein rad21 homolog OS=Homo sapiens OX=9606 GN=RAD21 PE=1 SV=2	2	11	11	11	6	11	8	9	7	4	7	5	5	7	8	7	8	8	10	9	6	11	8	9	7	4	7	5	5	7	8	7	8	8	10	9	6	11	8	9	7	4
O60220	O60220	3	3	3	Mitochondrial import inner membrane translocase subunit Tim8 A	TIMM8A	sp|O60220|TIM8A_HUMAN Mitochondrial import inner membrane translocase subunit Tim8 A OS=Homo sapiens OX=9606 GN=TIMM8A PE=1 SV=1	1	3	3	3	2	1	2	1	1	2	1	3	2	1	2	2	0	2	1	1	2	1	2	1	1	2	1	3	2	1	2	2	0	2	1	1	2	1	2	1	1	2
O60229-2;O60229	O60229-2;O60229	3;3	1;1	1;1	Kalirin	KALRN	sp|O60229-2|KALRN_HUMAN Isoform 2 of Kalirin OS=Homo sapiens OX=9606 GN=KALRN;sp|O60229|KALRN_HUMAN Kalirin OS=Homo sapiens OX=9606 GN=KALRN PE=1 SV=3	2	3	1	1	1	2	1	1	1	1	1	1	2	2	1	1	0	1	1	1	1	1	0	0	1	1	0	0	0	1	0	0	0	0	1	0	1	1	0	0	1	1
O60231	O60231	15	14	14	Putative pre-mRNA-splicing factor ATP-dependent RNA helicase DHX16	DHX16	sp|O60231|DHX16_HUMAN Pre-mRNA-splicing factor ATP-dependent RNA helicase DHX16 OS=Homo sapiens OX=9606 GN=DHX16 PE=1 SV=2	1	15	14	14	6	9	9	10	8	3	9	10	7	7	8	10	6	7	8	8	6	8	8	9	7	2	8	10	7	6	8	9	5	7	7	7	6	8	8	9	7	2
O60232	O60232	6	6	6	Sjoegren syndrome/scleroderma autoantigen 1	SSSCA1	sp|O60232|ZNRD2_HUMAN Protein ZNRD2 OS=Homo sapiens OX=9606 GN=ZNRD2 PE=1 SV=1	1	6	6	6	6	5	6	4	6	4	5	5	6	6	4	5	5	5	3	4	6	5	6	4	6	4	5	5	6	6	4	5	5	5	3	4	6	5	6	4	6	4
O60244	O60244	42	42	42	Mediator of RNA polymerase II transcription subunit 14	MED14	sp|O60244|MED14_HUMAN Mediator of RNA polymerase II transcription subunit 14 OS=Homo sapiens OX=9606 GN=MED14 PE=1 SV=2	1	42	42	42	29	32	27	30	24	14	33	28	30	31	31	29	27	28	33	32	29	32	27	30	24	14	33	28	30	31	31	29	27	28	33	32	29	32	27	30	24	14
O60245;O60245-2	O60245;O60245-2	11;11	11;11	11;11	Protocadherin-7	PCDH7	sp|O60245|PCDH7_HUMAN Protocadherin-7 OS=Homo sapiens OX=9606 GN=PCDH7 PE=1 SV=2;sp|O60245-2|PCDH7_HUMAN Isoform B of Protocadherin-7 OS=Homo sapiens OX=9606 GN=PCDH7	2	11	11	11	6	8	6	5	9	4	4	7	9	6	7	6	6	6	6	4	6	8	6	5	9	4	4	7	9	6	7	6	6	6	6	4	6	8	6	5	9	4
O60256;O60256-3;O60256-2;O60256-4	O60256;O60256-3;O60256-2;O60256-4	14;12;12;11	14;12;12;11	13;11;11;10	Phosphoribosyl pyrophosphate synthase-associated protein 2	PRPSAP2	sp|O60256|KPRB_HUMAN Phosphoribosyl pyrophosphate synthase-associated protein 2 OS=Homo sapiens OX=9606 GN=PRPSAP2 PE=1 SV=1;sp|O60256-3|KPRB_HUMAN Isoform 3 of Phosphoribosyl pyrophosphate synthase-associated protein 2 OS=Homo sapiens OX=9606 GN=PRPSAP2;s	4	14	14	13	10	13	12	13	13	4	13	12	12	11	12	10	11	12	14	12	10	13	12	13	13	4	13	12	12	11	12	10	11	12	14	12	9	12	11	12	12	4
O60262	O60262	2	2	2	Guanine nucleotide-binding protein G(I)/G(S)/G(O) subunit gamma-7	GNG7	sp|O60262|GBG7_HUMAN Guanine nucleotide-binding protein G(I)/G(S)/G(O) subunit gamma-7 OS=Homo sapiens OX=9606 GN=GNG7 PE=1 SV=1	1	2	2	2	2	1	2	2	1	1	1	2	2	2	2	2	2	1	2	1	2	1	2	2	1	1	1	2	2	2	2	2	2	1	2	1	2	1	2	2	1	1
O60264;P28370-2;P28370	O60264;P28370-2;P28370	10;6;6	10;6;6	10;6;6	SWI/SNF-related matrix-associated actin-dependent regulator of chromatin subfamily A member 5;Probable global transcription activator SNF2L1	SMARCA5;SMARCA1	sp|O60264|SMCA5_HUMAN SWI/SNF-related matrix-associated actin-dependent regulator of chromatin subfamily A member 5 OS=Homo sapiens OX=9606 GN=SMARCA5 PE=1 SV=1;sp|P28370-2|SMCA1_HUMAN Isoform 2 of Probable global transcription activator SNF2L1 OS=Homo sap	3	10	10	10	5	3	6	6	5	3	3	6	4	7	5	7	5	6	5	4	5	3	6	6	5	3	3	6	4	7	5	7	5	6	5	4	5	3	6	6	5	3
O60266-2;O60266	O60266-2;O60266	6;6	6;6	6;6	Adenylate cyclase type 3	ADCY3	sp|O60266-2|ADCY3_HUMAN Isoform 2 of Adenylate cyclase type 3 OS=Homo sapiens OX=9606 GN=ADCY3;sp|O60266|ADCY3_HUMAN Adenylate cyclase type 3 OS=Homo sapiens OX=9606 GN=ADCY3 PE=1 SV=3	2	6	6	6	1	2	2	3	2	0	1	2	2	3	4	3	3	3	2	2	1	2	2	3	2	0	1	2	2	3	4	3	3	3	2	2	1	2	2	3	2	0
O60271;O60271-4;O60271-3;O60271-2;O60271-5;O60271-9	O60271;O60271-4;O60271-3;O60271-2;O60271-5;O60271-9	24;23;22;22;21;19	24;23;22;22;21;19	23;22;21;21;20;18	C-Jun-amino-terminal kinase-interacting protein 4	SPAG9	sp|O60271|JIP4_HUMAN C-Jun-amino-terminal kinase-interacting protein 4 OS=Homo sapiens OX=9606 GN=SPAG9 PE=1 SV=4;sp|O60271-4|JIP4_HUMAN Isoform 4 of C-Jun-amino-terminal kinase-interacting protein 4 OS=Homo sapiens OX=9606 GN=SPAG9;sp|O60271-3|JIP4_HUMAN	6	24	24	23	12	11	15	13	18	14	16	15	14	13	17	15	11	13	13	12	12	11	15	13	18	14	16	15	14	13	17	15	11	13	13	12	12	10	14	12	17	14
O60279	O60279	5	5	5	Sushi domain-containing protein 5	SUSD5	sp|O60279|SUSD5_HUMAN Sushi domain-containing protein 5 OS=Homo sapiens OX=9606 GN=SUSD5 PE=1 SV=3	1	5	5	5	3	3	3	4	4	2	4	5	4	4	5	5	2	3	2	3	3	3	3	4	4	2	4	5	4	4	5	5	2	3	2	3	3	3	3	4	4	2
O60281;O60281-2	O60281;O60281-2	2;1	2;1	2;1	Zinc finger protein 292	ZNF292	sp|O60281|ZN292_HUMAN Zinc finger protein 292 OS=Homo sapiens OX=9606 GN=ZNF292 PE=1 SV=3;sp|O60281-2|ZN292_HUMAN Isoform 2 of Zinc finger protein 292 OS=Homo sapiens OX=9606 GN=ZNF292	2	2	2	2	0	1	0	2	0	1	0	1	0	1	2	2	2	2	0	2	0	1	0	2	0	1	0	1	0	1	2	2	2	2	0	2	0	1	0	2	0	1
O60282;O60282-2	O60282;O60282-2	10;7	4;4	3;3	Kinesin heavy chain isoform 5C	KIF5C	sp|O60282|KIF5C_HUMAN Kinesin heavy chain isoform 5C OS=Homo sapiens OX=9606 GN=KIF5C PE=1 SV=1;sp|O60282-2|KIF5C_HUMAN Isoform 2 of Kinesin heavy chain isoform 5C OS=Homo sapiens OX=9606 GN=KIF5C	2	10	4	3	4	6	8	8	9	2	7	8	8	6	7	8	5	6	7	7	1	0	2	2	4	0	2	2	2	1	3	4	2	2	2	2	1	0	2	2	3	0
O60291-4;O60291;O60291-3;O60291-2;Q96PX1-2;Q96PX1	O60291-4;O60291;O60291-3;O60291-2	9;9;9;9;1;1	9;9;9;9;1;1	9;9;9;9;1;1	E3 ubiquitin-protein ligase MGRN1	MGRN1	sp|O60291-4|MGRN1_HUMAN Isoform 4 of E3 ubiquitin-protein ligase MGRN1 OS=Homo sapiens OX=9606 GN=MGRN1;sp|O60291|MGRN1_HUMAN E3 ubiquitin-protein ligase MGRN1 OS=Homo sapiens OX=9606 GN=MGRN1 PE=1 SV=2;sp|O60291-3|MGRN1_HUMAN Isoform 3 of E3 ubiquitin-pro	6	9	9	9	6	8	8	8	7	5	8	7	8	8	7	7	8	7	8	7	6	8	8	8	7	5	8	7	8	8	7	7	8	7	8	7	6	8	8	8	7	5
O60293;O60293-2;O60293-4	O60293;O60293-2	22;21;4	22;21;4	22;21;4	Zinc finger C3H1 domain-containing protein	ZFC3H1	sp|O60293|ZC3H1_HUMAN Zinc finger C3H1 domain-containing protein OS=Homo sapiens OX=9606 GN=ZFC3H1 PE=1 SV=3;sp|O60293-2|ZC3H1_HUMAN Isoform 2 of Zinc finger C3H1 domain-containing protein OS=Homo sapiens OX=9606 GN=ZFC3H1	3	22	22	22	15	13	11	16	14	10	12	15	13	12	11	11	10	7	8	12	15	13	11	16	14	10	12	15	13	12	11	11	10	7	8	12	15	13	11	16	14	10
O60306	O60306	46	46	46	Intron-binding protein aquarius	AQR	sp|O60306|AQR_HUMAN RNA helicase aquarius OS=Homo sapiens OX=9606 GN=AQR PE=1 SV=4	1	46	46	46	31	35	28	31	31	20	34	28	35	32	37	30	25	25	26	27	31	35	28	31	31	20	34	28	35	32	37	30	25	25	26	27	31	35	28	31	31	20
O60313-2;O60313-10;O60313-9;O60313;O60313-11;O60313-13	O60313-2;O60313-10;O60313-9;O60313;O60313-11;O60313-13	60;59;57;55;54;52	60;59;57;55;54;52	60;59;57;55;54;52	Dynamin-like 120 kDa protein, mitochondrial;Dynamin-like 120 kDa protein, form S1	OPA1	sp|O60313-2|OPA1_HUMAN Isoform 2 of Dynamin-like 120 kDa protein, mitochondrial OS=Homo sapiens OX=9606 GN=OPA1;sp|O60313-10|OPA1_HUMAN Isoform 4 of Dynamin-like 120 kDa protein, mitochondrial OS=Homo sapiens OX=9606 GN=OPA1;sp|O60313-9|OPA1_HUMAN Isoform	6	60	60	60	45	47	48	49	44	34	47	44	51	53	49	50	48	44	45	50	45	47	48	49	44	34	47	44	51	53	49	50	48	44	45	50	45	47	48	49	44	34
O60318;O60318-2	O60318;O60318-2	8;7	8;7	8;7	Germinal-center associated nuclear protein	MCM3AP	sp|O60318|GANP_HUMAN Germinal-center associated nuclear protein OS=Homo sapiens OX=9606 GN=MCM3AP PE=1 SV=2;sp|O60318-2|GANP_HUMAN Isoform MCM3AP of Germinal-center associated nuclear protein OS=Homo sapiens OX=9606 GN=MCM3AP	2	8	8	8	2	3	2	5	5	3	4	5	3	4	5	3	3	6	3	5	2	3	2	5	5	3	4	5	3	4	5	3	3	6	3	5	2	3	2	5	5	3
O60333-3;O60333-2;O60333;O60333-4	O60333-3;O60333-2;O60333;O60333-4	5;4;4;4	3;2;2;2	3;2;2;2	Kinesin-like protein KIF1B	KIF1B	sp|O60333-3|KIF1B_HUMAN Isoform 3 of Kinesin-like protein KIF1B OS=Homo sapiens OX=9606 GN=KIF1B;sp|O60333-2|KIF1B_HUMAN Isoform 2 of Kinesin-like protein KIF1B OS=Homo sapiens OX=9606 GN=KIF1B;sp|O60333|KIF1B_HUMAN Kinesin-like protein KIF1B OS=Homo sapie	4	5	3	3	3	3	2	5	3	0	2	3	2	3	4	4	4	3	5	3	1	1	0	3	1	0	0	1	0	1	2	2	2	1	3	1	1	1	0	3	1	0
O60337;O60337-5;O60337-6	O60337;O60337-5	5;5;1	5;5;1	5;5;1	E3 ubiquitin-protein ligase MARCH6	MARCH6	sp|O60337|MARH6_HUMAN E3 ubiquitin-protein ligase MARCHF6 OS=Homo sapiens OX=9606 GN=MARCHF6 PE=1 SV=2;sp|O60337-5|MARH6_HUMAN Isoform 2 of E3 ubiquitin-protein ligase MARCHF6 OS=Homo sapiens OX=9606 GN=MARCHF6	3	5	5	5	2	2	3	3	2	2	3	1	2	4	5	4	4	2	3	4	2	2	3	3	2	2	3	1	2	4	5	4	4	2	3	4	2	2	3	3	2	2
O60341;O60341-2	O60341;O60341-2	18;17	18;17	18;17	Lysine-specific histone demethylase 1A	KDM1A	sp|O60341|KDM1A_HUMAN Lysine-specific histone demethylase 1A OS=Homo sapiens OX=9606 GN=KDM1A PE=1 SV=2;sp|O60341-2|KDM1A_HUMAN Isoform 2 of Lysine-specific histone demethylase 1A OS=Homo sapiens OX=9606 GN=KDM1A	2	18	18	18	12	15	14	12	12	6	15	13	11	14	13	13	12	11	15	11	12	15	14	12	12	6	15	13	11	14	13	13	12	11	15	11	12	15	14	12	12	6
O60343-2;O60343-3;O60343;O60343-4;O60343-5	O60343-2;O60343-3;O60343;O60343-4;O60343-5	6;6;6;3;3	6;6;6;3;3	6;6;6;3;3	TBC1 domain family member 4	TBC1D4	sp|O60343-2|TBCD4_HUMAN Isoform 2 of TBC1 domain family member 4 OS=Homo sapiens OX=9606 GN=TBC1D4;sp|O60343-3|TBCD4_HUMAN Isoform 3 of TBC1 domain family member 4 OS=Homo sapiens OX=9606 GN=TBC1D4;sp|O60343|TBCD4_HUMAN TBC1 domain family member 4 OS=Homo	5	6	6	6	1	4	3	3	4	0	5	4	4	1	2	4	3	3	2	3	1	4	3	3	4	0	5	4	4	1	2	4	3	3	2	3	1	4	3	3	4	0
O60353-2;O60353	O60353-2;O60353	3;3	3;3	3;3	Frizzled-6	FZD6	sp|O60353-2|FZD6_HUMAN Isoform 2 of Frizzled-6 OS=Homo sapiens OX=9606 GN=FZD6;sp|O60353|FZD6_HUMAN Frizzled-6 OS=Homo sapiens OX=9606 GN=FZD6 PE=1 SV=2	2	3	3	3	2	2	3	2	3	2	2	2	2	1	3	1	0	2	2	2	2	2	3	2	3	2	2	2	2	1	3	1	0	2	2	2	2	2	3	2	3	2
O60427;O60427-2	O60427;O60427-2	13;7	13;7	13;7	Fatty acid desaturase 1	FADS1	sp|O60427|FADS1_HUMAN Acyl-CoA (8-3)-desaturase OS=Homo sapiens OX=9606 GN=FADS1 PE=1 SV=3;sp|O60427-2|FADS1_HUMAN Isoform 2 of Acyl-CoA (8-3)-desaturase OS=Homo sapiens OX=9606 GN=FADS1	2	13	13	13	6	5	5	8	10	4	6	5	11	10	9	8	11	8	9	9	6	5	5	8	10	4	6	5	11	10	9	8	11	8	9	9	6	5	5	8	10	4
O60447;O60447-2	O60447;O60447-2	4;4	4;4	4;4	Ecotropic viral integration site 5 protein homolog	EVI5	sp|O60447|EVI5_HUMAN Ecotropic viral integration site 5 protein homolog OS=Homo sapiens OX=9606 GN=EVI5 PE=1 SV=3;sp|O60447-2|EVI5_HUMAN Isoform 2 of Ecotropic viral integration site 5 protein homolog OS=Homo sapiens OX=9606 GN=EVI5	2	4	4	4	2	3	3	2	3	1	2	2	1	3	4	4	2	1	3	4	2	3	3	2	3	1	2	2	1	3	4	4	2	1	3	4	2	3	3	2	3	1
O60449-2;O60449-3;Q8IX05	O60449-2;O60449-3;Q8IX05	1;1;1	1;1;1	1;1;1	CD302 antigen	CD302	sp|O60449-2|LY75_HUMAN Isoform 2 of Lymphocyte antigen 75 OS=Homo sapiens OX=9606 GN=LY75;sp|O60449-3|LY75_HUMAN Isoform 3 of Lymphocyte antigen 75 OS=Homo sapiens OX=9606 GN=LY75;sp|Q8IX05|CD302_HUMAN CD302 antigen OS=Homo sapiens OX=9606 GN=CD302 PE=1 SV	3	1	1	1	0	0	0	1	1	0	1	0	0	0	0	1	1	0	0	1	0	0	0	1	1	0	1	0	0	0	0	1	1	0	0	1	0	0	0	1	1	0
O60462-6;O60462-4;O60462-5;O60462-2;O60462-3;O60462	O60462-6;O60462-4;O60462-5;O60462-2;O60462-3;O60462	2;2;2;2;2;2	2;2;2;2;2;2	2;2;2;2;2;2	Neuropilin-2	NRP2	sp|O60462-6|NRP2_HUMAN Isoform s9 of Neuropilin-2 OS=Homo sapiens OX=9606 GN=NRP2;sp|O60462-4|NRP2_HUMAN Isoform B0 of Neuropilin-2 OS=Homo sapiens OX=9606 GN=NRP2;sp|O60462-5|NRP2_HUMAN Isoform B5 of Neuropilin-2 OS=Homo sapiens OX=9606 GN=NRP2;sp|O60462-	6	2	2	2	2	1	2	2	1	2	1	2	1	1	1	2	2	2	2	1	2	1	2	2	1	2	1	2	1	1	1	2	2	2	2	1	2	1	2	2	1	2
O60476	O60476	14	14	14	Mannosyl-oligosaccharide 1,2-alpha-mannosidase IB	MAN1A2	sp|O60476|MA1A2_HUMAN Mannosyl-oligosaccharide 1,2-alpha-mannosidase IB OS=Homo sapiens OX=9606 GN=MAN1A2 PE=1 SV=1	1	14	14	14	6	6	8	6	5	3	4	6	10	11	11	11	10	6	6	9	6	6	8	6	5	3	4	6	10	11	11	11	10	6	6	9	6	6	8	6	5	3
O60488-2;O60488	O60488-2;O60488	26;26	24;24	24;24	Long-chain-fatty-acid--CoA ligase 4	ACSL4	sp|O60488-2|ACSL4_HUMAN Isoform Short of Long-chain-fatty-acid--CoA ligase 4 OS=Homo sapiens OX=9606 GN=ACSL4;sp|O60488|ACSL4_HUMAN Long-chain-fatty-acid--CoA ligase 4 OS=Homo sapiens OX=9606 GN=ACSL4 PE=1 SV=2	2	26	24	24	13	15	14	15	12	8	14	14	23	20	24	23	18	15	20	16	11	13	12	13	10	6	12	12	21	18	22	21	16	13	19	14	11	13	12	13	10	6
O60493-2;O60493-4;O60493	O60493-2;O60493-4;O60493	3;3;3	3;3;3	3;3;3	Sorting nexin-3	SNX3	sp|O60493-2|SNX3_HUMAN Isoform 2 of Sorting nexin-3 OS=Homo sapiens OX=9606 GN=SNX3;sp|O60493-4|SNX3_HUMAN Isoform 4 of Sorting nexin-3 OS=Homo sapiens OX=9606 GN=SNX3;sp|O60493|SNX3_HUMAN Sorting nexin-3 OS=Homo sapiens OX=9606 GN=SNX3 PE=1 SV=3	3	3	3	3	1	1	1	2	1	2	1	0	0	1	0	1	1	3	0	2	1	1	1	2	1	2	1	0	0	1	0	1	1	3	0	2	1	1	1	2	1	2
O60499;O60499-2	O60499	7;3	7;3	7;3	Syntaxin-10	STX10	sp|O60499|STX10_HUMAN Syntaxin-10 OS=Homo sapiens OX=9606 GN=STX10 PE=1 SV=1	2	7	7	7	6	7	5	4	6	5	7	4	5	5	3	4	5	4	5	5	6	7	5	4	6	5	7	4	5	5	3	4	5	4	5	5	6	7	5	4	6	5
O60502-2;O60502-4;O60502;O60502-3	O60502-2;O60502-4;O60502;O60502-3	7;7;7;5	7;7;7;5	7;7;7;5	Protein O-GlcNAcase	MGEA5	sp|O60502-2|OGA_HUMAN Isoform 2 of Protein O-GlcNAcase OS=Homo sapiens OX=9606 GN=OGA;sp|O60502-4|OGA_HUMAN Isoform 4 of Protein O-GlcNAcase OS=Homo sapiens OX=9606 GN=OGA;sp|O60502|OGA_HUMAN Protein O-GlcNAcase OS=Homo sapiens OX=9606 GN=OGA PE=1 SV=2;sp|	4	7	7	7	3	5	5	4	4	1	6	5	4	3	1	2	1	1	3	4	3	5	5	4	4	1	6	5	4	3	1	2	1	1	3	4	3	5	5	4	4	1
O60503	O60503	13	13	13	Adenylate cyclase type 9	ADCY9	sp|O60503|ADCY9_HUMAN Adenylate cyclase type 9 OS=Homo sapiens OX=9606 GN=ADCY9 PE=1 SV=4	1	13	13	13	5	10	7	9	5	4	8	8	9	9	9	8	10	4	6	7	5	10	7	9	5	4	8	8	9	9	9	8	10	4	6	7	5	10	7	9	5	4
O60506-2;O60506;O60506-4;O60506-3;O60506-5	O60506-2;O60506;O60506-4;O60506-3;O60506-5	34;34;29;29;17	34;34;29;29;17	27;27;25;25;16	Heterogeneous nuclear ribonucleoprotein Q	SYNCRIP	sp|O60506-2|HNRPQ_HUMAN Isoform 2 of Heterogeneous nuclear ribonucleoprotein Q OS=Homo sapiens OX=9606 GN=SYNCRIP;sp|O60506|HNRPQ_HUMAN Heterogeneous nuclear ribonucleoprotein Q OS=Homo sapiens OX=9606 GN=SYNCRIP PE=1 SV=2;sp|O60506-4|HNRPQ_HUMAN Isoform 4	5	34	34	27	24	29	29	29	29	25	27	29	27	28	27	28	27	27	31	29	24	29	29	29	29	25	27	29	27	28	27	28	27	27	31	29	21	25	24	24	24	21
O60507	O60507	7	7	7	Protein-tyrosine sulfotransferase 1	TPST1	sp|O60507|TPST1_HUMAN Protein-tyrosine sulfotransferase 1 OS=Homo sapiens OX=9606 GN=TPST1 PE=1 SV=1	1	7	7	7	0	4	3	5	5	4	1	3	5	2	5	3	4	5	5	5	0	4	3	5	5	4	1	3	5	2	5	3	4	5	5	5	0	4	3	5	5	4
O60512;O60512-2	O60512;O60512-2	4;2	4;2	4;2	Beta-1,4-galactosyltransferase 3;N-acetyllactosamine synthase;Beta-N-acetylglucosaminylglycopeptide beta-1,4-galactosyltransferase;Beta-N-acetylglucosaminyl-glycolipid beta-1,4-galactosyltransferase	B4GALT3	sp|O60512|B4GT3_HUMAN Beta-1,4-galactosyltransferase 3 OS=Homo sapiens OX=9606 GN=B4GALT3 PE=1 SV=2;sp|O60512-2|B4GT3_HUMAN Isoform 2 of Beta-1,4-galactosyltransferase 3 OS=Homo sapiens OX=9606 GN=B4GALT3	2	4	4	4	1	1	2	1	0	0	1	0	1	2	3	1	0	1	2	1	1	1	2	1	0	0	1	0	1	2	3	1	0	1	2	1	1	1	2	1	0	0
O60513	O60513	2	2	2	Beta-1,4-galactosyltransferase 4;N-acetyllactosamine synthase;Lactotriaosylceramide beta-1,4-galactosyltransferase	B4GALT4	sp|O60513|B4GT4_HUMAN Beta-1,4-galactosyltransferase 4 OS=Homo sapiens OX=9606 GN=B4GALT4 PE=1 SV=1	1	2	2	2	0	1	1	0	0	1	1	0	0	2	2	1	1	1	1	2	0	1	1	0	0	1	1	0	0	2	2	1	1	1	1	2	0	1	1	0	0	1
O60518	O60518	25	24	24	Ran-binding protein 6	RANBP6	sp|O60518|RNBP6_HUMAN Ran-binding protein 6 OS=Homo sapiens OX=9606 GN=RANBP6 PE=1 SV=2	1	25	24	24	17	18	15	15	14	7	9	12	19	21	16	17	20	12	14	18	16	17	14	14	13	6	8	11	18	20	15	16	20	12	14	17	16	17	14	14	13	6
O60524-4;O60524-5;O60524;O60524-3;O60524-2	O60524-4;O60524-5;O60524;O60524-3	19;19;19;18;5	19;19;19;18;5	19;19;19;18;5	Nuclear export mediator factor NEMF	NEMF	sp|O60524-4|NEMF_HUMAN Isoform 4 of Nuclear export mediator factor NEMF OS=Homo sapiens OX=9606 GN=NEMF;sp|O60524-5|NEMF_HUMAN Isoform 5 of Nuclear export mediator factor NEMF OS=Homo sapiens OX=9606 GN=NEMF;sp|O60524|NEMF_HUMAN Nuclear export mediator fac	5	19	19	19	13	12	9	10	10	5	10	10	10	13	13	9	6	10	10	3	13	12	9	10	10	5	10	10	10	13	13	9	6	10	10	3	13	12	9	10	10	5
O60547-2;O60547	O60547-2;O60547	3;3	3;3	3;3	GDP-mannose 4,6 dehydratase	GMDS	sp|O60547-2|GMDS_HUMAN Isoform 2 of GDP-mannose 4,6 dehydratase OS=Homo sapiens OX=9606 GN=GMDS;sp|O60547|GMDS_HUMAN GDP-mannose 4,6 dehydratase OS=Homo sapiens OX=9606 GN=GMDS PE=1 SV=1	2	3	3	3	2	1	2	3	2	0	2	3	0	2	1	0	0	2	1	0	2	1	2	3	2	0	2	3	0	2	1	0	0	2	1	0	2	1	2	3	2	0
O60563;O60563-2;O60583-2;O60583	O60563	9;3;1;1	9;3;1;1	9;3;1;1	Cyclin-T1	CCNT1	sp|O60563|CCNT1_HUMAN Cyclin-T1 OS=Homo sapiens OX=9606 GN=CCNT1 PE=1 SV=1	4	9	9	9	3	4	7	5	7	3	5	6	3	4	4	4	1	3	0	4	3	4	7	5	7	3	5	6	3	4	4	4	1	3	0	4	3	4	7	5	7	3
O60566-3;O60566;O60566-2	O60566-3;O60566;O60566-2	5;5;4	5;5;4	5;5;4	Mitotic checkpoint serine/threonine-protein kinase BUB1 beta	BUB1B	sp|O60566-3|BUB1B_HUMAN Isoform 3 of Mitotic checkpoint serine/threonine-protein kinase BUB1 beta OS=Homo sapiens OX=9606 GN=BUB1B;sp|O60566|BUB1B_HUMAN Mitotic checkpoint serine/threonine-protein kinase BUB1 beta OS=Homo sapiens OX=9606 GN=BUB1B PE=1 SV=3	3	5	5	5	2	1	2	1	4	1	2	3	3	2	2	3	1	3	2	3	2	1	2	1	4	1	2	3	3	2	2	3	1	3	2	3	2	1	2	1	4	1
O60568	O60568	31	31	31	Procollagen-lysine,2-oxoglutarate 5-dioxygenase 3	PLOD3	sp|O60568|PLOD3_HUMAN Multifunctional procollagen lysine hydroxylase and glycosyltransferase LH3 OS=Homo sapiens OX=9606 GN=PLOD3 PE=1 SV=1	1	31	31	31	26	26	26	26	29	24	26	28	25	22	18	26	22	19	23	24	26	26	26	26	29	24	26	28	25	22	18	26	22	19	23	24	26	26	26	26	29	24
O60573;O60573-2	O60573;O60573-2	8;6	8;6	8;6	Eukaryotic translation initiation factor 4E type 2	EIF4E2	sp|O60573|IF4E2_HUMAN Eukaryotic translation initiation factor 4E type 2 OS=Homo sapiens OX=9606 GN=EIF4E2 PE=1 SV=1;sp|O60573-2|IF4E2_HUMAN Isoform 2 of Eukaryotic translation initiation factor 4E type 2 OS=Homo sapiens OX=9606 GN=EIF4E2	2	8	8	8	5	7	7	6	6	2	5	7	5	8	4	6	5	6	4	6	5	7	7	6	6	2	5	7	5	8	4	6	5	6	4	6	5	7	7	6	6	2
O60610-2;O60610-3;O60610	O60610-2;O60610-3;O60610	16;16;16	16;16;16	16;16;16	Protein diaphanous homolog 1	DIAPH1	sp|O60610-2|DIAP1_HUMAN Isoform 2 of Protein diaphanous homolog 1 OS=Homo sapiens OX=9606 GN=DIAPH1;sp|O60610-3|DIAP1_HUMAN Isoform 3 of Protein diaphanous homolog 1 OS=Homo sapiens OX=9606 GN=DIAPH1;sp|O60610|DIAP1_HUMAN Protein diaphanous homolog 1 OS=Ho	3	16	16	16	8	5	9	10	14	4	10	8	9	8	7	5	2	9	6	6	8	5	9	10	14	4	10	8	9	8	7	5	2	9	6	6	8	5	9	10	14	4
O60613;O60613-2	O60613	6;2	6;2	6;2	15 kDa selenoprotein	2015-09-01	sp|O60613|SEP15_HUMAN Selenoprotein F OS=Homo sapiens OX=9606 GN=SELENOF PE=1 SV=4	2	6	6	6	5	5	5	4	5	5	5	3	4	4	3	2	3	3	5	3	5	5	5	4	5	5	5	3	4	4	3	2	3	3	5	3	5	5	5	4	5	5
O60636-2;O60636	O60636-2;O60636	1;1	1;1	1;1	Tetraspanin-2	TSPAN2	sp|O60636-2|TSN2_HUMAN Isoform 2 of Tetraspanin-2 OS=Homo sapiens OX=9606 GN=TSPAN2;sp|O60636|TSN2_HUMAN Tetraspanin-2 OS=Homo sapiens OX=9606 GN=TSPAN2 PE=1 SV=2	2	1	1	1	1	1	1	1	1	1	1	1	1	1	0	1	0	1	1	1	1	1	1	1	1	1	1	1	1	1	0	1	0	1	1	1	1	1	1	1	1	1
O60637-3;O60637-2;O60637	O60637-3;O60637-2;O60637	1;1;1	1;1;1	1;1;1	Tetraspanin-3	TSPAN3	sp|O60637-3|TSN3_HUMAN Isoform 3 of Tetraspanin-3 OS=Homo sapiens OX=9606 GN=TSPAN3;sp|O60637-2|TSN3_HUMAN Isoform 2 of Tetraspanin-3 OS=Homo sapiens OX=9606 GN=TSPAN3;sp|O60637|TSN3_HUMAN Tetraspanin-3 OS=Homo sapiens OX=9606 GN=TSPAN3 PE=2 SV=1	3	1	1	1	0	1	1	0	1	0	1	1	1	1	1	0	0	1	1	1	0	1	1	0	1	0	1	1	1	1	1	0	0	1	1	1	0	1	1	0	1	0
O60645	O60645	29	29	29	Exocyst complex component 3	EXOC3	sp|O60645|EXOC3_HUMAN Exocyst complex component 3 OS=Homo sapiens OX=9606 GN=EXOC3 PE=1 SV=3	1	29	29	29	16	20	20	19	17	9	16	18	21	23	22	22	16	14	22	15	16	20	20	19	17	9	16	18	21	23	22	22	16	14	22	15	16	20	20	19	17	9
O60658-6;O60658-2;O60658	O60658-6;O60658-2;O60658	1;1;1	1;1;1	1;1;1	High affinity cAMP-specific and IBMX-insensitive 3,5-cyclic phosphodiesterase 8A	PDE8A	sp|O60658-6|PDE8A_HUMAN Isoform 6 of High affinity cAMP-specific and IBMX-insensitive 3,5-cyclic phosphodiesterase 8A OS=Homo sapiens OX=9606 GN=PDE8A;sp|O60658-2|PDE8A_HUMAN Isoform 2 of High affinity cAMP-specific and IBMX-insensitive 3,5-cyclic phos	3	1	1	1	0	0	0	0	0	0	0	1	0	1	1	1	1	1	1	1	0	0	0	0	0	0	0	1	0	1	1	1	1	1	1	1	0	0	0	0	0	0
O60664-4;O60664-3;O60664;O60664-2	O60664-4;O60664-3;O60664	13;13;13;6	13;13;13;6	13;13;13;6	Perilipin-3	PLIN3	sp|O60664-4|PLIN3_HUMAN Isoform 4 of Perilipin-3 OS=Homo sapiens OX=9606 GN=PLIN3;sp|O60664-3|PLIN3_HUMAN Isoform 3 of Perilipin-3 OS=Homo sapiens OX=9606 GN=PLIN3;sp|O60664|PLIN3_HUMAN Perilipin-3 OS=Homo sapiens OX=9606 GN=PLIN3 PE=1 SV=3	4	13	13	13	10	6	7	7	7	3	8	6	9	6	9	8	7	6	7	7	10	6	7	7	7	3	8	6	9	6	9	8	7	6	7	7	10	6	7	7	7	3
O60669	O60669	1	1	1	Monocarboxylate transporter 2	SLC16A7	sp|O60669|MOT2_HUMAN Monocarboxylate transporter 2 OS=Homo sapiens OX=9606 GN=SLC16A7 PE=1 SV=2	1	1	1	1	1	1	1	1	0	1	1	1	1	1	1	1	1	1	1	1	1	1	1	1	0	1	1	1	1	1	1	1	1	1	1	1	1	1	1	1	0	1
O60678;O60678-2	O60678;O60678-2	4;2	4;2	4;2	Protein arginine N-methyltransferase 3	PRMT3	sp|O60678|ANM3_HUMAN Protein arginine N-methyltransferase 3 OS=Homo sapiens OX=9606 GN=PRMT3 PE=1 SV=4;sp|O60678-2|ANM3_HUMAN Isoform 2 of Protein arginine N-methyltransferase 3 OS=Homo sapiens OX=9606 GN=PRMT3	2	4	4	4	0	2	0	2	0	0	1	2	4	0	1	3	1	4	0	3	0	2	0	2	0	0	1	2	4	0	1	3	1	4	0	3	0	2	0	2	0	0
O60683;O60683-2	O60683;O60683-2	8;8	8;8	8;8	Peroxisome biogenesis factor 10	PEX10	sp|O60683|PEX10_HUMAN Peroxisome biogenesis factor 10 OS=Homo sapiens OX=9606 GN=PEX10 PE=1 SV=1;sp|O60683-2|PEX10_HUMAN Isoform 2 of Peroxisome biogenesis factor 10 OS=Homo sapiens OX=9606 GN=PEX10	2	8	8	8	5	4	3	5	5	1	3	2	7	6	8	6	6	5	6	5	5	4	3	5	5	1	3	2	7	6	8	6	6	5	6	5	5	4	3	5	5	1
O60684;O15131	O60684;O15131	9;6	5;3	5;3	Importin subunit alpha-7;Importin subunit alpha-6	KPNA6;KPNA5	sp|O60684|IMA7_HUMAN Importin subunit alpha-7 OS=Homo sapiens OX=9606 GN=KPNA6 PE=1 SV=1;sp|O15131|IMA6_HUMAN Importin subunit alpha-6 OS=Homo sapiens OX=9606 GN=KPNA5 PE=1 SV=2	2	9	5	5	7	5	2	5	7	5	6	5	5	7	3	6	6	6	3	4	4	2	0	3	4	3	3	2	2	3	2	3	3	4	1	2	4	2	0	3	4	3
O60701;O60701-2;O60701-3	O60701;O60701-2;O60701-3	11;11;8	11;11;8	11;11;8	UDP-glucose 6-dehydrogenase	UGDH	sp|O60701|UGDH_HUMAN UDP-glucose 6-dehydrogenase OS=Homo sapiens OX=9606 GN=UGDH PE=1 SV=1;sp|O60701-2|UGDH_HUMAN Isoform 2 of UDP-glucose 6-dehydrogenase OS=Homo sapiens OX=9606 GN=UGDH;sp|O60701-3|UGDH_HUMAN Isoform 3 of UDP-glucose 6-dehydrogenase OS=Ho	3	11	11	11	4	7	6	5	5	0	8	6	6	7	6	7	4	7	5	6	4	7	6	5	5	0	8	6	6	7	6	7	4	7	5	6	4	7	6	5	5	0
O60704	O60704	8	8	8	Protein-tyrosine sulfotransferase 2	TPST2	sp|O60704|TPST2_HUMAN Protein-tyrosine sulfotransferase 2 OS=Homo sapiens OX=9606 GN=TPST2 PE=1 SV=1	1	8	8	8	4	4	6	6	6	2	3	2	5	5	3	5	5	1	4	4	4	4	6	6	6	2	3	2	5	5	3	5	5	1	4	4	4	4	6	6	6	2
O60716-3;O60716-5;O60716;O60716-2;O60716-7;O60716-8;O60716-11;O60716-13;O60716-4;O60716-6;O60716-9;O60716-10;O60716-16;O60716-15;O60716-21;O60716-19;O60716-17;O60716-18;O60716-14;O60716-12;O60716-23;O60716-24;O60716-20;O60716-22;O60716-27;O60716-29;O60716-25;O60716-26;O60716-31;O60716-32;O60716-28;O60716-30	O60716-3;O60716-5;O60716;O60716-2;O60716-7;O60716-8;O60716-11;O60716-13;O60716-4;O60716-6;O60716-9;O60716-10;O60716-16;O60716-15;O60716-21;O60716-19;O60716-17;O60716-18;O60716-14;O60716-12;O60716-23;O60716-24;O60716-20;O60716-22;O60716-27;O60716-29;O60716-25;O60716-26;O60716-31;O60716-32;O60716-28;O60716-30	41;41;40;40;39;39;39;39;38;38;38;38;37;37;37;37;36;36;36;36;35;35;34;34;30;30;29;29;28;28;27;27	41;41;40;40;39;39;39;39;38;38;38;38;37;37;37;37;36;36;36;36;35;35;34;34;30;30;29;29;28;28;27;27	41;41;40;40;39;39;39;39;38;38;38;38;37;37;37;37;36;36;36;36;35;35;34;34;30;30;29;29;28;28;27;27	Catenin delta-1	CTNND1	sp|O60716-3|CTND1_HUMAN Isoform 1AC of Catenin delta-1 OS=Homo sapiens OX=9606 GN=CTNND1;sp|O60716-5|CTND1_HUMAN Isoform 1A of Catenin delta-1 OS=Homo sapiens OX=9606 GN=CTNND1;sp|O60716|CTND1_HUMAN Catenin delta-1 OS=Homo sapiens OX=9606 GN=CTNND1 PE=1 SV	32	41	41	41	30	33	30	28	30	20	29	28	27	31	31	30	30	29	32	31	30	33	30	28	30	20	29	28	27	31	31	30	30	29	32	31	30	33	30	28	30	20
O60733-2;O60733;O60733-4;O60733-3	O60733-2;O60733;O60733-4;O60733-3	2;2;1;1	2;2;1;1	2;2;1;1	85/88 kDa calcium-independent phospholipase A2	PLA2G6	sp|O60733-2|PLPL9_HUMAN Isoform SH-iPLA2 of 85/88 kDa calcium-independent phospholipase A2 OS=Homo sapiens OX=9606 GN=PLA2G6;sp|O60733|PLPL9_HUMAN 85/88 kDa calcium-independent phospholipase A2 OS=Homo sapiens OX=9606 GN=PLA2G6 PE=1 SV=2;sp|O60733-4|PLPL9_	4	2	2	2	0	1	1	1	1	0	1	1	1	1	1	1	1	1	1	1	0	1	1	1	1	0	1	1	1	1	1	1	1	1	1	1	0	1	1	1	1	0
O60739	O60739	5	1	1	Eukaryotic translation initiation factor 1b	EIF1B	sp|O60739|EIF1B_HUMAN Eukaryotic translation initiation factor 1b OS=Homo sapiens OX=9606 GN=EIF1B PE=1 SV=2	1	5	1	1	2	3	1	2	1	0	3	3	2	2	1	2	0	4	3	1	1	1	0	1	0	0	1	1	1	1	1	1	0	1	1	1	1	1	0	1	0	0
O60749;O60749-2	O60749;O60749-2	12;11	12;11	12;11	Sorting nexin-2	SNX2	sp|O60749|SNX2_HUMAN Sorting nexin-2 OS=Homo sapiens OX=9606 GN=SNX2 PE=1 SV=2;sp|O60749-2|SNX2_HUMAN Isoform 2 of Sorting nexin-2 OS=Homo sapiens OX=9606 GN=SNX2	2	12	12	12	3	8	3	6	8	2	9	7	4	6	3	3	6	5	7	7	3	8	3	6	8	2	9	7	4	6	3	3	6	5	7	7	3	8	3	6	8	2
O60762	O60762	11	11	11	Dolichol-phosphate mannosyltransferase subunit 1	DPM1	sp|O60762|DPM1_HUMAN Dolichol-phosphate mannosyltransferase subunit 1 OS=Homo sapiens OX=9606 GN=DPM1 PE=1 SV=1	1	11	11	11	9	7	10	10	10	7	9	8	8	10	10	8	8	10	11	10	9	7	10	10	10	7	9	8	8	10	10	8	8	10	11	10	9	7	10	10	10	7
O60763;O60763-2	O60763;O60763-2	33;32	33;32	33;32	General vesicular transport factor p115	USO1	sp|O60763|USO1_HUMAN General vesicular transport factor p115 OS=Homo sapiens OX=9606 GN=USO1 PE=1 SV=2;sp|O60763-2|USO1_HUMAN Isoform 2 of General vesicular transport factor p115 OS=Homo sapiens OX=9606 GN=USO1	2	33	33	33	20	24	22	24	19	13	25	21	21	26	30	26	24	21	27	25	20	24	22	24	19	13	25	21	21	26	30	26	24	21	27	25	20	24	22	24	19	13
O60779-2;O60779	O60779-2;O60779	1;1	1;1	1;1	Thiamine transporter 1	SLC19A2	sp|O60779-2|S19A2_HUMAN Isoform 2 of Thiamine transporter 1 OS=Homo sapiens OX=9606 GN=SLC19A2;sp|O60779|S19A2_HUMAN Thiamine transporter 1 OS=Homo sapiens OX=9606 GN=SLC19A2 PE=1 SV=2	2	1	1	1	0	1	1	1	1	1	0	0	0	1	1	1	1	1	1	1	0	1	1	1	1	1	0	0	0	1	1	1	1	1	1	1	0	1	1	1	1	1
O60783	O60783	5	5	5	28S ribosomal protein S14, mitochondrial	MRPS14	sp|O60783|RT14_HUMAN 28S ribosomal protein S14, mitochondrial OS=Homo sapiens OX=9606 GN=MRPS14 PE=1 SV=1	1	5	5	5	4	4	4	5	4	1	1	2	4	5	4	5	4	4	4	4	4	4	4	5	4	1	1	2	4	5	4	5	4	4	4	4	4	4	4	5	4	1
O60784-4;O60784;O60784-2;O60784-3	O60784-4;O60784;O60784-2;O60784-3	9;9;9;6	9;9;9;6	9;9;9;6	Target of Myb protein 1	TOM1	sp|O60784-4|TOM1_HUMAN Isoform 4 of Target of Myb protein 1 OS=Homo sapiens OX=9606 GN=TOM1;sp|O60784|TOM1_HUMAN Target of Myb protein 1 OS=Homo sapiens OX=9606 GN=TOM1 PE=1 SV=2;sp|O60784-2|TOM1_HUMAN Isoform 2 of Target of Myb protein 1 OS=Homo sapiens O	4	9	9	9	4	6	3	6	5	3	7	6	5	5	4	4	2	7	4	4	4	6	3	6	5	3	7	6	5	5	4	4	2	7	4	4	4	6	3	6	5	3
Q99880;Q99879;Q99877;Q93079;Q5QNW6;P62807;P58876;P57053;O60814;Q5QNW6-2;Q96A08	Q99880;Q99879;Q99877;Q93079;Q5QNW6;P62807;P58876;P57053;O60814;Q5QNW6-2	4;4;4;4;4;4;4;4;4;4;1	4;4;4;4;4;4;4;4;4;4;1	2;2;2;2;2;2;2;2;2;2;0	Histone H2B type 1-L;Histone H2B type 1-M;Histone H2B type 1-N;Histone H2B type 1-H;Histone H2B type 2-F;Histone H2B type 1-C/E/F/G/I;Histone H2B type 1-D;Histone H2B type F-S;Histone H2B type 1-K	HIST1H2BL;HIST1H2BM;HIST1H2BN;HIST1H2BH;HIST2H2BF;HIST1H2BC;HIST1H2BD;H2BFS;HIST1H2BK	sp|Q99880|H2B1L_HUMAN Histone H2B type 1-L OS=Homo sapiens OX=9606 GN=H2BC13 PE=1 SV=3;sp|Q99879|H2B1M_HUMAN Histone H2B type 1-M OS=Homo sapiens OX=9606 GN=H2BC14 PE=1 SV=3;sp|Q99877|H2B1N_HUMAN Histone H2B type 1-N OS=Homo sapiens OX=9606 GN=H2BC15 PE=1	11	4	4	2	4	3	3	3	4	4	4	4	3	4	3	3	4	4	3	3	4	3	3	3	4	4	4	4	3	4	3	3	4	4	3	3	2	1	1	1	2	2
O60826	O60826	20	20	20	Coiled-coil domain-containing protein 22	CCDC22	sp|O60826|CCD22_HUMAN Coiled-coil domain-containing protein 22 OS=Homo sapiens OX=9606 GN=CCDC22 PE=1 SV=1	1	20	20	20	15	17	16	16	13	5	17	12	17	17	12	18	13	13	16	16	15	17	16	16	13	5	17	12	17	17	12	18	13	13	16	16	15	17	16	16	13	5
O60828-2;O60828;O60828-6;O60828-5;O60828-4;O60828-3	O60828-2;O60828;O60828-6;O60828-5;O60828-4;O60828-3	2;2;1;1;1;1	2;2;1;1;1;1	2;2;1;1;1;1	Polyglutamine-binding protein 1	PQBP1	sp|O60828-2|PQBP1_HUMAN Isoform 2 of Polyglutamine-binding protein 1 OS=Homo sapiens OX=9606 GN=PQBP1;sp|O60828|PQBP1_HUMAN Polyglutamine-binding protein 1 OS=Homo sapiens OX=9606 GN=PQBP1 PE=1 SV=1;sp|O60828-6|PQBP1_HUMAN Isoform 6 of Polyglutamine-bindin	6	2	2	2	0	1	1	1	0	1	1	1	0	1	0	1	0	2	0	2	0	1	1	1	0	1	1	1	0	1	0	1	0	2	0	2	0	1	1	1	0	1
O60830;O60830-2	O60830;O60830-2	5;5	5;5	5;5	Mitochondrial import inner membrane translocase subunit Tim17-B	TIMM17B	sp|O60830|TI17B_HUMAN Mitochondrial import inner membrane translocase subunit Tim17-B OS=Homo sapiens OX=9606 GN=TIMM17B PE=1 SV=1;sp|O60830-2|TI17B_HUMAN Isoform 2 of Mitochondrial import inner membrane translocase subunit Tim17-B OS=Homo sapiens OX=9606	2	5	5	5	4	3	3	5	4	2	3	2	4	4	4	4	4	3	5	4	4	3	3	5	4	2	3	2	4	4	4	4	4	3	5	4	4	3	3	5	4	2
O60831	O60831	4	4	4	PRA1 family protein 2	PRAF2	sp|O60831|PRAF2_HUMAN PRA1 family protein 2 OS=Homo sapiens OX=9606 GN=PRAF2 PE=1 SV=1	1	4	4	4	3	3	2	3	3	2	4	1	3	3	4	2	2	2	2	2	3	3	2	3	3	2	4	1	3	3	4	2	2	2	2	2	3	3	2	3	3	2
O60832;O60832-2	O60832;O60832-2	15;12	15;12	15;12	H/ACA ribonucleoprotein complex subunit 4	DKC1	sp|O60832|DKC1_HUMAN H/ACA ribonucleoprotein complex subunit DKC1 OS=Homo sapiens OX=9606 GN=DKC1 PE=1 SV=3;sp|O60832-2|DKC1_HUMAN Isoform 3 of H/ACA ribonucleoprotein complex subunit DKC1 OS=Homo sapiens OX=9606 GN=DKC1	2	15	15	15	12	12	10	10	14	9	9	12	10	10	10	8	5	5	7	6	12	12	10	10	14	9	9	12	10	10	10	8	5	5	7	6	12	12	10	10	14	9
O60841	O60841	11	11	11	Eukaryotic translation initiation factor 5B	EIF5B	sp|O60841|IF2P_HUMAN Eukaryotic translation initiation factor 5B OS=Homo sapiens OX=9606 GN=EIF5B PE=1 SV=4	1	11	11	11	3	7	5	8	8	3	4	8	5	3	8	8	7	8	4	5	3	7	5	8	8	3	4	8	5	3	8	8	7	8	4	5	3	7	5	8	8	3
O60869-2;O60869-3;O60869	O60869-2;O60869-3;O60869	2;2;2	2;2;2	2;2;2	Endothelial differentiation-related factor 1	EDF1	sp|O60869-2|EDF1_HUMAN Isoform 2 of Endothelial differentiation-related factor 1 OS=Homo sapiens OX=9606 GN=EDF1;sp|O60869-3|EDF1_HUMAN Isoform 3 of Endothelial differentiation-related factor 1 OS=Homo sapiens OX=9606 GN=EDF1;sp|O60869|EDF1_HUMAN Endotheli	3	2	2	2	2	2	2	2	1	0	1	2	2	1	1	1	2	1	0	1	2	2	2	2	1	0	1	2	2	1	1	1	2	1	0	1	2	2	2	2	1	0
O60879-2;O60879-3;O60879	O60879-2;O60879-3;O60879	2;2;2	2;2;2	2;2;2	Protein diaphanous homolog 2	DIAPH2	sp|O60879-2|DIAP2_HUMAN Isoform 2 of Protein diaphanous homolog 2 OS=Homo sapiens OX=9606 GN=DIAPH2;sp|O60879-3|DIAP2_HUMAN Isoform 3 of Protein diaphanous homolog 2 OS=Homo sapiens OX=9606 GN=DIAPH2;sp|O60879|DIAP2_HUMAN Protein diaphanous homolog 2 OS=Ho	3	2	2	2	0	1	0	0	0	1	2	1	1	0	1	0	0	0	0	1	0	1	0	0	0	1	2	1	1	0	1	0	0	0	0	1	0	1	0	0	0	1
O60884	O60884	15	15	15	DnaJ homolog subfamily A member 2	DNAJA2	sp|O60884|DNJA2_HUMAN DnaJ homolog subfamily A member 2 OS=Homo sapiens OX=9606 GN=DNAJA2 PE=1 SV=1	1	15	15	15	12	14	10	14	12	7	11	12	15	13	11	12	12	11	13	12	12	14	10	14	12	7	11	12	15	13	11	12	12	11	13	12	12	14	10	14	12	7
O60888-3;O60888;O60888-2	O60888-3;O60888;O60888-2	3;3;3	3;3;3	3;3;3	Protein CutA	CUTA	sp|O60888-3|CUTA_HUMAN Isoform C of Protein CutA OS=Homo sapiens OX=9606 GN=CUTA;sp|O60888|CUTA_HUMAN Protein CutA OS=Homo sapiens OX=9606 GN=CUTA PE=1 SV=2;sp|O60888-2|CUTA_HUMAN Isoform A of Protein CutA OS=Homo sapiens OX=9606 GN=CUTA	3	3	3	3	0	1	1	1	0	0	2	0	1	0	1	1	2	1	2	0	0	1	1	1	0	0	2	0	1	0	1	1	2	1	2	0	0	1	1	1	0	0
O60906	O60906	4	4	4	Sphingomyelin phosphodiesterase 2	SMPD2	sp|O60906|NSMA_HUMAN Sphingomyelin phosphodiesterase 2 OS=Homo sapiens OX=9606 GN=SMPD2 PE=1 SV=2	1	4	4	4	1	1	1	3	2	1	2	3	0	1	2	2	2	2	3	2	1	1	1	3	2	1	2	3	0	1	2	2	2	2	3	2	1	1	1	3	2	1
O60925	O60925	1	1	1	Prefoldin subunit 1	PFDN1	sp|O60925|PFD1_HUMAN Prefoldin subunit 1 OS=Homo sapiens OX=9606 GN=PFDN1 PE=1 SV=2	1	1	1	1	1	1	1	1	1	0	1	1	1	0	1	1	0	1	1	1	1	1	1	1	1	0	1	1	1	0	1	1	0	1	1	1	1	1	1	1	1	0
O60934	O60934	13	13	13	Nibrin	NBN	sp|O60934|NBN_HUMAN Nibrin OS=Homo sapiens OX=9606 GN=NBN PE=1 SV=1	1	13	13	13	5	7	5	6	6	5	10	10	7	7	10	8	8	9	7	8	5	7	5	6	6	5	10	10	7	7	10	8	8	9	7	8	5	7	5	6	6	5
O60941-6;O60941-7;O60941;O60941-3;O60941-4;O60941-5;O60941-2;Q9Y4J8-12	O60941-6;O60941-7;O60941;O60941-3;O60941-4;O60941-5;O60941-2	11;11;11;9;9;8;8;4	11;11;11;9;9;8;8;4	6;6;6;5;5;4;4;0	Dystrobrevin beta	DTNB	sp|O60941-6|DTNB_HUMAN Isoform 6 of Dystrobrevin beta OS=Homo sapiens OX=9606 GN=DTNB;sp|O60941-7|DTNB_HUMAN Isoform 7 of Dystrobrevin beta OS=Homo sapiens OX=9606 GN=DTNB;sp|O60941|DTNB_HUMAN Dystrobrevin beta OS=Homo sapiens OX=9606 GN=DTNB PE=1 SV=1;sp|	8	11	11	6	6	6	8	6	7	7	6	7	6	4	5	6	6	4	5	5	6	6	8	6	7	7	6	7	6	4	5	6	6	4	5	5	2	2	3	3	4	3
O75027-2;O75027;O75027-3	O75027-2;O75027;O75027-3	23;23;19	23;23;19	23;23;19	ATP-binding cassette sub-family B member 7, mitochondrial	ABCB7	sp|O75027-2|ABCB7_HUMAN Isoform 2 of Iron-sulfur clusters transporter ABCB7, mitochondrial OS=Homo sapiens OX=9606 GN=ABCB7;sp|O75027|ABCB7_HUMAN Iron-sulfur clusters transporter ABCB7, mitochondrial OS=Homo sapiens OX=9606 GN=ABCB7 PE=1 SV=2;sp|O75027-3|A	3	23	23	23	17	17	16	15	11	9	18	16	16	19	16	17	17	12	16	16	17	17	16	15	11	9	18	16	16	19	16	17	17	12	16	16	17	17	16	15	11	9
O75044;P0DMP2;P0DJJ0;Q7Z6B7-2;Q7Z6B7	O75044;P0DMP2;P0DJJ0;Q7Z6B7-2;Q7Z6B7	2;1;1;1;1	2;1;1;1;1	2;1;1;1;1	SLIT-ROBO Rho GTPase-activating protein 2;SLIT-ROBO Rho GTPase-activating protein 2B;SLIT-ROBO Rho GTPase-activating protein 2C;SLIT-ROBO Rho GTPase-activating protein 1	SRGAP2;SRGAP2B;SRGAP2C;SRGAP1	sp|O75044|SRGP2_HUMAN SLIT-ROBO Rho GTPase-activating protein 2 OS=Homo sapiens OX=9606 GN=SRGAP2 PE=1 SV=3;sp|P0DMP2|SRG2B_HUMAN SLIT-ROBO Rho GTPase-activating protein 2B OS=Homo sapiens OX=9606 GN=SRGAP2B PE=3 SV=1;sp|P0DJJ0|SRG2C_HUMAN SLIT-ROBO Rho GT	5	2	2	2	1	1	1	1	2	0	1	2	1	1	2	1	1	1	1	0	1	1	1	1	2	0	1	2	1	1	2	1	1	1	1	0	1	1	1	1	2	0
O75051;O75051-2	O75051	10;1	10;1	10;1	Plexin-A2	PLXNA2	sp|O75051|PLXA2_HUMAN Plexin-A2 OS=Homo sapiens OX=9606 GN=PLXNA2 PE=1 SV=4	2	10	10	10	4	4	4	8	5	4	7	4	5	5	8	4	5	5	6	5	4	4	4	8	5	4	7	4	5	5	8	4	5	5	6	5	4	4	4	8	5	4
O75054-2;O75054	O75054-2;O75054	24;23	24;23	24;23	Immunoglobulin superfamily member 3	IGSF3	sp|O75054-2|IGSF3_HUMAN Isoform 2 of Immunoglobulin superfamily member 3 OS=Homo sapiens OX=9606 GN=IGSF3;sp|O75054|IGSF3_HUMAN Immunoglobulin superfamily member 3 OS=Homo sapiens OX=9606 GN=IGSF3 PE=2 SV=3	2	24	24	24	5	11	12	16	15	10	11	14	14	14	17	10	19	9	16	17	5	11	12	16	15	10	11	14	14	14	17	10	19	9	16	17	5	11	12	16	15	10
O75063	O75063	12	12	12	Glycosaminoglycan xylosylkinase	FAM20B	sp|O75063|XYLK_HUMAN Glycosaminoglycan xylosylkinase OS=Homo sapiens OX=9606 GN=FAM20B PE=1 SV=1	1	12	12	12	6	9	9	9	7	6	10	9	8	9	11	7	8	8	7	8	6	9	9	9	7	6	10	9	8	9	11	7	8	8	7	8	6	9	9	9	7	6
O75071	O75071	2	2	2	EF-hand calcium-binding domain-containing protein 14	EFCAB14	sp|O75071|EFC14_HUMAN EF-hand calcium-binding domain-containing protein 14 OS=Homo sapiens OX=9606 GN=EFCAB14 PE=1 SV=1	1	2	2	2	1	1	1	1	1	0	1	1	1	1	1	1	1	0	2	1	1	1	1	1	1	0	1	1	1	1	1	1	1	0	2	1	1	1	1	1	1	0
O75072-2;O75072	O75072-2;O75072	7;7	7;7	7;7	Fukutin	FKTN	sp|O75072-2|FKTN_HUMAN Isoform 2 of Fukutin OS=Homo sapiens OX=9606 GN=FKTN;sp|O75072|FKTN_HUMAN Fukutin OS=Homo sapiens OX=9606 GN=FKTN PE=1 SV=2	2	7	7	7	2	3	6	5	2	0	3	2	5	5	6	6	1	3	4	2	2	3	6	5	2	0	3	2	5	5	6	6	1	3	4	2	2	3	6	5	2	0
O75074	O75074	1	1	1	Low-density lipoprotein receptor-related protein 3	LRP3	sp|O75074|LRP3_HUMAN Low-density lipoprotein receptor-related protein 3 OS=Homo sapiens OX=9606 GN=LRP3 PE=2 SV=2	1	1	1	1	0	0	0	0	1	1	0	0	1	0	0	0	0	0	0	0	0	0	0	0	1	1	0	0	1	0	0	0	0	0	0	0	0	0	0	0	1	1
O75077-3;O75077-2;O75077	O75077-3;O75077-2;O75077	2;2;2	2;2;2	2;2;2	Disintegrin and metalloproteinase domain-containing protein 23	ADAM23	sp|O75077-3|ADA23_HUMAN Isoform Gamma of Disintegrin and metalloproteinase domain-containing protein 23 OS=Homo sapiens OX=9606 GN=ADAM23;sp|O75077-2|ADA23_HUMAN Isoform Beta of Disintegrin and metalloproteinase domain-containing protein 23 OS=Homo sapiens	3	2	2	2	0	0	1	2	1	0	0	1	0	1	2	1	1	1	1	1	0	0	1	2	1	0	0	1	0	1	2	1	1	1	1	1	0	0	1	2	1	0
O75083;O75083-3	O75083;O75083-3	22;15	22;15	22;15	WD repeat-containing protein 1	WDR1	sp|O75083|WDR1_HUMAN WD repeat-containing protein 1 OS=Homo sapiens OX=9606 GN=WDR1 PE=1 SV=4;sp|O75083-3|WDR1_HUMAN Isoform 2 of WD repeat-containing protein 1 OS=Homo sapiens OX=9606 GN=WDR1	2	22	22	22	17	20	18	17	15	10	19	20	16	17	16	13	13	15	16	13	17	20	18	17	15	10	19	20	16	17	16	13	13	15	16	13	17	20	18	17	15	10
O75096	O75096	10	10	10	Low-density lipoprotein receptor-related protein 4	LRP4	sp|O75096|LRP4_HUMAN Low-density lipoprotein receptor-related protein 4 OS=Homo sapiens OX=9606 GN=LRP4 PE=1 SV=4	1	10	10	10	4	5	6	3	5	2	4	5	6	4	3	3	4	2	3	4	4	5	6	3	5	2	4	5	6	4	3	3	4	2	3	4	4	5	6	3	5	2
O75110;O75110-2	O75110;O75110-2	17;12	17;12	14;10	Probable phospholipid-transporting ATPase IIA	ATP9A	sp|O75110|ATP9A_HUMAN Probable phospholipid-transporting ATPase IIA OS=Homo sapiens OX=9606 GN=ATP9A PE=1 SV=3;sp|O75110-2|ATP9A_HUMAN Isoform Short of Probable phospholipid-transporting ATPase IIA OS=Homo sapiens OX=9606 GN=ATP9A	2	17	17	14	8	15	14	14	11	6	11	13	14	13	13	10	13	12	11	13	8	15	14	14	11	6	11	13	14	13	13	10	13	12	11	13	7	13	12	12	10	6
O75116	O75116	12	12	11	Rho-associated protein kinase 2	ROCK2	sp|O75116|ROCK2_HUMAN Rho-associated protein kinase 2 OS=Homo sapiens OX=9606 GN=ROCK2 PE=1 SV=4	1	12	12	11	1	5	4	7	3	1	7	7	6	5	5	6	1	7	5	7	1	5	4	7	3	1	7	7	6	5	5	6	1	7	5	7	1	4	3	6	3	1
O75122;O75122-2	O75122	23;9	2;0	2;0	CLIP-associating protein 2	CLASP2	sp|O75122|CLAP2_HUMAN CLIP-associating protein 2 OS=Homo sapiens OX=9606 GN=CLASP2 PE=1 SV=3	2	23	2	2	6	11	10	12	12	3	15	13	16	14	17	15	7	9	6	12	1	2	1	1	1	0	2	0	1	1	2	2	0	1	1	0	1	2	1	1	1	0
O75122-3	O75122-3	25	25	4	CLIP-associating protein 2	CLASP2	sp|O75122-3|CLAP2_HUMAN Isoform 3 of CLIP-associating protein 2 OS=Homo sapiens OX=9606 GN=CLASP2	1	25	25	4	5	12	12	12	13	3	17	15	17	14	17	15	7	10	6	15	5	12	12	12	13	3	17	15	17	14	17	15	7	10	6	15	0	3	3	1	2	0
O75127	O75127	26	26	26	Pentatricopeptide repeat-containing protein 1, mitochondrial	PTCD1	sp|O75127|PTCD1_HUMAN Pentatricopeptide repeat-containing protein 1, mitochondrial OS=Homo sapiens OX=9606 GN=PTCD1 PE=1 SV=2	1	26	26	26	18	21	20	19	22	14	17	20	16	19	17	19	15	14	23	14	18	21	20	19	22	14	17	20	16	19	17	19	15	14	23	14	18	21	20	19	22	14
O75131;Q9HCH3-2;Q96FN4-2;Q96FN4;Q96A23;O95741;Q9UBL6-2;Q96A23-2;O95741-2;Q9UBL6	O75131	18;1;1;1;1;1;1;1;1;1	18;1;1;1;1;1;1;1;1;1	17;0;0;0;0;0;0;0;0;0	Copine-3	CPNE3	sp|O75131|CPNE3_HUMAN Copine-3 OS=Homo sapiens OX=9606 GN=CPNE3 PE=1 SV=1	10	18	18	17	14	15	11	15	17	13	14	12	6	6	6	9	9	12	6	9	14	15	11	15	17	13	14	12	6	6	6	9	9	12	6	9	13	14	10	14	16	12
O75143-3;O75143-2;O75143;O75143-5	O75143-3;O75143-2;O75143;O75143-5	1;1;1;1	1;1;1;1	1;1;1;1	Autophagy-related protein 13	ATG13	sp|O75143-3|ATG13_HUMAN Isoform 3 of Autophagy-related protein 13 OS=Homo sapiens OX=9606 GN=ATG13;sp|O75143-2|ATG13_HUMAN Isoform 2 of Autophagy-related protein 13 OS=Homo sapiens OX=9606 GN=ATG13;sp|O75143|ATG13_HUMAN Autophagy-related protein 13 OS=Homo	4	1	1	1	0	0	0	1	0	0	1	1	0	0	1	1	0	1	0	0	0	0	0	1	0	0	1	1	0	0	1	1	0	1	0	0	0	0	0	1	0	0
O75146;O75146-2	O75146;O75146-2	13;8	13;8	12;7	Huntingtin-interacting protein 1-related protein	HIP1R	sp|O75146|HIP1R_HUMAN Huntingtin-interacting protein 1-related protein OS=Homo sapiens OX=9606 GN=HIP1R PE=1 SV=2;sp|O75146-2|HIP1R_HUMAN Isoform 2 of Huntingtin-interacting protein 1-related protein OS=Homo sapiens OX=9606 GN=HIP1R	2	13	13	12	3	6	7	7	7	5	8	8	4	6	6	8	5	8	8	6	3	6	7	7	7	5	8	8	4	6	6	8	5	8	8	6	3	6	7	7	7	5
O75147-2;O75147-1;O75147-4;O75147	O75147-2;O75147-1;O75147-4;O75147	20;20;20;20	20;20;20;20	20;20;20;20	Obscurin-like protein 1	OBSL1	sp|O75147-2|OBSL1_HUMAN Isoform 2 of Obscurin-like protein 1 OS=Homo sapiens OX=9606 GN=OBSL1;sp|O75147-1|OBSL1_HUMAN Isoform 3 of Obscurin-like protein 1 OS=Homo sapiens OX=9606 GN=OBSL1;sp|O75147-4|OBSL1_HUMAN Isoform 4 of Obscurin-like protein 1 OS=Homo	4	20	20	20	9	13	12	11	9	4	9	7	10	11	10	16	12	10	10	12	9	13	12	11	9	4	9	7	10	11	10	16	12	10	10	12	9	13	12	11	9	4
O75150;O75150-4;O75150-3	O75150;O75150-4;O75150-3	21;18;17	21;18;17	18;15;14	E3 ubiquitin-protein ligase BRE1B	RNF40	sp|O75150|BRE1B_HUMAN E3 ubiquitin-protein ligase BRE1B OS=Homo sapiens OX=9606 GN=RNF40 PE=1 SV=5;sp|O75150-4|BRE1B_HUMAN Isoform 4 of E3 ubiquitin-protein ligase BRE1B OS=Homo sapiens OX=9606 GN=RNF40;sp|O75150-3|BRE1B_HUMAN Isoform 3 of E3 ubiquitin-pro	3	21	21	18	8	9	13	12	12	6	14	13	10	9	11	15	10	17	15	13	8	9	13	12	12	6	14	13	10	9	11	15	10	17	15	13	7	6	10	9	9	4
O75152;A0A1B0GTU1	O75152	5;2	5;2	5;2	Zinc finger CCCH domain-containing protein 11A	ZC3H11A	sp|O75152|ZC11A_HUMAN Zinc finger CCCH domain-containing protein 11A OS=Homo sapiens OX=9606 GN=ZC3H11A PE=1 SV=3	2	5	5	5	0	0	1	0	1	1	1	3	3	1	2	3	1	3	0	1	0	0	1	0	1	1	1	3	3	1	2	3	1	3	0	1	0	0	1	0	1	1
O75153	O75153	12	12	12	Clustered mitochondria protein homolog	CLUH	sp|O75153|CLU_HUMAN Clustered mitochondria protein homolog OS=Homo sapiens OX=9606 GN=CLUH PE=1 SV=2	1	12	12	12	4	5	3	7	4	1	5	7	6	5	8	7	5	10	3	5	4	5	3	7	4	1	5	7	6	5	8	7	5	10	3	5	4	5	3	7	4	1
O75155;O75155-2	O75155;O75155-2	29;24	25;20	25;20	Cullin-associated NEDD8-dissociated protein 2	CAND2	sp|O75155|CAND2_HUMAN Cullin-associated NEDD8-dissociated protein 2 OS=Homo sapiens OX=9606 GN=CAND2 PE=1 SV=3;sp|O75155-2|CAND2_HUMAN Isoform 2 of Cullin-associated NEDD8-dissociated protein 2 OS=Homo sapiens OX=9606 GN=CAND2	2	29	25	25	17	18	15	21	11	6	16	17	19	22	24	22	17	12	11	12	13	14	11	17	7	3	12	13	15	18	20	18	13	8	7	8	13	14	11	17	7	3
O75157-2;O75157	O75157-2;O75157	2;2	2;2	2;2	TSC22 domain family protein 2	TSC22D2	sp|O75157-2|T22D2_HUMAN Isoform 2 of TSC22 domain family protein 2 OS=Homo sapiens OX=9606 GN=TSC22D2;sp|O75157|T22D2_HUMAN TSC22 domain family protein 2 OS=Homo sapiens OX=9606 GN=TSC22D2 PE=1 SV=3	2	2	2	2	1	1	0	1	1	0	1	2	1	2	1	2	1	1	1	1	1	1	0	1	1	0	1	2	1	2	1	2	1	1	1	1	1	1	0	1	1	0
O75165	O75165	75	75	75	DnaJ homolog subfamily C member 13	DNAJC13	sp|O75165|DJC13_HUMAN DnaJ homolog subfamily C member 13 OS=Homo sapiens OX=9606 GN=DNAJC13 PE=1 SV=5	1	75	75	75	65	58	60	56	60	26	51	52	50	57	43	52	45	31	46	49	65	58	60	56	60	26	51	52	50	57	43	52	45	31	46	49	65	58	60	56	60	26
O75170-2;O75170-4;O75170-3;O75170-5;O75170-6;O75170	O75170-2;O75170-4;O75170-3;O75170-5;O75170-6;O75170	25;25;25;25;24;24	25;25;25;25;24;24	25;25;25;25;24;24	Serine/threonine-protein phosphatase 6 regulatory subunit 2	PPP6R2	sp|O75170-2|PP6R2_HUMAN Isoform 2 of Serine/threonine-protein phosphatase 6 regulatory subunit 2 OS=Homo sapiens OX=9606 GN=PPP6R2;sp|O75170-4|PP6R2_HUMAN Isoform 4 of Serine/threonine-protein phosphatase 6 regulatory subunit 2 OS=Homo sapiens OX=9606 GN=P	6	25	25	25	18	23	22	19	22	12	20	21	16	18	18	18	15	14	17	15	18	23	22	19	22	12	20	21	16	18	18	18	15	14	17	15	18	23	22	19	22	12
O75175	O75175	15	15	15	CCR4-NOT transcription complex subunit 3	CNOT3	sp|O75175|CNOT3_HUMAN CCR4-NOT transcription complex subunit 3 OS=Homo sapiens OX=9606 GN=CNOT3 PE=1 SV=1	1	15	15	15	11	12	11	12	12	5	12	14	12	10	10	11	9	8	6	8	11	12	11	12	12	5	12	14	12	10	10	11	9	8	6	8	11	12	11	12	12	5
O75179-7;O75179-2;O75179;O75179-6;O75179-4;O75179-3;O75179-5	O75179-7;O75179-2;O75179;O75179-6;O75179-4	15;15;15;14;9;7;5	15;15;15;14;9;7;5	6;6;6;5;5;3;2	Ankyrin repeat domain-containing protein 17	ANKRD17	sp|O75179-7|ANR17_HUMAN Isoform 7 of Ankyrin repeat domain-containing protein 17 OS=Homo sapiens OX=9606 GN=ANKRD17;sp|O75179-2|ANR17_HUMAN Isoform 2 of Ankyrin repeat domain-containing protein 17 OS=Homo sapiens OX=9606 GN=ANKRD17;sp|O75179|ANR17_HUMAN An	7	15	15	6	8	9	8	11	6	5	12	9	6	8	5	5	5	5	3	7	8	9	8	11	6	5	12	9	6	8	5	5	5	5	3	7	2	2	1	6	1	2
O75182-2;O75182	O75182-2;O75182	2;2	2;2	2;2	Paired amphipathic helix protein Sin3b	SIN3B	sp|O75182-2|SIN3B_HUMAN Isoform 2 of Paired amphipathic helix protein Sin3b OS=Homo sapiens OX=9606 GN=SIN3B;sp|O75182|SIN3B_HUMAN Paired amphipathic helix protein Sin3b OS=Homo sapiens OX=9606 GN=SIN3B PE=1 SV=2	2	2	2	2	0	0	0	0	0	0	1	1	0	0	0	1	1	0	0	0	0	0	0	0	0	0	1	1	0	0	0	1	1	0	0	0	0	0	0	0	0	0
O75190-2;O75190-3;O75190;Q8WWF6;Q8NHS0;O75190-4	O75190-2;O75190-3;O75190	3;3;3;1;1;1	3;3;3;1;1;1	2;2;2;1;0;0	DnaJ homolog subfamily B member 6	DNAJB6	sp|O75190-2|DNJB6_HUMAN Isoform B of DnaJ homolog subfamily B member 6 OS=Homo sapiens OX=9606 GN=DNAJB6;sp|O75190-3|DNJB6_HUMAN Isoform C of DnaJ homolog subfamily B member 6 OS=Homo sapiens OX=9606 GN=DNAJB6;sp|O75190|DNJB6_HUMAN DnaJ homolog subfamily B	6	3	3	2	3	2	2	0	2	3	2	2	1	1	1	1	0	0	1	1	3	2	2	0	2	3	2	2	1	1	1	1	0	0	1	1	2	1	1	0	1	2
O75197;A4QPB2-2;A4QPB2	O75197	6;1;1	5;1;1	5;1;1	Low-density lipoprotein receptor-related protein 5	LRP5	sp|O75197|LRP5_HUMAN Low-density lipoprotein receptor-related protein 5 OS=Homo sapiens OX=9606 GN=LRP5 PE=1 SV=2	3	6	5	5	2	3	2	2	4	1	2	4	4	3	3	5	5	2	4	4	1	2	1	2	3	0	1	3	3	2	2	4	4	2	3	3	1	2	1	2	3	0
O75208	O75208	4	4	4	Ubiquinone biosynthesis protein COQ9, mitochondrial	COQ9	sp|O75208|COQ9_HUMAN Ubiquinone biosynthesis protein COQ9, mitochondrial OS=Homo sapiens OX=9606 GN=COQ9 PE=1 SV=1	1	4	4	4	2	3	2	2	2	0	3	2	2	3	3	3	3	3	2	2	2	3	2	2	2	0	3	2	2	3	3	3	3	3	2	2	2	3	2	2	2	0
O75223;O75223-3	O75223;O75223-3	4;2	4;2	4;2	Gamma-glutamylcyclotransferase	GGCT	sp|O75223|GGCT_HUMAN Gamma-glutamylcyclotransferase OS=Homo sapiens OX=9606 GN=GGCT PE=1 SV=1;sp|O75223-3|GGCT_HUMAN Isoform 3 of Gamma-glutamylcyclotransferase OS=Homo sapiens OX=9606 GN=GGCT	2	4	4	4	1	2	4	3	3	2	3	3	2	2	1	2	2	2	2	2	1	2	4	3	3	2	3	3	2	2	1	2	2	2	2	2	1	2	4	3	3	2
O75251;O75251-2	O75251;O75251-2	10;8	10;8	10;8	NADH dehydrogenase [ubiquinone] iron-sulfur protein 7, mitochondrial	NDUFS7	sp|O75251|NDUS7_HUMAN NADH dehydrogenase [ubiquinone] iron-sulfur protein 7, mitochondrial OS=Homo sapiens OX=9606 GN=NDUFS7 PE=1 SV=3;sp|O75251-2|NDUS7_HUMAN Isoform 2 of NADH dehydrogenase [ubiquinone] iron-sulfur protein 7, mitochondrial OS=Homo sapiens	2	10	10	10	5	5	7	8	5	2	4	7	7	8	8	8	10	9	8	10	5	5	7	8	5	2	4	7	7	8	8	8	10	9	8	10	5	5	7	8	5	2
O75290;O75290-3	O75290;O75290-3	2;2	2;2	2;2	Zinc finger protein 780A	ZNF780A	sp|O75290|Z780A_HUMAN Zinc finger protein 780A OS=Homo sapiens OX=9606 GN=ZNF780A PE=1 SV=3;sp|O75290-3|Z780A_HUMAN Isoform 3 of Zinc finger protein 780A OS=Homo sapiens OX=9606 GN=ZNF780A	2	2	2	2	0	2	2	2	1	1	1	2	1	1	0	0	0	2	1	1	0	2	2	2	1	1	1	2	1	1	0	0	0	2	1	1	0	2	2	2	1	1
O75298-3;O75298-2;O75298	O75298-3;O75298-2;O75298	2;2;2	2;2;2	2;2;2	Reticulon-2	RTN2	sp|O75298-3|RTN2_HUMAN Isoform RTN2-C of Reticulon-2 OS=Homo sapiens OX=9606 GN=RTN2;sp|O75298-2|RTN2_HUMAN Isoform RTN2-B of Reticulon-2 OS=Homo sapiens OX=9606 GN=RTN2;sp|O75298|RTN2_HUMAN Reticulon-2 OS=Homo sapiens OX=9606 GN=RTN2 PE=1 SV=1	3	2	2	2	0	0	0	0	0	0	0	0	1	2	2	1	0	1	1	0	0	0	0	0	0	0	0	0	1	2	2	1	0	1	1	0	0	0	0	0	0	0
O75306;O75306-2	O75306;O75306-2	25;24	25;24	25;24	NADH dehydrogenase [ubiquinone] iron-sulfur protein 2, mitochondrial	NDUFS2	sp|O75306|NDUS2_HUMAN NADH dehydrogenase [ubiquinone] iron-sulfur protein 2, mitochondrial OS=Homo sapiens OX=9606 GN=NDUFS2 PE=1 SV=2;sp|O75306-2|NDUS2_HUMAN Isoform 2 of NADH dehydrogenase [ubiquinone] iron-sulfur protein 2, mitochondrial OS=Homo sapiens	2	25	25	25	14	19	17	19	14	8	14	6	18	23	19	23	23	23	22	22	14	19	17	19	14	8	14	6	18	23	19	23	23	23	22	22	14	19	17	19	14	8
O75312	O75312	5	5	5	Zinc finger protein ZPR1	ZPR1	sp|O75312|ZPR1_HUMAN Zinc finger protein ZPR1 OS=Homo sapiens OX=9606 GN=ZPR1 PE=1 SV=1	1	5	5	5	1	0	1	2	3	0	5	1	0	0	2	1	3	3	1	2	1	0	1	2	3	0	5	1	0	0	2	1	3	3	1	2	1	0	1	2	3	0
O75317	O75317	2	2	2	Ubiquitin carboxyl-terminal hydrolase 12	USP12	sp|O75317|UBP12_HUMAN Ubiquitin carboxyl-terminal hydrolase 12 OS=Homo sapiens OX=9606 GN=USP12 PE=1 SV=2	1	2	2	2	0	1	1	1	1	0	1	2	1	1	2	1	1	1	1	2	0	1	1	1	1	0	1	2	1	1	2	1	1	1	1	2	0	1	1	1	1	0
O75323;O75323-2	O75323;O75323-2	14;10	13;9	13;9	Protein NipSnap homolog 2	GBAS	sp|O75323|NIPS2_HUMAN Protein NipSnap homolog 2 OS=Homo sapiens OX=9606 GN=NIPSNAP2 PE=1 SV=1;sp|O75323-2|NIPS2_HUMAN Isoform 2 of Protein NipSnap homolog 2 OS=Homo sapiens OX=9606 GN=NIPSNAP2	2	14	13	13	10	10	9	9	13	7	12	10	12	13	10	9	11	11	11	12	9	9	8	8	12	6	11	10	11	12	10	9	10	10	10	11	9	9	8	8	12	6
O75330-4;O75330-2;O75330;O75330-3	O75330-4;O75330-2;O75330;O75330-3	2;2;2;2	2;2;2;2	2;2;2;2	Hyaluronan mediated motility receptor	HMMR	sp|O75330-4|HMMR_HUMAN Isoform 4 of Hyaluronan mediated motility receptor OS=Homo sapiens OX=9606 GN=HMMR;sp|O75330-2|HMMR_HUMAN Isoform 2 of Hyaluronan mediated motility receptor OS=Homo sapiens OX=9606 GN=HMMR;sp|O75330|HMMR_HUMAN Hyaluronan mediated mot	4	2	2	2	0	2	2	2	2	0	1	2	1	0	0	1	0	1	0	0	0	2	2	2	2	0	1	2	1	0	0	1	0	1	0	0	0	2	2	2	2	0
O75340;O75340-2;O75340-3	O75340;O75340-2	4;4;1	4;4;1	4;4;1	Programmed cell death protein 6	PDCD6	sp|O75340|PDCD6_HUMAN Programmed cell death protein 6 OS=Homo sapiens OX=9606 GN=PDCD6 PE=1 SV=1;sp|O75340-2|PDCD6_HUMAN Isoform 2 of Programmed cell death protein 6 OS=Homo sapiens OX=9606 GN=PDCD6	3	4	4	4	4	2	2	3	3	1	4	1	1	3	2	1	4	1	2	1	4	2	2	3	3	1	4	1	1	3	2	1	4	1	2	1	4	2	2	3	3	1
O75347;O75347-2	O75347;O75347-2	7;6	7;6	7;6	Tubulin-specific chaperone A	TBCA	sp|O75347|TBCA_HUMAN Tubulin-specific chaperone A OS=Homo sapiens OX=9606 GN=TBCA PE=1 SV=3;sp|O75347-2|TBCA_HUMAN Isoform 2 of Tubulin-specific chaperone A OS=Homo sapiens OX=9606 GN=TBCA	2	7	7	7	5	5	5	1	4	0	6	5	3	3	3	4	3	5	2	4	5	5	5	1	4	0	6	5	3	3	3	4	3	5	2	4	5	5	5	1	4	0
O75348;O95670-2;O95670	O75348	6;2;2	6;2;2	6;2;2	V-type proton ATPase subunit G 1	ATP6V1G1	sp|O75348|VATG1_HUMAN V-type proton ATPase subunit G 1 OS=Homo sapiens OX=9606 GN=ATP6V1G1 PE=1 SV=3	3	6	6	6	5	4	4	6	3	3	5	4	4	2	5	5	4	6	4	6	5	4	4	6	3	3	5	4	4	2	5	5	4	6	4	6	5	4	4	6	3	3
O75351;Q6PIW4-2;Q6PIW4	O75351	10;1;1	10;1;1	7;0;0	Vacuolar protein sorting-associated protein 4B	VPS4B	sp|O75351|VPS4B_HUMAN Vacuolar protein sorting-associated protein 4B OS=Homo sapiens OX=9606 GN=VPS4B PE=1 SV=2	3	10	10	7	5	6	9	7	7	4	9	7	6	4	5	7	5	8	6	4	5	6	9	7	7	4	9	7	6	4	5	7	5	8	6	4	3	4	6	6	4	3
O75352-2;O75352	O75352-2;O75352	3;3	3;3	3;3	Mannose-P-dolichol utilization defect 1 protein	MPDU1	sp|O75352-2|MPU1_HUMAN Isoform 2 of Mannose-P-dolichol utilization defect 1 protein OS=Homo sapiens OX=9606 GN=MPDU1;sp|O75352|MPU1_HUMAN Mannose-P-dolichol utilization defect 1 protein OS=Homo sapiens OX=9606 GN=MPDU1 PE=1 SV=2	2	3	3	3	2	3	2	2	2	2	2	3	2	3	3	2	1	2	2	2	2	3	2	2	2	2	2	3	2	3	3	2	1	2	2	2	2	3	2	2	2	2
O75368	O75368	4	4	4	SH3 domain-binding glutamic acid-rich-like protein	SH3BGRL	sp|O75368|SH3L1_HUMAN SH3 domain-binding glutamic acid-rich-like protein OS=Homo sapiens OX=9606 GN=SH3BGRL PE=1 SV=1	1	4	4	4	2	1	2	2	1	0	4	1	0	0	1	1	1	2	0	0	2	1	2	2	1	0	4	1	0	0	1	1	1	2	0	0	2	1	2	2	1	0
O75369-8;O75369-2;O75369-9;O75369;O75369-6;O75369-3;O75369-7;O75369-5;O75369-4	O75369-8;O75369-2;O75369-9;O75369;O75369-6;O75369-3;O75369-7;O75369-5;O75369-4	79;78;78;78;75;75;69;60;60	73;72;72;72;69;69;69;54;54	70;69;69;69;66;66;67;52;52	Filamin-B	FLNB	sp|O75369-8|FLNB_HUMAN Isoform 8 of Filamin-B OS=Homo sapiens OX=9606 GN=FLNB;sp|O75369-2|FLNB_HUMAN Isoform 2 of Filamin-B OS=Homo sapiens OX=9606 GN=FLNB;sp|O75369-9|FLNB_HUMAN Isoform 9 of Filamin-B OS=Homo sapiens OX=9606 GN=FLNB;sp|O75369|FLNB_HUMAN F	9	79	73	70	44	55	56	64	64	34	63	56	40	39	31	40	37	48	41	51	38	50	51	58	58	30	57	50	34	36	27	36	34	42	36	46	36	47	48	55	55	28
O75376;O75376-2;O75376-3;Q9Y618-5;Q9Y618-4;Q9Y618	O75376;O75376-2;O75376-3	4;3;2;1;1;1	4;3;2;1;1;1	4;3;2;1;1;1	Nuclear receptor corepressor 1	NCOR1	sp|O75376|NCOR1_HUMAN Nuclear receptor corepressor 1 OS=Homo sapiens OX=9606 GN=NCOR1 PE=1 SV=2;sp|O75376-2|NCOR1_HUMAN Isoform 2 of Nuclear receptor corepressor 1 OS=Homo sapiens OX=9606 GN=NCOR1;sp|O75376-3|NCOR1_HUMAN Isoform 3 of Nuclear receptor corep	6	4	4	4	1	2	3	3	3	2	3	1	3	2	1	2	2	1	1	1	1	2	3	3	3	2	3	1	3	2	1	2	2	1	1	1	1	2	3	3	3	2
O75379-2;O75379	O75379-2;O75379	3;3	3;3	3;3	Vesicle-associated membrane protein 4	VAMP4	sp|O75379-2|VAMP4_HUMAN Isoform 2 of Vesicle-associated membrane protein 4 OS=Homo sapiens OX=9606 GN=VAMP4;sp|O75379|VAMP4_HUMAN Vesicle-associated membrane protein 4 OS=Homo sapiens OX=9606 GN=VAMP4 PE=1 SV=2	2	3	3	3	1	2	3	2	3	3	2	2	2	2	3	2	3	3	3	3	1	2	3	2	3	3	2	2	2	2	3	2	3	3	3	3	1	2	3	2	3	3
O75380	O75380	7	7	7	NADH dehydrogenase [ubiquinone] iron-sulfur protein 6, mitochondrial	NDUFS6	sp|O75380|NDUS6_HUMAN NADH dehydrogenase [ubiquinone] iron-sulfur protein 6, mitochondrial OS=Homo sapiens OX=9606 GN=NDUFS6 PE=1 SV=1	1	7	7	7	4	2	3	3	4	4	3	2	6	5	5	5	6	6	7	6	4	2	3	3	4	4	3	2	6	5	5	5	6	6	7	6	4	2	3	3	4	4
O75381-2;O75381	O75381-2;O75381	9;9	9;9	9;9	Peroxisomal membrane protein PEX14	PEX14	sp|O75381-2|PEX14_HUMAN Isoform 2 of Peroxisomal membrane protein PEX14 OS=Homo sapiens OX=9606 GN=PEX14;sp|O75381|PEX14_HUMAN Peroxisomal membrane protein PEX14 OS=Homo sapiens OX=9606 GN=PEX14 PE=1 SV=1	2	9	9	9	4	5	4	3	5	8	6	5	5	4	6	5	7	7	7	5	4	5	4	3	5	8	6	5	5	4	6	5	7	7	7	5	4	5	4	3	5	8
O75385	O75385	3	3	3	Serine/threonine-protein kinase ULK1	ULK1	sp|O75385|ULK1_HUMAN Serine/threonine-protein kinase ULK1 OS=Homo sapiens OX=9606 GN=ULK1 PE=1 SV=2	1	3	3	3	1	2	3	1	2	2	2	2	2	1	2	1	0	0	0	0	1	2	3	1	2	2	2	2	2	1	2	1	0	0	0	0	1	2	3	1	2	2
O75390	O75390	12	12	12	Citrate synthase, mitochondrial	CS	sp|O75390|CISY_HUMAN Citrate synthase, mitochondrial OS=Homo sapiens OX=9606 GN=CS PE=1 SV=2	1	12	12	12	10	9	10	8	12	6	8	8	9	7	8	10	11	9	10	9	10	9	10	8	12	6	8	8	9	7	8	10	11	9	10	9	10	9	10	8	12	6
O75394	O75394	4	4	4	39S ribosomal protein L33, mitochondrial	MRPL33	sp|O75394|RM33_HUMAN 39S ribosomal protein L33, mitochondrial OS=Homo sapiens OX=9606 GN=MRPL33 PE=1 SV=1	1	4	4	4	4	4	4	3	4	3	4	3	2	3	2	4	3	1	4	4	4	4	4	3	4	3	4	3	2	3	2	4	3	1	4	4	4	4	4	3	4	3
O75396	O75396	12	12	12	Vesicle-trafficking protein SEC22b	SEC22B	sp|O75396|SC22B_HUMAN Vesicle-trafficking protein SEC22b OS=Homo sapiens OX=9606 GN=SEC22B PE=1 SV=5	1	12	12	12	10	12	11	12	10	8	11	11	11	10	11	10	10	10	11	11	10	12	11	12	10	8	11	11	11	10	11	10	10	10	11	11	10	12	11	12	10	8
O75400-2;O75400-3;O75400	O75400-2;O75400-3;O75400	14;14;14	14;14;14	14;14;14	Pre-mRNA-processing factor 40 homolog A	PRPF40A	sp|O75400-2|PR40A_HUMAN Isoform 2 of Pre-mRNA-processing factor 40 homolog A OS=Homo sapiens OX=9606 GN=PRPF40A;sp|O75400-3|PR40A_HUMAN Isoform 3 of Pre-mRNA-processing factor 40 homolog A OS=Homo sapiens OX=9606 GN=PRPF40A;sp|O75400|PR40A_HUMAN Pre-mRNA-p	3	14	14	14	9	11	11	11	13	9	11	12	9	10	8	9	10	5	10	8	9	11	11	11	13	9	11	12	9	10	8	9	10	5	10	8	9	11	11	11	13	9
O75410-10;O75410-5;O75410-4;O75410-6;O75410-3;O75410-7;O75410-9;O75410;O75410-2	O75410-10;O75410-5;O75410-4;O75410-6;O75410-3;O75410-7;O75410-9;O75410;O75410-2	1;1;1;1;1;1;1;1;1	1;1;1;1;1;1;1;1;1	1;1;1;1;1;1;1;1;1	Transforming acidic coiled-coil-containing protein 1	TACC1	sp|O75410-10|TACC1_HUMAN Isoform 10 of Transforming acidic coiled-coil-containing protein 1 OS=Homo sapiens OX=9606 GN=TACC1;sp|O75410-5|TACC1_HUMAN Isoform 5 of Transforming acidic coiled-coil-containing protein 1 OS=Homo sapiens OX=9606 GN=TACC1;sp|O7541	9	1	1	1	0	0	0	0	0	1	0	0	1	0	0	0	0	1	0	0	0	0	0	0	0	1	0	0	1	0	0	0	0	1	0	0	0	0	0	0	0	1
O75414	O75414	1	1	1	Nucleoside diphosphate kinase 6	NME6	sp|O75414|NDK6_HUMAN Nucleoside diphosphate kinase 6 OS=Homo sapiens OX=9606 GN=NME6 PE=1 SV=3	1	1	1	1	1	1	1	1	1	0	1	1	1	0	0	0	0	1	0	1	1	1	1	1	1	0	1	1	1	0	0	0	0	1	0	1	1	1	1	1	1	0
O75419-2;O75419;O75419-3	O75419-2;O75419;O75419-3	2;2;2	2;2;2	2;2;2	Cell division control protein 45 homolog	CDC45	sp|O75419-2|CDC45_HUMAN Isoform 2 of Cell division control protein 45 homolog OS=Homo sapiens OX=9606 GN=CDC45;sp|O75419|CDC45_HUMAN Cell division control protein 45 homolog OS=Homo sapiens OX=9606 GN=CDC45 PE=1 SV=1;sp|O75419-3|CDC45_HUMAN Isoform 3 of Ce	3	2	2	2	1	2	0	0	1	0	0	2	0	1	0	1	0	1	0	1	1	2	0	0	1	0	0	2	0	1	0	1	0	1	0	1	1	2	0	0	1	0
O75427	O75427	3	3	3	Leucine-rich repeat and calponin homology domain-containing protein 4	LRCH4	sp|O75427|LRCH4_HUMAN Leucine-rich repeat and calponin homology domain-containing protein 4 OS=Homo sapiens OX=9606 GN=LRCH4 PE=1 SV=2	1	3	3	3	1	2	2	2	1	1	0	2	0	2	1	1	1	2	1	3	1	2	2	2	1	1	0	2	0	2	1	1	1	2	1	3	1	2	2	2	1	1
O75431;O75431-2	O75431;O75431-2	18;17	18;17	18;17	Metaxin-2	MTX2	sp|O75431|MTX2_HUMAN Metaxin-2 OS=Homo sapiens OX=9606 GN=MTX2 PE=1 SV=1;sp|O75431-2|MTX2_HUMAN Isoform 2 of Metaxin-2 OS=Homo sapiens OX=9606 GN=MTX2	2	18	18	18	16	15	16	15	14	13	13	14	12	16	15	15	15	15	16	15	16	15	16	15	14	13	13	14	12	16	15	15	15	15	16	15	16	15	16	15	14	13
O75436;O75436-2	O75436;O75436-2	6;3	6;3	6;3	Vacuolar protein sorting-associated protein 26A	VPS26A	sp|O75436|VP26A_HUMAN Vacuolar protein sorting-associated protein 26A OS=Homo sapiens OX=9606 GN=VPS26A PE=1 SV=2;sp|O75436-2|VP26A_HUMAN Isoform 2 of Vacuolar protein sorting-associated protein 26A OS=Homo sapiens OX=9606 GN=VPS26A	2	6	6	6	2	1	3	4	4	0	3	4	5	5	5	5	3	2	3	2	2	1	3	4	4	0	3	4	5	5	5	5	3	2	3	2	2	1	3	4	4	0
O75438;O75438-2	O75438;O75438-2	4;3	4;3	4;3	NADH dehydrogenase [ubiquinone] 1 beta subcomplex subunit 1	NDUFB1	sp|O75438|NDUB1_HUMAN NADH dehydrogenase [ubiquinone] 1 beta subcomplex subunit 1 OS=Homo sapiens OX=9606 GN=NDUFB1 PE=1 SV=1;sp|O75438-2|NDUB1_HUMAN Isoform 2 of NADH dehydrogenase [ubiquinone] 1 beta subcomplex subunit 1 OS=Homo sapiens OX=9606 GN=NDUFB1	2	4	4	4	2	3	2	2	1	0	1	1	4	4	4	4	4	4	4	4	2	3	2	2	1	0	1	1	4	4	4	4	4	4	4	4	2	3	2	2	1	0
O75439	O75439	15	15	15	Mitochondrial-processing peptidase subunit beta	PMPCB	sp|O75439|MPPB_HUMAN Mitochondrial-processing peptidase subunit beta OS=Homo sapiens OX=9606 GN=PMPCB PE=1 SV=2	1	15	15	15	6	12	7	11	8	6	12	10	7	10	11	11	11	13	9	11	6	12	7	11	8	6	12	10	7	10	11	11	11	13	9	11	6	12	7	11	8	6
O75446	O75446	2	2	2	Histone deacetylase complex subunit SAP30	SAP30	sp|O75446|SAP30_HUMAN Histone deacetylase complex subunit SAP30 OS=Homo sapiens OX=9606 GN=SAP30 PE=1 SV=1	1	2	2	2	1	0	1	2	1	1	1	1	2	1	2	0	1	1	2	0	1	0	1	2	1	1	1	1	2	1	2	0	1	1	2	0	1	0	1	2	1	1
O75448;O75448-2	O75448;O75448-2	29;28	29;28	29;28	Mediator of RNA polymerase II transcription subunit 24	MED24	sp|O75448|MED24_HUMAN Mediator of RNA polymerase II transcription subunit 24 OS=Homo sapiens OX=9606 GN=MED24 PE=1 SV=1;sp|O75448-2|MED24_HUMAN Isoform 2 of Mediator of RNA polymerase II transcription subunit 24 OS=Homo sapiens OX=9606 GN=MED24	2	29	29	29	22	22	16	20	16	12	18	23	20	23	22	25	22	21	20	23	22	22	16	20	16	12	18	23	20	23	22	25	22	21	20	23	22	22	16	20	16	12
O75449-2;O75449;Q9BW62	O75449-2;O75449;Q9BW62	2;2;1	2;2;1	2;2;1	Katanin p60 ATPase-containing subunit A1;Katanin p60 ATPase-containing subunit A-like 1	KATNA1;KATNAL1	sp|O75449-2|KTNA1_HUMAN Isoform 2 of Katanin p60 ATPase-containing subunit A1 OS=Homo sapiens OX=9606 GN=KATNA1;sp|O75449|KTNA1_HUMAN Katanin p60 ATPase-containing subunit A1 OS=Homo sapiens OX=9606 GN=KATNA1 PE=1 SV=1;sp|Q9BW62|KATL1_HUMAN Katanin p60 ATP	3	2	2	2	0	2	0	1	2	1	1	1	1	1	0	1	0	1	1	0	0	2	0	1	2	1	1	1	1	1	0	1	0	1	1	0	0	2	0	1	2	1
O75460	O75460	2	2	2	Serine/threonine-protein kinase/endoribonuclease IRE1;Serine/threonine-protein kinase;Endoribonuclease	ERN1	sp|O75460|ERN1_HUMAN Serine/threonine-protein kinase/endoribonuclease IRE1 OS=Homo sapiens OX=9606 GN=ERN1 PE=1 SV=2	1	2	2	2	1	1	2	1	1	1	2	1	0	0	1	0	0	0	1	1	1	1	2	1	1	1	2	1	0	0	1	0	0	0	1	1	1	1	2	1	1	1
O75467;Q6AW86-2;Q6AW86	O75467;Q6AW86-2;Q6AW86	2;1;1	2;1;1	2;1;1	Zinc finger protein 324A;Zinc finger protein 324B	ZNF324;ZNF324B	sp|O75467|Z324A_HUMAN Zinc finger protein 324A OS=Homo sapiens OX=9606 GN=ZNF324 PE=2 SV=1;sp|Q6AW86-2|Z324B_HUMAN Isoform 2 of Zinc finger protein 324B OS=Homo sapiens OX=9606 GN=ZNF324B;sp|Q6AW86|Z324B_HUMAN Zinc finger protein 324B OS=Homo sapiens OX=96	3	2	2	2	1	1	0	1	1	0	1	2	1	2	2	2	0	1	0	0	1	1	0	1	1	0	1	2	1	2	2	2	0	1	0	0	1	1	0	1	1	0
O75475;O75475-3;O75475-2	O75475;O75475-3;O75475-2	2;1;1	2;1;1	2;1;1	PC4 and SFRS1-interacting protein	PSIP1	sp|O75475|PSIP1_HUMAN PC4 and SFRS1-interacting protein OS=Homo sapiens OX=9606 GN=PSIP1 PE=1 SV=1;sp|O75475-3|PSIP1_HUMAN Isoform 3 of PC4 and SFRS1-interacting protein OS=Homo sapiens OX=9606 GN=PSIP1;sp|O75475-2|PSIP1_HUMAN Isoform 2 of PC4 and SFRS1-in	3	2	2	2	1	2	1	2	2	0	2	1	2	2	2	2	2	2	2	2	1	2	1	2	2	0	2	1	2	2	2	2	2	2	2	2	1	2	1	2	2	0
O75477	O75477	22	19	19	Erlin-1	ERLIN1	sp|O75477|ERLN1_HUMAN Erlin-1 OS=Homo sapiens OX=9606 GN=ERLIN1 PE=1 SV=2	1	22	19	19	20	21	22	19	18	16	20	21	14	18	16	17	20	18	20	20	17	18	19	16	15	13	17	18	12	15	14	14	17	15	17	17	17	18	19	16	15	13
O75478;O75478-2	O75478;O75478-2	3;2	3;2	3;2	Transcriptional adapter 2-alpha	TADA2A	sp|O75478|TAD2A_HUMAN Transcriptional adapter 2-alpha OS=Homo sapiens OX=9606 GN=TADA2A PE=1 SV=3;sp|O75478-2|TAD2A_HUMAN Isoform 2 of Transcriptional adapter 2-alpha OS=Homo sapiens OX=9606 GN=TADA2A	2	3	3	3	2	2	3	3	3	1	3	2	3	3	3	2	2	3	2	3	2	2	3	3	3	1	3	2	3	3	3	2	2	3	2	3	2	2	3	3	3	1
O75486;O75486-4	O75486;O75486-4	5;3	5;3	5;3	Transcription initiation protein SPT3 homolog	SUPT3H	sp|O75486|SUPT3_HUMAN Transcription initiation protein SPT3 homolog OS=Homo sapiens OX=9606 GN=SUPT3H PE=1 SV=3;sp|O75486-4|SUPT3_HUMAN Isoform 2 of Transcription initiation protein SPT3 homolog OS=Homo sapiens OX=9606 GN=SUPT3H	2	5	5	5	2	3	3	4	2	1	3	3	1	3	4	2	3	4	4	3	2	3	3	4	2	1	3	3	1	3	4	2	3	4	4	3	2	3	3	4	2	1
O75487;O75487-2	O75487;O75487-2	23;20	23;20	22;19	Glypican-4;Secreted glypican-4	GPC4	sp|O75487|GPC4_HUMAN Glypican-4 OS=Homo sapiens OX=9606 GN=GPC4 PE=1 SV=4;sp|O75487-2|GPC4_HUMAN Isoform 2 of Glypican-4 OS=Homo sapiens OX=9606 GN=GPC4	2	23	23	22	20	22	20	21	19	13	19	20	18	20	20	19	19	16	20	20	20	22	20	21	19	13	19	20	18	20	20	19	19	16	20	20	19	21	19	20	18	13
O75489;O75489-2	O75489	23;5	23;5	23;5	NADH dehydrogenase [ubiquinone] iron-sulfur protein 3, mitochondrial	NDUFS3	sp|O75489|NDUS3_HUMAN NADH dehydrogenase [ubiquinone] iron-sulfur protein 3, mitochondrial OS=Homo sapiens OX=9606 GN=NDUFS3 PE=1 SV=1	2	23	23	23	12	12	10	13	11	9	14	9	15	22	22	17	21	17	23	23	12	12	10	13	11	9	14	9	15	22	22	17	21	17	23	23	12	12	10	13	11	9
O75496	O75496	2	2	2	Geminin	GMNN	sp|O75496|GEMI_HUMAN Geminin OS=Homo sapiens OX=9606 GN=GMNN PE=1 SV=1	1	2	2	2	1	0	1	1	1	0	1	1	1	1	0	0	1	1	1	1	1	0	1	1	1	0	1	1	1	1	0	0	1	1	1	1	1	0	1	1	1	0
O75521-2;O75521	O75521-2;O75521	13;13	13;13	13;13	Enoyl-CoA delta isomerase 2, mitochondrial	ECI2	sp|O75521-2|ECI2_HUMAN Isoform 2 of Enoyl-CoA delta isomerase 2 OS=Homo sapiens OX=9606 GN=ECI2;sp|O75521|ECI2_HUMAN Enoyl-CoA delta isomerase 2 OS=Homo sapiens OX=9606 GN=ECI2 PE=1 SV=4	2	13	13	13	8	8	9	8	11	6	10	9	5	8	6	9	9	11	9	11	8	8	9	8	11	6	10	9	5	8	6	9	9	11	9	11	8	8	9	8	11	6
O75528-2;O75528	O75528-2;O75528	3;3	3;3	3;3	Transcriptional adapter 3	TADA3	sp|O75528-2|TADA3_HUMAN Isoform 2 of Transcriptional adapter 3 OS=Homo sapiens OX=9606 GN=TADA3;sp|O75528|TADA3_HUMAN Transcriptional adapter 3 OS=Homo sapiens OX=9606 GN=TADA3 PE=1 SV=1	2	3	3	3	2	2	1	0	1	0	3	1	0	1	0	1	0	1	0	1	2	2	1	0	1	0	3	1	0	1	0	1	0	1	0	1	2	2	1	0	1	0
O75529;O75529-2	O75529;O75529-2	11;6	11;6	11;6	TAF5-like RNA polymerase II p300/CBP-associated factor-associated factor 65 kDa subunit 5L	TAF5L	sp|O75529|TAF5L_HUMAN TAF5-like RNA polymerase II p300/CBP-associated factor-associated factor 65 kDa subunit 5L OS=Homo sapiens OX=9606 GN=TAF5L PE=1 SV=1;sp|O75529-2|TAF5L_HUMAN Isoform 2 of TAF5-like RNA polymerase II p300/CBP-associated factor-associat	2	11	11	11	6	10	7	10	9	2	8	9	6	5	7	6	7	7	7	9	6	10	7	10	9	2	8	9	6	5	7	6	7	7	7	9	6	10	7	10	9	2
O75530-3;O75530;O75530-2	O75530-3;O75530;O75530-2	4;4;4	4;4;4	4;4;4	Polycomb protein EED	EED	sp|O75530-3|EED_HUMAN Isoform 3 of Polycomb protein EED OS=Homo sapiens OX=9606 GN=EED;sp|O75530|EED_HUMAN Polycomb protein EED OS=Homo sapiens OX=9606 GN=EED PE=1 SV=2;sp|O75530-2|EED_HUMAN Isoform 2 of Polycomb protein EED OS=Homo sapiens OX=9606 GN=EED	3	4	4	4	1	1	2	2	2	0	2	0	3	1	0	0	1	2	2	1	1	1	2	2	2	0	2	0	3	1	0	0	1	2	2	1	1	1	2	2	2	0
O75531	O75531	6	6	6	Barrier-to-autointegration factor;Barrier-to-autointegration factor, N-terminally processed	BANF1	sp|O75531|BAF_HUMAN Barrier-to-autointegration factor OS=Homo sapiens OX=9606 GN=BANF1 PE=1 SV=1	1	6	6	6	4	4	3	5	4	1	4	5	6	3	3	3	3	5	3	6	4	4	3	5	4	1	4	5	6	3	3	3	3	5	3	6	4	4	3	5	4	1
O75533;O75533-2	O75533	49;3	49;3	49;3	Splicing factor 3B subunit 1	SF3B1	sp|O75533|SF3B1_HUMAN Splicing factor 3B subunit 1 OS=Homo sapiens OX=9606 GN=SF3B1 PE=1 SV=3	2	49	49	49	41	40	38	42	40	30	40	46	41	40	42	42	36	39	41	38	41	40	38	42	40	30	40	46	41	40	42	42	36	39	41	38	41	40	38	42	40	30
O75534-2;O75534;O75534-3;O75534-4	O75534-2;O75534;O75534-3;O75534-4	17;17;17;17	17;17;17;17	17;17;17;17	Cold shock domain-containing protein E1	CSDE1	sp|O75534-2|CSDE1_HUMAN Isoform 2 of Cold shock domain-containing protein E1 OS=Homo sapiens OX=9606 GN=CSDE1;sp|O75534|CSDE1_HUMAN Cold shock domain-containing protein E1 OS=Homo sapiens OX=9606 GN=CSDE1 PE=1 SV=2;sp|O75534-3|CSDE1_HUMAN Isoform 3 of Cold	4	17	17	17	4	4	8	7	6	3	11	9	10	5	6	8	8	16	12	10	4	4	8	7	6	3	11	9	10	5	6	8	8	16	12	10	4	4	8	7	6	3
O75569-3;O75569-2;O75569	O75569-3;O75569-2;O75569	6;6;6	6;6;6	6;6;6	Interferon-inducible double-stranded RNA-dependent protein kinase activator A	PRKRA	sp|O75569-3|PRKRA_HUMAN Isoform 3 of Interferon-inducible double-stranded RNA-dependent protein kinase activator A OS=Homo sapiens OX=9606 GN=PRKRA;sp|O75569-2|PRKRA_HUMAN Isoform 2 of Interferon-inducible double-stranded RNA-dependent protein kinase activ	3	6	6	6	3	3	4	1	1	1	2	3	2	3	5	4	1	3	3	3	3	3	4	1	1	1	2	3	2	3	5	4	1	3	3	3	3	3	4	1	1	1
O75575;O75575-2;O75575-3;O75575-4	O75575;O75575-2;O75575-3	5;3;3;2	5;3;3;2	5;3;3;2	DNA-directed RNA polymerase III subunit RPC9	CRCP	sp|O75575|RPC9_HUMAN DNA-directed RNA polymerase III subunit RPC9 OS=Homo sapiens OX=9606 GN=CRCP PE=1 SV=1;sp|O75575-2|RPC9_HUMAN Isoform 2 of DNA-directed RNA polymerase III subunit RPC9 OS=Homo sapiens OX=9606 GN=CRCP;sp|O75575-3|RPC9_HUMAN Isoform 3 of	4	5	5	5	5	5	4	2	4	1	4	5	1	3	2	3	2	1	2	2	5	5	4	2	4	1	4	5	1	3	2	3	2	1	2	2	5	5	4	2	4	1
O75581	O75581	17	17	16	Low-density lipoprotein receptor-related protein 6	LRP6	sp|O75581|LRP6_HUMAN Low-density lipoprotein receptor-related protein 6 OS=Homo sapiens OX=9606 GN=LRP6 PE=1 SV=2	1	17	17	16	9	11	7	7	11	7	11	13	12	9	12	11	10	11	13	12	9	11	7	7	11	7	11	13	12	9	12	11	10	11	13	12	8	10	6	7	10	6
O75586;O75586-2;O75586-3	O75586;O75586-2	8;7;2	8;7;2	8;7;2	Mediator of RNA polymerase II transcription subunit 6	MED6	sp|O75586|MED6_HUMAN Mediator of RNA polymerase II transcription subunit 6 OS=Homo sapiens OX=9606 GN=MED6 PE=1 SV=2;sp|O75586-2|MED6_HUMAN Isoform 2 of Mediator of RNA polymerase II transcription subunit 6 OS=Homo sapiens OX=9606 GN=MED6	3	8	8	8	6	5	5	5	6	3	5	5	3	5	4	5	3	5	4	6	6	5	5	5	6	3	5	5	3	5	4	5	3	5	4	6	6	5	5	5	6	3
O75592-2;O75592	O75592-2;O75592	59;59	59;59	59;59	E3 ubiquitin-protein ligase MYCBP2	MYCBP2	sp|O75592-2|MYCB2_HUMAN Isoform 2 of E3 ubiquitin-protein ligase MYCBP2 OS=Homo sapiens OX=9606 GN=MYCBP2;sp|O75592|MYCB2_HUMAN E3 ubiquitin-protein ligase MYCBP2 OS=Homo sapiens OX=9606 GN=MYCBP2 PE=1 SV=4	2	59	59	59	37	29	36	26	52	11	31	37	13	18	15	24	12	4	24	14	37	29	36	26	52	11	31	37	13	18	15	24	12	4	24	14	37	29	36	26	52	11
O75600;O75600-2	O75600;O75600-2	7;7	7;7	7;7	2-amino-3-ketobutyrate coenzyme A ligase, mitochondrial	GCAT	sp|O75600|KBL_HUMAN 2-amino-3-ketobutyrate coenzyme A ligase, mitochondrial OS=Homo sapiens OX=9606 GN=GCAT PE=1 SV=1;sp|O75600-2|KBL_HUMAN Isoform 2 of 2-amino-3-ketobutyrate coenzyme A ligase, mitochondrial OS=Homo sapiens OX=9606 GN=GCAT	2	7	7	7	6	7	3	7	5	1	6	4	4	5	5	4	4	3	6	5	6	7	3	7	5	1	6	4	4	5	5	4	4	3	6	5	6	7	3	7	5	1
O75607	O75607	3	3	3	Nucleoplasmin-3	NPM3	sp|O75607|NPM3_HUMAN Nucleoplasmin-3 OS=Homo sapiens OX=9606 GN=NPM3 PE=1 SV=3	1	3	3	3	2	3	2	3	2	1	2	2	3	2	1	2	3	2	2	2	2	3	2	3	2	1	2	2	3	2	1	2	3	2	2	2	2	3	2	3	2	1
O75608-2;O75608	O75608-2;O75608	5;5	5;5	5;5	Acyl-protein thioesterase 1	LYPLA1	sp|O75608-2|LYPA1_HUMAN Isoform 2 of Acyl-protein thioesterase 1 OS=Homo sapiens OX=9606 GN=LYPLA1;sp|O75608|LYPA1_HUMAN Acyl-protein thioesterase 1 OS=Homo sapiens OX=9606 GN=LYPLA1 PE=1 SV=1	2	5	5	5	2	4	2	3	2	0	2	2	2	2	1	2	2	4	2	2	2	4	2	3	2	0	2	2	2	2	1	2	2	4	2	2	2	4	2	3	2	0
O75616;O75616-2	O75616;O75616-2	23;13	23;13	23;13	GTPase Era, mitochondrial	ERAL1	sp|O75616|ERAL1_HUMAN GTPase Era, mitochondrial OS=Homo sapiens OX=9606 GN=ERAL1 PE=1 SV=2;sp|O75616-2|ERAL1_HUMAN Isoform HERA-B of GTPase Era, mitochondrial OS=Homo sapiens OX=9606 GN=ERAL1	2	23	23	23	19	18	17	17	17	13	16	19	15	16	15	14	17	15	17	16	19	18	17	17	17	13	16	19	15	16	15	14	17	15	17	16	19	18	17	17	17	13
O75629	O75629	3	3	3	Protein CREG1	CREG1	sp|O75629|CREG1_HUMAN Protein CREG1 OS=Homo sapiens OX=9606 GN=CREG1 PE=1 SV=1	1	3	3	3	2	2	2	3	2	1	2	2	2	2	3	0	2	3	2	3	2	2	2	3	2	1	2	2	2	2	3	0	2	3	2	3	2	2	2	3	2	1
O75643;O75643-2	O75643	106;32	106;32	106;32	U5 small nuclear ribonucleoprotein 200 kDa helicase	SNRNP200	sp|O75643|U520_HUMAN U5 small nuclear ribonucleoprotein 200 kDa helicase OS=Homo sapiens OX=9606 GN=SNRNP200 PE=1 SV=2	2	106	106	106	86	85	75	80	81	42	81	87	77	86	89	85	74	71	82	77	86	85	75	80	81	42	81	87	77	86	89	85	74	71	82	77	86	85	75	80	81	42
O75648;O75648-2;O75648-5	O75648;O75648-2;O75648-5	3;3;2	3;3;2	3;3;2	Mitochondrial tRNA-specific 2-thiouridylase 1	TRMU	sp|O75648|MTU1_HUMAN Mitochondrial tRNA-specific 2-thiouridylase 1 OS=Homo sapiens OX=9606 GN=TRMU PE=1 SV=2;sp|O75648-2|MTU1_HUMAN Isoform 2 of Mitochondrial tRNA-specific 2-thiouridylase 1 OS=Homo sapiens OX=9606 GN=TRMU;sp|O75648-5|MTU1_HUMAN Isoform 5	3	3	3	3	0	1	1	3	2	0	2	2	2	1	1	1	1	2	3	1	0	1	1	3	2	0	2	2	2	1	1	1	1	2	3	1	0	1	1	3	2	0
O75663;O75663-2	O75663;O75663-2	8;5	8;5	8;5	TIP41-like protein	TIPRL	sp|O75663|TIPRL_HUMAN TIP41-like protein OS=Homo sapiens OX=9606 GN=TIPRL PE=1 SV=2;sp|O75663-2|TIPRL_HUMAN Isoform 2 of TIP41-like protein OS=Homo sapiens OX=9606 GN=TIPRL	2	8	8	8	4	2	3	5	3	4	6	4	2	3	3	4	3	7	2	4	4	2	3	5	3	4	6	4	2	3	3	4	3	7	2	4	4	2	3	5	3	4
O75674-2;O75674	O75674-2;O75674	1;1	1;1	1;1	TOM1-like protein 1	TOM1L1	sp|O75674-2|TM1L1_HUMAN Isoform 2 of TOM1-like protein 1 OS=Homo sapiens OX=9606 GN=TOM1L1;sp|O75674|TM1L1_HUMAN TOM1-like protein 1 OS=Homo sapiens OX=9606 GN=TOM1L1 PE=1 SV=2	2	1	1	1	0	0	0	0	0	0	0	0	0	1	0	1	1	1	0	1	0	0	0	0	0	0	0	0	0	1	0	1	1	1	0	1	0	0	0	0	0	0
O75688-5;O75688-4;O75688-2;O75688;P35813-2;P35813;P35813-3	O75688-5;O75688-4;O75688-2;O75688	3;3;3;3;1;1;1	3;3;3;3;1;1;1	3;3;3;3;1;1;1	Protein phosphatase 1B	PPM1B	sp|O75688-5|PPM1B_HUMAN Isoform 5 of Protein phosphatase 1B OS=Homo sapiens OX=9606 GN=PPM1B;sp|O75688-4|PPM1B_HUMAN Isoform 4 of Protein phosphatase 1B OS=Homo sapiens OX=9606 GN=PPM1B;sp|O75688-2|PPM1B_HUMAN Isoform Beta-2 of Protein phosphatase 1B OS=Ho	7	3	3	3	1	1	0	2	2	0	2	2	2	1	3	0	1	1	1	1	1	1	0	2	2	0	2	2	2	1	3	0	1	1	1	1	1	1	0	2	2	0
O75694;O75694-2	O75694;O75694-2	37;36	37;36	37;36	Nuclear pore complex protein Nup155	NUP155	sp|O75694|NU155_HUMAN Nuclear pore complex protein Nup155 OS=Homo sapiens OX=9606 GN=NUP155 PE=1 SV=1;sp|O75694-2|NU155_HUMAN Isoform 2 of Nuclear pore complex protein Nup155 OS=Homo sapiens OX=9606 GN=NUP155	2	37	37	37	22	25	24	27	27	17	24	21	27	23	21	24	28	25	23	26	22	25	24	27	27	17	24	21	27	23	21	24	28	25	23	26	22	25	24	27	27	17
O75695	O75695	4	4	4	Protein XRP2	RP2	sp|O75695|XRP2_HUMAN Protein XRP2 OS=Homo sapiens OX=9606 GN=RP2 PE=1 SV=4	1	4	4	4	3	4	2	1	2	3	3	2	4	3	3	4	2	1	3	1	3	4	2	1	2	3	3	2	4	3	3	4	2	1	3	1	3	4	2	1	2	3
O75717-2;O75717	O75717-2;O75717	4;4	4;4	4;4	WD repeat and HMG-box DNA-binding protein 1	WDHD1	sp|O75717-2|WDHD1_HUMAN Isoform 2 of WD repeat and HMG-box DNA-binding protein 1 OS=Homo sapiens OX=9606 GN=WDHD1;sp|O75717|WDHD1_HUMAN WD repeat and HMG-box DNA-binding protein 1 OS=Homo sapiens OX=9606 GN=WDHD1 PE=1 SV=1	2	4	4	4	0	3	2	1	2	2	4	1	3	2	1	2	1	3	1	2	0	3	2	1	2	2	4	1	3	2	1	2	1	3	1	2	0	3	2	1	2	2
O75718	O75718	7	7	7	Cartilage-associated protein	CRTAP	sp|O75718|CRTAP_HUMAN Cartilage-associated protein OS=Homo sapiens OX=9606 GN=CRTAP PE=1 SV=1	1	7	7	7	1	5	3	5	7	2	5	5	5	4	4	4	5	3	2	4	1	5	3	5	7	2	5	5	5	4	4	4	5	3	2	4	1	5	3	5	7	2
O75746;O75746-2	O75746;O75746-2	18;16	12;10	12;10	Calcium-binding mitochondrial carrier protein Aralar1	SLC25A12	sp|O75746|CMC1_HUMAN Calcium-binding mitochondrial carrier protein Aralar1 OS=Homo sapiens OX=9606 GN=SLC25A12 PE=1 SV=2;sp|O75746-2|CMC1_HUMAN Isoform 2 of Calcium-binding mitochondrial carrier protein Aralar1 OS=Homo sapiens OX=9606 GN=SLC25A12	2	18	12	12	12	10	8	12	9	8	8	11	14	13	12	12	14	10	10	10	7	6	5	7	7	4	5	7	9	8	7	8	8	6	5	4	7	6	5	7	7	4
O75781-2;O75781	O75781-2;O75781	5;5	5;5	5;5	Paralemmin-1	PALM	sp|O75781-2|PALM_HUMAN Isoform 2 of Paralemmin-1 OS=Homo sapiens OX=9606 GN=PALM;sp|O75781|PALM_HUMAN Paralemmin-1 OS=Homo sapiens OX=9606 GN=PALM PE=1 SV=2	2	5	5	5	4	5	4	5	4	1	5	3	5	4	5	4	2	5	5	3	4	5	4	5	4	1	5	3	5	4	5	4	2	5	5	3	4	5	4	5	4	1
O75787-2;O75787	O75787-2;O75787	13;13	13;13	13;13	Renin receptor	ATP6AP2	sp|O75787-2|RENR_HUMAN Isoform 2 of Renin receptor OS=Homo sapiens OX=9606 GN=ATP6AP2;sp|O75787|RENR_HUMAN Renin receptor OS=Homo sapiens OX=9606 GN=ATP6AP2 PE=1 SV=2	2	13	13	13	12	9	10	10	11	7	9	10	9	11	9	10	9	8	11	10	12	9	10	10	11	7	9	10	9	11	9	10	9	8	11	10	12	9	10	10	11	7
O75792	O75792	4	4	4	Ribonuclease H2 subunit A	RNASEH2A	sp|O75792|RNH2A_HUMAN Ribonuclease H2 subunit A OS=Homo sapiens OX=9606 GN=RNASEH2A PE=1 SV=2	1	4	4	4	2	3	1	2	3	1	3	1	0	1	2	1	0	2	0	2	2	3	1	2	3	1	3	1	0	1	2	1	0	2	0	2	2	3	1	2	3	1
O75794	O75794	3	3	3	Cell division cycle protein 123 homolog	CDC123	sp|O75794|CD123_HUMAN Cell division cycle protein 123 homolog OS=Homo sapiens OX=9606 GN=CDC123 PE=1 SV=1	1	3	3	3	1	1	1	1	2	0	1	3	2	2	1	1	0	3	2	3	1	1	1	1	2	0	1	3	2	2	1	1	0	3	2	3	1	1	1	1	2	0
O75808	O75808	1	1	1	Calpain-15	CAPN15	sp|O75808|CAN15_HUMAN Calpain-15 OS=Homo sapiens OX=9606 GN=CAPN15 PE=1 SV=1	1	1	1	1	0	1	0	1	0	0	0	1	1	1	1	0	0	1	1	1	0	1	0	1	0	0	0	1	1	1	1	0	0	1	1	1	0	1	0	1	0	0
O75817	O75817	4	4	4	Ribonuclease P protein subunit p20	POP7	sp|O75817|POP7_HUMAN Ribonuclease P protein subunit p20 OS=Homo sapiens OX=9606 GN=POP7 PE=1 SV=2	1	4	4	4	3	4	2	3	3	0	3	4	1	2	1	2	2	2	1	1	3	4	2	3	3	0	3	4	1	2	1	2	2	2	1	1	3	4	2	3	3	0
O75818-2;O75818	O75818-2;O75818	8;8	8;8	8;8	Ribonuclease P protein subunit p40	RPP40	sp|O75818-2|RPP40_HUMAN Isoform 2 of Ribonuclease P protein subunit p40 OS=Homo sapiens OX=9606 GN=RPP40;sp|O75818|RPP40_HUMAN Ribonuclease P protein subunit p40 OS=Homo sapiens OX=9606 GN=RPP40 PE=1 SV=3	2	8	8	8	5	6	4	6	6	3	6	7	5	6	5	7	3	4	5	6	5	6	4	6	6	3	6	7	5	6	5	7	3	4	5	6	5	6	4	6	6	3
O75821	O75821	26	26	26	Eukaryotic translation initiation factor 3 subunit G	EIF3G	sp|O75821|EIF3G_HUMAN Eukaryotic translation initiation factor 3 subunit G OS=Homo sapiens OX=9606 GN=EIF3G PE=1 SV=2	1	26	26	26	26	25	24	21	24	15	22	21	21	23	21	21	19	21	23	21	26	25	24	21	24	15	22	21	21	23	21	21	19	21	23	21	26	25	24	21	24	15
O75822;O75822-3;O75822-2	O75822;O75822-3;O75822-2	14;13;10	14;13;10	14;13;10	Eukaryotic translation initiation factor 3 subunit J	EIF3J	sp|O75822|EIF3J_HUMAN Eukaryotic translation initiation factor 3 subunit J OS=Homo sapiens OX=9606 GN=EIF3J PE=1 SV=2;sp|O75822-3|EIF3J_HUMAN Isoform 3 of Eukaryotic translation initiation factor 3 subunit J OS=Homo sapiens OX=9606 GN=EIF3J;sp|O75822-2|EIF	3	14	14	14	11	12	12	12	9	9	9	11	12	12	13	12	8	10	11	11	11	12	12	12	9	9	9	11	12	12	13	12	8	10	11	11	11	12	12	12	9	9
O75832;O75832-2	O75832;O75832-2	13;8	13;8	13;8	26S proteasome non-ATPase regulatory subunit 10	PSMD10	sp|O75832|PSD10_HUMAN 26S proteasome non-ATPase regulatory subunit 10 OS=Homo sapiens OX=9606 GN=PSMD10 PE=1 SV=1;sp|O75832-2|PSD10_HUMAN Isoform 2 of 26S proteasome non-ATPase regulatory subunit 10 OS=Homo sapiens OX=9606 GN=PSMD10	2	13	13	13	11	11	12	12	9	6	12	13	12	12	10	10	9	9	10	10	11	11	12	12	9	6	12	13	12	12	10	10	9	9	10	10	11	11	12	12	9	6
O75843	O75843	4	4	4	AP-1 complex subunit gamma-like 2	AP1G2	sp|O75843|AP1G2_HUMAN AP-1 complex subunit gamma-like 2 OS=Homo sapiens OX=9606 GN=AP1G2 PE=1 SV=1	1	4	4	4	1	1	3	3	4	1	1	1	1	3	2	1	0	0	0	0	1	1	3	3	4	1	1	1	1	3	2	1	0	0	0	0	1	1	3	3	4	1
O75844	O75844	17	17	17	CAAX prenyl protease 1 homolog	ZMPSTE24	sp|O75844|FACE1_HUMAN CAAX prenyl protease 1 homolog OS=Homo sapiens OX=9606 GN=ZMPSTE24 PE=1 SV=2	1	17	17	17	9	11	10	9	11	5	10	10	10	11	16	11	10	12	12	10	9	11	10	9	11	5	10	10	10	11	16	11	10	12	12	10	9	11	10	9	11	5
O75874	O75874	6	6	6	Isocitrate dehydrogenase [NADP] cytoplasmic	IDH1	sp|O75874|IDHC_HUMAN Isocitrate dehydrogenase [NADP] cytoplasmic OS=Homo sapiens OX=9606 GN=IDH1 PE=1 SV=2	1	6	6	6	3	4	6	5	5	2	4	4	4	3	5	2	1	5	4	5	3	4	6	5	5	2	4	4	4	3	5	2	1	5	4	5	3	4	6	5	5	2
O75879	O75879	6	6	6	Glutamyl-tRNA(Gln) amidotransferase subunit B, mitochondrial	GATB	sp|O75879|GATB_HUMAN Glutamyl-tRNA(Gln) amidotransferase subunit B, mitochondrial OS=Homo sapiens OX=9606 GN=GATB PE=1 SV=1	1	6	6	6	1	1	2	5	2	1	3	1	1	1	0	0	3	4	0	3	1	1	2	5	2	1	3	1	1	1	0	0	3	4	0	3	1	1	2	5	2	1
O75880	O75880	6	6	6	Protein SCO1 homolog, mitochondrial	SCO1	sp|O75880|SCO1_HUMAN Protein SCO1 homolog, mitochondrial OS=Homo sapiens OX=9606 GN=SCO1 PE=1 SV=1	1	6	6	6	1	3	2	2	2	1	4	3	3	4	4	3	3	5	4	3	1	3	2	2	2	1	4	3	3	4	4	3	3	5	4	3	1	3	2	2	2	1
O75882;O75882-3;O75882-2	O75882;O75882-3;O75882-2	12;10;10	12;10;10	12;10;10	Attractin	ATRN	sp|O75882|ATRN_HUMAN Attractin OS=Homo sapiens OX=9606 GN=ATRN PE=1 SV=2;sp|O75882-3|ATRN_HUMAN Isoform 3 of Attractin OS=Homo sapiens OX=9606 GN=ATRN;sp|O75882-2|ATRN_HUMAN Isoform 2 of Attractin OS=Homo sapiens OX=9606 GN=ATRN	3	12	12	12	7	8	8	8	8	5	4	7	10	6	10	8	7	7	8	9	7	8	8	8	8	5	4	7	10	6	10	8	7	7	8	9	7	8	8	8	8	5
O75884	O75884	2	2	2	Putative hydrolase RBBP9	RBBP9	sp|O75884|RBBP9_HUMAN Serine hydrolase RBBP9 OS=Homo sapiens OX=9606 GN=RBBP9 PE=1 SV=2	1	2	2	2	0	1	0	1	1	0	0	0	0	0	1	0	1	2	0	1	0	1	0	1	1	0	0	0	0	0	1	0	1	2	0	1	0	1	0	1	1	0
O75886;O75886-2	O75886;O75886-2	2;1	1;1	1;1	Signal transducing adapter molecule 2	STAM2	sp|O75886|STAM2_HUMAN Signal transducing adapter molecule 2 OS=Homo sapiens OX=9606 GN=STAM2 PE=1 SV=1;sp|O75886-2|STAM2_HUMAN Isoform 2 of Signal transducing adapter molecule 2 OS=Homo sapiens OX=9606 GN=STAM2	2	2	1	1	0	1	1	2	2	0	2	0	0	0	0	0	1	2	1	1	0	1	1	1	1	0	1	0	0	0	0	0	1	1	1	1	0	1	1	1	1	0
O75891;O75891-3;O75891-4;O75891-2	O75891;O75891-3;O75891-4;O75891-2	5;5;3;3	3;3;3;1	3;3;3;1	Cytosolic 10-formyltetrahydrofolate dehydrogenase	ALDH1L1	sp|O75891|AL1L1_HUMAN Cytosolic 10-formyltetrahydrofolate dehydrogenase OS=Homo sapiens OX=9606 GN=ALDH1L1 PE=1 SV=2;sp|O75891-3|AL1L1_HUMAN Isoform 3 of Cytosolic 10-formyltetrahydrofolate dehydrogenase OS=Homo sapiens OX=9606 GN=ALDH1L1;sp|O75891-4|AL1L1	4	5	3	3	4	4	3	3	4	4	4	4	4	3	3	4	4	2	3	4	3	3	2	2	3	3	3	3	2	1	2	3	2	2	2	3	3	3	2	2	3	3
O75901	O75901	1	1	1	Ras association domain-containing protein 9	RASSF9	sp|O75901|RASF9_HUMAN Ras association domain-containing protein 9 OS=Homo sapiens OX=9606 GN=RASSF9 PE=2 SV=2	1	1	1	1	1	1	1	1	1	1	0	0	0	1	0	1	1	1	1	1	1	1	1	1	1	1	0	0	0	1	0	1	1	1	1	1	1	1	1	1	1	1
O75907	O75907	2	2	2	Diacylglycerol O-acyltransferase 1	DGAT1	sp|O75907|DGAT1_HUMAN Diacylglycerol O-acyltransferase 1 OS=Homo sapiens OX=9606 GN=DGAT1 PE=1 SV=2	1	2	2	2	1	2	2	1	1	0	1	0	1	1	1	1	1	1	2	1	1	2	2	1	1	0	1	0	1	1	1	1	1	1	2	1	1	2	2	1	1	0
O75909;O75909-4;O75909-1;O75909-2	O75909;O75909-4;O75909-1	5;5;3;2	5;5;3;2	5;5;3;2	Cyclin-K	CCNK	sp|O75909|CCNK_HUMAN Cyclin-K OS=Homo sapiens OX=9606 GN=CCNK PE=1 SV=2;sp|O75909-4|CCNK_HUMAN Isoform 4 of Cyclin-K OS=Homo sapiens OX=9606 GN=CCNK;sp|O75909-1|CCNK_HUMAN Isoform 3 of Cyclin-K OS=Homo sapiens OX=9606 GN=CCNK	4	5	5	5	3	4	3	4	4	2	5	4	2	4	2	3	2	4	4	3	3	4	3	4	4	2	5	4	2	4	2	3	2	4	4	3	3	4	3	4	4	2
O75911	O75911	1	1	1	Short-chain dehydrogenase/reductase 3	DHRS3	sp|O75911|DHRS3_HUMAN Short-chain dehydrogenase/reductase 3 OS=Homo sapiens OX=9606 GN=DHRS3 PE=1 SV=2	1	1	1	1	0	0	0	0	0	0	0	1	1	0	0	0	0	1	1	0	0	0	0	0	0	0	0	1	1	0	0	0	0	1	1	0	0	0	0	0	0	0
O75915	O75915	4	4	4	PRA1 family protein 3	ARL6IP5	sp|O75915|PRAF3_HUMAN PRA1 family protein 3 OS=Homo sapiens OX=9606 GN=ARL6IP5 PE=1 SV=1	1	4	4	4	4	3	4	3	4	2	3	3	3	3	3	3	3	3	3	2	4	3	4	3	4	2	3	3	3	3	3	3	3	3	3	2	4	3	4	3	4	2
O75928-3;O75928-2;O75928;O75925;O75925-2	O75928-3;O75928-2;O75928;O75925;O75925-2	1;1;1;1;1	1;1;1;1;1	1;1;1;1;1	E3 SUMO-protein ligase PIAS2;E3 SUMO-protein ligase PIAS1	PIAS2;PIAS1	sp|O75928-3|PIAS2_HUMAN Isoform 3 of E3 SUMO-protein ligase PIAS2 OS=Homo sapiens OX=9606 GN=PIAS2;sp|O75928-2|PIAS2_HUMAN Isoform PIAS2-alpha of E3 SUMO-protein ligase PIAS2 OS=Homo sapiens OX=9606 GN=PIAS2;sp|O75928|PIAS2_HUMAN E3 SUMO-protein ligase PIA	5	1	1	1	0	1	1	1	1	0	1	1	1	1	1	1	1	0	1	1	0	1	1	1	1	0	1	1	1	1	1	1	1	0	1	1	0	1	1	1	1	0
O75934	O75934	12	12	12	Pre-mRNA-splicing factor SPF27	BCAS2	sp|O75934|SPF27_HUMAN Pre-mRNA-splicing factor SPF27 OS=Homo sapiens OX=9606 GN=BCAS2 PE=1 SV=1	1	12	12	12	10	7	5	7	10	6	6	9	8	8	7	10	7	7	7	10	10	7	5	7	10	6	6	9	8	8	7	10	7	7	7	10	10	7	5	7	10	6
O75935-3;O75935;O75935-2	O75935-3;O75935;O75935-2	4;4;2	4;4;2	4;4;2	Dynactin subunit 3	DCTN3	sp|O75935-3|DCTN3_HUMAN Isoform 3 of Dynactin subunit 3 OS=Homo sapiens OX=9606 GN=DCTN3;sp|O75935|DCTN3_HUMAN Dynactin subunit 3 OS=Homo sapiens OX=9606 GN=DCTN3 PE=1 SV=1;sp|O75935-2|DCTN3_HUMAN Isoform 2 of Dynactin subunit 3 OS=Homo sapiens OX=9606 GN=	3	4	4	4	3	3	2	3	2	3	2	3	1	3	3	3	3	3	2	1	3	3	2	3	2	3	2	3	1	3	3	3	3	3	2	1	3	3	2	3	2	3
O75937	O75937	1	1	1	DnaJ homolog subfamily C member 8	DNAJC8	sp|O75937|DNJC8_HUMAN DnaJ homolog subfamily C member 8 OS=Homo sapiens OX=9606 GN=DNAJC8 PE=1 SV=2	1	1	1	1	0	1	0	0	0	0	0	0	0	0	0	0	0	1	0	0	0	1	0	0	0	0	0	0	0	0	0	0	0	1	0	0	0	1	0	0	0	0
O75940	O75940	1	1	1	Survival of motor neuron-related-splicing factor 30	SMNDC1	sp|O75940|SPF30_HUMAN Survival of motor neuron-related-splicing factor 30 OS=Homo sapiens OX=9606 GN=SMNDC1 PE=1 SV=1	1	1	1	1	1	1	1	1	1	0	1	1	0	0	0	1	1	1	1	1	1	1	1	1	1	0	1	1	0	0	0	1	1	1	1	1	1	1	1	1	1	0
O75943-3;O75943-4;O75943-2;O75943	O75943-3;O75943-4;O75943-2;O75943	5;5;5;5	5;5;5;5	5;5;5;5	Cell cycle checkpoint protein RAD17	RAD17	sp|O75943-3|RAD17_HUMAN Isoform 3 of Cell cycle checkpoint protein RAD17 OS=Homo sapiens OX=9606 GN=RAD17;sp|O75943-4|RAD17_HUMAN Isoform 4 of Cell cycle checkpoint protein RAD17 OS=Homo sapiens OX=9606 GN=RAD17;sp|O75943-2|RAD17_HUMAN Isoform 2 of Cell cy	4	5	5	5	1	4	3	2	3	1	2	2	1	3	2	1	1	2	2	2	1	4	3	2	3	1	2	2	1	3	2	1	1	2	2	2	1	4	3	2	3	1
O75947;O75947-2	O75947;O75947-2	18;13	18;13	18;13	ATP synthase subunit d, mitochondrial	ATP5H	sp|O75947|ATP5H_HUMAN ATP synthase subunit d, mitochondrial OS=Homo sapiens OX=9606 GN=ATP5PD PE=1 SV=3;sp|O75947-2|ATP5H_HUMAN Isoform 2 of ATP synthase subunit d, mitochondrial OS=Homo sapiens OX=9606 GN=ATP5PD	2	18	18	18	15	17	14	16	15	13	16	14	16	13	14	13	15	15	17	17	15	17	14	16	15	13	16	14	16	13	14	13	15	15	17	17	15	17	14	16	15	13
O75954	O75954	2	2	2	Tetraspanin-9	TSPAN9	sp|O75954|TSN9_HUMAN Tetraspanin-9 OS=Homo sapiens OX=9606 GN=TSPAN9 PE=1 SV=1	1	2	2	2	1	1	1	1	0	0	1	1	0	1	1	1	1	2	1	1	1	1	1	1	0	0	1	1	0	1	1	1	1	2	1	1	1	1	1	1	0	0
O75955;O75955-2	O75955;O75955-2	29;24	29;24	29;24	Flotillin-1	FLOT1	sp|O75955|FLOT1_HUMAN Flotillin-1 OS=Homo sapiens OX=9606 GN=FLOT1 PE=1 SV=3;sp|O75955-2|FLOT1_HUMAN Isoform 2 of Flotillin-1 OS=Homo sapiens OX=9606 GN=FLOT1	2	29	29	29	25	29	26	24	29	23	28	26	23	24	25	26	27	21	27	25	25	29	26	24	29	23	28	26	23	24	25	26	27	21	27	25	25	29	26	24	29	23
O75962-2;O75962;O75962-5;O75962-4;O75962-3	O75962-2;O75962;O75962-5;O75962-4	16;16;15;15;1	16;16;15;15;1	14;14;13;13;1	Triple functional domain protein	TRIO	sp|O75962-2|TRIO_HUMAN Isoform 2 of Triple functional domain protein OS=Homo sapiens OX=9606 GN=TRIO;sp|O75962|TRIO_HUMAN Triple functional domain protein OS=Homo sapiens OX=9606 GN=TRIO PE=1 SV=2;sp|O75962-5|TRIO_HUMAN Isoform 5 of Triple functional domai	5	16	16	14	6	6	9	6	6	3	5	5	10	10	11	12	4	8	6	6	6	6	9	6	6	3	5	5	10	10	11	12	4	8	6	6	6	5	8	5	6	3
O75964	O75964	9	9	9	ATP synthase subunit g, mitochondrial	ATP5L	sp|O75964|ATP5L_HUMAN ATP synthase subunit g, mitochondrial OS=Homo sapiens OX=9606 GN=ATP5MG PE=1 SV=3	1	9	9	9	6	7	9	9	7	7	8	8	6	9	9	9	9	8	9	8	6	7	9	9	7	7	8	8	6	9	9	9	9	8	9	8	6	7	9	9	7	7
O75970-5;O75970-3;O75970-2;O75970	O75970-5;O75970-3;O75970-2;O75970	3;3;3;3	3;3;3;3	3;3;3;3	Multiple PDZ domain protein	MPDZ	sp|O75970-5|MPDZ_HUMAN Isoform 4 of Multiple PDZ domain protein OS=Homo sapiens OX=9606 GN=MPDZ;sp|O75970-3|MPDZ_HUMAN Isoform 3 of Multiple PDZ domain protein OS=Homo sapiens OX=9606 GN=MPDZ;sp|O75970-2|MPDZ_HUMAN Isoform 2 of Multiple PDZ domain protein	4	3	3	3	0	2	2	1	2	0	2	2	0	1	1	1	1	2	0	0	0	2	2	1	2	0	2	2	0	1	1	1	1	2	0	0	0	2	2	1	2	0
O75976;O75976-2	O75976;O75976-2	34;27	34;27	34;27	Carboxypeptidase D	CPD	sp|O75976|CBPD_HUMAN Carboxypeptidase D OS=Homo sapiens OX=9606 GN=CPD PE=1 SV=2;sp|O75976-2|CBPD_HUMAN Isoform 2 of Carboxypeptidase D OS=Homo sapiens OX=9606 GN=CPD	2	34	34	34	24	24	23	23	23	13	25	24	25	31	32	29	24	23	26	29	24	24	23	23	23	13	25	24	25	31	32	29	24	23	26	29	24	24	23	23	23	13
O76003	O76003	8	8	8	Glutaredoxin-3	GLRX3	sp|O76003|GLRX3_HUMAN Glutaredoxin-3 OS=Homo sapiens OX=9606 GN=GLRX3 PE=1 SV=2	1	8	8	8	5	3	4	8	7	3	5	6	5	7	5	2	3	7	3	3	5	3	4	8	7	3	5	6	5	7	5	2	3	7	3	3	5	3	4	8	7	3
O76021;O76021-2	O76021	24;9	24;9	24;9	Ribosomal L1 domain-containing protein 1	RSL1D1	sp|O76021|RL1D1_HUMAN Ribosomal L1 domain-containing protein 1 OS=Homo sapiens OX=9606 GN=RSL1D1 PE=1 SV=3	2	24	24	24	19	17	18	14	24	16	18	20	13	17	12	12	14	9	18	16	19	17	18	14	24	16	18	20	13	17	12	12	14	9	18	16	19	17	18	14	24	16
O76024	O76024	18	18	18	Wolframin	WFS1	sp|O76024|WFS1_HUMAN Wolframin OS=Homo sapiens OX=9606 GN=WFS1 PE=1 SV=2	1	18	18	18	15	18	18	14	13	6	15	9	15	14	14	13	15	9	16	13	15	18	18	14	13	6	15	9	15	14	14	13	15	9	16	13	15	18	18	14	13	6
O76031	O76031	19	19	19	ATP-dependent Clp protease ATP-binding subunit clpX-like, mitochondrial	CLPX	sp|O76031|CLPX_HUMAN ATP-dependent Clp protease ATP-binding subunit clpX-like, mitochondrial OS=Homo sapiens OX=9606 GN=CLPX PE=1 SV=2	1	19	19	19	10	12	12	11	5	4	12	9	9	13	12	12	13	14	13	13	10	12	12	11	5	4	12	9	9	13	12	12	13	14	13	13	10	12	12	11	5	4
O76061	O76061	1	1	1	Stanniocalcin-2	STC2	sp|O76061|STC2_HUMAN Stanniocalcin-2 OS=Homo sapiens OX=9606 GN=STC2 PE=1 SV=1	1	1	1	1	0	1	1	1	1	0	1	1	0	1	1	1	0	0	0	1	0	1	1	1	1	0	1	1	0	1	1	1	0	0	0	1	0	1	1	1	1	0
O76071	O76071	13	13	13	Probable cytosolic iron-sulfur protein assembly protein CIAO1	CIAO1	sp|O76071|CIAO1_HUMAN Probable cytosolic iron-sulfur protein assembly protein CIAO1 OS=Homo sapiens OX=9606 GN=CIAO1 PE=1 SV=1	1	13	13	13	8	10	11	8	8	3	9	11	12	10	11	10	10	11	9	10	8	10	11	8	8	3	9	11	12	10	11	10	10	11	9	10	8	10	11	8	8	3
O76083-10;O76083-7;O76083-9;O76083-11;O76083-4;O76083-3;O76083-16;O76083-12;O76083-6;O76083-8;O76083-13;O76083-2;O76083-5;O76083-14;O76083-15;O76083	O76083-10;O76083-7;O76083-9;O76083-11;O76083-4;O76083-3;O76083-16;O76083-12;O76083-6;O76083-8;O76083-13;O76083-2;O76083-5;O76083-14;O76083-15;O76083	4;4;4;4;4;4;4;4;4;4;4;4;4;4;4;4	4;4;4;4;4;4;4;4;4;4;4;4;4;4;4;4	4;4;4;4;4;4;4;4;4;4;4;4;4;4;4;4	High affinity cGMP-specific 3,5-cyclic phosphodiesterase 9A	PDE9A	sp|O76083-10|PDE9A_HUMAN Isoform PDE9A11 of High affinity cGMP-specific 3,5-cyclic phosphodiesterase 9A OS=Homo sapiens OX=9606 GN=PDE9A;sp|O76083-7|PDE9A_HUMAN Isoform PDE9A7 of High affinity cGMP-specific 3,5-cyclic phosphodiesterase 9A OS=Homo sapie	16	4	4	4	0	0	1	0	0	0	1	1	3	2	2	3	1	0	1	0	0	0	1	0	0	0	1	1	3	2	2	3	1	0	1	0	0	0	1	0	0	0
O76094;O76094-2	O76094;O76094-2	35;32	35;32	35;32	Signal recognition particle subunit SRP72	SRP72	sp|O76094|SRP72_HUMAN Signal recognition particle subunit SRP72 OS=Homo sapiens OX=9606 GN=SRP72 PE=1 SV=3;sp|O76094-2|SRP72_HUMAN Isoform 2 of Signal recognition particle subunit SRP72 OS=Homo sapiens OX=9606 GN=SRP72	2	35	35	35	24	28	27	28	30	23	29	29	27	27	29	29	33	27	21	30	24	28	27	28	30	23	29	29	27	27	29	29	33	27	21	30	24	28	27	28	30	23
O76095-2;O76095	O76095-2;O76095	1;1	1;1	1;1	Protein JTB	JTB	sp|O76095-2|JTB_HUMAN Isoform 2 of Protein JTB OS=Homo sapiens OX=9606 GN=JTB;sp|O76095|JTB_HUMAN Protein JTB OS=Homo sapiens OX=9606 GN=JTB PE=1 SV=1	2	1	1	1	1	1	1	1	1	1	1	1	1	1	1	1	1	1	1	1	1	1	1	1	1	1	1	1	1	1	1	1	1	1	1	1	1	1	1	1	1	1
O94760;O94760-2	O94760;O94760-2	8;7	8;7	8;7	N(G),N(G)-dimethylarginine dimethylaminohydrolase 1	DDAH1	sp|O94760|DDAH1_HUMAN N(G),N(G)-dimethylarginine dimethylaminohydrolase 1 OS=Homo sapiens OX=9606 GN=DDAH1 PE=1 SV=3;sp|O94760-2|DDAH1_HUMAN Isoform 2 of N(G),N(G)-dimethylarginine dimethylaminohydrolase 1 OS=Homo sapiens OX=9606 GN=DDAH1	2	8	8	8	4	5	6	4	3	1	6	5	3	3	5	5	3	8	3	4	4	5	6	4	3	1	6	5	3	3	5	5	3	8	3	4	4	5	6	4	3	1
O94761	O94761	3	3	3	ATP-dependent DNA helicase Q4	RECQL4	sp|O94761|RECQ4_HUMAN ATP-dependent DNA helicase Q4 OS=Homo sapiens OX=9606 GN=RECQL4 PE=1 SV=2	1	3	3	3	2	1	3	3	2	1	1	2	3	2	1	3	0	2	3	2	2	1	3	3	2	1	1	2	3	2	1	3	0	2	3	2	2	1	3	3	2	1
O94762-4;O94762;O94762-2;O94762-3	O94762-4;O94762;O94762-2;O94762-3	6;6;4;4	6;6;4;4	6;6;4;4	ATP-dependent DNA helicase Q5	RECQL5	sp|O94762-4|RECQ5_HUMAN Isoform 4 of ATP-dependent DNA helicase Q5 OS=Homo sapiens OX=9606 GN=RECQL5;sp|O94762|RECQ5_HUMAN ATP-dependent DNA helicase Q5 OS=Homo sapiens OX=9606 GN=RECQL5 PE=1 SV=2;sp|O94762-2|RECQ5_HUMAN Isoform Alpha of ATP-dependent DNA	4	6	6	6	2	1	1	1	3	2	3	2	4	0	0	2	3	4	3	2	2	1	1	1	3	2	3	2	4	0	0	2	3	4	3	2	2	1	1	1	3	2
O94763-3;O94763;O94763-2;O94763-4	O94763-3;O94763;O94763-2;O94763-4	14;14;11;10	14;14;11;10	14;14;11;10	Unconventional prefoldin RPB5 interactor 1	URI1	sp|O94763-3|RMP_HUMAN Isoform 3 of Unconventional prefoldin RPB5 interactor 1 OS=Homo sapiens OX=9606 GN=URI1;sp|O94763|RMP_HUMAN Unconventional prefoldin RPB5 interactor 1 OS=Homo sapiens OX=9606 GN=URI1 PE=1 SV=3;sp|O94763-2|RMP_HUMAN Isoform 2 of Unconv	4	14	14	14	8	9	8	7	9	4	10	9	6	5	5	6	4	5	5	6	8	9	8	7	9	4	10	9	6	5	5	6	4	5	5	6	8	9	8	7	9	4
O94766;O94766-2	O94766;O94766-2	9;8	9;8	9;8	Galactosylgalactosylxylosylprotein 3-beta-glucuronosyltransferase 3	B3GAT3	sp|O94766|B3GA3_HUMAN Galactosylgalactosylxylosylprotein 3-beta-glucuronosyltransferase 3 OS=Homo sapiens OX=9606 GN=B3GAT3 PE=1 SV=2;sp|O94766-2|B3GA3_HUMAN Isoform 2 of Galactosylgalactosylxylosylprotein 3-beta-glucuronosyltransferase 3 OS=Homo sapiens O	2	9	9	9	7	7	7	7	9	7	7	6	7	8	9	9	7	7	8	8	7	7	7	7	9	7	7	6	7	8	9	9	7	7	8	8	7	7	7	7	9	7
O94776;O94776-2	O94776;O94776-2	21;14	21;14	18;12	Metastasis-associated protein MTA2	MTA2	sp|O94776|MTA2_HUMAN Metastasis-associated protein MTA2 OS=Homo sapiens OX=9606 GN=MTA2 PE=1 SV=1;sp|O94776-2|MTA2_HUMAN Isoform 2 of Metastasis-associated protein MTA2 OS=Homo sapiens OX=9606 GN=MTA2	2	21	21	18	9	14	16	17	14	11	17	15	13	16	16	15	13	12	16	16	9	14	16	17	14	11	17	15	13	16	16	15	13	12	16	16	7	11	14	14	12	11
O94808	O94808	6	2	2	Glutamine--fructose-6-phosphate aminotransferase [isomerizing] 2	GFPT2	sp|O94808|GFPT2_HUMAN Glutamine--fructose-6-phosphate aminotransferase [isomerizing] 2 OS=Homo sapiens OX=9606 GN=GFPT2 PE=1 SV=3	1	6	2	2	4	4	5	4	4	0	3	3	4	4	5	4	4	3	4	3	1	1	2	1	1	0	1	0	1	1	1	1	1	1	1	0	1	1	2	1	1	0
O94813;O94813-3;O94813-2;O75093-2;O75093	O94813;O94813-3;O94813-2	53;52;51;1;1	53;52;51;1;1	53;52;51;1;1	Slit homolog 2 protein;Slit homolog 2 protein N-product;Slit homolog 2 protein C-product	SLIT2	sp|O94813|SLIT2_HUMAN Slit homolog 2 protein OS=Homo sapiens OX=9606 GN=SLIT2 PE=1 SV=1;sp|O94813-3|SLIT2_HUMAN Isoform 3 of Slit homolog 2 protein OS=Homo sapiens OX=9606 GN=SLIT2;sp|O94813-2|SLIT2_HUMAN Isoform 2 of Slit homolog 2 protein OS=Homo sapiens	5	53	53	53	28	38	35	31	34	20	27	32	31	37	33	37	41	41	48	48	28	38	35	31	34	20	27	32	31	37	33	37	41	41	48	48	28	38	35	31	34	20
O94822-3;O94822;O94822-2	O94822-3;O94822	24;24;5	24;24;5	24;24;5	E3 ubiquitin-protein ligase listerin	LTN1	sp|O94822-3|LTN1_HUMAN Isoform 3 of E3 ubiquitin-protein ligase listerin OS=Homo sapiens OX=9606 GN=LTN1;sp|O94822|LTN1_HUMAN E3 ubiquitin-protein ligase listerin OS=Homo sapiens OX=9606 GN=LTN1 PE=1 SV=6	3	24	24	24	18	16	15	18	12	5	15	12	18	14	19	16	12	12	12	12	18	16	15	18	12	5	15	12	18	14	19	16	12	12	12	12	18	16	15	18	12	5
O94826	O94826	30	30	30	Mitochondrial import receptor subunit TOM70	TOMM70A	sp|O94826|TOM70_HUMAN Mitochondrial import receptor subunit TOM70 OS=Homo sapiens OX=9606 GN=TOMM70 PE=1 SV=1	1	30	30	30	16	14	15	17	19	11	16	19	25	24	25	21	16	18	23	19	16	14	15	17	19	11	16	19	25	24	25	21	16	18	23	19	16	14	15	17	19	11
O94829	O94829	3	3	3	Importin-13	IPO13	sp|O94829|IPO13_HUMAN Importin-13 OS=Homo sapiens OX=9606 GN=IPO13 PE=1 SV=3	1	3	3	3	0	0	2	1	0	0	0	1	2	1	2	0	1	0	2	2	0	0	2	1	0	0	0	1	2	1	2	0	1	0	2	2	0	0	2	1	0	0
O94830;O94830-2	O94830;O94830-2	5;3	5;3	5;3	Phospholipase DDHD2	DDHD2	sp|O94830|DDHD2_HUMAN Phospholipase DDHD2 OS=Homo sapiens OX=9606 GN=DDHD2 PE=1 SV=2;sp|O94830-2|DDHD2_HUMAN Isoform 2 of Phospholipase DDHD2 OS=Homo sapiens OX=9606 GN=DDHD2	2	5	5	5	3	2	3	3	2	0	2	3	3	4	3	3	4	4	4	2	3	2	3	3	2	0	2	3	3	4	3	3	4	4	4	2	3	2	3	3	2	0
O94832;B0I1T2-3;B0I1T2-4;B0I1T2	O94832	45;1;1;1	45;1;1;1	44;0;0;0	Unconventional myosin-Id	MYO1D	sp|O94832|MYO1D_HUMAN Unconventional myosin-Id OS=Homo sapiens OX=9606 GN=MYO1D PE=1 SV=2	4	45	45	44	28	35	34	28	37	29	33	29	28	25	25	31	27	14	31	27	28	35	34	28	37	29	33	29	28	25	25	31	27	14	31	27	28	35	34	28	36	28
O94842-3;O94842-2;O94842;O15405-2;O15405;Q96NM4-3;Q96NM4;Q96NM4-4;Q96NM4-2;O94900	O94842-3;O94842-2;O94842;O15405-2;O15405	3;3;3;2;2;1;1;1;1;1	3;3;3;2;2;1;1;1;1;1	3;3;3;2;2;1;1;1;1;1	TOX high mobility group box family member 4;TOX high mobility group box family member 3	TOX4;TOX3	sp|O94842-3|TOX4_HUMAN Isoform 3 of TOX high mobility group box family member 4 OS=Homo sapiens OX=9606 GN=TOX4;sp|O94842-2|TOX4_HUMAN Isoform 2 of TOX high mobility group box family member 4 OS=Homo sapiens OX=9606 GN=TOX4;sp|O94842|TOX4_HUMAN TOX high mo	10	3	3	3	0	0	0	0	0	1	1	0	1	0	1	1	0	2	1	0	0	0	0	0	0	1	1	0	1	0	1	1	0	2	1	0	0	0	0	0	0	1
O94851-5;O94851-6;O94851-4;O94851-3;O94851;O94851-2;Q7RTP6-2;Q7RTP6-4;Q7RTP6-3;Q7RTP6-5	O94851-5;O94851-6;O94851-4;O94851-3;O94851;O94851-2	7;7;7;7;7;5;1;1;1;1	7;7;7;7;7;5;1;1;1;1	6;6;6;6;6;5;0;0;0;0	Protein-methionine sulfoxide oxidase MICAL2	MICAL2	sp|O94851-5|MICA2_HUMAN Isoform 5 of [F-actin]-monooxygenase MICAL2 OS=Homo sapiens OX=9606 GN=MICAL2;sp|O94851-6|MICA2_HUMAN Isoform 6 of [F-actin]-monooxygenase MICAL2 OS=Homo sapiens OX=9606 GN=MICAL2;sp|O94851-4|MICA2_HUMAN Isoform 4 of [F-actin]-monoo	10	7	7	6	5	4	6	3	6	3	6	4	1	2	1	1	1	1	0	2	5	4	6	3	6	3	6	4	1	2	1	1	1	1	0	2	4	4	5	2	5	3
O94864-2;O94864	O94864-2;O94864	4;4	4;4	4;4	STAGA complex 65 subunit gamma	SUPT7L	sp|O94864-2|ST65G_HUMAN Isoform 2 of STAGA complex 65 subunit gamma OS=Homo sapiens OX=9606 GN=SUPT7L;sp|O94864|ST65G_HUMAN STAGA complex 65 subunit gamma OS=Homo sapiens OX=9606 GN=SUPT7L PE=1 SV=1	2	4	4	4	1	1	2	2	2	1	3	3	0	3	3	3	3	1	2	2	1	1	2	2	2	1	3	3	0	3	3	3	3	1	2	2	1	1	2	2	2	1
O94874;O94874-2;O94874-3	O94874;O94874-2;O94874-3	30;25;21	30;25;21	30;25;21	E3 UFM1-protein ligase 1	UFL1	sp|O94874|UFL1_HUMAN E3 UFM1-protein ligase 1 OS=Homo sapiens OX=9606 GN=UFL1 PE=1 SV=2;sp|O94874-2|UFL1_HUMAN Isoform 2 of E3 UFM1-protein ligase 1 OS=Homo sapiens OX=9606 GN=UFL1;sp|O94874-3|UFL1_HUMAN Isoform 3 of E3 UFM1-protein ligase 1 OS=Homo sapien	3	30	30	30	20	21	16	20	18	17	18	12	15	21	21	22	20	16	23	22	20	21	16	20	18	17	18	12	15	21	21	22	20	16	23	22	20	21	16	20	18	17
O94876-2;O94876	O94876-2;O94876	4;4	4;4	4;4	Transmembrane and coiled-coil domains protein 1	TMCC1	sp|O94876-2|TMCC1_HUMAN Isoform 2 of Transmembrane and coiled-coil domains protein 1 OS=Homo sapiens OX=9606 GN=TMCC1;sp|O94876|TMCC1_HUMAN Transmembrane and coiled-coil domains protein 1 OS=Homo sapiens OX=9606 GN=TMCC1 PE=1 SV=3	2	4	4	4	3	3	1	1	4	4	3	0	1	2	0	2	1	1	1	2	3	3	1	1	4	4	3	0	1	2	0	2	1	1	1	2	3	3	1	1	4	4
O94887-3;O94887-2;O94887	O94887-3;O94887-2;O94887	3;3;3	3;3;3	3;3;3	FERM, RhoGEF and pleckstrin domain-containing protein 2	FARP2	sp|O94887-3|FARP2_HUMAN Isoform 3 of FERM, ARHGEF and pleckstrin domain-containing protein 2 OS=Homo sapiens OX=9606 GN=FARP2;sp|O94887-2|FARP2_HUMAN Isoform 2 of FERM, ARHGEF and pleckstrin domain-containing protein 2 OS=Homo sapiens OX=9606 GN=FARP2;sp|O	3	3	3	3	2	2	2	2	3	0	1	1	1	2	1	1	2	2	3	2	2	2	2	2	3	0	1	1	1	2	1	1	2	2	3	2	2	2	2	2	3	0
O94888	O94888	10	10	10	UBX domain-containing protein 7	UBXN7	sp|O94888|UBXN7_HUMAN UBX domain-containing protein 7 OS=Homo sapiens OX=9606 GN=UBXN7 PE=1 SV=2	1	10	10	10	5	6	4	8	4	2	6	7	5	6	5	7	5	9	4	7	5	6	4	8	4	2	6	7	5	6	5	7	5	9	4	7	5	6	4	8	4	2
O94898	O94898	5	5	5	Leucine-rich repeats and immunoglobulin-like domains protein 2	LRIG2	sp|O94898|LRIG2_HUMAN Leucine-rich repeats and immunoglobulin-like domains protein 2 OS=Homo sapiens OX=9606 GN=LRIG2 PE=1 SV=3	1	5	5	5	2	4	4	4	5	2	3	4	3	2	3	3	4	1	3	4	2	4	4	4	5	2	3	4	3	2	3	3	4	1	3	4	2	4	4	4	5	2
O94901-5;O94901;O94901-9;O94901-6;O94901-2;O94901-7;O94901-3	O94901-5;O94901;O94901-9;O94901-6	7;7;7;6;1;1;1	7;7;7;6;1;1;1	7;7;7;6;1;1;1	SUN domain-containing protein 1	SUN1	sp|O94901-5|SUN1_HUMAN Isoform 5 of SUN domain-containing protein 1 OS=Homo sapiens OX=9606 GN=SUN1;sp|O94901|SUN1_HUMAN SUN domain-containing protein 1 OS=Homo sapiens OX=9606 GN=SUN1 PE=1 SV=4;sp|O94901-9|SUN1_HUMAN Isoform 8 of SUN domain-containing pro	7	7	7	7	3	3	1	2	1	2	2	2	3	4	4	5	5	3	4	5	3	3	1	2	1	2	2	2	3	4	4	5	5	3	4	5	3	3	1	2	1	2
O94903	O94903	5	5	5	Proline synthase co-transcribed bacterial homolog protein	PROSC	sp|O94903|PLPHP_HUMAN Pyridoxal phosphate homeostasis protein OS=Homo sapiens OX=9606 GN=PLPBP PE=1 SV=1	1	5	5	5	0	2	1	3	1	0	4	2	1	1	1	1	1	4	0	3	0	2	1	3	1	0	4	2	1	1	1	1	1	4	0	3	0	2	1	3	1	0
O94905;O94905-2;O94905-3	O94905	28;6;6	28;6;6	25;5;5	Erlin-2	ERLIN2	sp|O94905|ERLN2_HUMAN Erlin-2 OS=Homo sapiens OX=9606 GN=ERLIN2 PE=1 SV=1	3	28	28	25	25	24	27	23	28	20	24	26	19	24	20	25	26	22	24	27	25	24	27	23	28	20	24	26	19	24	20	25	26	22	24	27	22	21	24	20	25	17
O94906;O94906-2	O94906;O94906-2	33;32	33;32	33;32	Pre-mRNA-processing factor 6	PRPF6	sp|O94906|PRP6_HUMAN Pre-mRNA-processing factor 6 OS=Homo sapiens OX=9606 GN=PRPF6 PE=1 SV=1;sp|O94906-2|PRP6_HUMAN Isoform 2 of Pre-mRNA-processing factor 6 OS=Homo sapiens OX=9606 GN=PRPF6	2	33	33	33	27	24	25	23	31	23	29	27	20	22	22	20	18	20	25	20	27	24	25	23	31	23	29	27	20	22	22	20	18	20	25	20	27	24	25	23	31	23
O94910-2;O94910	O94910-2;O94910	8;8	8;8	8;8	Latrophilin-1	LPHN1	sp|O94910-2|AGRL1_HUMAN Isoform 2 of Adhesion G protein-coupled receptor L1 OS=Homo sapiens OX=9606 GN=ADGRL1;sp|O94910|AGRL1_HUMAN Adhesion G protein-coupled receptor L1 OS=Homo sapiens OX=9606 GN=ADGRL1 PE=1 SV=1	2	8	8	8	3	2	4	5	4	4	3	1	5	2	4	5	3	2	6	3	3	2	4	5	4	4	3	1	5	2	4	5	3	2	6	3	3	2	4	5	4	4
O94911-1;O94911	O94911-1;O94911	2;2	2;2	2;2	ATP-binding cassette sub-family A member 8	ABCA8	sp|O94911-1|ABCA8_HUMAN Isoform 1 of ABC-type organic anion transporter ABCA8 OS=Homo sapiens OX=9606 GN=ABCA8;sp|O94911|ABCA8_HUMAN ABC-type organic anion transporter ABCA8 OS=Homo sapiens OX=9606 GN=ABCA8 PE=1 SV=4	2	2	2	2	0	0	0	0	0	0	1	1	2	1	2	2	0	1	0	0	0	0	0	0	0	0	1	1	2	1	2	2	0	1	0	0	0	0	0	0	0	0
O94913	O94913	4	4	4	Pre-mRNA cleavage complex 2 protein Pcf11	PCF11	sp|O94913|PCF11_HUMAN Pre-mRNA cleavage complex 2 protein Pcf11 OS=Homo sapiens OX=9606 GN=PCF11 PE=1 SV=3	1	4	4	4	0	1	1	1	1	0	1	3	1	0	0	0	0	3	0	1	0	1	1	1	1	0	1	3	1	0	0	0	0	3	0	1	0	1	1	1	1	0
O94915;Q5TBA9	O94915	54;1	54;1	47;1	Protein furry homolog-like	FRYL	sp|O94915|FRYL_HUMAN Protein furry homolog-like OS=Homo sapiens OX=9606 GN=FRYL PE=1 SV=2	2	54	54	47	38	37	34	35	33	14	35	35	31	37	30	36	30	23	20	25	38	37	34	35	33	14	35	35	31	37	30	36	30	23	20	25	33	31	28	30	28	12
O94915-2	O94915-2	8	1	1	Protein furry homolog-like	FRYL	sp|O94915-2|FRYL_HUMAN Isoform 2 of Protein furry homolog-like OS=Homo sapiens OX=9606 GN=FRYL	1	8	1	1	6	7	7	6	6	3	6	6	5	4	5	6	4	5	1	4	1	1	1	1	1	1	1	1	1	1	1	1	1	1	0	1	1	1	1	1	1	1
O94919	O94919	8	8	8	Endonuclease domain-containing 1 protein	ENDOD1	sp|O94919|ENDD1_HUMAN Endonuclease domain-containing 1 protein OS=Homo sapiens OX=9606 GN=ENDOD1 PE=1 SV=2	1	8	8	8	5	5	4	5	5	4	4	3	3	4	7	3	4	4	3	3	5	5	4	5	5	4	4	3	3	4	7	3	4	4	3	3	5	5	4	5	5	4
O94923	O94923	8	8	8	D-glucuronyl C5-epimerase	GLCE	sp|O94923|GLCE_HUMAN D-glucuronyl C5-epimerase OS=Homo sapiens OX=9606 GN=GLCE PE=1 SV=3	1	8	8	8	3	2	3	6	4	1	3	2	5	5	6	4	4	1	5	3	3	2	3	6	4	1	3	2	5	5	6	4	4	1	5	3	3	2	3	6	4	1
O94925-3;O94925;O94925-2	O94925-3;O94925	18;15;2	18;15;2	18;15;2	Glutaminase kidney isoform, mitochondrial	GLS	sp|O94925-3|GLSK_HUMAN Isoform 3 of Glutaminase kidney isoform, mitochondrial OS=Homo sapiens OX=9606 GN=GLS;sp|O94925|GLSK_HUMAN Glutaminase kidney isoform, mitochondrial OS=Homo sapiens OX=9606 GN=GLS PE=1 SV=1	3	18	18	18	9	14	11	14	17	8	15	14	10	11	11	12	11	14	9	12	9	14	11	14	17	8	15	14	10	11	11	12	11	14	9	12	9	14	11	14	17	8
O94927;O94927-2	O94927;O94927-2	6;4	6;4	6;4	HAUS augmin-like complex subunit 5	HAUS5	sp|O94927|HAUS5_HUMAN HAUS augmin-like complex subunit 5 OS=Homo sapiens OX=9606 GN=HAUS5 PE=1 SV=2;sp|O94927-2|HAUS5_HUMAN Isoform 2 of HAUS augmin-like complex subunit 5 OS=Homo sapiens OX=9606 GN=HAUS5	2	6	6	6	2	4	3	4	4	3	6	3	3	5	3	3	4	5	4	4	2	4	3	4	4	3	6	3	3	5	3	3	4	5	4	4	2	4	3	4	4	3
O94955	O94955	7	7	7	Rho-related BTB domain-containing protein 3	RHOBTB3	sp|O94955|RHBT3_HUMAN Rho-related BTB domain-containing protein 3 OS=Homo sapiens OX=9606 GN=RHOBTB3 PE=1 SV=2	1	7	7	7	4	2	2	5	3	2	2	2	2	4	4	3	3	2	2	2	4	2	2	5	3	2	2	2	2	4	4	3	3	2	2	2	4	2	2	5	3	2
O94964;O94964-2;O94964-4;O94964-3	O94964;O94964-2;O94964-4	12;12;9;3	12;12;9;3	11;11;8;3	Protein SOGA1;N-terminal form;C-terminal 80 kDa form	SOGA1	sp|O94964|SOGA1_HUMAN Protein SOGA1 OS=Homo sapiens OX=9606 GN=SOGA1 PE=1 SV=2;sp|O94964-2|SOGA1_HUMAN Isoform 2 of Protein SOGA1 OS=Homo sapiens OX=9606 GN=SOGA1;sp|O94964-4|SOGA1_HUMAN Isoform 4 of Protein SOGA1 OS=Homo sapiens OX=9606 GN=SOGA1	4	12	12	11	6	9	7	6	7	4	7	10	4	6	6	9	5	3	7	7	6	9	7	6	7	4	7	10	4	6	6	9	5	3	7	7	6	8	6	5	7	4
O94966-7;O94966-6;O94966-5;O94966-4;O94966-3;O94966;O94966-2	O94966-7;O94966-6;O94966-5;O94966-4;O94966-3;O94966	18;18;18;17;17;17;4	18;18;18;17;17;17;4	18;18;18;17;17;17;4	Ubiquitin carboxyl-terminal hydrolase 19	USP19	sp|O94966-7|UBP19_HUMAN Isoform 7 of Ubiquitin carboxyl-terminal hydrolase 19 OS=Homo sapiens OX=9606 GN=USP19;sp|O94966-6|UBP19_HUMAN Isoform 6 of Ubiquitin carboxyl-terminal hydrolase 19 OS=Homo sapiens OX=9606 GN=USP19;sp|O94966-5|UBP19_HUMAN Isoform 5	7	18	18	18	4	6	9	11	7	3	8	9	11	10	12	9	5	8	9	6	4	6	9	11	7	3	8	9	11	10	12	9	5	8	9	6	4	6	9	11	7	3
O94973	O94973	33	25	1	AP-2 complex subunit alpha-2	AP2A2	sp|O94973|AP2A2_HUMAN AP-2 complex subunit alpha-2 OS=Homo sapiens OX=9606 GN=AP2A2 PE=1 SV=2	1	33	25	1	28	27	27	27	29	21	26	29	24	26	25	26	25	20	26	22	20	20	19	21	23	13	19	23	18	19	19	20	20	17	19	17	1	1	1	1	1	1
O94979-6;O94979-3;O94979-10;O94979-4;O94979-9;O94979-2;O94979;O94979-8;O94979-7;O94979-5	O94979-6;O94979-3;O94979-10;O94979-4;O94979-9;O94979-2;O94979;O94979-8;O94979-7;O94979-5	21;21;21;21;21;21;21;21;16;14	21;21;21;21;21;21;21;21;16;14	21;21;21;21;21;21;21;21;16;14	Protein transport protein Sec31A	SEC31A	sp|O94979-6|SC31A_HUMAN Isoform 6 of Protein transport protein Sec31A OS=Homo sapiens OX=9606 GN=SEC31A;sp|O94979-3|SC31A_HUMAN Isoform 3 of Protein transport protein Sec31A OS=Homo sapiens OX=9606 GN=SEC31A;sp|O94979-10|SC31A_HUMAN Isoform 10 of Protein t	10	21	21	21	13	14	17	16	12	5	15	13	14	14	16	15	12	16	14	12	13	14	17	16	12	5	15	13	14	14	16	15	12	16	14	12	13	14	17	16	12	5
O94985-2;O94985	O94985-2;O94985	1;1	1;1	1;1	Calsyntenin-1;Soluble Alc-alpha;CTF1-alpha	CLSTN1	sp|O94985-2|CSTN1_HUMAN Isoform 2 of Calsyntenin-1 OS=Homo sapiens OX=9606 GN=CLSTN1;sp|O94985|CSTN1_HUMAN Calsyntenin-1 OS=Homo sapiens OX=9606 GN=CLSTN1 PE=1 SV=1	2	1	1	1	0	0	0	0	0	1	0	0	1	0	0	0	0	0	0	0	0	0	0	0	0	1	0	0	1	0	0	0	0	0	0	0	0	0	0	0	0	1
O94991;O94991-2	O94991;O94991-2	3;2	3;2	3;2	SLIT and NTRK-like protein 5	SLITRK5	sp|O94991|SLIK5_HUMAN SLIT and NTRK-like protein 5 OS=Homo sapiens OX=9606 GN=SLITRK5 PE=1 SV=2;sp|O94991-2|SLIK5_HUMAN Isoform 2 of SLIT and NTRK-like protein 5 OS=Homo sapiens OX=9606 GN=SLITRK5	2	3	3	3	1	1	1	1	1	0	1	1	3	0	1	1	1	3	3	3	1	1	1	1	1	0	1	1	3	0	1	1	1	3	3	3	1	1	1	1	1	0
O94992	O94992	6	6	6	Protein HEXIM1	HEXIM1	sp|O94992|HEXI1_HUMAN Protein HEXIM1 OS=Homo sapiens OX=9606 GN=HEXIM1 PE=1 SV=1	1	6	6	6	3	4	4	4	4	3	5	4	4	2	2	1	5	4	3	3	3	4	4	4	4	3	5	4	4	2	2	1	5	4	3	3	3	4	4	4	4	3
O95059	O95059	1	1	1	Ribonuclease P protein subunit p14	RPP14	sp|O95059|RPP14_HUMAN Ribonuclease P protein subunit p14 OS=Homo sapiens OX=9606 GN=RPP14 PE=1 SV=3	1	1	1	1	1	1	1	1	1	1	1	1	1	1	1	1	1	1	1	1	1	1	1	1	1	1	1	1	1	1	1	1	1	1	1	1	1	1	1	1	1	1
O95070	O95070	5	5	5	Protein YIF1A	YIF1A	sp|O95070|YIF1A_HUMAN Protein YIF1A OS=Homo sapiens OX=9606 GN=YIF1A PE=1 SV=2	1	5	5	5	1	4	5	2	2	2	4	3	5	4	5	3	3	3	3	3	1	4	5	2	2	2	4	3	5	4	5	3	3	3	3	3	1	4	5	2	2	2
O95071-2;O95071	O95071-2;O95071	95;95	95;95	95;95	E3 ubiquitin-protein ligase UBR5	UBR5	sp|O95071-2|UBR5_HUMAN Isoform 2 of E3 ubiquitin-protein ligase UBR5 OS=Homo sapiens OX=9606 GN=UBR5;sp|O95071|UBR5_HUMAN E3 ubiquitin-protein ligase UBR5 OS=Homo sapiens OX=9606 GN=UBR5 PE=1 SV=2	2	95	95	95	72	74	73	65	80	47	69	69	60	83	75	70	54	61	69	53	72	74	73	65	80	47	69	69	60	83	75	70	54	61	69	53	72	74	73	65	80	47
O95104;O95104-2;O95104-3	O95104;O95104-2;O95104-3	10;9;9	9;8;8	9;8;8	Splicing factor, arginine/serine-rich 15	SCAF4	sp|O95104|SCAF4_HUMAN SR-related and CTD-associated factor 4 OS=Homo sapiens OX=9606 GN=SCAF4 PE=1 SV=3;sp|O95104-2|SCAF4_HUMAN Isoform 2 of SR-related and CTD-associated factor 4 OS=Homo sapiens OX=9606 GN=SCAF4;sp|O95104-3|SCAF4_HUMAN Isoform 3 of SR-rel	3	10	9	9	6	6	5	6	7	6	6	7	3	8	7	6	6	3	4	6	5	5	4	5	6	5	6	6	3	7	6	5	5	2	4	5	5	5	4	5	6	5
O95139;O95139-2	O95139	5;2	5;2	5;2	NADH dehydrogenase [ubiquinone] 1 beta subcomplex subunit 6	NDUFB6	sp|O95139|NDUB6_HUMAN NADH dehydrogenase [ubiquinone] 1 beta subcomplex subunit 6 OS=Homo sapiens OX=9606 GN=NDUFB6 PE=1 SV=3	2	5	5	5	2	3	3	3	3	2	4	3	3	4	3	4	5	5	4	4	2	3	3	3	3	2	4	3	3	4	3	4	5	5	4	4	2	3	3	3	3	2
O95140;O95140-2	O95140	17;7	17;7	16;7	Mitofusin-2	MFN2	sp|O95140|MFN2_HUMAN Mitofusin-2 OS=Homo sapiens OX=9606 GN=MFN2 PE=1 SV=3	2	17	17	16	7	6	10	10	11	7	12	8	9	9	13	10	12	8	12	10	7	6	10	10	11	7	12	8	9	9	13	10	12	8	12	10	7	6	10	10	11	7
O95147	O95147	1	1	1	Dual specificity protein phosphatase 14	DUSP14	sp|O95147|DUS14_HUMAN Dual specificity protein phosphatase 14 OS=Homo sapiens OX=9606 GN=DUSP14 PE=1 SV=1	1	1	1	1	0	0	0	0	0	0	0	0	0	0	0	0	1	1	0	0	0	0	0	0	0	0	0	0	0	0	0	0	1	1	0	0	0	0	0	0	0	0
O95155-2;O95155;O95155-4;O95155-3	O95155-2;O95155;O95155-4;O95155-3	16;16;16;11	16;16;16;11	16;16;16;11	Ubiquitin conjugation factor E4 B	UBE4B	sp|O95155-2|UBE4B_HUMAN Isoform 2 of Ubiquitin conjugation factor E4 B OS=Homo sapiens OX=9606 GN=UBE4B;sp|O95155|UBE4B_HUMAN Ubiquitin conjugation factor E4 B OS=Homo sapiens OX=9606 GN=UBE4B PE=1 SV=1;sp|O95155-4|UBE4B_HUMAN Isoform 4 of Ubiquitin conjug	4	16	16	16	9	9	8	9	9	5	8	12	7	7	6	7	11	8	4	11	9	9	8	9	9	5	8	12	7	7	6	7	11	8	4	11	9	9	8	9	9	5
O95159	O95159	7	7	7	Zinc finger protein-like 1	ZFPL1	sp|O95159|ZFPL1_HUMAN Zinc finger protein-like 1 OS=Homo sapiens OX=9606 GN=ZFPL1 PE=1 SV=2	1	7	7	7	4	5	5	6	7	4	5	7	7	5	5	6	5	5	4	5	4	5	5	6	7	4	5	7	7	5	5	6	5	5	4	5	4	5	5	6	7	4
O95163	O95163	42	42	42	Elongator complex protein 1	IKBKAP	sp|O95163|ELP1_HUMAN Elongator complex protein 1 OS=Homo sapiens OX=9606 GN=ELP1 PE=1 SV=3	1	42	42	42	31	37	34	33	33	18	34	38	36	35	30	34	34	28	33	33	31	37	34	33	33	18	34	38	36	35	30	34	34	28	33	33	31	37	34	33	33	18
O95167	O95167	3	3	3	NADH dehydrogenase [ubiquinone] 1 alpha subcomplex subunit 3	NDUFA3	sp|O95167|NDUA3_HUMAN NADH dehydrogenase [ubiquinone] 1 alpha subcomplex subunit 3 OS=Homo sapiens OX=9606 GN=NDUFA3 PE=1 SV=1	1	3	3	3	0	0	0	1	0	0	1	1	0	3	3	2	3	3	3	3	0	0	0	1	0	0	1	1	0	3	3	2	3	3	3	3	0	0	0	1	0	0
O95168;O95168-2	O95168;O95168-2	7;6	7;6	7;6	NADH dehydrogenase [ubiquinone] 1 beta subcomplex subunit 4	NDUFB4	sp|O95168|NDUB4_HUMAN NADH dehydrogenase [ubiquinone] 1 beta subcomplex subunit 4 OS=Homo sapiens OX=9606 GN=NDUFB4 PE=1 SV=3;sp|O95168-2|NDUB4_HUMAN Isoform 2 of NADH dehydrogenase [ubiquinone] 1 beta subcomplex subunit 4 OS=Homo sapiens OX=9606 GN=NDUFB4	2	7	7	7	4	4	3	3	4	2	3	3	4	7	6	5	5	5	7	6	4	4	3	3	4	2	3	3	4	7	6	5	5	5	7	6	4	4	3	3	4	2
O95169-3;O95169;O95169-2	O95169-3;O95169;O95169-2	6;6;5	6;6;5	6;6;5	NADH dehydrogenase [ubiquinone] 1 beta subcomplex subunit 8, mitochondrial	NDUFB8	sp|O95169-3|NDUB8_HUMAN Isoform 3 of NADH dehydrogenase [ubiquinone] 1 beta subcomplex subunit 8, mitochondrial OS=Homo sapiens OX=9606 GN=NDUFB8;sp|O95169|NDUB8_HUMAN NADH dehydrogenase [ubiquinone] 1 beta subcomplex subunit 8, mitochondrial OS=Homo sapie	3	6	6	6	3	4	3	4	2	1	2	1	4	6	2	5	6	5	6	6	3	4	3	4	2	1	2	1	4	6	2	5	6	5	6	6	3	4	3	4	2	1
O95182	O95182	8	8	8	NADH dehydrogenase [ubiquinone] 1 alpha subcomplex subunit 7	NDUFA7	sp|O95182|NDUA7_HUMAN NADH dehydrogenase [ubiquinone] 1 alpha subcomplex subunit 7 OS=Homo sapiens OX=9606 GN=NDUFA7 PE=1 SV=3	1	8	8	8	5	2	1	1	3	1	1	2	5	7	6	5	7	7	7	8	5	2	1	1	3	1	1	2	5	7	6	5	7	7	7	8	5	2	1	1	3	1
O95196-2;O95196-3;O95196	O95196-2;O95196-3;O95196	6;5;5	6;5;5	6;5;5	Chondroitin sulfate proteoglycan 5	CSPG5	sp|O95196-2|CSPG5_HUMAN Isoform 2 of Chondroitin sulfate proteoglycan 5 OS=Homo sapiens OX=9606 GN=CSPG5;sp|O95196-3|CSPG5_HUMAN Isoform 3 of Chondroitin sulfate proteoglycan 5 OS=Homo sapiens OX=9606 GN=CSPG5;sp|O95196|CSPG5_HUMAN Chondroitin sulfate prot	3	6	6	6	3	2	4	2	3	3	3	3	2	4	4	5	2	3	4	5	3	2	4	2	3	3	3	3	2	4	4	5	2	3	4	5	3	2	4	2	3	3
O95197-3;O95197-4;O95197-7;O95197-2;O95197;O95197-6;O95197-5	O95197-3;O95197-4;O95197-7;O95197-2;O95197;O95197-6;O95197-5	4;3;3;3;3;2;2	4;3;3;3;3;2;2	4;3;3;3;3;2;2	Reticulon-3	RTN3	sp|O95197-3|RTN3_HUMAN Isoform 3 of Reticulon-3 OS=Homo sapiens OX=9606 GN=RTN3;sp|O95197-4|RTN3_HUMAN Isoform 4 of Reticulon-3 OS=Homo sapiens OX=9606 GN=RTN3;sp|O95197-7|RTN3_HUMAN Isoform 7 of Reticulon-3 OS=Homo sapiens OX=9606 GN=RTN3;sp|O95197-2|RTN3	7	4	4	4	2	3	3	3	3	2	4	3	2	4	4	3	4	3	4	2	2	3	3	3	3	2	4	3	2	4	4	3	4	3	4	2	2	3	3	3	3	2
O95202;O95202-2;O95202-3	O95202	30;7;7	30;7;7	30;7;7	LETM1 and EF-hand domain-containing protein 1, mitochondrial	LETM1	sp|O95202|LETM1_HUMAN Mitochondrial proton/calcium exchanger protein OS=Homo sapiens OX=9606 GN=LETM1 PE=1 SV=1	3	30	30	30	19	16	16	17	20	15	21	20	20	25	26	21	24	23	26	24	19	16	16	17	20	15	21	20	20	25	26	21	24	23	26	24	19	16	16	17	20	15
O95208-3;O95208-2;O95208;O95208-5	O95208-3;O95208-2;O95208;O95208-5	2;2;2;1	2;2;2;1	2;2;2;1	Epsin-2	EPN2	sp|O95208-3|EPN2_HUMAN Isoform 3 of Epsin-2 OS=Homo sapiens OX=9606 GN=EPN2;sp|O95208-2|EPN2_HUMAN Isoform 2 of Epsin-2 OS=Homo sapiens OX=9606 GN=EPN2;sp|O95208|EPN2_HUMAN Epsin-2 OS=Homo sapiens OX=9606 GN=EPN2 PE=1 SV=3;sp|O95208-5|EPN2_HUMAN Isoform 4	4	2	2	2	0	1	0	1	1	0	1	1	1	1	0	1	1	1	1	2	0	1	0	1	1	0	1	1	1	1	0	1	1	1	1	2	0	1	0	1	1	0
O95210	O95210	3	3	3	Starch-binding domain-containing protein 1	STBD1	sp|O95210|STBD1_HUMAN Starch-binding domain-containing protein 1 OS=Homo sapiens OX=9606 GN=STBD1 PE=1 SV=1	1	3	3	3	1	1	2	1	1	0	2	0	2	0	3	0	0	1	1	2	1	1	2	1	1	0	2	0	2	0	3	0	0	1	1	2	1	1	2	1	1	0
O95214;O95214-2	O95214;O95214-2	1;1	1;1	1;1	Leptin receptor overlapping transcript-like 1	LEPROTL1	sp|O95214|LERL1_HUMAN Leptin receptor overlapping transcript-like 1 OS=Homo sapiens OX=9606 GN=LEPROTL1 PE=1 SV=2;sp|O95214-2|LERL1_HUMAN Isoform 2 of Leptin receptor overlapping transcript-like 1 OS=Homo sapiens OX=9606 GN=LEPROTL1	2	1	1	1	0	0	0	0	0	0	0	0	1	0	1	1	0	0	1	1	0	0	0	0	0	0	0	0	1	0	1	1	0	0	1	1	0	0	0	0	0	0
O95218-2;O95218	O95218-2;O95218	3;3	3;3	3;3	Zinc finger Ran-binding domain-containing protein 2	ZRANB2	sp|O95218-2|ZRAB2_HUMAN Isoform 2 of Zinc finger Ran-binding domain-containing protein 2 OS=Homo sapiens OX=9606 GN=ZRANB2;sp|O95218|ZRAB2_HUMAN Zinc finger Ran-binding domain-containing protein 2 OS=Homo sapiens OX=9606 GN=ZRANB2 PE=1 SV=2	2	3	3	3	2	2	1	1	2	2	3	2	2	1	0	2	0	0	1	1	2	2	1	1	2	2	3	2	2	1	0	2	0	0	1	1	2	2	1	1	2	2
O95219;O95219-2	O95219;O95219-2	10;7	10;7	10;7	Sorting nexin-4	SNX4	sp|O95219|SNX4_HUMAN Sorting nexin-4 OS=Homo sapiens OX=9606 GN=SNX4 PE=1 SV=1;sp|O95219-2|SNX4_HUMAN Isoform 2 of Sorting nexin-4 OS=Homo sapiens OX=9606 GN=SNX4	2	10	10	10	3	6	5	6	5	2	4	7	6	6	6	2	6	7	4	5	3	6	5	6	5	2	4	7	6	6	6	2	6	7	4	5	3	6	5	6	5	2
O95229;O95229-2	O95229	3;1	3;1	3;1	ZW10 interactor	ZWINT	sp|O95229|ZWINT_HUMAN ZW10 interactor OS=Homo sapiens OX=9606 GN=ZWINT PE=1 SV=2	2	3	3	3	0	2	1	2	1	0	2	1	2	2	3	3	0	3	1	2	0	2	1	2	1	0	2	1	2	2	3	3	0	3	1	2	0	2	1	2	1	0
O95232;O95232-2	O95232	12;3	12;3	12;3	Luc7-like protein 3	LUC7L3	sp|O95232|LC7L3_HUMAN Luc7-like protein 3 OS=Homo sapiens OX=9606 GN=LUC7L3 PE=1 SV=2	2	12	12	12	11	10	11	8	10	9	9	10	7	9	7	7	6	5	12	9	11	10	11	8	10	9	9	10	7	9	7	7	6	5	12	9	11	10	11	8	10	9
O95239;O95239-2;Q2VIQ3	O95239;O95239-2	19;18;7	19;18;7	19;18;7	Chromosome-associated kinesin KIF4A	KIF4A	sp|O95239|KIF4A_HUMAN Chromosome-associated kinesin KIF4A OS=Homo sapiens OX=9606 GN=KIF4A PE=1 SV=3;sp|O95239-2|KIF4A_HUMAN Isoform 2 of Chromosome-associated kinesin KIF4A OS=Homo sapiens OX=9606 GN=KIF4A	3	19	19	19	6	8	7	12	12	2	13	8	9	8	7	8	7	13	6	8	6	8	7	12	12	2	13	8	9	8	7	8	7	13	6	8	6	8	7	12	12	2
O95248	O95248	46	1	1	Myotubularin-related protein 5	SBF1	sp|O95248|MTMR5_HUMAN Myotubularin-related protein 5 OS=Homo sapiens OX=9606 GN=SBF1 PE=1 SV=4	1	46	1	1	34	34	27	35	27	16	26	30	30	28	31	28	25	24	32	31	1	0	1	1	0	0	0	0	1	1	1	1	1	1	1	1	1	0	1	1	0	0
O95248-5;O95248-4	O95248-5;O95248-4	47;47	47;47	2;2	Myotubularin-related protein 5	SBF1	sp|O95248-5|MTMR5_HUMAN Isoform 5 of Myotubularin-related protein 5 OS=Homo sapiens OX=9606 GN=SBF1;sp|O95248-4|MTMR5_HUMAN Isoform 4 of Myotubularin-related protein 5 OS=Homo sapiens OX=9606 GN=SBF1	2	47	47	2	35	36	28	36	28	16	28	32	30	28	32	28	26	25	32	32	35	36	28	36	28	16	28	32	30	28	32	28	26	25	32	32	2	2	2	2	1	0
O95249;O95249-2	O95249;O95249-2	12;9	12;9	12;9	Golgi SNAP receptor complex member 1	GOSR1	sp|O95249|GOSR1_HUMAN Golgi SNAP receptor complex member 1 OS=Homo sapiens OX=9606 GN=GOSR1 PE=1 SV=1;sp|O95249-2|GOSR1_HUMAN Isoform 2 of Golgi SNAP receptor complex member 1 OS=Homo sapiens OX=9606 GN=GOSR1	2	12	12	12	7	8	7	9	6	3	9	8	9	11	12	10	8	8	8	9	7	8	7	9	6	3	9	8	9	11	12	10	8	8	8	9	7	8	7	9	6	3
O95271;O95271-2	O95271;O95271-2	3;2	3;2	2;1	Tankyrase-1	TNKS	sp|O95271|TNKS1_HUMAN Poly [ADP-ribose] polymerase tankyrase-1 OS=Homo sapiens OX=9606 GN=TNKS PE=1 SV=2;sp|O95271-2|TNKS1_HUMAN Isoform 2 of Poly [ADP-ribose] polymerase tankyrase-1 OS=Homo sapiens OX=9606 GN=TNKS	2	3	3	2	1	1	0	2	0	0	0	1	2	1	2	2	1	2	1	1	1	1	0	2	0	0	0	1	2	1	2	2	1	2	1	1	1	1	0	1	0	0
O95292;O95292-2	O95292	13;4	12;3	12;3	Vesicle-associated membrane protein-associated protein B/C	VAPB	sp|O95292|VAPB_HUMAN Vesicle-associated membrane protein-associated protein B/C OS=Homo sapiens OX=9606 GN=VAPB PE=1 SV=3	2	13	12	12	12	11	12	11	12	11	12	12	12	11	12	12	12	11	11	10	11	10	11	10	11	10	11	11	11	10	11	11	11	10	10	9	11	10	11	10	11	10
O95295	O95295	3	3	3	SNARE-associated protein Snapin	SNAPIN	sp|O95295|SNAPN_HUMAN SNARE-associated protein Snapin OS=Homo sapiens OX=9606 GN=SNAPIN PE=1 SV=1	1	3	3	3	2	1	1	3	3	1	2	3	2	2	3	2	2	2	1	2	2	1	1	3	3	1	2	3	2	2	3	2	2	2	1	2	2	1	1	3	3	1
O95297-2;O95297;O95297-4;O95297-3;O95297-5	O95297-2;O95297;O95297-4;O95297-3	6;6;4;3;1	6;6;4;3;1	6;6;4;3;1	Myelin protein zero-like protein 1	MPZL1	sp|O95297-2|MPZL1_HUMAN Isoform 2 of Myelin protein zero-like protein 1 OS=Homo sapiens OX=9606 GN=MPZL1;sp|O95297|MPZL1_HUMAN Myelin protein zero-like protein 1 OS=Homo sapiens OX=9606 GN=MPZL1 PE=1 SV=1;sp|O95297-4|MPZL1_HUMAN Isoform 4 of Myelin protein	5	6	6	6	2	4	3	6	3	4	5	6	6	4	5	5	3	6	5	5	2	4	3	6	3	4	5	6	6	4	5	5	3	6	5	5	2	4	3	6	3	4
O95298;O95298-2;E9PQ53;O95298-3	O95298;O95298-2;E9PQ53	6;4;4;2	6;4;4;2	6;4;4;2	NADH dehydrogenase [ubiquinone] 1 subunit C2;NADH dehydrogenase [ubiquinone] 1 subunit C2, isoform 2	NDUFC2;NDUFC2-KCTD14	sp|O95298|NDUC2_HUMAN NADH dehydrogenase [ubiquinone] 1 subunit C2 OS=Homo sapiens OX=9606 GN=NDUFC2 PE=1 SV=1;sp|O95298-2|NDUC2_HUMAN Isoform 4 of NADH dehydrogenase [ubiquinone] 1 subunit C2 OS=Homo sapiens OX=9606 GN=NDUFC2;sp|E9PQ53|NDUCR_HUMAN NADH de	4	6	6	6	1	1	2	3	2	1	0	0	5	5	4	4	4	5	6	6	1	1	2	3	2	1	0	0	5	5	4	4	4	5	6	6	1	1	2	3	2	1
O95299;O95299-2	O95299;O95299-2	22;16	22;16	22;16	NADH dehydrogenase [ubiquinone] 1 alpha subcomplex subunit 10, mitochondrial	NDUFA10	sp|O95299|NDUAA_HUMAN NADH dehydrogenase [ubiquinone] 1 alpha subcomplex subunit 10, mitochondrial OS=Homo sapiens OX=9606 GN=NDUFA10 PE=1 SV=1;sp|O95299-2|NDUAA_HUMAN Isoform 2 of NADH dehydrogenase [ubiquinone] 1 alpha subcomplex subunit 10, mitochondria	2	22	22	22	6	9	9	7	10	3	7	5	17	17	16	15	19	18	19	20	6	9	9	7	10	3	7	5	17	17	16	15	19	18	19	20	6	9	9	7	10	3
O95319-5;O95319-2;O95319;O95319-4;O95319-3	O95319-5;O95319-2;O95319;O95319-4;O95319-3	6;6;6;6;6	5;5;5;5;5	5;5;5;5;5	CUGBP Elav-like family member 2	CELF2	sp|O95319-5|CELF2_HUMAN Isoform 5 of CUGBP Elav-like family member 2 OS=Homo sapiens OX=9606 GN=CELF2;sp|O95319-2|CELF2_HUMAN Isoform 2 of CUGBP Elav-like family member 2 OS=Homo sapiens OX=9606 GN=CELF2;sp|O95319|CELF2_HUMAN CUGBP Elav-like family member	5	6	5	5	6	4	3	4	5	3	4	3	3	3	4	5	5	4	4	4	5	4	2	4	5	2	3	3	2	3	4	5	5	4	4	4	5	4	2	4	5	2
O95336	O95336	10	10	10	6-phosphogluconolactonase	PGLS	sp|O95336|6PGL_HUMAN 6-phosphogluconolactonase OS=Homo sapiens OX=9606 GN=PGLS PE=1 SV=2	1	10	10	10	3	6	4	7	8	3	8	7	4	6	5	6	5	8	5	7	3	6	4	7	8	3	8	7	4	6	5	6	5	8	5	7	3	6	4	7	8	3
O95347;O95347-2	O95347;O95347-2	65;62	65;62	65;62	Structural maintenance of chromosomes protein 2	SMC2	sp|O95347|SMC2_HUMAN Structural maintenance of chromosomes protein 2 OS=Homo sapiens OX=9606 GN=SMC2 PE=1 SV=2;sp|O95347-2|SMC2_HUMAN Isoform 2 of Structural maintenance of chromosomes protein 2 OS=Homo sapiens OX=9606 GN=SMC2	2	65	65	65	53	62	53	54	53	40	56	51	48	56	51	47	42	43	41	49	53	62	53	54	53	40	56	51	48	56	51	47	42	43	41	49	53	62	53	54	53	40
O95363	O95363	1	1	1	Phenylalanine--tRNA ligase, mitochondrial	FARS2	sp|O95363|SYFM_HUMAN Phenylalanine--tRNA ligase, mitochondrial OS=Homo sapiens OX=9606 GN=FARS2 PE=1 SV=1	1	1	1	1	0	0	0	0	0	0	0	1	0	0	1	0	1	1	0	1	0	0	0	0	0	0	0	1	0	0	1	0	1	1	0	1	0	0	0	0	0	0
O95372	O95372	3	3	3	Acyl-protein thioesterase 2	LYPLA2	sp|O95372|LYPA2_HUMAN Acyl-protein thioesterase 2 OS=Homo sapiens OX=9606 GN=LYPLA2 PE=1 SV=1	1	3	3	3	1	1	1	2	3	0	2	2	2	0	0	1	2	2	2	2	1	1	1	2	3	0	2	2	2	0	0	1	2	2	2	2	1	1	1	2	3	0
O95373	O95373	37	37	36	Importin-7	IPO7	sp|O95373|IPO7_HUMAN Importin-7 OS=Homo sapiens OX=9606 GN=IPO7 PE=1 SV=1	1	37	37	36	32	31	29	27	25	17	29	29	31	33	29	23	30	30	28	30	32	31	29	27	25	17	29	29	31	33	29	23	30	30	28	30	31	30	28	26	24	16
O95376	O95376	3	3	3	E3 ubiquitin-protein ligase ARIH2	ARIH2	sp|O95376|ARI2_HUMAN E3 ubiquitin-protein ligase ARIH2 OS=Homo sapiens OX=9606 GN=ARIH2 PE=1 SV=1	1	3	3	3	0	1	0	1	1	1	2	0	1	2	1	1	1	3	1	2	0	1	0	1	1	1	2	0	1	2	1	1	1	3	1	2	0	1	0	1	1	1
O95382;O95382-3;O95382-2	O95382;O95382-3;O95382-2	3;3;2	3;3;2	3;3;2	Mitogen-activated protein kinase kinase kinase 6	MAP3K6	sp|O95382|M3K6_HUMAN Mitogen-activated protein kinase kinase kinase 6 OS=Homo sapiens OX=9606 GN=MAP3K6 PE=1 SV=3;sp|O95382-3|M3K6_HUMAN Isoform 3 of Mitogen-activated protein kinase kinase kinase 6 OS=Homo sapiens OX=9606 GN=MAP3K6;sp|O95382-2|M3K6_HUMAN	3	3	3	3	2	2	0	0	2	0	1	1	3	2	2	2	1	1	1	1	2	2	0	0	2	0	1	1	3	2	2	2	1	1	1	1	2	2	0	0	2	0
O95394;O95394-3;O95394-4	O95394;O95394-3;O95394-4	2;2;2	2;2;2	2;2;2	Phosphoacetylglucosamine mutase	PGM3	sp|O95394|AGM1_HUMAN Phosphoacetylglucosamine mutase OS=Homo sapiens OX=9606 GN=PGM3 PE=1 SV=1;sp|O95394-3|AGM1_HUMAN Isoform 2 of Phosphoacetylglucosamine mutase OS=Homo sapiens OX=9606 GN=PGM3;sp|O95394-4|AGM1_HUMAN Isoform 3 of Phosphoacetylglucosamine	3	2	2	2	0	1	1	1	1	1	2	2	0	0	2	0	0	1	1	1	0	1	1	1	1	1	2	2	0	0	2	0	0	1	1	1	0	1	1	1	1	1
O95396	O95396	3	3	3	Adenylyltransferase and sulfurtransferase MOCS3;Molybdopterin-synthase adenylyltransferase;Molybdopterin-synthase sulfurtransferase	MOCS3	sp|O95396|MOCS3_HUMAN Adenylyltransferase and sulfurtransferase MOCS3 OS=Homo sapiens OX=9606 GN=MOCS3 PE=1 SV=1	1	3	3	3	1	2	0	2	0	0	3	1	1	1	0	1	0	1	0	1	1	2	0	2	0	0	3	1	1	1	0	1	0	1	0	1	1	2	0	2	0	0
O95400	O95400	7	7	7	CD2 antigen cytoplasmic tail-binding protein 2	CD2BP2	sp|O95400|CD2B2_HUMAN CD2 antigen cytoplasmic tail-binding protein 2 OS=Homo sapiens OX=9606 GN=CD2BP2 PE=1 SV=1	1	7	7	7	4	6	5	6	4	3	6	4	2	3	3	4	5	3	5	4	4	6	5	6	4	3	6	4	2	3	3	4	5	3	5	4	4	6	5	6	4	3
O95402;O95402-2	O95402	6;1	6;1	6;1	Mediator of RNA polymerase II transcription subunit 26	MED26	sp|O95402|MED26_HUMAN Mediator of RNA polymerase II transcription subunit 26 OS=Homo sapiens OX=9606 GN=MED26 PE=1 SV=2	2	6	6	6	5	3	3	6	4	3	4	4	4	5	4	5	1	3	3	4	5	3	3	6	4	3	4	4	4	5	4	5	1	3	3	4	5	3	3	6	4	3
O95415-2;O95415	O95415-2;O95415	1;1	1;1	1;1	Brain protein I3	BRI3	sp|O95415-2|BRI3_HUMAN Isoform 2 of Brain protein I3 OS=Homo sapiens OX=9606 GN=BRI3;sp|O95415|BRI3_HUMAN Brain protein I3 OS=Homo sapiens OX=9606 GN=BRI3 PE=1 SV=1	2	1	1	1	1	1	1	1	1	1	1	1	1	1	1	1	1	1	1	1	1	1	1	1	1	1	1	1	1	1	1	1	1	1	1	1	1	1	1	1	1	1
O95425-2;O95425-4;O95425-3;O95425	O95425-2;O95425-4;O95425-3;O95425	20;20;19;19	20;20;19;19	20;20;19;19	Supervillin	SVIL	sp|O95425-2|SVIL_HUMAN Isoform 2 of Supervillin OS=Homo sapiens OX=9606 GN=SVIL;sp|O95425-4|SVIL_HUMAN Isoform SV4 of Supervillin OS=Homo sapiens OX=9606 GN=SVIL;sp|O95425-3|SVIL_HUMAN Isoform SV3 of Supervillin OS=Homo sapiens OX=9606 GN=SVIL;sp|O95425|SV	4	20	20	20	9	12	14	8	13	10	16	15	2	4	1	3	9	4	6	6	9	12	14	8	13	10	16	15	2	4	1	3	9	4	6	6	9	12	14	8	13	10
O95427	O95427	9	9	9	GPI ethanolamine phosphate transferase 1	PIGN	sp|O95427|PIGN_HUMAN GPI ethanolamine phosphate transferase 1 OS=Homo sapiens OX=9606 GN=PIGN PE=1 SV=1	1	9	9	9	3	4	3	4	3	2	3	1	8	5	6	5	3	3	4	3	3	4	3	4	3	2	3	1	8	5	6	5	3	3	4	3	3	4	3	4	3	2
O95433-2;O95433	O95433-2;O95433	7;7	7;7	7;7	Activator of 90 kDa heat shock protein ATPase homolog 1	AHSA1	sp|O95433-2|AHSA1_HUMAN Isoform 2 of Activator of 90 kDa heat shock protein ATPase homolog 1 OS=Homo sapiens OX=9606 GN=AHSA1;sp|O95433|AHSA1_HUMAN Activator of 90 kDa heat shock protein ATPase homolog 1 OS=Homo sapiens OX=9606 GN=AHSA1 PE=1 SV=1	2	7	7	7	3	5	4	5	4	2	4	6	5	5	4	3	5	5	3	3	3	5	4	5	4	2	4	6	5	5	4	3	5	5	3	3	3	5	4	5	4	2
O95456-2;O95456	O95456-2;O95456	7;7	7;7	7;7	Proteasome assembly chaperone 1	PSMG1	sp|O95456-2|PSMG1_HUMAN Isoform 2 of Proteasome assembly chaperone 1 OS=Homo sapiens OX=9606 GN=PSMG1;sp|O95456|PSMG1_HUMAN Proteasome assembly chaperone 1 OS=Homo sapiens OX=9606 GN=PSMG1 PE=1 SV=1	2	7	7	7	5	5	5	4	5	3	5	4	5	3	3	5	2	3	5	4	5	5	5	4	5	3	5	4	5	3	3	5	2	3	5	4	5	5	5	4	5	3
O95470	O95470	10	10	10	Sphingosine-1-phosphate lyase 1	SGPL1	sp|O95470|SGPL1_HUMAN Sphingosine-1-phosphate lyase 1 OS=Homo sapiens OX=9606 GN=SGPL1 PE=1 SV=3	1	10	10	10	9	9	8	8	10	6	10	8	7	7	6	4	7	6	10	9	9	9	8	8	10	6	10	8	7	7	6	4	7	6	10	9	9	9	8	8	10	6
O95479;O95479-2	O95479;O95479-2	6;6	6;6	6;6	GDH/6PGL endoplasmic bifunctional protein;Glucose 1-dehydrogenase;6-phosphogluconolactonase	H6PD	sp|O95479|G6PE_HUMAN GDH/6PGL endoplasmic bifunctional protein OS=Homo sapiens OX=9606 GN=H6PD PE=1 SV=2;sp|O95479-2|G6PE_HUMAN Isoform 2 of GDH/6PGL endoplasmic bifunctional protein OS=Homo sapiens OX=9606 GN=H6PD	2	6	6	6	1	2	1	3	4	1	6	2	3	2	0	2	1	3	2	2	1	2	1	3	4	1	6	2	3	2	0	2	1	3	2	2	1	2	1	3	4	1
O95486;O95486-2	O95486	7;3	7;3	7;3	Protein transport protein Sec24A	SEC24A	sp|O95486|SC24A_HUMAN Protein transport protein Sec24A OS=Homo sapiens OX=9606 GN=SEC24A PE=1 SV=2	2	7	7	7	1	2	3	5	4	1	4	3	4	2	6	2	0	6	2	2	1	2	3	5	4	1	4	3	4	2	6	2	0	6	2	2	1	2	3	5	4	1
O95487-2;O95487;O95487-3	O95487-2;O95487;O95487-3	10;10;10	10;10;10	10;10;10	Protein transport protein Sec24B	SEC24B	sp|O95487-2|SC24B_HUMAN Isoform 2 of Protein transport protein Sec24B OS=Homo sapiens OX=9606 GN=SEC24B;sp|O95487|SC24B_HUMAN Protein transport protein Sec24B OS=Homo sapiens OX=9606 GN=SEC24B PE=1 SV=2;sp|O95487-3|SC24B_HUMAN Isoform 3 of Protein transpor	3	10	10	10	2	4	2	9	4	1	4	4	6	4	7	6	5	6	6	5	2	4	2	9	4	1	4	4	6	4	7	6	5	6	6	5	2	4	2	9	4	1
O95490-3;O95490-4;O95490-2;O95490-5;O95490;O95490-7;O95490-6	O95490-3;O95490-4;O95490-2;O95490-5;O95490;O95490-7;O95490-6	24;24;24;24;24;24;24	24;24;24;24;24;24;24	24;24;24;24;24;24;24	Latrophilin-2	LPHN2	sp|O95490-3|AGRL2_HUMAN Isoform 3 of Adhesion G protein-coupled receptor L2 OS=Homo sapiens OX=9606 GN=ADGRL2;sp|O95490-4|AGRL2_HUMAN Isoform 4 of Adhesion G protein-coupled receptor L2 OS=Homo sapiens OX=9606 GN=ADGRL2;sp|O95490-2|AGRL2_HUMAN Isoform 2 of	7	24	24	24	12	16	17	17	19	5	20	20	18	22	17	16	17	13	18	19	12	16	17	17	19	5	20	20	18	22	17	16	17	13	18	19	12	16	17	17	19	5
O95551;O95551-2	O95551;O95551-2	1;1	1;1	1;1	Tyrosyl-DNA phosphodiesterase 2	TDP2	sp|O95551|TYDP2_HUMAN Tyrosyl-DNA phosphodiesterase 2 OS=Homo sapiens OX=9606 GN=TDP2 PE=1 SV=1;sp|O95551-2|TYDP2_HUMAN Isoform 2 of Tyrosyl-DNA phosphodiesterase 2 OS=Homo sapiens OX=9606 GN=TDP2	2	1	1	1	0	0	1	1	1	0	1	1	0	1	1	0	1	1	1	1	0	0	1	1	1	0	1	1	0	1	1	0	1	1	1	1	0	0	1	1	1	0
O95562	O95562	2	2	2	Vesicle transport protein SFT2B	SFT2D2	sp|O95562|SFT2B_HUMAN Vesicle transport protein SFT2B OS=Homo sapiens OX=9606 GN=SFT2D2 PE=1 SV=1	1	2	2	2	1	2	1	2	2	1	1	1	0	1	2	1	2	0	2	0	1	2	1	2	2	1	1	1	0	1	2	1	2	0	2	0	1	2	1	2	2	1
O95563	O95563	6	6	6	Mitochondrial pyruvate carrier 2	MPC2	sp|O95563|MPC2_HUMAN Mitochondrial pyruvate carrier 2 OS=Homo sapiens OX=9606 GN=MPC2 PE=1 SV=1	1	6	6	6	4	4	3	4	4	1	5	4	4	4	5	4	5	5	5	5	4	4	3	4	4	1	5	4	4	4	5	4	5	5	5	5	4	4	3	4	4	1
O95571	O95571	2	2	2	Persulfide dioxygenase ETHE1, mitochondrial	ETHE1	sp|O95571|ETHE1_HUMAN Persulfide dioxygenase ETHE1, mitochondrial OS=Homo sapiens OX=9606 GN=ETHE1 PE=1 SV=2	1	2	2	2	0	0	0	0	0	0	1	0	0	0	0	0	1	1	0	0	0	0	0	0	0	0	1	0	0	0	0	0	1	1	0	0	0	0	0	0	0	0
O95573	O95573	35	35	33	Long-chain-fatty-acid--CoA ligase 3	ACSL3	sp|O95573|ACSL3_HUMAN Fatty acid CoA ligase Acsl3 OS=Homo sapiens OX=9606 GN=ACSL3 PE=1 SV=3	1	35	35	33	28	29	29	32	29	18	27	30	31	32	30	30	30	26	31	33	28	29	29	32	29	18	27	30	31	32	30	30	30	26	31	33	26	27	27	30	27	16
O95602	O95602	51	51	51	DNA-directed RNA polymerase I subunit RPA1	POLR1A	sp|O95602|RPA1_HUMAN DNA-directed RNA polymerase I subunit RPA1 OS=Homo sapiens OX=9606 GN=POLR1A PE=1 SV=2	1	51	51	51	30	33	25	34	37	15	38	39	31	33	39	32	36	26	38	32	30	33	25	34	37	15	38	39	31	33	39	32	36	26	38	32	30	33	25	34	37	15
O95613;O95613-2	O95613;O95613-2	13;12	13;12	13;12	Pericentrin	PCNT	sp|O95613|PCNT_HUMAN Pericentrin OS=Homo sapiens OX=9606 GN=PCNT PE=1 SV=4;sp|O95613-2|PCNT_HUMAN Isoform 2 of Pericentrin OS=Homo sapiens OX=9606 GN=PCNT	2	13	13	13	6	7	6	8	7	3	6	8	10	9	6	6	6	6	6	8	6	7	6	8	7	3	6	8	10	9	6	6	6	6	6	8	6	7	6	8	7	3
O95619	O95619	4	4	4	YEATS domain-containing protein 4	YEATS4	sp|O95619|YETS4_HUMAN YEATS domain-containing protein 4 OS=Homo sapiens OX=9606 GN=YEATS4 PE=1 SV=1	1	4	4	4	1	3	1	1	2	2	2	3	2	1	1	1	1	3	1	1	1	3	1	1	2	2	2	3	2	1	1	1	1	3	1	1	1	3	1	1	2	2
O95630;O95630-2	O95630;O95630-2	2;1	2;1	2;1	STAM-binding protein	STAMBP	sp|O95630|STABP_HUMAN STAM-binding protein OS=Homo sapiens OX=9606 GN=STAMBP PE=1 SV=1;sp|O95630-2|STABP_HUMAN Isoform 2 of STAM-binding protein OS=Homo sapiens OX=9606 GN=STAMBP	2	2	2	2	1	1	0	1	2	1	2	1	1	0	0	2	1	2	0	1	1	1	0	1	2	1	2	1	1	0	0	2	1	2	0	1	1	1	0	1	2	1
O95639-3;O95639-2;O95639;A6NMK7	O95639-3;O95639-2;O95639	7;7;7;1	7;7;7;1	7;7;7;1	Cleavage and polyadenylation specificity factor subunit 4	CPSF4	sp|O95639-3|CPSF4_HUMAN Isoform 3 of Cleavage and polyadenylation specificity factor subunit 4 OS=Homo sapiens OX=9606 GN=CPSF4;sp|O95639-2|CPSF4_HUMAN Isoform 2 of Cleavage and polyadenylation specificity factor subunit 4 OS=Homo sapiens OX=9606 GN=CPSF4;	4	7	7	7	5	7	4	6	7	2	7	4	5	5	5	4	5	6	4	5	5	7	4	6	7	2	7	4	5	5	5	4	5	6	4	5	5	7	4	6	7	2
O95674	O95674	6	6	6	Phosphatidate cytidylyltransferase 2	CDS2	sp|O95674|CDS2_HUMAN Phosphatidate cytidylyltransferase 2 OS=Homo sapiens OX=9606 GN=CDS2 PE=1 SV=1	1	6	6	6	3	3	4	2	4	4	4	3	6	3	5	4	5	3	5	4	3	3	4	2	4	4	4	3	6	3	5	4	5	3	5	4	3	3	4	2	4	4
O95684-2;O95684	O95684-2;O95684	2;2	2;2	2;2	FGFR1 oncogene partner	FGFR1OP	sp|O95684-2|CEP43_HUMAN Isoform 2 of Centrosomal protein 43 OS=Homo sapiens OX=9606 GN=CEP43;sp|O95684|CEP43_HUMAN Centrosomal protein 43 OS=Homo sapiens OX=9606 GN=CEP43 PE=1 SV=1	2	2	2	2	1	2	1	0	2	1	1	1	1	0	0	0	0	0	0	0	1	2	1	0	2	1	1	1	1	0	0	0	0	0	0	0	1	2	1	0	2	1
O95707	O95707	8	8	8	Ribonuclease P protein subunit p29	POP4	sp|O95707|RPP29_HUMAN Ribonuclease P protein subunit p29 OS=Homo sapiens OX=9606 GN=POP4 PE=1 SV=2	1	8	8	8	5	6	7	7	7	1	6	7	6	5	5	6	3	5	5	5	5	6	7	7	7	1	6	7	6	5	5	6	3	5	5	5	5	6	7	7	7	1
O95714;Q9BVR0	O95714	38;7	38;7	38;7	E3 ubiquitin-protein ligase HERC2	HERC2	sp|O95714|HERC2_HUMAN E3 ubiquitin-protein ligase HERC2 OS=Homo sapiens OX=9606 GN=HERC2 PE=1 SV=2	2	38	38	38	20	20	20	17	30	8	22	21	11	23	20	19	18	13	25	19	20	20	20	17	30	8	22	21	11	23	20	19	18	13	25	19	20	20	20	17	30	8
O95716	O95716	6	6	5	Ras-related protein Rab-3D	RAB3D	sp|O95716|RAB3D_HUMAN Ras-related protein Rab-3D OS=Homo sapiens OX=9606 GN=RAB3D PE=1 SV=1	1	6	6	5	3	3	3	4	5	1	5	0	5	4	5	3	3	2	4	3	3	3	3	4	5	1	5	0	5	4	5	3	3	2	4	3	2	2	3	3	4	1
O95721	O95721	7	7	7	Synaptosomal-associated protein 29	SNAP29	sp|O95721|SNP29_HUMAN Synaptosomal-associated protein 29 OS=Homo sapiens OX=9606 GN=SNAP29 PE=1 SV=1	1	7	7	7	4	3	4	4	4	2	3	3	2	2	3	2	1	3	3	4	4	3	4	4	4	2	3	3	2	2	3	2	1	3	3	4	4	3	4	4	4	2
O95747	O95747	6	6	6	Serine/threonine-protein kinase OSR1	OXSR1	sp|O95747|OXSR1_HUMAN Serine/threonine-protein kinase OSR1 OS=Homo sapiens OX=9606 GN=OXSR1 PE=1 SV=1	1	6	6	6	1	5	3	3	4	1	4	2	4	4	4	4	1	5	3	2	1	5	3	3	4	1	4	2	4	4	4	4	1	5	3	2	1	5	3	3	4	1
O95755-2;O95755	O95755-2;O95755	3;3	3;3	3;3	Ras-related protein Rab-36	RAB36	sp|O95755-2|RAB36_HUMAN Isoform 2 of Ras-related protein Rab-36 OS=Homo sapiens OX=9606 GN=RAB36;sp|O95755|RAB36_HUMAN Ras-related protein Rab-36 OS=Homo sapiens OX=9606 GN=RAB36 PE=1 SV=2	2	3	3	3	1	1	1	0	1	1	1	0	3	2	2	2	1	2	2	1	1	1	1	0	1	1	1	0	3	2	2	2	1	2	2	1	1	1	1	0	1	1
O95757	O95757	26	23	23	Heat shock 70 kDa protein 4L	HSPA4L	sp|O95757|HS74L_HUMAN Heat shock 70 kDa protein 4L OS=Homo sapiens OX=9606 GN=HSPA4L PE=1 SV=3	1	26	23	23	11	19	14	21	16	9	20	18	14	11	15	15	14	16	13	16	8	16	11	18	14	7	17	16	12	9	12	12	11	14	11	13	8	16	11	18	14	7
O95758-7;O95758-1;O95758-6;O95758-2;O95758;O95758-5;O95758-4	O95758-7;O95758-1;O95758-6;O95758-2;O95758;O95758-5;O95758-4	5;5;5;5;5;5;5	4;4;4;4;4;4;4	4;4;4;4;4;4;4	Polypyrimidine tract-binding protein 3	PTBP3	sp|O95758-7|PTBP3_HUMAN Isoform 7 of Polypyrimidine tract-binding protein 3 OS=Homo sapiens OX=9606 GN=PTBP3;sp|O95758-1|PTBP3_HUMAN Isoform 1 of Polypyrimidine tract-binding protein 3 OS=Homo sapiens OX=9606 GN=PTBP3;sp|O95758-6|PTBP3_HUMAN Isoform 6 of P	7	5	4	4	3	3	3	3	4	1	3	4	2	4	5	3	2	4	1	2	2	2	2	2	3	0	2	3	1	3	4	2	1	3	0	1	2	2	2	2	3	0
O95772-2;O95772	O95772-2;O95772	2;1	2;1	2;1	MLN64 N-terminal domain homolog	STARD3NL	sp|O95772-2|STR3N_HUMAN Isoform 2 of STARD3 N-terminal-like protein OS=Homo sapiens OX=9606 GN=STARD3NL;sp|O95772|STR3N_HUMAN STARD3 N-terminal-like protein OS=Homo sapiens OX=9606 GN=STARD3NL PE=1 SV=1	2	2	2	2	0	1	0	0	1	1	1	1	1	1	2	2	1	0	1	1	0	1	0	0	1	1	1	1	1	1	2	2	1	0	1	1	0	1	0	0	1	1
O95777	O95777	2	2	2	U6 snRNA-associated Sm-like protein LSm8	LSM8	sp|O95777|LSM8_HUMAN U6 snRNA-associated Sm-like protein LSm8 OS=Homo sapiens OX=9606 GN=LSM8 PE=1 SV=3	1	2	2	2	1	1	1	2	1	0	1	0	1	2	2	1	1	1	1	1	1	1	1	2	1	0	1	0	1	2	2	1	1	1	1	1	1	1	1	2	1	0
O95782-2;O95782	O95782-2;O95782	40;40	40;40	32;32	AP-2 complex subunit alpha-1	AP2A1	sp|O95782-2|AP2A1_HUMAN Isoform B of AP-2 complex subunit alpha-1 OS=Homo sapiens OX=9606 GN=AP2A1;sp|O95782|AP2A1_HUMAN AP-2 complex subunit alpha-1 OS=Homo sapiens OX=9606 GN=AP2A1 PE=1 SV=3	2	40	40	32	32	33	30	33	34	24	26	29	26	30	27	30	29	23	30	30	32	33	30	33	34	24	26	29	26	30	27	30	29	23	30	30	24	26	22	27	28	16
O95793-2;O95793;O95793-3	O95793-2;O95793;O95793-3	6;6;5	6;6;5	6;6;5	Double-stranded RNA-binding protein Staufen homolog 1	STAU1	sp|O95793-2|STAU1_HUMAN Isoform Short of Double-stranded RNA-binding protein Staufen homolog 1 OS=Homo sapiens OX=9606 GN=STAU1;sp|O95793|STAU1_HUMAN Double-stranded RNA-binding protein Staufen homolog 1 OS=Homo sapiens OX=9606 GN=STAU1 PE=1 SV=2;sp|O95793	3	6	6	6	5	5	5	3	6	3	4	3	1	3	1	1	4	1	2	1	5	5	5	3	6	3	4	3	1	3	1	1	4	1	2	1	5	5	5	3	6	3
O95801	O95801	2	2	2	Tetratricopeptide repeat protein 4	TTC4	sp|O95801|TTC4_HUMAN Tetratricopeptide repeat protein 4 OS=Homo sapiens OX=9606 GN=TTC4 PE=1 SV=3	1	2	2	2	0	0	1	2	2	0	2	2	0	1	1	0	1	1	1	1	0	0	1	2	2	0	2	2	0	1	1	0	1	1	1	1	0	0	1	2	2	0
O95810	O95810	3	3	3	Serum deprivation-response protein	SDPR	sp|O95810|CAVN2_HUMAN Caveolae-associated protein 2 OS=Homo sapiens OX=9606 GN=CAVIN2 PE=1 SV=3	1	3	3	3	2	2	2	3	2	2	3	3	0	1	1	1	1	0	1	0	2	2	2	3	2	2	3	3	0	1	1	1	1	0	1	0	2	2	2	3	2	2
O95816;O95816-2	O95816;O95816-2	16;14	16;14	16;14	BAG family molecular chaperone regulator 2	BAG2	sp|O95816|BAG2_HUMAN BAG family molecular chaperone regulator 2 OS=Homo sapiens OX=9606 GN=BAG2 PE=1 SV=1;sp|O95816-2|BAG2_HUMAN Isoform 2 of BAG family molecular chaperone regulator 2 OS=Homo sapiens OX=9606 GN=BAG2	2	16	16	16	14	15	11	12	14	10	14	13	15	14	13	15	14	11	13	13	14	15	11	12	14	10	14	13	15	14	13	15	14	11	13	13	14	15	11	12	14	10
O95819-6	O95819-6	16	16	1	Mitogen-activated protein kinase kinase kinase kinase 4	MAP4K4	sp|O95819-6|M4K4_HUMAN Isoform 6 of Mitogen-activated protein kinase kinase kinase kinase 4 OS=Homo sapiens OX=9606 GN=MAP4K4	1	16	16	1	9	8	10	8	8	7	9	5	10	8	11	8	10	9	12	10	9	8	10	8	8	7	9	5	10	8	11	8	10	9	12	10	1	1	1	1	1	1
O95822-2;O95822	O95822-2;O95822	3;3	3;3	3;3	Malonyl-CoA decarboxylase, mitochondrial	MLYCD	sp|O95822-2|DCMC_HUMAN Isoform Cytoplasmic+peroxisomal of Malonyl-CoA decarboxylase, mitochondrial OS=Homo sapiens OX=9606 GN=MLYCD;sp|O95822|DCMC_HUMAN Malonyl-CoA decarboxylase, mitochondrial OS=Homo sapiens OX=9606 GN=MLYCD PE=1 SV=3	2	3	3	3	1	3	3	2	1	0	0	1	3	3	2	3	2	2	2	1	1	3	3	2	1	0	0	1	3	3	2	3	2	2	2	1	1	3	3	2	1	0
O95831;O95831-3;O95831-2;O95831-4;O95831-5	O95831;O95831-3;O95831-2	29;28;15;14;13	29;28;15;14;13	29;28;15;14;13	Apoptosis-inducing factor 1, mitochondrial	AIFM1	sp|O95831|AIFM1_HUMAN Apoptosis-inducing factor 1, mitochondrial OS=Homo sapiens OX=9606 GN=AIFM1 PE=1 SV=1;sp|O95831-3|AIFM1_HUMAN Isoform 3 of Apoptosis-inducing factor 1, mitochondrial OS=Homo sapiens OX=9606 GN=AIFM1;sp|O95831-2|AIFM1_HUMAN Isoform 2 o	5	29	29	29	22	21	22	23	22	18	22	20	24	22	22	23	24	23	21	24	22	21	22	23	22	18	22	20	24	22	22	23	24	23	21	24	22	21	22	23	22	18
O95835	O95835	1	1	1	Serine/threonine-protein kinase LATS1	LATS1	sp|O95835|LATS1_HUMAN Serine/threonine-protein kinase LATS1 OS=Homo sapiens OX=9606 GN=LATS1 PE=1 SV=1	1	1	1	1	0	0	0	0	1	0	1	0	0	0	0	0	0	1	0	0	0	0	0	0	1	0	1	0	0	0	0	0	0	1	0	0	0	0	0	0	1	0
O95837	O95837	6	1	1	Guanine nucleotide-binding protein subunit alpha-14	GNA14	sp|O95837|GNA14_HUMAN Guanine nucleotide-binding protein subunit alpha-14 OS=Homo sapiens OX=9606 GN=GNA14 PE=1 SV=1	1	6	1	1	5	5	4	4	4	3	3	3	4	5	5	3	4	5	4	3	1	1	1	1	1	1	1	1	1	1	1	0	1	0	1	1	1	1	1	1	1	1
O95857	O95857	2	2	2	Tetraspanin-13	TSPAN13	sp|O95857|TSN13_HUMAN Tetraspanin-13 OS=Homo sapiens OX=9606 GN=TSPAN13 PE=2 SV=1	1	2	2	2	0	1	0	2	1	2	1	1	1	1	2	1	2	1	2	2	0	1	0	2	1	2	1	1	1	1	2	1	2	1	2	2	0	1	0	2	1	2
O95858	O95858	1	1	1	Tetraspanin-15	TSPAN15	sp|O95858|TSN15_HUMAN Tetraspanin-15 OS=Homo sapiens OX=9606 GN=TSPAN15 PE=1 SV=1	1	1	1	1	0	0	0	0	0	1	0	0	1	0	1	1	1	0	1	0	0	0	0	0	0	1	0	0	1	0	1	1	1	0	1	0	0	0	0	0	0	1
O95861-4;O95861;O95861-2;O95861-3	O95861-4;O95861;O95861-2;O95861-3	4;4;4;2	4;4;4;2	4;4;4;2	3(2),5-bisphosphate nucleotidase 1	BPNT1	sp|O95861-4|BPNT1_HUMAN Isoform 4 of 3(2),5-bisphosphate nucleotidase 1 OS=Homo sapiens OX=9606 GN=BPNT1;sp|O95861|BPNT1_HUMAN 3(2),5-bisphosphate nucleotidase 1 OS=Homo sapiens OX=9606 GN=BPNT1 PE=1 SV=1;sp|O95861-2|BPNT1_HUMAN Isoform 2 of 3(2),5	4	4	4	4	1	2	2	1	2	0	3	3	1	1	0	1	0	2	1	1	1	2	2	1	2	0	3	3	1	1	0	1	0	2	1	1	1	2	2	1	2	0
O95864;O95864-3;O95864-4;O95864-2	O95864;O95864-3;O95864-4;O95864-2	8;6;5;5	8;6;5;5	8;6;5;5	Fatty acid desaturase 2	FADS2	sp|O95864|FADS2_HUMAN Acyl-CoA 6-desaturase OS=Homo sapiens OX=9606 GN=FADS2 PE=1 SV=1;sp|O95864-3|FADS2_HUMAN Isoform 3 of Acyl-CoA 6-desaturase OS=Homo sapiens OX=9606 GN=FADS2;sp|O95864-4|FADS2_HUMAN Isoform 4 of Acyl-CoA 6-desaturase OS=Homo sapiens OX	4	8	8	8	3	3	2	2	2	5	5	4	4	7	7	6	8	5	7	6	3	3	2	2	2	5	5	4	4	7	7	6	8	5	7	6	3	3	2	2	2	5
O95865	O95865	4	4	4	N(G),N(G)-dimethylarginine dimethylaminohydrolase 2	DDAH2	sp|O95865|DDAH2_HUMAN N(G),N(G)-dimethylarginine dimethylaminohydrolase 2 OS=Homo sapiens OX=9606 GN=DDAH2 PE=1 SV=1	1	4	4	4	1	2	1	1	2	2	3	3	3	1	2	3	2	4	2	3	1	2	1	1	2	2	3	3	3	1	2	3	2	4	2	3	1	2	1	1	2	2
O95870-2;O95870	O95870-2;O95870	8;8	8;8	8;8	Abhydrolase domain-containing protein 16A	ABHD16A	sp|O95870-2|ABHGA_HUMAN Isoform 2 of Phosphatidylserine lipase ABHD16A OS=Homo sapiens OX=9606 GN=ABHD16A;sp|O95870|ABHGA_HUMAN Phosphatidylserine lipase ABHD16A OS=Homo sapiens OX=9606 GN=ABHD16A PE=1 SV=3	2	8	8	8	7	3	5	4	7	3	4	6	2	2	4	3	3	4	4	5	7	3	5	4	7	3	4	6	2	2	4	3	3	4	4	5	7	3	5	4	7	3
O95873	O95873	4	4	4	Uncharacterized protein C6orf47	C6orf47	sp|O95873|CF047_HUMAN Uncharacterized protein C6orf47 OS=Homo sapiens OX=9606 GN=C6orf47 PE=1 SV=2	1	4	4	4	3	1	2	2	2	3	1	2	2	2	3	2	3	1	3	4	3	1	2	2	2	3	1	2	2	2	3	2	3	1	3	4	3	1	2	2	2	3
O95881	O95881	5	5	5	Thioredoxin domain-containing protein 12	TXNDC12	sp|O95881|TXD12_HUMAN Thioredoxin domain-containing protein 12 OS=Homo sapiens OX=9606 GN=TXNDC12 PE=1 SV=1	1	5	5	5	4	4	4	4	4	5	4	4	2	2	2	3	3	4	4	4	4	4	4	4	4	5	4	4	2	2	2	3	3	4	4	4	4	4	4	4	4	5
O95900;O95900-2	O95900;O95900-2	15;13	15;13	15;13	Probable tRNA pseudouridine synthase 2	TRUB2	sp|O95900|TRUB2_HUMAN Mitochondrial mRNA pseudouridine synthase TRUB2 OS=Homo sapiens OX=9606 GN=TRUB2 PE=1 SV=1;sp|O95900-2|TRUB2_HUMAN Isoform 2 of Mitochondrial mRNA pseudouridine synthase TRUB2 OS=Homo sapiens OX=9606 GN=TRUB2	2	15	15	15	11	13	15	12	12	7	10	11	10	13	8	10	9	4	10	9	11	13	15	12	12	7	10	11	10	13	8	10	9	4	10	9	11	13	15	12	12	7
O95905-3;O95905;O95905-2	O95905-3;O95905;O95905-2	11;11;10	11;11;10	11;11;10	Protein SGT1	ECD	sp|O95905-3|ECD_HUMAN Isoform 3 of Protein ecdysoneless homolog OS=Homo sapiens OX=9606 GN=ECD;sp|O95905|ECD_HUMAN Protein ecdysoneless homolog OS=Homo sapiens OX=9606 GN=ECD PE=1 SV=1;sp|O95905-2|ECD_HUMAN Isoform 2 of Protein ecdysoneless homolog OS=Homo	3	11	11	11	3	7	3	6	4	1	5	7	8	9	10	7	4	8	5	5	3	7	3	6	4	1	5	7	8	9	10	7	4	8	5	5	3	7	3	6	4	1
O95980	O95980	2	2	2	Reversion-inducing cysteine-rich protein with Kazal motifs	RECK	sp|O95980|RECK_HUMAN Reversion-inducing cysteine-rich protein with Kazal motifs OS=Homo sapiens OX=9606 GN=RECK PE=1 SV=1	1	2	2	2	0	0	0	2	1	0	1	1	1	1	2	2	2	1	2	2	0	0	0	2	1	0	1	1	1	1	2	2	2	1	2	2	0	0	0	2	1	0
O95983-2;O95983	O95983-2;O95983	10;10	10;10	10;10	Methyl-CpG-binding domain protein 3	MBD3	sp|O95983-2|MBD3_HUMAN Isoform 2 of Methyl-CpG-binding domain protein 3 OS=Homo sapiens OX=9606 GN=MBD3;sp|O95983|MBD3_HUMAN Methyl-CpG-binding domain protein 3 OS=Homo sapiens OX=9606 GN=MBD3 PE=1 SV=1	2	10	10	10	5	5	4	8	6	4	7	7	7	6	9	7	6	8	4	7	5	5	4	8	6	4	7	7	7	6	9	7	6	8	4	7	5	5	4	8	6	4
O95989	O95989	1	1	1	Diphosphoinositol polyphosphate phosphohydrolase 1	NUDT3	sp|O95989|NUDT3_HUMAN Diphosphoinositol polyphosphate phosphohydrolase 1 OS=Homo sapiens OX=9606 GN=NUDT3 PE=1 SV=1	1	1	1	1	0	0	0	0	0	0	0	0	0	0	0	0	0	1	0	0	0	0	0	0	0	0	0	0	0	0	0	0	0	1	0	0	0	0	0	0	0	0
O96000;O96000-2	O96000;O96000-2	14;13	14;13	14;13	NADH dehydrogenase [ubiquinone] 1 beta subcomplex subunit 10	NDUFB10	sp|O96000|NDUBA_HUMAN NADH dehydrogenase [ubiquinone] 1 beta subcomplex subunit 10 OS=Homo sapiens OX=9606 GN=NDUFB10 PE=1 SV=3;sp|O96000-2|NDUBA_HUMAN Isoform 2 of NADH dehydrogenase [ubiquinone] 1 beta subcomplex subunit 10 OS=Homo sapiens OX=9606 GN=NDU	2	14	14	14	8	7	7	8	5	6	6	5	10	11	6	9	12	10	10	12	8	7	7	8	5	6	6	5	10	11	6	9	12	10	10	12	8	7	7	8	5	6
O96005;O96005-4;O96005-3	O96005;O96005-4;O96005-3	10;9;7	10;9;7	10;9;7	Cleft lip and palate transmembrane protein 1	CLPTM1	sp|O96005|CLPT1_HUMAN Cleft lip and palate transmembrane protein 1 OS=Homo sapiens OX=9606 GN=CLPTM1 PE=1 SV=1;sp|O96005-4|CLPT1_HUMAN Isoform 3 of Cleft lip and palate transmembrane protein 1 OS=Homo sapiens OX=9606 GN=CLPTM1;sp|O96005-3|CLPT1_HUMAN Isofo	3	10	10	10	3	7	5	5	4	2	5	4	5	6	9	7	7	5	7	6	3	7	5	5	4	2	5	4	5	6	9	7	7	5	7	6	3	7	5	5	4	2
O96007	O96007	3	3	3	Molybdopterin synthase catalytic subunit	MOCS2	sp|O96007|MOC2B_HUMAN Molybdopterin synthase catalytic subunit OS=Homo sapiens OX=9606 GN=MOCS2 PE=1 SV=1	1	3	3	3	1	1	0	2	1	0	1	1	1	2	0	1	0	3	1	2	1	1	0	2	1	0	1	1	1	2	0	1	0	3	1	2	1	1	0	2	1	0
O96008;O96008-2	O96008;O96008-2	20;12	20;12	20;12	Mitochondrial import receptor subunit TOM40 homolog	TOMM40	sp|O96008|TOM40_HUMAN Mitochondrial import receptor subunit TOM40 homolog OS=Homo sapiens OX=9606 GN=TOMM40 PE=1 SV=1;sp|O96008-2|TOM40_HUMAN Isoform 2 of Mitochondrial import receptor subunit TOM40 homolog OS=Homo sapiens OX=9606 GN=TOMM40	2	20	20	20	15	17	17	13	17	12	18	19	16	17	16	18	19	14	18	18	15	17	17	13	17	12	18	19	16	17	16	18	19	14	18	18	15	17	17	13	17	12
O96011-2;O96011	O96011-2;O96011	11;11	11;11	11;11	Peroxisomal membrane protein 11B	PEX11B	sp|O96011-2|PX11B_HUMAN Isoform 2 of Peroxisomal membrane protein 11B OS=Homo sapiens OX=9606 GN=PEX11B;sp|O96011|PX11B_HUMAN Peroxisomal membrane protein 11B OS=Homo sapiens OX=9606 GN=PEX11B PE=1 SV=1	2	11	11	11	8	7	10	8	9	8	8	9	8	11	8	10	8	6	8	9	8	7	10	8	9	8	8	9	8	11	8	10	8	6	8	9	8	7	10	8	9	8
O96013;O96013-4;O96013-2;O96013-3	O96013;O96013-4;O96013-2;O96013-3	7;6;5;5	7;6;5;5	7;6;5;5	Serine/threonine-protein kinase PAK 4	PAK4	sp|O96013|PAK4_HUMAN Serine/threonine-protein kinase PAK 4 OS=Homo sapiens OX=9606 GN=PAK4 PE=1 SV=1;sp|O96013-4|PAK4_HUMAN Isoform 4 of Serine/threonine-protein kinase PAK 4 OS=Homo sapiens OX=9606 GN=PAK4;sp|O96013-2|PAK4_HUMAN Isoform 2 of Serine/threon	4	7	7	7	0	1	2	2	3	1	3	2	1	1	4	1	2	6	0	5	0	1	2	2	3	1	3	2	1	1	4	1	2	6	0	5	0	1	2	2	3	1
O96014	O96014	2	2	2	Protein Wnt-11	WNT11	sp|O96014|WNT11_HUMAN Protein Wnt-11 OS=Homo sapiens OX=9606 GN=WNT11 PE=1 SV=2	1	2	2	2	1	1	1	1	1	1	2	1	1	2	2	2	1	1	2	2	1	1	1	1	1	1	2	1	1	2	2	2	1	1	2	2	1	1	1	1	1	1
O96019;O96019-2;O94805	O96019;O96019-2	15;13;2	15;13;2	15;13;2	Actin-like protein 6A	ACTL6A	sp|O96019|ACL6A_HUMAN Actin-like protein 6A OS=Homo sapiens OX=9606 GN=ACTL6A PE=1 SV=1;sp|O96019-2|ACL6A_HUMAN Isoform 2 of Actin-like protein 6A OS=Homo sapiens OX=9606 GN=ACTL6A	3	15	15	15	10	11	8	12	8	4	11	12	12	12	13	13	12	12	10	12	10	11	8	12	8	4	11	12	12	12	13	13	12	12	10	12	10	11	8	12	8	4
P00167-2;P00167;P00167-3	P00167-2;P00167;P00167-3	5;5;4	5;5;4	5;5;4	Cytochrome b5	CYB5A	sp|P00167-2|CYB5_HUMAN Isoform 2 of Cytochrome b5 OS=Homo sapiens OX=9606 GN=CYB5A;sp|P00167|CYB5_HUMAN Cytochrome b5 OS=Homo sapiens OX=9606 GN=CYB5A PE=1 SV=2;sp|P00167-3|CYB5_HUMAN Isoform 3 of Cytochrome b5 OS=Homo sapiens OX=9606 GN=CYB5A	3	5	5	5	4	5	5	5	4	5	5	3	4	5	5	5	5	4	5	5	4	5	5	5	4	5	5	3	4	5	5	5	5	4	5	5	4	5	5	5	4	5
P00338;P00338-3;P00338-4;P00338-5;P00338-2;Q6ZMR3;P07864	P00338;P00338-3;P00338-4;P00338-5;P00338-2	21;19;18;15;15;1;1	21;19;18;15;15;1;1	20;18;17;14;14;0;0	L-lactate dehydrogenase A chain	LDHA	sp|P00338|LDHA_HUMAN L-lactate dehydrogenase A chain OS=Homo sapiens OX=9606 GN=LDHA PE=1 SV=2;sp|P00338-3|LDHA_HUMAN Isoform 3 of L-lactate dehydrogenase A chain OS=Homo sapiens OX=9606 GN=LDHA;sp|P00338-4|LDHA_HUMAN Isoform 4 of L-lactate dehydrogenase A	7	21	21	20	15	15	14	14	18	11	19	17	15	15	14	15	16	18	13	17	15	15	14	14	18	11	19	17	15	15	14	15	16	18	13	17	14	14	13	13	17	10
P00367;P00367-3;P00367-2;P49448	P00367;P00367-3;P00367-2;P49448	32;26;24;21	32;26;24;21	32;26;24;21	Glutamate dehydrogenase 1, mitochondrial;Glutamate dehydrogenase 2, mitochondrial	GLUD1;GLUD2	sp|P00367|DHE3_HUMAN Glutamate dehydrogenase 1, mitochondrial OS=Homo sapiens OX=9606 GN=GLUD1 PE=1 SV=2;sp|P00367-3|DHE3_HUMAN Isoform 3 of Glutamate dehydrogenase 1, mitochondrial OS=Homo sapiens OX=9606 GN=GLUD1;sp|P00367-2|DHE3_HUMAN Isoform 2 of Gluta	4	32	32	32	26	28	23	28	25	22	30	26	23	26	27	27	27	24	24	27	26	28	23	28	25	22	30	26	23	26	27	27	27	24	24	27	26	28	23	28	25	22
P00374;P00374-2	P00374;P00374-2	6;5	6;5	6;5	Dihydrofolate reductase	DHFR	sp|P00374|DYR_HUMAN Dihydrofolate reductase OS=Homo sapiens OX=9606 GN=DHFR PE=1 SV=2;sp|P00374-2|DYR_HUMAN Isoform 2 of Dihydrofolate reductase OS=Homo sapiens OX=9606 GN=DHFR	2	6	6	6	4	4	3	2	4	1	4	4	4	1	3	3	4	5	3	3	4	4	3	2	4	1	4	4	4	1	3	3	4	5	3	3	4	4	3	2	4	1
P00387-2;P00387;P00387-3	P00387-2;P00387;P00387-3	18;18;18	18;18;18	18;18;18	NADH-cytochrome b5 reductase 3;NADH-cytochrome b5 reductase 3 membrane-bound form;NADH-cytochrome b5 reductase 3 soluble form	CYB5R3	sp|P00387-2|NB5R3_HUMAN Isoform 2 of NADH-cytochrome b5 reductase 3 OS=Homo sapiens OX=9606 GN=CYB5R3;sp|P00387|NB5R3_HUMAN NADH-cytochrome b5 reductase 3 OS=Homo sapiens OX=9606 GN=CYB5R3 PE=1 SV=3;sp|P00387-3|NB5R3_HUMAN Isoform 3 of NADH-cytochrome b5 r	3	18	18	18	14	15	14	15	14	13	14	11	14	16	15	17	15	13	15	11	14	15	14	15	14	13	14	11	14	16	15	17	15	13	15	11	14	15	14	15	14	13
P00390-5;P00390-4;P00390-2;P00390-3;P00390	P00390-5;P00390-4;P00390-2;P00390-3;P00390	3;3;3;3;3	3;3;3;3;3	3;3;3;3;3	Glutathione reductase, mitochondrial	GSR	sp|P00390-5|GSHR_HUMAN Isoform 4 of Glutathione reductase, mitochondrial OS=Homo sapiens OX=9606 GN=GSR;sp|P00390-4|GSHR_HUMAN Isoform 3 of Glutathione reductase, mitochondrial OS=Homo sapiens OX=9606 GN=GSR;sp|P00390-2|GSHR_HUMAN Isoform Cytoplasmic of Gl	5	3	3	3	0	1	0	1	1	0	2	1	2	0	1	1	0	2	1	1	0	1	0	1	1	0	2	1	2	0	1	1	0	2	1	1	0	1	0	1	1	0
P00403	P00403	7	7	7	Cytochrome c oxidase subunit 2	MT-CO2	sp|P00403|COX2_HUMAN Cytochrome c oxidase subunit 2 OS=Homo sapiens OX=9606 GN=MT-CO2 PE=1 SV=1	1	7	7	7	4	3	5	3	1	0	0	0	7	5	6	6	7	5	6	6	4	3	5	3	1	0	0	0	7	5	6	6	7	5	6	6	4	3	5	3	1	0
P00414	P00414	2	2	2	Cytochrome c oxidase subunit 3	MT-CO3	sp|P00414|COX3_HUMAN Cytochrome c oxidase subunit 3 OS=Homo sapiens OX=9606 GN=MT-CO3 PE=1 SV=2	1	2	2	2	0	0	0	0	0	0	0	0	1	2	2	2	2	1	2	2	0	0	0	0	0	0	0	0	1	2	2	2	2	1	2	2	0	0	0	0	0	0
P00441	P00441	5	5	5	Superoxide dismutase [Cu-Zn]	SOD1	sp|P00441|SODC_HUMAN Superoxide dismutase [Cu-Zn] OS=Homo sapiens OX=9606 GN=SOD1 PE=1 SV=2	1	5	5	5	3	2	1	2	3	0	4	2	2	2	4	2	2	5	0	5	3	2	1	2	3	0	4	2	2	2	4	2	2	5	0	5	3	2	1	2	3	0
P00491	P00491	12	12	12	Purine nucleoside phosphorylase	PNP	sp|P00491|PNPH_HUMAN Purine nucleoside phosphorylase OS=Homo sapiens OX=9606 GN=PNP PE=1 SV=2	1	12	12	12	7	5	9	10	8	4	10	7	8	7	10	9	6	9	7	7	7	5	9	10	8	4	10	7	8	7	10	9	6	9	7	7	7	5	9	10	8	4
P00492	P00492	7	7	7	Hypoxanthine-guanine phosphoribosyltransferase	HPRT1	sp|P00492|HPRT_HUMAN Hypoxanthine-guanine phosphoribosyltransferase OS=Homo sapiens OX=9606 GN=HPRT1 PE=1 SV=2	1	7	7	7	5	7	6	5	5	3	6	5	6	6	6	6	5	6	3	5	5	7	6	5	5	3	6	5	6	6	6	6	5	6	3	5	5	7	6	5	5	3
P00505;P00505-2	P00505;P00505-2	14;12	14;12	14;12	Aspartate aminotransferase, mitochondrial	GOT2	sp|P00505|AATM_HUMAN Aspartate aminotransferase, mitochondrial OS=Homo sapiens OX=9606 GN=GOT2 PE=1 SV=3;sp|P00505-2|AATM_HUMAN Isoform 2 of Aspartate aminotransferase, mitochondrial OS=Homo sapiens OX=9606 GN=GOT2	2	14	14	14	8	5	8	8	7	5	9	6	8	7	5	7	8	9	4	9	8	5	8	8	7	5	9	6	8	7	5	7	8	9	4	9	8	5	8	8	7	5
P00533;P00533-4;P00533-3;P00533-2;P04626-3;P04626-2	P00533;P00533-4;P00533-3;P00533-2	17;15;15;10;1;1	17;15;15;10;1;1	16;15;15;10;0;0	Epidermal growth factor receptor	EGFR	sp|P00533|EGFR_HUMAN Epidermal growth factor receptor OS=Homo sapiens OX=9606 GN=EGFR PE=1 SV=2;sp|P00533-4|EGFR_HUMAN Isoform 4 of Epidermal growth factor receptor OS=Homo sapiens OX=9606 GN=EGFR;sp|P00533-3|EGFR_HUMAN Isoform 3 of Epidermal growth factor	6	17	17	16	15	15	14	15	14	11	14	17	11	15	17	15	10	14	14	16	15	15	14	15	14	11	14	17	11	15	17	15	10	14	14	16	14	14	13	15	13	10
P00558;P00558-2;P07205	P00558;P00558-2	24;23;4	24;23;4	24;23;4	Phosphoglycerate kinase 1	PGK1	sp|P00558|PGK1_HUMAN Phosphoglycerate kinase 1 OS=Homo sapiens OX=9606 GN=PGK1 PE=1 SV=3;sp|P00558-2|PGK1_HUMAN Isoform 2 of Phosphoglycerate kinase 1 OS=Homo sapiens OX=9606 GN=PGK1	3	24	24	24	16	17	17	19	18	10	19	20	18	18	17	18	14	18	15	17	16	17	17	19	18	10	19	20	18	18	17	18	14	18	15	17	16	17	17	19	18	10
P00568	P00568	4	4	4	Adenylate kinase isoenzyme 1	AK1	sp|P00568|KAD1_HUMAN Adenylate kinase isoenzyme 1 OS=Homo sapiens OX=9606 GN=AK1 PE=1 SV=3	1	4	4	4	2	2	1	3	0	1	2	3	2	2	0	2	1	4	1	1	2	2	1	3	0	1	2	3	2	2	0	2	1	4	1	1	2	2	1	3	0	1
P00846	P00846	2	2	2	ATP synthase subunit a	MT-ATP6	sp|P00846|ATP6_HUMAN ATP synthase subunit a OS=Homo sapiens OX=9606 GN=MT-ATP6 PE=1 SV=1	1	2	2	2	2	2	1	1	1	1	0	1	2	2	2	2	2	2	2	2	2	2	1	1	1	1	0	1	2	2	2	2	2	2	2	2	2	2	1	1	1	1
P00918	P00918	3	3	3	Carbonic anhydrase 2	CA2	sp|P00918|CAH2_HUMAN Carbonic anhydrase 2 OS=Homo sapiens OX=9606 GN=CA2 PE=1 SV=2	1	3	3	3	0	0	0	2	0	0	0	0	3	3	3	2	0	3	0	1	0	0	0	2	0	0	0	0	3	3	3	2	0	3	0	1	0	0	0	2	0	0
P00966	P00966	10	10	10	Argininosuccinate synthase	ASS1	sp|P00966|ASSY_HUMAN Argininosuccinate synthase OS=Homo sapiens OX=9606 GN=ASS1 PE=1 SV=2	1	10	10	10	6	9	3	6	7	2	9	7	2	2	5	4	0	3	0	2	6	9	3	6	7	2	9	7	2	2	5	4	0	3	0	2	6	9	3	6	7	2
P01040	P01040	1	1	1	Cystatin-A;Cystatin-A, N-terminally processed	CSTA	sp|P01040|CYTA_HUMAN Cystatin-A OS=Homo sapiens OX=9606 GN=CSTA PE=1 SV=1	1	1	1	1	0	0	0	0	1	0	0	0	0	1	0	0	1	0	0	1	0	0	0	0	1	0	0	0	0	1	0	0	1	0	0	1	0	0	0	0	1	0
P01111	P01111	6	3	2	GTPase NRas	NRAS	sp|P01111|RASN_HUMAN GTPase NRas OS=Homo sapiens OX=9606 GN=NRAS PE=1 SV=1	1	6	3	2	4	5	5	6	4	4	5	5	3	6	5	5	5	4	6	5	2	3	3	3	1	2	2	2	1	3	2	3	2	1	3	2	1	2	2	2	1	2
P01112;P01112-2	P01112;P01112-2	7;5	7;5	3;2	GTPase HRas;GTPase HRas, N-terminally processed	HRAS	sp|P01112|RASH_HUMAN GTPase HRas OS=Homo sapiens OX=9606 GN=HRAS PE=1 SV=1;sp|P01112-2|RASH_HUMAN Isoform 2 of GTPase HRas OS=Homo sapiens OX=9606 GN=HRAS	2	7	7	3	4	4	2	6	4	5	4	4	4	5	6	4	4	5	5	5	4	4	2	6	4	5	4	4	4	5	6	4	4	5	5	5	2	2	0	2	1	2
P01116-2;P01116	P01116-2;P01116	4;3	1;0	1;0	GTPase KRas;GTPase KRas, N-terminally processed	KRAS	sp|P01116-2|RASK_HUMAN Isoform 2B of GTPase KRas OS=Homo sapiens OX=9606 GN=KRAS;sp|P01116|RASK_HUMAN GTPase KRas OS=Homo sapiens OX=9606 GN=KRAS PE=1 SV=1	2	4	1	1	3	3	2	3	2	2	3	1	3	2	2	2	2	1	2	1	1	1	0	0	1	1	1	0	1	0	0	0	0	0	0	0	1	1	0	0	1	1
P01130-3;P01130-4;P01130-5;P01130;P01130-2;P01130-6	P01130-3;P01130-4;P01130-5;P01130;P01130-2;P01130-6	8;8;8;8;7;7	8;8;8;8;7;7	8;8;8;8;7;7	Low-density lipoprotein receptor	LDLR	sp|P01130-3|LDLR_HUMAN Isoform 3 of Low-density lipoprotein receptor OS=Homo sapiens OX=9606 GN=LDLR;sp|P01130-4|LDLR_HUMAN Isoform 4 of Low-density lipoprotein receptor OS=Homo sapiens OX=9606 GN=LDLR;sp|P01130-5|LDLR_HUMAN Isoform 5 of Low-density lipopr	6	8	8	8	3	4	5	4	2	1	3	2	3	4	5	4	1	4	5	3	3	4	5	4	2	1	3	2	3	4	5	4	1	4	5	3	3	4	5	4	2	1
P01876;P0DOX2;P01877	P01876	4;1;1	4;1;1	4;1;1	Ig alpha-1 chain C region	IGHA1	sp|P01876|IGHA1_HUMAN Immunoglobulin heavy constant alpha 1 OS=Homo sapiens OX=9606 GN=IGHA1 PE=1 SV=2	3	4	4	4	3	2	0	1	4	1	0	1	1	1	2	3	0	0	0	0	3	2	0	1	4	1	0	1	1	1	2	3	0	0	0	0	3	2	0	1	4	1
P01889	P01889	14	8	8	HLA class I histocompatibility antigen, B-7 alpha chain	HLA-B	sp|P01889|HLAB_HUMAN HLA class I histocompatibility antigen, B alpha chain OS=Homo sapiens OX=9606 GN=HLA-B PE=1 SV=3	1	14	8	8	11	12	13	11	11	10	11	9	11	11	14	10	13	10	12	13	6	7	7	6	6	5	6	4	6	6	8	5	8	5	7	7	6	7	7	6	6	5
P02462;P29400-2	P02462	5;2	5;2	3;0	Collagen alpha-1(IV) chain;Arresten	COL4A1	sp|P02462|CO4A1_HUMAN Collagen alpha-1(IV) chain OS=Homo sapiens OX=9606 GN=COL4A1 PE=1 SV=4	2	5	5	3	2	4	4	4	5	3	4	3	2	2	1	4	3	3	4	4	2	4	4	4	5	3	4	3	2	2	1	4	3	3	4	4	0	2	3	3	3	2
P02545-2;P02545-6;P02545;P02545-3;P02545-5;P02545-4	P02545-2;P02545-6;P02545;P02545-3;P02545-5;P02545-4	7;7;7;6;5;5	5;5;5;4;3;3	5;5;5;4;3;3	Prelamin-A/C;Lamin-A/C	LMNA	sp|P02545-2|LMNA_HUMAN Isoform C of Prelamin-A/C OS=Homo sapiens OX=9606 GN=LMNA;sp|P02545-6|LMNA_HUMAN Isoform 6 of Prelamin-A/C OS=Homo sapiens OX=9606 GN=LMNA;sp|P02545|LMNA_HUMAN Prelamin-A/C OS=Homo sapiens OX=9606 GN=LMNA PE=1 SV=1;sp|P02545-3|LMNA_H	6	7	5	5	6	6	6	4	7	5	6	4	3	4	3	7	5	3	4	6	4	4	4	3	5	3	4	3	1	2	2	5	4	2	3	4	4	4	4	3	5	3
P02751-17;P02751-3;P02751-1;P02751-7;P02751;P02751-6;P02751-11;P02751-9;P02751-14;P02751-8;P02751-12;P02751-4;P02751-16;P02751-2	P02751-17;P02751-3;P02751-1;P02751-7;P02751;P02751-6;P02751-11;P02751-9;P02751-14;P02751-8;P02751-12;P02751-4	26;26;26;26;26;25;25;24;24;24;22;22;7;6	26;26;26;26;26;25;25;24;24;24;22;22;7;6	0;0;0;0;0;0;0;0;0;0;0;0;0;0	Fibronectin;Anastellin;Ugl-Y1;Ugl-Y2;Ugl-Y3	FN1	sp|P02751-17|FINC_HUMAN Isoform 17 of Fibronectin OS=Homo sapiens OX=9606 GN=FN1;sp|P02751-3|FINC_HUMAN Isoform 3 of Fibronectin OS=Homo sapiens OX=9606 GN=FN1;sp|P02751-1|FINC_HUMAN Isoform 1 of Fibronectin OS=Homo sapiens OX=9606 GN=FN1;sp|P02751-7|FINC_	14	26	26	0	21	21	19	21	10	6	2	10	4	3	4	6	9	7	7	7	21	21	19	21	10	6	2	10	4	3	4	6	9	7	7	7	0	0	0	0	0	0
P02786	P02786	29	29	29	Transferrin receptor protein 1;Transferrin receptor protein 1, serum form	TFRC	sp|P02786|TFR1_HUMAN Transferrin receptor protein 1 OS=Homo sapiens OX=9606 GN=TFRC PE=1 SV=2	1	29	29	29	23	23	23	23	21	21	22	24	24	26	25	24	22	18	23	22	23	23	23	23	21	21	22	24	24	26	25	24	22	18	23	22	23	23	23	23	21	21
P02792	P02792	4	4	4	Ferritin light chain	FTL	sp|P02792|FRIL_HUMAN Ferritin light chain OS=Homo sapiens OX=9606 GN=FTL PE=1 SV=2	1	4	4	4	1	1	1	1	2	2	2	2	1	4	3	3	3	3	4	2	1	1	1	1	2	2	2	2	1	4	3	3	3	3	4	2	1	1	1	1	2	2
P02794	P02794	8	8	8	Ferritin heavy chain;Ferritin heavy chain, N-terminally processed	FTH1	sp|P02794|FRIH_HUMAN Ferritin heavy chain OS=Homo sapiens OX=9606 GN=FTH1 PE=1 SV=2	1	8	8	8	1	5	6	3	5	2	5	6	4	5	3	6	5	4	6	6	1	5	6	3	5	2	5	6	4	5	3	6	5	4	6	6	1	5	6	3	5	2
P0C763;P0C762;P03188	P0C763;P0C762;P03188	1;1;1	1;1;1	1;1;1			sp|P0C763|GB_EBVA8 Envelope glycoprotein B OS=Epstein-Barr virus (strain AG876) OX=82830 GN=gB PE=3 SV=1;sp|P0C762|GB_EBVG Envelope glycoprotein B OS=Epstein-Barr virus (strain GD1) OX=10376 GN=gB PE=3 SV=1;sp|P03188|GB_EBVB9 Envelope glycoprotein B OS=Eps	3	1	1	1	1	1	1	1	1	1	1	1	1	1	1	0	1	1	1	0	1	1	1	1	1	1	1	1	1	1	1	0	1	1	1	0	1	1	1	1	1	1
P03243;P03244;P03243-2	P03243;P03244	32;22;2	32;22;2	32;22;2			sp|P03243|E1B55_ADE05 E1B 55 kDa protein OS=Human adenovirus C serotype 5 OX=28285 PE=1 SV=1;sp|P03244|E1B55_ADE02 E1B 55 kDa protein OS=Human adenovirus C serotype 2 OX=10515 GN=E1B PE=1 SV=2	3	32	32	32	28	28	30	27	28	24	27	30	28	26	30	28	25	20	27	26	28	28	30	27	28	24	27	30	28	26	30	28	25	20	27	26	28	28	30	27	28	24
P03246;P03247	P03246;P03247	13;10	13;10	13;10			sp|P03246|E1BS_ADE05 E1B protein, small T-antigen OS=Human adenovirus C serotype 5 OX=28285 PE=1 SV=1;sp|P03247|E1BS_ADE02 E1B protein, small T-antigen OS=Human adenovirus C serotype 2 OX=10515 GN=E1B PE=1 SV=2	2	13	13	13	10	12	10	12	11	10	12	9	9	12	12	10	11	9	11	8	10	12	10	12	11	10	12	9	9	12	12	10	11	9	11	8	10	12	10	12	11	10
P03255;P03254;P03255-2;P03254-2	P03255;P03254;P03255-2;P03254-2	2;2;1;1	2;2;1;1	2;2;1;1			sp|P03255|E1A_ADE05 Early E1A protein OS=Human adenovirus C serotype 5 OX=28285 PE=1 SV=1;sp|P03254|E1A_ADE02 Early E1A protein OS=Human adenovirus C serotype 2 OX=10515 PE=1 SV=1;sp|P03255-2|E1A_ADE05 Isoform early E1A 26 kDa protein of Early E1A protein	4	2	2	2	1	2	2	2	2	0	2	1	2	2	1	2	2	2	1	1	1	2	2	2	2	0	2	1	2	2	1	2	2	2	1	1	1	2	2	2	2	0
P03886	P03886	3	3	3	NADH-ubiquinone oxidoreductase chain 1	MT-ND1	sp|P03886|NU1M_HUMAN NADH-ubiquinone oxidoreductase chain 1 OS=Homo sapiens OX=9606 GN=MT-ND1 PE=1 SV=1	1	3	3	3	1	0	0	0	0	0	1	0	2	3	3	3	3	2	3	3	1	0	0	0	0	0	1	0	2	3	3	3	3	2	3	3	1	0	0	0	0	0
P03897	P03897	1	1	1	NADH-ubiquinone oxidoreductase chain 3	MT-ND3	sp|P03897|NU3M_HUMAN NADH-ubiquinone oxidoreductase chain 3 OS=Homo sapiens OX=9606 GN=MT-ND3 PE=1 SV=1	1	1	1	1	0	0	0	0	0	0	0	0	1	1	1	1	1	1	1	1	0	0	0	0	0	0	0	0	1	1	1	1	1	1	1	1	0	0	0	0	0	0
P03905	P03905	6	6	6	NADH-ubiquinone oxidoreductase chain 4	MT-ND4	sp|P03905|NU4M_HUMAN NADH-ubiquinone oxidoreductase chain 4 OS=Homo sapiens OX=9606 GN=MT-ND4 PE=1 SV=1	1	6	6	6	2	1	3	2	0	0	0	1	3	5	5	6	5	5	6	6	2	1	3	2	0	0	0	1	3	5	5	6	5	5	6	6	2	1	3	2	0	0
P03915	P03915	6	6	6	NADH-ubiquinone oxidoreductase chain 5	MT-ND5	sp|P03915|NU5M_HUMAN NADH-ubiquinone oxidoreductase chain 5 OS=Homo sapiens OX=9606 GN=MT-ND5 PE=1 SV=2	1	6	6	6	1	0	1	1	0	0	0	0	6	5	1	2	6	4	4	6	1	0	1	1	0	0	0	0	6	5	1	2	6	4	4	6	1	0	1	1	0	0
P03928	P03928	4	4	4	ATP synthase protein 8	MT-ATP8	sp|P03928|ATP8_HUMAN ATP synthase protein 8 OS=Homo sapiens OX=9606 GN=MT-ATP8 PE=1 SV=1	1	4	4	4	2	4	3	3	3	1	3	0	4	4	4	3	4	4	4	4	2	4	3	3	3	1	3	0	4	4	4	3	4	4	4	4	2	4	3	3	3	1
P04035-2;P04035;P04035-3	P04035-2;P04035;P04035-3	13;13;13	13;13;13	13;13;13	3-hydroxy-3-methylglutaryl-coenzyme A reductase	HMGCR	sp|P04035-2|HMDH_HUMAN Isoform 2 of 3-hydroxy-3-methylglutaryl-coenzyme A reductase OS=Homo sapiens OX=9606 GN=HMGCR;sp|P04035|HMDH_HUMAN 3-hydroxy-3-methylglutaryl-coenzyme A reductase OS=Homo sapiens OX=9606 GN=HMGCR PE=1 SV=1;sp|P04035-3|HMDH_HUMAN Isof	3	13	13	13	5	8	9	5	4	4	2	4	8	7	11	11	10	5	9	7	5	8	9	5	4	4	2	4	8	7	11	11	10	5	9	7	5	8	9	5	4	4
P04040	P04040	14	14	14	Catalase	CAT	sp|P04040|CATA_HUMAN Catalase OS=Homo sapiens OX=9606 GN=CAT PE=1 SV=3	1	14	14	14	7	10	12	12	10	7	14	6	10	10	10	12	8	12	9	11	7	10	12	12	10	7	14	6	10	10	10	12	8	12	9	11	7	10	12	12	10	7
P04049;P04049-2;P15056	P04049;P04049-2	11;11;2	11;11;2	9;9;1	RAF proto-oncogene serine/threonine-protein kinase	RAF1	sp|P04049|RAF1_HUMAN RAF proto-oncogene serine/threonine-protein kinase OS=Homo sapiens OX=9606 GN=RAF1 PE=1 SV=1;sp|P04049-2|RAF1_HUMAN Isoform 2 of RAF proto-oncogene serine/threonine-protein kinase OS=Homo sapiens OX=9606 GN=RAF1	3	11	11	9	4	5	5	5	2	3	5	6	6	7	6	5	4	4	3	4	4	5	5	5	2	3	5	6	6	7	6	5	4	4	3	4	4	4	4	5	2	3
P04062-4;P04062-2;P04062;P04062-5;P04062-3	P04062-4;P04062-2;P04062;P04062-5;P04062-3	14;14;14;12;7	14;14;14;12;7	14;14;14;12;7	Glucosylceramidase	GBA	sp|P04062-4|GLCM_HUMAN Isoform 4 of Lysosomal acid glucosylceramidase OS=Homo sapiens OX=9606 GN=GBA;sp|P04062-2|GLCM_HUMAN Isoform Short of Lysosomal acid glucosylceramidase OS=Homo sapiens OX=9606 GN=GBA;sp|P04062|GLCM_HUMAN Lysosomal acid glucosylcerami	5	14	14	14	6	6	4	8	6	3	7	5	10	7	13	8	5	3	11	11	6	6	4	8	6	3	7	5	10	7	13	8	5	3	11	11	6	6	4	8	6	3
P04075;P04075-2	P04075;P04075-2	26;24	26;24	24;22	Fructose-bisphosphate aldolase A	ALDOA	sp|P04075|ALDOA_HUMAN Fructose-bisphosphate aldolase A OS=Homo sapiens OX=9606 GN=ALDOA PE=1 SV=2;sp|P04075-2|ALDOA_HUMAN Isoform 2 of Fructose-bisphosphate aldolase A OS=Homo sapiens OX=9606 GN=ALDOA	2	26	26	24	18	18	21	21	20	12	20	20	22	21	20	19	15	24	22	22	18	18	21	21	20	12	20	20	22	21	20	19	15	24	22	22	16	16	19	19	18	11
P04080	P04080	2	2	2	Cystatin-B	CSTB	sp|P04080|CYTB_HUMAN Cystatin-B OS=Homo sapiens OX=9606 GN=CSTB PE=1 SV=2	1	2	2	2	1	2	1	1	2	0	2	2	1	1	0	0	0	1	1	1	1	2	1	1	2	0	2	2	1	1	0	0	0	1	1	1	1	2	1	1	2	0
P04083	P04083	22	22	22	Annexin A1	ANXA1	sp|P04083|ANXA1_HUMAN Annexin A1 OS=Homo sapiens OX=9606 GN=ANXA1 PE=1 SV=2	1	22	22	22	18	20	20	20	20	14	22	22	19	18	18	19	11	19	11	19	18	20	20	20	20	14	22	22	19	18	18	19	11	19	11	19	18	20	20	20	20	14
P04114	P04114	6	3	3	Apolipoprotein B-100;Apolipoprotein B-48	APOB	sp|P04114|APOB_HUMAN Apolipoprotein B-100 OS=Homo sapiens OX=9606 GN=APOB PE=1 SV=2	1	6	3	3	4	3	4	1	3	3	2	2	4	3	3	2	3	1	2	3	2	1	1	1	1	2	1	1	3	2	2	2	2	1	2	1	2	1	1	1	1	2
P04150-9;P04150-10;P04150;P04150-8;P04150-2;P04150-3;P04150-7;P04150-5;P04150-6;P04150-13;P04150-12;P04150-11;P04150-16;P04150-15;P04150-14;P08235-2;P08235-4;P08235	P04150-9;P04150-10;P04150;P04150-8;P04150-2;P04150-3;P04150-7;P04150-5;P04150-6;P04150-13;P04150-12;P04150-11	7;7;7;7;7;6;6;6;6;5;5;5;2;2;2;1;1;1	7;7;7;7;7;6;6;6;6;5;5;5;2;2;2;1;1;1	7;7;7;7;7;6;6;6;6;5;5;5;2;2;2;1;1;1	Glucocorticoid receptor	NR3C1	sp|P04150-9|GCR_HUMAN Isoform Beta-B of Glucocorticoid receptor OS=Homo sapiens OX=9606 GN=NR3C1;sp|P04150-10|GCR_HUMAN Isoform 10 of Glucocorticoid receptor OS=Homo sapiens OX=9606 GN=NR3C1;sp|P04150|GCR_HUMAN Glucocorticoid receptor OS=Homo sapiens OX=96	18	7	7	7	3	3	3	4	3	2	3	3	3	3	4	2	1	2	1	2	3	3	3	4	3	2	3	3	3	3	4	2	1	2	1	2	3	3	3	4	3	2
P61768;P04156	P61768;P04156	4;4	4;4	4;4	Major prion protein	PRNP	sp|P61768|PRIO_PANTR Major prion protein OS=Pan troglodytes OX=9598 GN=PRNP PE=2 SV=1;sp|P04156|PRIO_HUMAN Major prion protein OS=Homo sapiens OX=9606 GN=PRNP PE=1 SV=1	2	4	4	4	2	3	4	2	3	2	2	3	2	2	4	3	2	2	3	2	2	3	4	2	3	2	2	3	2	2	4	3	2	2	3	2	2	3	4	2	3	2
P04179-4;P04179;P04179-2;P04179-3	P04179-4;P04179;P04179-2;P04179-3	5;5;4;3	5;5;4;3	5;5;4;3	Superoxide dismutase [Mn], mitochondrial	SOD2	sp|P04179-4|SODM_HUMAN Isoform 4 of Superoxide dismutase [Mn], mitochondrial OS=Homo sapiens OX=9606 GN=SOD2;sp|P04179|SODM_HUMAN Superoxide dismutase [Mn], mitochondrial OS=Homo sapiens OX=9606 GN=SOD2 PE=1 SV=3;sp|P04179-2|SODM_HUMAN Isoform 2 of Superox	4	5	5	5	3	5	3	3	4	1	5	4	3	3	2	3	5	3	3	5	3	5	3	3	4	1	5	4	3	3	2	3	5	3	3	5	3	5	3	3	4	1
P04181;P04181-2	P04181;P04181-2	21;12	21;12	21;12	Ornithine aminotransferase, mitochondrial;Ornithine aminotransferase, hepatic form;Ornithine aminotransferase, renal form	OAT	sp|P04181|OAT_HUMAN Ornithine aminotransferase, mitochondrial OS=Homo sapiens OX=9606 GN=OAT PE=1 SV=1;sp|P04181-2|OAT_HUMAN Isoform 2 of Ornithine aminotransferase, mitochondrial OS=Homo sapiens OX=9606 GN=OAT	2	21	21	21	13	15	14	17	18	8	18	18	15	12	15	17	15	17	14	18	13	15	14	17	18	8	18	18	15	12	15	17	15	17	14	18	13	15	14	17	18	8
P04183	P04183	4	4	4	Thymidine kinase, cytosolic	TK1	sp|P04183|KITH_HUMAN Thymidine kinase, cytosolic OS=Homo sapiens OX=9606 GN=TK1 PE=1 SV=2	1	4	4	4	3	3	1	3	2	1	3	3	2	3	2	2	1	1	1	1	3	3	1	3	2	1	3	3	2	3	2	2	1	1	1	1	3	3	1	3	2	1
P04259	P04259	26	15	0	Keratin, type II cytoskeletal 6B	KRT6B	sp|P04259|K2C6B_HUMAN Keratin, type II cytoskeletal 6B OS=Homo sapiens OX=9606 GN=KRT6B PE=1 SV=5	1	26	15	0	20	18	20	14	14	8	12	18	16	19	13	16	19	21	18	20	11	9	10	5	5	2	5	8	7	9	3	9	10	11	10	11	0	0	0	0	0	0
P04264;CON__P04264	P04264;CON__P04264	43;42	41;40	30;29	Keratin, type II cytoskeletal 1	KRT1	sp|P04264|K2C1_HUMAN Keratin, type II cytoskeletal 1 OS=Homo sapiens OX=9606 GN=KRT1 PE=1 SV=6;	2	43	41	30	37	41	41	37	39	27	31	42	40	35	37	31	37	39	37	39	35	39	39	35	37	26	30	40	38	33	35	29	35	37	36	37	26	29	29	27	27	19
P04350	P04350	27	6	4	Tubulin beta-4A chain	TUBB4A	sp|P04350|TBB4A_HUMAN Tubulin beta-4A chain OS=Homo sapiens OX=9606 GN=TUBB4A PE=1 SV=2	1	27	6	4	24	24	21	23	24	18	23	24	24	23	23	24	24	25	24	25	5	5	5	5	6	1	5	6	6	4	5	5	6	6	5	5	4	4	4	3	4	1
P04406-2;P04406	P04406-2;P04406	17;17	17;17	17;17	Glyceraldehyde-3-phosphate dehydrogenase	GAPDH	sp|P04406-2|G3P_HUMAN Isoform 2 of Glyceraldehyde-3-phosphate dehydrogenase OS=Homo sapiens OX=9606 GN=GAPDH;sp|P04406|G3P_HUMAN Glyceraldehyde-3-phosphate dehydrogenase OS=Homo sapiens OX=9606 GN=GAPDH PE=1 SV=3	2	17	17	17	14	16	14	17	16	8	16	16	15	14	16	14	15	16	15	15	14	16	14	17	16	8	16	16	15	14	16	14	15	16	15	15	14	16	14	17	16	8
P04439;P04439-2	P04439;P04439-2	23;19	23;19	14;10	HLA class I histocompatibility antigen, A-3 alpha chain	HLA-A	sp|P04439|HLAA_HUMAN HLA class I histocompatibility antigen, A alpha chain OS=Homo sapiens OX=9606 GN=HLA-A PE=1 SV=2;sp|P04439-2|HLAA_HUMAN Isoform 2 of HLA class I histocompatibility antigen, A alpha chain OS=Homo sapiens OX=9606 GN=HLA-A	2	23	23	14	15	18	22	16	18	16	20	19	17	21	22	21	20	17	22	21	15	18	22	16	18	16	20	19	17	21	22	21	20	17	22	21	8	10	13	9	10	10
P04626-6;P04626-5;P04626-4;P04626	P04626-6;P04626-5;P04626-4;P04626	4;4;4;4	3;3;3;3	3;3;3;3	Receptor tyrosine-protein kinase erbB-2	ERBB2	sp|P04626-6|ERBB2_HUMAN Isoform 6 of Receptor tyrosine-protein kinase erbB-2 OS=Homo sapiens OX=9606 GN=ERBB2;sp|P04626-5|ERBB2_HUMAN Isoform 5 of Receptor tyrosine-protein kinase erbB-2 OS=Homo sapiens OX=9606 GN=ERBB2;sp|P04626-4|ERBB2_HUMAN Isoform 4 of	4	4	3	3	4	2	4	1	3	1	2	3	3	1	3	1	1	0	3	2	3	1	3	1	2	0	1	2	2	1	2	1	1	0	3	2	3	1	3	1	2	0
P04632	P04632	8	8	8	Calpain small subunit 1	CAPNS1	sp|P04632|CPNS1_HUMAN Calpain small subunit 1 OS=Homo sapiens OX=9606 GN=CAPNS1 PE=1 SV=1	1	8	8	8	7	6	4	7	5	2	5	5	3	4	5	5	4	4	4	3	7	6	4	7	5	2	5	5	3	4	5	5	4	4	4	3	7	6	4	7	5	2
P04637-4;P04637;P04637-7;P04637-5;P04637-6;P04637-2;P04637-3;P04637-8;P04637-9	P04637-4;P04637;P04637-7;P04637-5;P04637-6;P04637-2;P04637-3	13;13;10;9;9;9;9;6;6	13;13;10;9;9;9;9;6;6	13;13;10;9;9;9;9;6;6	Cellular tumor antigen p53	TP53	sp|P04637-4|P53_HUMAN Isoform 4 of Cellular tumor antigen p53 OS=Homo sapiens OX=9606 GN=TP53;sp|P04637|P53_HUMAN Cellular tumor antigen p53 OS=Homo sapiens OX=9606 GN=TP53 PE=1 SV=4;sp|P04637-7|P53_HUMAN Isoform 7 of Cellular tumor antigen p53 OS=Homo sap	9	13	13	13	9	13	11	11	12	9	12	10	11	12	10	11	10	9	10	10	9	13	11	11	12	9	12	10	11	12	10	11	10	9	10	10	9	13	11	11	12	9
P04792	P04792	10	10	10	Heat shock protein beta-1	HSPB1	sp|P04792|HSPB1_HUMAN Heat shock protein beta-1 OS=Homo sapiens OX=9606 GN=HSPB1 PE=1 SV=2	1	10	10	10	7	8	9	9	8	6	9	7	8	8	7	10	5	7	5	5	7	8	9	9	8	6	9	7	8	8	7	10	5	7	5	5	7	8	9	9	8	6
P04818;P04818-3;P04818-2	P04818;P04818-3;P04818-2	7;5;5	7;5;5	7;5;5	Thymidylate synthase	TYMS	sp|P04818|TYSY_HUMAN Thymidylate synthase OS=Homo sapiens OX=9606 GN=TYMS PE=1 SV=3;sp|P04818-3|TYSY_HUMAN Isoform 3 of Thymidylate synthase OS=Homo sapiens OX=9606 GN=TYMS;sp|P04818-2|TYSY_HUMAN Isoform 2 of Thymidylate synthase OS=Homo sapiens OX=9606 GN	3	7	7	7	3	4	3	4	6	2	4	4	3	6	3	4	5	4	3	5	3	4	3	4	6	2	4	4	3	6	3	4	5	4	3	5	3	4	3	4	6	2
P04843	P04843	47	47	47	Dolichyl-diphosphooligosaccharide--protein glycosyltransferase subunit 1	RPN1	sp|P04843|RPN1_HUMAN Dolichyl-diphosphooligosaccharide--protein glycosyltransferase subunit 1 OS=Homo sapiens OX=9606 GN=RPN1 PE=1 SV=1	1	47	47	47	42	41	44	41	41	35	41	38	38	40	39	38	41	37	41	40	42	41	44	41	41	35	41	38	38	40	39	38	41	37	41	40	42	41	44	41	41	35
P04844;P04844-2	P04844;P04844-2	38;36	38;36	38;36	Dolichyl-diphosphooligosaccharide--protein glycosyltransferase subunit 2	RPN2	sp|P04844|RPN2_HUMAN Dolichyl-diphosphooligosaccharide--protein glycosyltransferase subunit 2 OS=Homo sapiens OX=9606 GN=RPN2 PE=1 SV=3;sp|P04844-2|RPN2_HUMAN Isoform 2 of Dolichyl-diphosphooligosaccharide--protein glycosyltransferase subunit 2 OS=Homo sap	2	38	38	38	30	33	31	29	28	19	31	28	27	32	27	30	34	25	32	34	30	33	31	29	28	19	31	28	27	32	27	30	34	25	32	34	30	33	31	29	28	19
P04899;P04899-6;P04899-3;P04899-5;P04899-2;P04899-4;P09471-2;P09471;P11488;P19087;A8MTJ3	P04899;P04899-6;P04899-3;P04899-5;P04899-2;P04899-4	22;21;21;21;21;21;6;2;1;1;1	22;21;21;21;21;21;6;2;1;1;1	13;13;13;13;13;13;0;0;0;0;0	Guanine nucleotide-binding protein G(i) subunit alpha-2	GNAI2	sp|P04899|GNAI2_HUMAN Guanine nucleotide-binding protein G(i) subunit alpha-2 OS=Homo sapiens OX=9606 GN=GNAI2 PE=1 SV=3;sp|P04899-6|GNAI2_HUMAN Isoform 6 of Guanine nucleotide-binding protein G(i) subunit alpha-2 OS=Homo sapiens OX=9606 GN=GNAI2;sp|P04899	11	22	22	13	16	15	14	18	15	10	15	17	18	18	18	18	18	17	20	19	16	15	14	18	15	10	15	17	18	18	18	18	18	17	20	19	9	9	9	11	9	5
P04920-2;P04920-3;P04920	P04920-2;P04920-3;P04920	9;9;9	9;9;9	9;9;9	Anion exchange protein 2	SLC4A2	sp|P04920-2|B3A2_HUMAN Isoform B1 of Anion exchange protein 2 OS=Homo sapiens OX=9606 GN=SLC4A2;sp|P04920-3|B3A2_HUMAN Isoform 3 of Anion exchange protein 2 OS=Homo sapiens OX=9606 GN=SLC4A2;sp|P04920|B3A2_HUMAN Anion exchange protein 2 OS=Homo sapiens OX=	3	9	9	9	3	6	4	5	3	4	3	4	7	6	8	5	5	4	5	7	3	6	4	5	3	4	3	4	7	6	8	5	5	4	5	7	3	6	4	5	3	4
P05023-4;P05023;P05023-3;P05023-2;P20648;P54707;P54707-2	P05023-4;P05023;P05023-3;P05023-2	48;48;42;30;3;3;3	48;48;42;30;3;3;3	30;30;24;25;0;0;0	Sodium/potassium-transporting ATPase subunit alpha-1	ATP1A1	sp|P05023-4|AT1A1_HUMAN Isoform 4 of Sodium/potassium-transporting ATPase subunit alpha-1 OS=Homo sapiens OX=9606 GN=ATP1A1;sp|P05023|AT1A1_HUMAN Sodium/potassium-transporting ATPase subunit alpha-1 OS=Homo sapiens OX=9606 GN=ATP1A1 PE=1 SV=1;sp|P05023-3|A	7	48	48	30	43	41	43	42	42	34	42	41	43	44	45	41	43	38	45	44	43	41	43	42	42	34	42	41	43	44	45	41	43	38	45	44	27	25	26	27	25	20
P05026-2;P05026	P05026-2;P05026	14;14	14;14	14;14	Sodium/potassium-transporting ATPase subunit beta-1	ATP1B1	sp|P05026-2|AT1B1_HUMAN Isoform 2 of Sodium/potassium-transporting ATPase subunit beta-1 OS=Homo sapiens OX=9606 GN=ATP1B1;sp|P05026|AT1B1_HUMAN Sodium/potassium-transporting ATPase subunit beta-1 OS=Homo sapiens OX=9606 GN=ATP1B1 PE=1 SV=1	2	14	14	14	9	11	8	9	10	8	12	11	13	11	12	11	11	5	9	9	9	11	8	9	10	8	12	11	13	11	12	11	11	5	9	9	9	11	8	9	10	8
Q5IS80;P05067-11;P05067-8;P05067;P05067-4;P05067-6;P05067-7;P05067-9;P05067-10;P05067-3;P05067-5;P05067-2	Q5IS80;P05067-11;P05067-8;P05067;P05067-4;P05067-6;P05067-7;P05067-9;P05067-10;P05067-3;P05067-5	14;14;14;14;13;13;13;13;12;12;12;6	14;14;14;14;13;13;13;13;12;12;12;6	14;14;14;14;13;13;13;13;12;12;12;6	Amyloid beta A4 protein;N-APP;Soluble APP-alpha;Soluble APP-beta;C99;Beta-amyloid protein 42;Beta-amyloid protein 40;C83;P3(42);P3(40);C80;Gamma-secretase C-terminal fragment 59;Gamma-secretase C-terminal fragment 57;Gamma-secretase C-terminal fragment 50;C31	APP	sp|Q5IS80|A4_PANTR Amyloid-beta precursor protein OS=Pan troglodytes OX=9598 GN=APP PE=2 SV=1;sp|P05067-11|A4_HUMAN Isoform 11 of Amyloid-beta precursor protein OS=Homo sapiens OX=9606 GN=APP;sp|P05067-8|A4_HUMAN Isoform APP751 of Amyloid-beta precursor pr	12	14	14	14	7	12	11	10	11	7	12	11	9	7	11	10	11	8	11	10	7	12	11	10	11	7	12	11	9	7	11	10	11	8	11	10	7	12	11	10	11	7
P05089-2;P05089;P05089-3	P05089-2;P05089;P05089-3	6;6;4	6;6;4	6;6;4	Arginase-1	ARG1	sp|P05089-2|ARGI1_HUMAN Isoform 2 of Arginase-1 OS=Homo sapiens OX=9606 GN=ARG1;sp|P05089|ARGI1_HUMAN Arginase-1 OS=Homo sapiens OX=9606 GN=ARG1 PE=1 SV=2;sp|P05089-3|ARGI1_HUMAN Isoform 3 of Arginase-1 OS=Homo sapiens OX=9606 GN=ARG1	3	6	6	6	4	6	2	3	4	1	2	5	3	3	4	1	6	3	4	3	4	6	2	3	4	1	2	5	3	3	4	1	6	3	4	3	4	6	2	3	4	1
P05090	P05090	3	3	3	Apolipoprotein D	APOD	sp|P05090|APOD_HUMAN Apolipoprotein D OS=Homo sapiens OX=9606 GN=APOD PE=1 SV=1	1	3	3	3	1	0	1	0	0	0	1	0	0	0	1	0	1	0	2	0	1	0	1	0	0	0	1	0	0	0	1	0	1	0	2	0	1	0	1	0	0	0
P05091;P05091-2	P05091;P05091-2	24;21	24;21	24;21	Aldehyde dehydrogenase, mitochondrial	ALDH2	sp|P05091|ALDH2_HUMAN Aldehyde dehydrogenase, mitochondrial OS=Homo sapiens OX=9606 GN=ALDH2 PE=1 SV=2;sp|P05091-2|ALDH2_HUMAN Isoform 2 of Aldehyde dehydrogenase, mitochondrial OS=Homo sapiens OX=9606 GN=ALDH2	2	24	24	24	13	14	18	21	19	12	22	16	10	14	14	20	17	23	17	24	13	14	18	21	19	12	22	16	10	14	14	20	17	23	17	24	13	14	18	21	19	12
P05106-2;P05106-3;P05106	P05106-2;P05106-3;P05106	4;4;4	4;4;4	4;4;4	Integrin beta-3	ITGB3	sp|P05106-2|ITB3_HUMAN Isoform Beta-3B of Integrin beta-3 OS=Homo sapiens OX=9606 GN=ITGB3;sp|P05106-3|ITB3_HUMAN Isoform Beta-3C of Integrin beta-3 OS=Homo sapiens OX=9606 GN=ITGB3;sp|P05106|ITB3_HUMAN Integrin beta-3 OS=Homo sapiens OX=9606 GN=ITGB3 PE=1	3	4	4	4	2	1	4	1	2	1	2	1	1	0	1	2	1	0	1	1	2	1	4	1	2	1	2	1	1	0	1	2	1	0	1	1	2	1	4	1	2	1
P05109	P05109	2	2	2	Protein S100-A8;Protein S100-A8, N-terminally processed	S100A8	sp|P05109|S10A8_HUMAN Protein S100-A8 OS=Homo sapiens OX=9606 GN=S100A8 PE=1 SV=1	1	2	2	2	1	2	2	0	2	2	0	0	1	2	0	0	1	1	1	0	1	2	2	0	2	2	0	0	1	2	0	0	1	1	1	0	1	2	2	0	2	2
P05141	P05141	14	9	8	ADP/ATP translocase 2;ADP/ATP translocase 2, N-terminally processed	SLC25A5	sp|P05141|ADT2_HUMAN ADP/ATP translocase 2 OS=Homo sapiens OX=9606 GN=SLC25A5 PE=1 SV=7	1	14	9	8	12	11	12	11	13	10	9	12	10	12	11	14	13	11	14	12	7	6	7	7	8	7	6	8	6	7	6	9	8	6	9	7	6	5	6	6	7	6
P05165;P05165-2;P05165-3	P05165;P05165-2;P05165-3	28;28;26	28;28;26	28;28;26	Propionyl-CoA carboxylase alpha chain, mitochondrial	PCCA	sp|P05165|PCCA_HUMAN Propionyl-CoA carboxylase alpha chain, mitochondrial OS=Homo sapiens OX=9606 GN=PCCA PE=1 SV=4;sp|P05165-2|PCCA_HUMAN Isoform 2 of Propionyl-CoA carboxylase alpha chain, mitochondrial OS=Homo sapiens OX=9606 GN=PCCA;sp|P05165-3|PCCA_HU	3	28	28	28	12	17	17	20	13	10	16	15	21	17	17	19	18	17	20	16	12	17	17	20	13	10	16	15	21	17	17	19	18	17	20	16	12	17	17	20	13	10
P05166;P05166-2	P05166;P05166-2	22;21	22;21	22;21	Propionyl-CoA carboxylase beta chain, mitochondrial	PCCB	sp|P05166|PCCB_HUMAN Propionyl-CoA carboxylase beta chain, mitochondrial OS=Homo sapiens OX=9606 GN=PCCB PE=1 SV=3;sp|P05166-2|PCCB_HUMAN Isoform 2 of Propionyl-CoA carboxylase beta chain, mitochondrial OS=Homo sapiens OX=9606 GN=PCCB	2	22	22	22	17	17	17	18	18	12	17	17	19	18	16	16	22	16	18	15	17	17	17	18	18	12	17	17	19	18	16	16	22	16	18	15	17	17	17	18	18	12
P05186-2;P05186-3;P05186	P05186-2;P05186-3;P05186	1;1;1	1;1;1	1;1;1	Alkaline phosphatase, tissue-nonspecific isozyme	ALPL	sp|P05186-2|PPBT_HUMAN Isoform 2 of Alkaline phosphatase, tissue-nonspecific isozyme OS=Homo sapiens OX=9606 GN=ALPL;sp|P05186-3|PPBT_HUMAN Isoform 3 of Alkaline phosphatase, tissue-nonspecific isozyme OS=Homo sapiens OX=9606 GN=ALPL;sp|P05186|PPBT_HUMAN A	3	1	1	1	0	0	0	0	0	0	0	0	0	1	1	0	0	0	1	1	0	0	0	0	0	0	0	0	0	1	1	0	0	0	1	1	0	0	0	0	0	0
P05198	P05198	14	14	14	Eukaryotic translation initiation factor 2 subunit 1	EIF2S1	sp|P05198|IF2A_HUMAN Eukaryotic translation initiation factor 2 subunit 1 OS=Homo sapiens OX=9606 GN=EIF2S1 PE=1 SV=3	1	14	14	14	10	10	12	8	10	6	12	11	11	9	11	12	9	8	11	9	10	10	12	8	10	6	12	11	11	9	11	12	9	8	11	9	10	10	12	8	10	6
P05386	P05386	2	2	2	60S acidic ribosomal protein P1	RPLP1	sp|P05386|RLA1_HUMAN 60S acidic ribosomal protein P1 OS=Homo sapiens OX=9606 GN=RPLP1 PE=1 SV=1	1	2	2	2	2	2	2	2	2	2	2	2	2	2	2	2	2	2	2	2	2	2	2	2	2	2	2	2	2	2	2	2	2	2	2	2	2	2	2	2	2	2
P05387	P05387	6	6	6	60S acidic ribosomal protein P2	RPLP2	sp|P05387|RLA2_HUMAN 60S acidic ribosomal protein P2 OS=Homo sapiens OX=9606 GN=RPLP2 PE=1 SV=1	1	6	6	6	6	5	6	5	5	5	6	6	6	5	6	4	4	5	4	5	6	5	6	5	5	5	6	6	6	5	6	4	4	5	4	5	6	5	6	5	5	5
P05388;P05388-2;Q8NHW5	P05388;P05388-2;Q8NHW5	9;8;7	9;8;7	9;8;7	60S acidic ribosomal protein P0;60S acidic ribosomal protein P0-like	RPLP0;RPLP0P6	sp|P05388|RLA0_HUMAN 60S acidic ribosomal protein P0 OS=Homo sapiens OX=9606 GN=RPLP0 PE=1 SV=1;sp|P05388-2|RLA0_HUMAN Isoform 2 of 60S acidic ribosomal protein P0 OS=Homo sapiens OX=9606 GN=RPLP0;sp|Q8NHW5|RLA0L_HUMAN 60S acidic ribosomal protein P0-like	3	9	9	9	8	4	8	5	8	6	6	7	5	6	6	6	7	5	5	5	8	4	8	5	8	6	6	7	5	6	6	6	7	5	5	5	8	4	8	5	8	6
P05412	P05412	1	1	1	Transcription factor AP-1	JUN	sp|P05412|JUN_HUMAN Transcription factor AP-1 OS=Homo sapiens OX=9606 GN=JUN PE=1 SV=2	1	1	1	1	0	0	0	0	0	0	1	0	0	0	0	0	0	0	0	0	0	0	0	0	0	0	1	0	0	0	0	0	0	0	0	0	0	0	0	0	0	0
P05413	P05413	2	2	2	Fatty acid-binding protein, heart	FABP3	sp|P05413|FABPH_HUMAN Fatty acid-binding protein, heart OS=Homo sapiens OX=9606 GN=FABP3 PE=1 SV=4	1	2	2	2	0	0	0	0	0	0	0	2	0	0	0	0	0	0	0	0	0	0	0	0	0	0	0	2	0	0	0	0	0	0	0	0	0	0	0	0	0	0
P05423	P05423	16	16	16	DNA-directed RNA polymerase III subunit RPC4	POLR3D	sp|P05423|RPC4_HUMAN DNA-directed RNA polymerase III subunit RPC4 OS=Homo sapiens OX=9606 GN=POLR3D PE=1 SV=2	1	16	16	16	13	11	10	12	15	9	12	10	7	11	11	10	10	11	11	11	13	11	10	12	15	9	12	10	7	11	11	10	10	11	11	11	13	11	10	12	15	9
P05455	P05455	37	37	37	Lupus La protein	SSB	sp|P05455|LA_HUMAN Lupus La protein OS=Homo sapiens OX=9606 GN=SSB PE=1 SV=2	1	37	37	37	33	30	33	29	35	24	34	33	22	26	25	28	28	23	30	30	33	30	33	29	35	24	34	33	22	26	25	28	28	23	30	30	33	30	33	29	35	24
P05496;Q06055;P48201;Q06055-3;Q06055-2	P05496;Q06055;P48201;Q06055-3;Q06055-2	1;1;1;1;1	1;1;1;1;1	1;1;1;1;1	ATP synthase F(0) complex subunit C1, mitochondrial;ATP synthase F(0) complex subunit C2, mitochondrial;ATP synthase F(0) complex subunit C3, mitochondrial	ATP5G1;ATP5G2;ATP5G3	sp|P05496|AT5G1_HUMAN ATP synthase F(0) complex subunit C1, mitochondrial OS=Homo sapiens OX=9606 GN=ATP5MC1 PE=1 SV=2;sp|Q06055|AT5G2_HUMAN ATP synthase F(0) complex subunit C2, mitochondrial OS=Homo sapiens OX=9606 GN=ATP5MC2 PE=1 SV=1;sp|P48201|AT5G3_HU	5	1	1	1	1	0	0	0	0	0	0	0	0	0	0	0	0	0	1	0	1	0	0	0	0	0	0	0	0	0	0	0	0	0	1	0	1	0	0	0	0	0
P05549-5;P05549-6;P05549;P05549-2;Q6VUC0;Q92481;Q92481-2	P05549-5;P05549-6;P05549;P05549-2;Q6VUC0;Q92481;Q92481-2	3;3;3;2;2;2;2	2;2;2;1;1;1;1	2;2;2;1;1;1;1	Transcription factor AP-2-alpha;Transcription factor AP-2-epsilon;Transcription factor AP-2-beta	TFAP2A;TFAP2E;TFAP2B	sp|P05549-5|AP2A_HUMAN Isoform 2 of Transcription factor AP-2-alpha OS=Homo sapiens OX=9606 GN=TFAP2A;sp|P05549-6|AP2A_HUMAN Isoform 5 of Transcription factor AP-2-alpha OS=Homo sapiens OX=9606 GN=TFAP2A;sp|P05549|AP2A_HUMAN Transcription factor AP-2-alpha	7	3	2	2	1	2	2	2	3	0	1	3	1	2	1	1	1	2	1	2	1	2	1	1	2	0	1	2	1	2	1	1	1	2	1	1	1	2	1	1	2	0
P05556;P05556-2;P05556-5;P05556-4;P05556-3	P05556;P05556-2;P05556-5;P05556-4;P05556-3	25;23;23;23;23	25;23;23;23;23	25;23;23;23;23	Integrin beta-1	ITGB1	sp|P05556|ITB1_HUMAN Integrin beta-1 OS=Homo sapiens OX=9606 GN=ITGB1 PE=1 SV=2;sp|P05556-2|ITB1_HUMAN Isoform 2 of Integrin beta-1 OS=Homo sapiens OX=9606 GN=ITGB1;sp|P05556-5|ITB1_HUMAN Isoform 5 of Integrin beta-1 OS=Homo sapiens OX=9606 GN=ITGB1;sp|P05	5	25	25	25	22	23	25	23	22	17	22	24	21	20	23	24	25	20	22	21	22	23	25	23	22	17	22	24	21	20	23	24	25	20	22	21	22	23	25	23	22	17
P05783;CON__H-INV:HIT000015463	P05783	19;1	19;1	12;1	Keratin, type I cytoskeletal 18	KRT18	sp|P05783|K1C18_HUMAN Keratin, type I cytoskeletal 18 OS=Homo sapiens OX=9606 GN=KRT18 PE=1 SV=2	2	19	19	12	13	18	16	17	13	7	15	14	10	10	12	11	14	16	11	14	13	18	16	17	13	7	15	14	10	10	12	11	14	16	11	14	9	12	11	10	9	4
P05976-2;P05976;P08590	P05976-2;P05976;P08590	2;2;2	2;2;2	2;2;2	Myosin light chain 1/3, skeletal muscle isoform;Myosin light chain 3	MYL1;MYL3	sp|P05976-2|MYL1_HUMAN Isoform MLC3 of Myosin light chain 1/3, skeletal muscle isoform OS=Homo sapiens OX=9606 GN=MYL1;sp|P05976|MYL1_HUMAN Myosin light chain 1/3, skeletal muscle isoform OS=Homo sapiens OX=9606 GN=MYL1 PE=1 SV=3;sp|P08590|MYL3_HUMAN Myosi	3	2	2	2	1	2	2	2	2	1	1	2	1	2	1	2	2	1	1	1	1	2	2	2	2	1	1	2	1	2	1	2	2	1	1	1	1	2	2	2	2	1
P06132	P06132	4	4	4	Uroporphyrinogen decarboxylase	UROD	sp|P06132|DCUP_HUMAN Uroporphyrinogen decarboxylase OS=Homo sapiens OX=9606 GN=UROD PE=1 SV=2	1	4	4	4	1	0	3	3	1	0	3	2	2	0	1	1	0	2	1	0	1	0	3	3	1	0	3	2	2	0	1	1	0	2	1	0	1	0	3	3	1	0
P06213-2;P06213	P06213-2;P06213	37;36	37;36	34;33	Insulin receptor;Insulin receptor subunit alpha;Insulin receptor subunit beta	INSR	sp|P06213-2|INSR_HUMAN Isoform Short of Insulin receptor OS=Homo sapiens OX=9606 GN=INSR;sp|P06213|INSR_HUMAN Insulin receptor OS=Homo sapiens OX=9606 GN=INSR PE=1 SV=4	2	37	37	34	26	28	27	25	25	16	28	25	26	28	31	31	29	23	27	29	26	28	27	25	25	16	28	25	26	28	31	31	29	23	27	29	23	25	25	24	22	15
P06241;P06241-3;P06239;P06239-3	P06241;P06241-3	9;8;1;1	5;4;0;0	1;0;0;0	Tyrosine-protein kinase Fyn	FYN	sp|P06241|FYN_HUMAN Tyrosine-protein kinase Fyn OS=Homo sapiens OX=9606 GN=FYN PE=1 SV=3;sp|P06241-3|FYN_HUMAN Isoform 3 of Tyrosine-protein kinase Fyn OS=Homo sapiens OX=9606 GN=FYN	4	9	5	1	6	7	9	6	7	5	7	6	5	6	4	4	9	5	7	8	4	3	5	4	4	3	4	3	3	3	2	4	5	3	4	5	1	1	1	1	1	1
P06280	P06280	4	4	4	Alpha-galactosidase A	GLA	sp|P06280|AGAL_HUMAN Alpha-galactosidase A OS=Homo sapiens OX=9606 GN=GLA PE=1 SV=1	1	4	4	4	2	1	1	2	3	0	3	2	1	2	2	1	1	4	3	1	2	1	1	2	3	0	3	2	1	2	2	1	1	4	3	1	2	1	1	2	3	0
P06396-2;P06396-4;P06396-3;P06396	P06396-2;P06396-4;P06396-3;P06396	13;13;13;13	13;13;13;13	5;5;5;5	Gelsolin	GSN	sp|P06396-2|GELS_HUMAN Isoform 2 of Gelsolin OS=Homo sapiens OX=9606 GN=GSN;sp|P06396-4|GELS_HUMAN Isoform 4 of Gelsolin OS=Homo sapiens OX=9606 GN=GSN;sp|P06396-3|GELS_HUMAN Isoform 3 of Gelsolin OS=Homo sapiens OX=9606 GN=GSN;sp|P06396|GELS_HUMAN Gelsoli	4	13	13	5	9	11	13	9	10	8	13	9	9	6	8	9	8	5	8	8	9	11	13	9	10	8	13	9	9	6	8	9	8	5	8	8	3	5	5	3	5	2
P06400	P06400	5	5	5	Retinoblastoma-associated protein	RB1	sp|P06400|RB_HUMAN Retinoblastoma-associated protein OS=Homo sapiens OX=9606 GN=RB1 PE=1 SV=2	1	5	5	5	3	1	5	3	3	1	2	4	3	4	1	4	1	5	4	3	3	1	5	3	3	1	2	4	3	4	1	4	1	5	4	3	3	1	5	3	3	1
P06454-2;P06454	P06454-2;P06454	7;7	7;7	7;7	Prothymosin alpha;Prothymosin alpha, N-terminally processed;Thymosin alpha-1	PTMA	sp|P06454-2|PTMA_HUMAN Isoform 2 of Prothymosin alpha OS=Homo sapiens OX=9606 GN=PTMA;sp|P06454|PTMA_HUMAN Prothymosin alpha OS=Homo sapiens OX=9606 GN=PTMA PE=1 SV=2	2	7	7	7	5	5	4	5	5	3	4	5	5	5	6	5	5	6	4	5	5	5	4	5	5	3	4	5	5	5	6	5	5	6	4	5	5	5	4	5	5	3
P06493;P06493-2	P06493;P06493-2	13;9	13;9	12;8	Cyclin-dependent kinase 1	CDK1	sp|P06493|CDK1_HUMAN Cyclin-dependent kinase 1 OS=Homo sapiens OX=9606 GN=CDK1 PE=1 SV=3;sp|P06493-2|CDK1_HUMAN Isoform 2 of Cyclin-dependent kinase 1 OS=Homo sapiens OX=9606 GN=CDK1	2	13	13	12	8	9	8	9	10	6	9	8	10	7	10	10	7	11	10	5	8	9	8	9	10	6	9	8	10	7	10	10	7	11	10	5	8	9	8	8	9	6
P06576	P06576	36	36	36	ATP synthase subunit beta, mitochondrial	ATP5B	sp|P06576|ATPB_HUMAN ATP synthase subunit beta, mitochondrial OS=Homo sapiens OX=9606 GN=ATP5F1B PE=1 SV=3	1	36	36	36	31	34	34	33	30	23	29	31	30	32	33	34	30	33	32	33	31	34	34	33	30	23	29	31	30	32	33	34	30	33	32	33	31	34	34	33	30	23
P06702	P06702	3	3	3	Protein S100-A9	S100A9	sp|P06702|S10A9_HUMAN Protein S100-A9 OS=Homo sapiens OX=9606 GN=S100A9 PE=1 SV=1	1	3	3	3	1	1	2	2	2	1	2	2	1	3	2	2	2	2	2	1	1	1	2	2	2	1	2	2	1	3	2	2	2	2	2	1	1	1	2	2	2	1
P06730;P06730-3;P06730-2	P06730;P06730-3;P06730-2	3;3;3	3;3;3	3;3;3	Eukaryotic translation initiation factor 4E	EIF4E	sp|P06730|IF4E_HUMAN Eukaryotic translation initiation factor 4E OS=Homo sapiens OX=9606 GN=EIF4E PE=1 SV=2;sp|P06730-3|IF4E_HUMAN Isoform 3 of Eukaryotic translation initiation factor 4E OS=Homo sapiens OX=9606 GN=EIF4E;sp|P06730-2|IF4E_HUMAN Isoform 2 of	3	3	3	3	3	3	3	2	3	2	2	2	2	3	3	3	2	3	3	2	3	3	3	2	3	2	2	2	2	3	3	3	2	3	3	2	3	3	3	2	3	2
P06733;P06733-2;P13929-2;P13929;P13929-3	P06733;P06733-2	28;21;4;4;3	28;21;4;4;3	24;18;0;0;0	Alpha-enolase	ENO1	sp|P06733|ENOA_HUMAN Alpha-enolase OS=Homo sapiens OX=9606 GN=ENO1 PE=1 SV=2;sp|P06733-2|ENOA_HUMAN Isoform MBP-1 of Alpha-enolase OS=Homo sapiens OX=9606 GN=ENO1	5	28	28	24	27	21	24	25	25	16	23	23	22	20	19	24	19	25	22	22	27	21	24	25	25	16	23	23	22	20	19	24	19	25	22	22	24	18	21	22	21	14
P06737-2;P06737	P06737-2;P06737	22;22	22;22	17;17	Glycogen phosphorylase, liver form	PYGL	sp|P06737-2|PYGL_HUMAN Isoform 2 of Glycogen phosphorylase, liver form OS=Homo sapiens OX=9606 GN=PYGL;sp|P06737|PYGL_HUMAN Glycogen phosphorylase, liver form OS=Homo sapiens OX=9606 GN=PYGL PE=1 SV=4	2	22	22	17	11	10	11	18	17	3	18	17	11	8	11	13	9	11	8	12	11	10	11	18	17	3	18	17	11	8	11	13	9	11	8	12	9	8	8	14	14	2
P06744;P06744-2	P06744;P06744-2	17;17	17;17	13;13	Glucose-6-phosphate isomerase	GPI	sp|P06744|G6PI_HUMAN Glucose-6-phosphate isomerase OS=Homo sapiens OX=9606 GN=GPI PE=1 SV=4;sp|P06744-2|G6PI_HUMAN Isoform 2 of Glucose-6-phosphate isomerase OS=Homo sapiens OX=9606 GN=GPI	2	17	17	13	8	14	11	13	13	3	14	15	10	10	10	14	9	13	12	12	8	14	11	13	13	3	14	15	10	10	10	14	9	13	12	12	5	11	7	10	10	2
P06748;P06748-2;P06748-3	P06748;P06748-2;P06748-3	7;7;5	7;7;5	7;7;5	Nucleophosmin	NPM1	sp|P06748|NPM_HUMAN Nucleophosmin OS=Homo sapiens OX=9606 GN=NPM1 PE=1 SV=2;sp|P06748-2|NPM_HUMAN Isoform 2 of Nucleophosmin OS=Homo sapiens OX=9606 GN=NPM1;sp|P06748-3|NPM_HUMAN Isoform 3 of Nucleophosmin OS=Homo sapiens OX=9606 GN=NPM1	3	7	7	7	4	7	6	7	7	3	6	6	5	7	6	7	7	7	4	6	4	7	6	7	7	3	6	6	5	7	6	7	7	7	4	6	4	7	6	7	7	3
P06753	P06753	16	1	1	Tropomyosin alpha-3 chain	TPM3	sp|P06753|TPM3_HUMAN Tropomyosin alpha-3 chain OS=Homo sapiens OX=9606 GN=TPM3 PE=1 SV=2	1	16	1	1	11	11	13	13	14	9	13	14	8	7	7	10	10	12	10	9	0	0	0	0	0	0	0	0	0	0	0	1	1	0	0	0	0	0	0	0	0	0
P06753-5;P06753-2;P06753-4;P06753-3;P06753-7	P06753-5;P06753-2;P06753-4;P06753-3	22;22;18;18;10	17;17;13;13;10	4;4;0;0;4	Tropomyosin alpha-3 chain	TPM3	sp|P06753-5|TPM3_HUMAN Isoform 5 of Tropomyosin alpha-3 chain OS=Homo sapiens OX=9606 GN=TPM3;sp|P06753-2|TPM3_HUMAN Isoform 2 of Tropomyosin alpha-3 chain OS=Homo sapiens OX=9606 GN=TPM3;sp|P06753-4|TPM3_HUMAN Isoform 4 of Tropomyosin alpha-3 chain OS=Hom	5	22	17	4	17	18	19	20	20	14	20	20	14	14	13	15	15	21	17	16	13	14	15	15	15	9	16	15	10	12	11	13	13	16	13	13	4	4	4	4	3	2
P06756-3;P06756;P06756-2	P06756-3;P06756;P06756-2	37;37;36	37;37;36	37;37;36	Integrin alpha-V;Integrin alpha-V heavy chain;Integrin alpha-V light chain	ITGAV	sp|P06756-3|ITAV_HUMAN Isoform 3 of Integrin alpha-V OS=Homo sapiens OX=9606 GN=ITGAV;sp|P06756|ITAV_HUMAN Integrin alpha-V OS=Homo sapiens OX=9606 GN=ITGAV PE=1 SV=2;sp|P06756-2|ITAV_HUMAN Isoform 2 of Integrin alpha-V OS=Homo sapiens OX=9606 GN=ITGAV	3	37	37	37	26	25	22	30	25	21	23	22	27	24	28	21	26	17	20	21	26	25	22	30	25	21	23	22	27	24	28	21	26	17	20	21	26	25	22	30	25	21
P06858	P06858	2	2	2	Lipoprotein lipase	LPL	sp|P06858|LIPL_HUMAN Lipoprotein lipase OS=Homo sapiens OX=9606 GN=LPL PE=1 SV=1	1	2	2	2	0	0	0	1	1	0	0	2	0	1	1	1	1	1	0	1	0	0	0	1	1	0	0	2	0	1	1	1	1	1	0	1	0	0	0	1	1	0
P06865;P06865-2	P06865	9;2	9;2	9;2	Beta-hexosaminidase subunit alpha	HEXA	sp|P06865|HEXA_HUMAN Beta-hexosaminidase subunit alpha OS=Homo sapiens OX=9606 GN=HEXA PE=1 SV=2	2	9	9	9	4	6	5	5	6	4	6	5	4	0	1	4	3	5	4	4	4	6	5	5	6	4	6	5	4	0	1	4	3	5	4	4	4	6	5	5	6	4
Q8N257;Q16778;P33778;P23527;P06899;Q6DRA6;Q6DN03	Q8N257;Q16778;P33778;P23527;P06899	3;3;3;3;3;1;1	1;1;1;1;1;1;1	1;1;1;1;1;1;1	Histone H2B type 3-B;Histone H2B type 2-E;Histone H2B type 1-B;Histone H2B type 1-O;Histone H2B type 1-J	HIST3H2BB;HIST2H2BE;HIST1H2BB;HIST1H2BO;HIST1H2BJ	sp|Q8N257|H2B3B_HUMAN Histone H2B type 3-B OS=Homo sapiens OX=9606 GN=H2BU1 PE=1 SV=3;sp|Q16778|H2B2E_HUMAN Histone H2B type 2-E OS=Homo sapiens OX=9606 GN=H2BC21 PE=1 SV=3;sp|P33778|H2B1B_HUMAN Histone H2B type 1-B OS=Homo sapiens OX=9606 GN=H2BC3 PE=1 SV	7	3	1	1	2	3	2	2	3	2	2	3	3	3	2	2	3	3	3	2	0	1	0	0	1	0	0	1	1	1	0	0	1	1	1	0	0	1	0	0	1	0
P07099	P07099	19	19	19	Epoxide hydrolase 1	EPHX1	sp|P07099|HYEP_HUMAN Epoxide hydrolase 1 OS=Homo sapiens OX=9606 GN=EPHX1 PE=1 SV=1	1	19	19	19	15	15	15	13	17	9	14	16	15	15	15	12	13	12	15	14	15	15	15	13	17	9	14	16	15	15	15	12	13	12	15	14	15	15	15	13	17	9
P07108;P07108-3;P07108-2;P07108-4;P07108-5;P07108-6	P07108;P07108-3;P07108-2;P07108-4;P07108-5	3;3;3;3;3;1	3;3;3;3;3;1	3;3;3;3;3;1	Acyl-CoA-binding protein	DBI	sp|P07108|ACBP_HUMAN Acyl-CoA-binding protein OS=Homo sapiens OX=9606 GN=DBI PE=1 SV=2;sp|P07108-3|ACBP_HUMAN Isoform 3 of Acyl-CoA-binding protein OS=Homo sapiens OX=9606 GN=DBI;sp|P07108-2|ACBP_HUMAN Isoform 2 of Acyl-CoA-binding protein OS=Homo sapiens	6	3	3	3	1	0	1	0	0	0	1	0	0	2	1	1	0	2	0	2	1	0	1	0	0	0	1	0	0	2	1	1	0	2	0	2	1	0	1	0	0	0
P07195	P07195	17	16	16	L-lactate dehydrogenase B chain	LDHB	sp|P07195|LDHB_HUMAN L-lactate dehydrogenase B chain OS=Homo sapiens OX=9606 GN=LDHB PE=1 SV=2	1	17	16	16	13	16	13	14	15	11	16	17	15	14	15	12	12	15	15	16	12	15	12	13	14	10	15	16	14	13	14	11	11	14	14	15	12	15	12	13	14	10
P07199	P07199	8	8	8	Major centromere autoantigen B	CENPB	sp|P07199|CENPB_HUMAN Major centromere autoantigen B OS=Homo sapiens OX=9606 GN=CENPB PE=1 SV=2	1	8	8	8	3	4	3	3	2	2	3	3	5	4	2	3	4	5	4	4	3	4	3	3	2	2	3	3	5	4	2	3	4	5	4	4	3	4	3	3	2	2
P07203;P07203-2;Q98234	P07203	11;3;1	11;3;1	11;3;1	Glutathione peroxidase 1	GPX1	sp|P07203|GPX1_HUMAN Glutathione peroxidase 1 OS=Homo sapiens OX=9606 GN=GPX1 PE=1 SV=4	3	11	11	11	5	7	9	6	8	4	8	6	5	7	3	6	5	3	4	7	5	7	9	6	8	4	8	6	5	7	3	6	5	3	4	7	5	7	9	6	8	4
P07237	P07237	35	35	35	Protein disulfide-isomerase	P4HB	sp|P07237|PDIA1_HUMAN Protein disulfide-isomerase OS=Homo sapiens OX=9606 GN=P4HB PE=1 SV=3	1	35	35	35	23	25	27	27	23	21	26	26	21	22	25	23	22	29	18	27	23	25	27	27	23	21	26	26	21	22	25	23	22	29	18	27	23	25	27	27	23	21
P07339	P07339	14	14	14	Cathepsin D;Cathepsin D light chain;Cathepsin D heavy chain	CTSD	sp|P07339|CATD_HUMAN Cathepsin D OS=Homo sapiens OX=9606 GN=CTSD PE=1 SV=1	1	14	14	14	8	9	9	11	8	4	10	8	9	9	8	8	6	11	9	10	8	9	9	11	8	4	10	8	9	9	8	8	6	11	9	10	8	9	9	11	8	4
P07355;P07355-2;A6NMY6	P07355;P07355-2;A6NMY6	26;25;18	26;25;18	26;25;18	Annexin A2;Putative annexin A2-like protein	ANXA2;ANXA2P2	sp|P07355|ANXA2_HUMAN Annexin A2 OS=Homo sapiens OX=9606 GN=ANXA2 PE=1 SV=2;sp|P07355-2|ANXA2_HUMAN Isoform 2 of Annexin A2 OS=Homo sapiens OX=9606 GN=ANXA2;sp|A6NMY6|AXA2L_HUMAN Putative annexin A2-like protein OS=Homo sapiens OX=9606 GN=ANXA2P2 PE=5 SV=2	3	26	26	26	24	24	23	22	23	21	24	24	22	24	20	24	22	19	19	21	24	24	23	22	23	21	24	24	22	24	20	24	22	19	19	21	24	24	23	22	23	21
P07384	P07384	14	14	14	Calpain-1 catalytic subunit	CAPN1	sp|P07384|CAN1_HUMAN Calpain-1 catalytic subunit OS=Homo sapiens OX=9606 GN=CAPN1 PE=1 SV=1	1	14	14	14	11	12	10	10	11	9	10	10	11	8	11	7	9	8	8	5	11	12	10	10	11	9	10	10	11	8	11	7	9	8	8	5	11	12	10	10	11	9
P07437;A6NNZ2;CON__ENSEMBL:ENSBTAP00000025008;Q9H4B7	P07437	28;8;5;5	6;0;0;0	6;0;0;0	Tubulin beta chain	TUBB	sp|P07437|TBB5_HUMAN Tubulin beta chain OS=Homo sapiens OX=9606 GN=TUBB PE=1 SV=2	4	28	6	6	25	26	22	24	24	22	24	24	24	25	25	26	24	25	26	26	5	6	5	5	5	4	5	5	5	5	6	6	5	5	6	5	5	6	5	5	5	4
P07602;P07602-2;P07602-3	P07602;P07602-2;P07602-3	12;11;11	12;11;11	12;11;11	Prosaposin;Saposin-A;Saposin-B-Val;Saposin-B;Saposin-C;Saposin-D	PSAP	sp|P07602|SAP_HUMAN Prosaposin OS=Homo sapiens OX=9606 GN=PSAP PE=1 SV=2;sp|P07602-2|SAP_HUMAN Isoform Sap-mu-6 of Prosaposin OS=Homo sapiens OX=9606 GN=PSAP;sp|P07602-3|SAP_HUMAN Isoform Sap-mu-9 of Prosaposin OS=Homo sapiens OX=9606 GN=PSAP	3	12	12	12	8	8	9	6	10	4	9	6	9	7	11	8	11	10	10	8	8	8	9	6	10	4	9	6	9	7	11	8	11	10	10	8	8	8	9	6	10	4
P07686	P07686	10	10	10	Beta-hexosaminidase subunit beta;Beta-hexosaminidase subunit beta chain B;Beta-hexosaminidase subunit beta chain A	HEXB	sp|P07686|HEXB_HUMAN Beta-hexosaminidase subunit beta OS=Homo sapiens OX=9606 GN=HEXB PE=1 SV=3	1	10	10	10	6	6	6	7	7	4	9	5	4	5	4	7	7	3	7	4	6	6	6	7	7	4	9	5	4	5	4	7	7	3	7	4	6	6	6	7	7	4
P07711-3;P07711	P07711-3;P07711	1;1	1;1	1;1	Cathepsin L1;Cathepsin L1 heavy chain;Cathepsin L1 light chain	CTSL	sp|P07711-3|CATL1_HUMAN Isoform 2 of Procathepsin L OS=Homo sapiens OX=9606 GN=CTSL;sp|P07711|CATL1_HUMAN Procathepsin L OS=Homo sapiens OX=9606 GN=CTSL PE=1 SV=2	2	1	1	1	1	1	1	0	1	1	1	1	1	1	1	1	1	1	1	1	1	1	1	0	1	1	1	1	1	1	1	1	1	1	1	1	1	1	1	0	1	1
P07737	P07737	9	9	7	Profilin-1	PFN1	sp|P07737|PROF1_HUMAN Profilin-1 OS=Homo sapiens OX=9606 GN=PFN1 PE=1 SV=2	1	9	9	7	8	8	7	6	7	4	9	5	7	7	5	5	6	8	4	5	8	8	7	6	7	4	9	5	7	7	5	5	6	8	4	5	6	6	6	5	6	3
P07741;P07741-2	P07741;P07741-2	12;8	12;8	12;8	Adenine phosphoribosyltransferase	APRT	sp|P07741|APT_HUMAN Adenine phosphoribosyltransferase OS=Homo sapiens OX=9606 GN=APRT PE=1 SV=2;sp|P07741-2|APT_HUMAN Isoform 2 of Adenine phosphoribosyltransferase OS=Homo sapiens OX=9606 GN=APRT	2	12	12	12	7	9	9	11	8	4	7	7	6	9	8	8	6	10	5	11	7	9	9	11	8	4	7	7	6	9	8	8	6	10	5	11	7	9	9	11	8	4
P07814	P07814	117	117	117	Bifunctional glutamate/proline--tRNA ligase;Glutamate--tRNA ligase;Proline--tRNA ligase	EPRS	sp|P07814|SYEP_HUMAN Bifunctional glutamate/proline--tRNA ligase OS=Homo sapiens OX=9606 GN=EPRS1 PE=1 SV=5	1	117	117	117	104	108	102	104	103	81	99	104	99	102	103	103	99	101	100	102	104	108	102	104	103	81	99	104	99	102	103	103	99	101	100	102	104	108	102	104	103	81
P07858	P07858	3	3	3	Cathepsin B;Cathepsin B light chain;Cathepsin B heavy chain	CTSB	sp|P07858|CATB_HUMAN Cathepsin B OS=Homo sapiens OX=9606 GN=CTSB PE=1 SV=3	1	3	3	3	1	3	2	2	1	1	2	3	3	3	2	1	3	3	2	2	1	3	2	2	1	1	2	3	3	3	2	1	3	3	2	2	1	3	2	2	1	1
P07900;P07900-2;Q58FG0;Q14568	P07900;P07900-2	48;48;7;7	48;48;7;7	31;31;4;2	Heat shock protein HSP 90-alpha	HSP90AA1	sp|P07900|HS90A_HUMAN Heat shock protein HSP 90-alpha OS=Homo sapiens OX=9606 GN=HSP90AA1 PE=1 SV=5;sp|P07900-2|HS90A_HUMAN Isoform 2 of Heat shock protein HSP 90-alpha OS=Homo sapiens OX=9606 GN=HSP90AA1	4	48	48	31	40	43	39	46	42	24	42	46	41	38	39	41	37	44	36	42	40	43	39	46	42	24	42	46	41	38	39	41	37	44	36	42	26	27	24	30	27	11
P07910-2;P07910-4;P07910;P07910-3;P0DMR1;O60812;B7ZW38;B2RXH8	P07910-2;P07910-4;P07910;P07910-3	11;10;10;7;5;5;5;5	11;10;10;7;5;5;5;5	11;10;10;7;5;5;5;5	Heterogeneous nuclear ribonucleoproteins C1/C2	HNRNPC	sp|P07910-2|HNRPC_HUMAN Isoform C1 of Heterogeneous nuclear ribonucleoproteins C1/C2 OS=Homo sapiens OX=9606 GN=HNRNPC;sp|P07910-4|HNRPC_HUMAN Isoform 4 of Heterogeneous nuclear ribonucleoproteins C1/C2 OS=Homo sapiens OX=9606 GN=HNRNPC;sp|P07910|HNRPC_HUM	8	11	11	11	5	8	8	9	9	7	8	8	5	8	6	4	8	5	8	8	5	8	8	9	9	7	8	8	5	8	6	4	8	5	8	8	5	8	8	9	9	7
P07919;A0A096LP55	P07919;A0A096LP55	4;2	4;2	4;2	Cytochrome b-c1 complex subunit 6, mitochondrial;Cytochrome b-c1 complex subunit 6	UQCRH;UQCRHL	sp|P07919|QCR6_HUMAN Cytochrome b-c1 complex subunit 6, mitochondrial OS=Homo sapiens OX=9606 GN=UQCRH PE=1 SV=2;sp|A0A096LP55|QCR6L_HUMAN Cytochrome b-c1 complex subunit 6-like, mitochondrial OS=Homo sapiens OX=9606 GN=UQCRHL PE=3 SV=1	2	4	4	4	3	3	3	3	3	3	3	3	3	4	2	4	4	3	3	4	3	3	3	3	3	3	3	3	3	4	2	4	4	3	3	4	3	3	3	3	3	3
P07942	P07942	27	27	27	Laminin subunit beta-1	LAMB1	sp|P07942|LAMB1_HUMAN Laminin subunit beta-1 OS=Homo sapiens OX=9606 GN=LAMB1 PE=1 SV=2	1	27	27	27	11	11	13	18	18	13	17	14	12	15	16	15	14	16	13	20	11	11	13	18	18	13	17	14	12	15	16	15	14	16	13	20	11	11	13	18	18	13
P07947	P07947	15	15	10	Tyrosine-protein kinase Yes	YES1	sp|P07947|YES_HUMAN Tyrosine-protein kinase Yes OS=Homo sapiens OX=9606 GN=YES1 PE=1 SV=3	1	15	15	10	8	10	10	9	9	6	10	11	9	11	11	9	10	10	12	10	8	10	10	9	9	6	10	11	9	11	11	9	10	10	12	10	5	5	5	7	5	3
P07948-2;P07948;P08631-3;P08631-2;P08631-4;P08631	P07948-2;P07948	16;15;1;1;1;1	16;15;1;1;1;1	16;15;1;1;1;1	Tyrosine-protein kinase Lyn	LYN	sp|P07948-2|LYN_HUMAN Isoform 2 of Tyrosine-protein kinase Lyn OS=Homo sapiens OX=9606 GN=LYN;sp|P07948|LYN_HUMAN Tyrosine-protein kinase Lyn OS=Homo sapiens OX=9606 GN=LYN PE=1 SV=3	6	16	16	16	7	10	12	10	12	6	11	10	9	12	12	10	11	7	14	7	7	10	12	10	12	6	11	10	9	12	12	10	11	7	14	7	7	10	12	10	12	6
P07951;CON__Q3SX28;P07951-2;P07951-3	P07951;CON__Q3SX28;P07951-2;P07951-3	14;13;13;9	1;1;1;1	1;1;1;1	Tropomyosin beta chain	TPM2	sp|P07951|TPM2_HUMAN Tropomyosin beta chain OS=Homo sapiens OX=9606 GN=TPM2 PE=1 SV=1;;sp|P07951-2|TPM2_HUMAN Isoform 2 of Tropomyosin beta chain OS=Homo sapiens OX=9606 GN=TPM2;sp|P07951-3|TPM2_HUMAN Isoform 3 of Tropomyosin beta chain OS=Homo sapiens OX=	4	14	1	1	13	12	12	13	14	11	12	14	8	8	11	7	8	11	9	9	1	1	1	1	1	0	1	1	1	1	1	0	0	0	1	1	1	1	1	1	1	0
P07954-2;P07954	P07954-2;P07954	18;18	18;18	18;18	Fumarate hydratase, mitochondrial	FH	sp|P07954-2|FUMH_HUMAN Isoform Cytoplasmic of Fumarate hydratase, mitochondrial OS=Homo sapiens OX=9606 GN=FH;sp|P07954|FUMH_HUMAN Fumarate hydratase, mitochondrial OS=Homo sapiens OX=9606 GN=FH PE=1 SV=3	2	18	18	18	11	12	9	12	12	2	13	10	13	12	11	12	10	13	11	14	11	12	9	12	12	2	13	10	13	12	11	12	10	13	11	14	11	12	9	12	12	2
P08047;P08047-2;P08047-3	P08047;P08047-2;P08047-3	4;4;3	4;4;3	4;4;3	Transcription factor Sp1	SP1	sp|P08047|SP1_HUMAN Transcription factor Sp1 OS=Homo sapiens OX=9606 GN=SP1 PE=1 SV=3;sp|P08047-2|SP1_HUMAN Isoform 2 of Transcription factor Sp1 OS=Homo sapiens OX=9606 GN=SP1;sp|P08047-3|SP1_HUMAN Isoform 3 of Transcription factor Sp1 OS=Homo sapiens OX=	3	4	4	4	0	4	1	2	1	1	2	1	1	0	1	1	0	1	0	0	0	4	1	2	1	1	2	1	1	0	1	1	0	1	0	0	0	4	1	2	1	1
P08069;P14616	P08069	35;1	32;1	32;1	Insulin-like growth factor 1 receptor;Insulin-like growth factor 1 receptor alpha chain;Insulin-like growth factor 1 receptor beta chain	IGF1R	sp|P08069|IGF1R_HUMAN Insulin-like growth factor 1 receptor OS=Homo sapiens OX=9606 GN=IGF1R PE=1 SV=1	2	35	32	32	30	28	27	28	27	18	29	27	25	32	29	24	26	22	28	27	27	25	25	27	24	17	26	26	25	30	28	23	26	22	26	26	27	25	25	27	24	17
P08133;P08133-2	P08133;P08133-2	37;36	37;36	37;36	Annexin A6	ANXA6	sp|P08133|ANXA6_HUMAN Annexin A6 OS=Homo sapiens OX=9606 GN=ANXA6 PE=1 SV=3;sp|P08133-2|ANXA6_HUMAN Isoform 2 of Annexin A6 OS=Homo sapiens OX=9606 GN=ANXA6	2	37	37	37	29	30	29	27	32	23	27	26	21	20	15	18	20	20	15	23	29	30	29	27	32	23	27	26	21	20	15	18	20	20	15	23	29	30	29	27	32	23
P08138-2;P08138	P08138-2;P08138	2;2	2;2	2;2	Tumor necrosis factor receptor superfamily member 16	NGFR	sp|P08138-2|TNR16_HUMAN Isoform 2 of Tumor necrosis factor receptor superfamily member 16 OS=Homo sapiens OX=9606 GN=NGFR;sp|P08138|TNR16_HUMAN Tumor necrosis factor receptor superfamily member 16 OS=Homo sapiens OX=9606 GN=NGFR PE=1 SV=1	2	2	2	2	0	1	0	1	1	0	0	0	1	2	2	2	1	1	1	1	0	1	0	1	1	0	0	0	1	2	2	2	1	1	1	1	0	1	0	1	1	0
P08174-4;P08174;P08174-3;P08174-5;P08174-2;P08174-6;P08174-7	P08174-4;P08174;P08174-3;P08174-5;P08174-2;P08174-6;P08174-7	4;4;4;4;4;4;4	4;4;4;4;4;4;4	4;4;4;4;4;4;4	Complement decay-accelerating factor	CD55	sp|P08174-4|DAF_HUMAN Isoform 4 of Complement decay-accelerating factor OS=Homo sapiens OX=9606 GN=CD55;sp|P08174|DAF_HUMAN Complement decay-accelerating factor OS=Homo sapiens OX=9606 GN=CD55 PE=1 SV=4;sp|P08174-3|DAF_HUMAN Isoform 3 of Complement decay-a	7	4	4	4	1	3	2	1	3	3	3	2	3	4	3	2	2	1	1	1	1	3	2	1	3	3	3	2	3	4	3	2	2	1	1	1	1	3	2	1	3	3
P08183-2;P08183;P21439-3;P21439-2;P21439	P08183-2;P08183	12;12;4;4;4	12;12;4;4;4	12;12;4;4;4	Multidrug resistance protein 1	ABCB1	sp|P08183-2|MDR1_HUMAN Isoform 2 of ATP-dependent translocase ABCB1 OS=Homo sapiens OX=9606 GN=ABCB1;sp|P08183|MDR1_HUMAN ATP-dependent translocase ABCB1 OS=Homo sapiens OX=9606 GN=ABCB1 PE=1 SV=3	5	12	12	12	3	4	4	4	3	0	3	1	8	5	11	10	8	1	3	3	3	4	4	4	3	0	3	1	8	5	11	10	8	1	3	3	3	4	4	4	3	0
P08195;P08195-2;P08195-3;P08195-4	P08195;P08195-2;P08195-3;P08195-4	27;26;26;26	27;26;26;26	27;26;26;26	4F2 cell-surface antigen heavy chain	SLC3A2	sp|P08195|4F2_HUMAN 4F2 cell-surface antigen heavy chain OS=Homo sapiens OX=9606 GN=SLC3A2 PE=1 SV=3;sp|P08195-2|4F2_HUMAN Isoform 2 of 4F2 cell-surface antigen heavy chain OS=Homo sapiens OX=9606 GN=SLC3A2;sp|P08195-3|4F2_HUMAN Isoform 3 of 4F2 cell-surfa	4	27	27	27	23	26	24	25	23	18	24	21	21	22	25	24	25	17	22	20	23	26	24	25	23	18	24	21	21	22	25	24	25	17	22	20	23	26	24	25	23	18
P08237-3;P08237;P08237-2	P08237-3;P08237;P08237-2	21;21;20	19;19;19	19;19;19	ATP-dependent 6-phosphofructokinase, muscle type	PFKM	sp|P08237-3|PFKAM_HUMAN Isoform 3 of ATP-dependent 6-phosphofructokinase, muscle type OS=Homo sapiens OX=9606 GN=PFKM;sp|P08237|PFKAM_HUMAN ATP-dependent 6-phosphofructokinase, muscle type OS=Homo sapiens OX=9606 GN=PFKM PE=1 SV=2;sp|P08237-2|PFKAM_HUMAN I	3	21	19	19	16	16	13	15	14	2	14	16	13	17	19	14	13	13	16	16	14	14	11	13	12	2	12	14	11	15	17	14	12	13	14	14	14	14	11	13	12	2
P08238;Q58FF6;Q58FG1	P08238	46;5;1	27;0;0	17;0;0	Heat shock protein HSP 90-beta	HSP90AB1	sp|P08238|HS90B_HUMAN Heat shock protein HSP 90-beta OS=Homo sapiens OX=9606 GN=HSP90AB1 PE=1 SV=4	3	46	27	17	36	39	38	41	40	29	42	41	38	35	37	38	35	39	34	40	20	21	21	23	23	14	24	23	20	21	20	21	19	23	19	22	13	14	13	15	14	7
P08240;P08240-2	P08240;P08240-2	17;16	17;16	17;16	Signal recognition particle receptor subunit alpha	SRPR	sp|P08240|SRPRA_HUMAN Signal recognition particle receptor subunit alpha OS=Homo sapiens OX=9606 GN=SRPRA PE=1 SV=2;sp|P08240-2|SRPRA_HUMAN Isoform 2 of Signal recognition particle receptor subunit alpha OS=Homo sapiens OX=9606 GN=SRPRA	2	17	17	17	11	14	9	10	13	4	12	10	10	12	8	10	14	10	12	13	11	14	9	10	13	4	12	10	10	12	8	10	14	10	12	13	11	14	9	10	13	4
P08243;P08243-2;P08243-3	P08243;P08243-2;P08243-3	16;16;14	16;16;14	16;16;14	Asparagine synthetase [glutamine-hydrolyzing]	ASNS	sp|P08243|ASNS_HUMAN Asparagine synthetase [glutamine-hydrolyzing] OS=Homo sapiens OX=9606 GN=ASNS PE=1 SV=4;sp|P08243-2|ASNS_HUMAN Isoform 2 of Asparagine synthetase [glutamine-hydrolyzing] OS=Homo sapiens OX=9606 GN=ASNS;sp|P08243-3|ASNS_HUMAN Isoform 3	3	16	16	16	12	12	13	14	14	9	16	13	10	6	9	8	6	12	7	6	12	12	13	14	14	9	16	13	10	6	9	8	6	12	7	6	12	12	13	14	14	9
P08397-2;P08397;P08397-4;P08397-3	P08397-2;P08397;P08397-4;P08397-3	4;4;3;3	4;4;3;3	4;4;3;3	Porphobilinogen deaminase	HMBS	sp|P08397-2|HEM3_HUMAN Isoform 2 of Porphobilinogen deaminase OS=Homo sapiens OX=9606 GN=HMBS;sp|P08397|HEM3_HUMAN Porphobilinogen deaminase OS=Homo sapiens OX=9606 GN=HMBS PE=1 SV=2;sp|P08397-4|HEM3_HUMAN Isoform 4 of Porphobilinogen deaminase OS=Homo sap	4	4	4	4	0	0	2	1	1	0	4	3	0	1	0	0	0	3	1	1	0	0	2	1	1	0	4	3	0	1	0	0	0	3	1	1	0	0	2	1	1	0
P08473	P08473	5	5	5	Neprilysin	MME	sp|P08473|NEP_HUMAN Neprilysin OS=Homo sapiens OX=9606 GN=MME PE=1 SV=2	1	5	5	5	1	2	2	4	1	0	3	1	3	1	1	1	2	0	1	1	1	2	2	4	1	0	3	1	3	1	1	1	2	0	1	1	1	2	2	4	1	0
P08559;P08559-3;P08559-2;P08559-4	P08559;P08559-3;P08559-2;P08559-4	30;29;29;29	30;29;29;29	26;25;25;25	Pyruvate dehydrogenase E1 component subunit alpha, somatic form, mitochondrial	PDHA1	sp|P08559|ODPA_HUMAN Pyruvate dehydrogenase E1 component subunit alpha, somatic form, mitochondrial OS=Homo sapiens OX=9606 GN=PDHA1 PE=1 SV=3;sp|P08559-3|ODPA_HUMAN Isoform 3 of Pyruvate dehydrogenase E1 component subunit alpha, somatic form, mitochondria	4	30	30	26	24	26	25	24	26	19	25	26	24	25	21	27	27	21	24	27	24	26	25	24	26	19	25	26	24	25	21	27	27	21	24	27	21	23	22	21	23	16
P08572	P08572	6	6	6	Collagen alpha-2(IV) chain;Canstatin	COL4A2	sp|P08572|CO4A2_HUMAN Collagen alpha-2(IV) chain OS=Homo sapiens OX=9606 GN=COL4A2 PE=1 SV=4	1	6	6	6	4	4	4	5	5	2	3	4	3	3	3	3	3	4	4	4	4	4	4	5	5	2	3	4	3	3	3	3	3	4	4	4	4	4	4	5	5	2
P08574	P08574	14	14	14	Cytochrome c1, heme protein, mitochondrial	CYC1	sp|P08574|CY1_HUMAN Cytochrome c1, heme protein, mitochondrial OS=Homo sapiens OX=9606 GN=CYC1 PE=1 SV=3	1	14	14	14	11	9	11	12	10	8	10	12	12	13	13	12	13	13	14	13	11	9	11	12	10	8	10	12	12	13	13	12	13	13	14	13	11	9	11	12	10	8
P08579	P08579	8	8	8	U2 small nuclear ribonucleoprotein B	SNRPB2	sp|P08579|RU2B_HUMAN U2 small nuclear ribonucleoprotein B OS=Homo sapiens OX=9606 GN=SNRPB2 PE=1 SV=1	1	8	8	8	8	8	8	6	7	5	8	6	4	7	6	7	7	5	7	7	8	8	8	6	7	5	8	6	4	7	6	7	7	5	7	7	8	8	8	6	7	5
P08581-2;P08581;P08581-3	P08581-2;P08581	3;3;1	3;3;1	3;3;1	Hepatocyte growth factor receptor	MET	sp|P08581-2|MET_HUMAN Isoform 2 of Hepatocyte growth factor receptor OS=Homo sapiens OX=9606 GN=MET;sp|P08581|MET_HUMAN Hepatocyte growth factor receptor OS=Homo sapiens OX=9606 GN=MET PE=1 SV=4	3	3	3	3	2	1	1	2	2	1	2	1	2	3	3	1	2	2	1	3	2	1	1	2	2	1	2	1	2	3	3	1	2	2	1	3	2	1	1	2	2	1
P08582;P08582-2	P08582	14;5	14;5	14;5	Melanotransferrin	MFI2	sp|P08582|TRFM_HUMAN Melanotransferrin OS=Homo sapiens OX=9606 GN=MELTF PE=1 SV=2	2	14	14	14	7	8	9	6	11	7	10	5	10	11	10	11	7	1	10	7	7	8	9	6	11	7	10	5	10	11	10	11	7	1	10	7	7	8	9	6	11	7
P08621-2;P08621;P08621-3;P08621-4	P08621-2;P08621;P08621-3	13;13;9;3	13;13;9;3	13;13;9;3	U1 small nuclear ribonucleoprotein 70 kDa	SNRNP70	sp|P08621-2|RU17_HUMAN Isoform 2 of U1 small nuclear ribonucleoprotein 70 kDa OS=Homo sapiens OX=9606 GN=SNRNP70;sp|P08621|RU17_HUMAN U1 small nuclear ribonucleoprotein 70 kDa OS=Homo sapiens OX=9606 GN=SNRNP70 PE=1 SV=2;sp|P08621-3|RU17_HUMAN Isoform 3 of	4	13	13	13	10	8	10	8	9	10	10	10	9	12	11	11	12	10	11	11	10	8	10	8	9	10	10	10	9	12	11	11	12	10	11	11	10	8	10	8	9	10
P08648	P08648	18	18	18	Integrin alpha-5;Integrin alpha-5 heavy chain;Integrin alpha-5 light chain	ITGA5	sp|P08648|ITA5_HUMAN Integrin alpha-5 OS=Homo sapiens OX=9606 GN=ITGA5 PE=1 SV=2	1	18	18	18	10	12	12	13	14	9	15	11	14	12	16	14	15	9	10	13	10	12	12	13	14	9	15	11	14	12	16	14	15	9	10	13	10	12	12	13	14	9
P08670;P41219;P41219-2;Q16352;P07197-2;P07197	P08670	43;4;4;1;1;1	43;4;4;1;1;1	39;3;3;0;0;0	Vimentin	VIM	sp|P08670|VIME_HUMAN Vimentin OS=Homo sapiens OX=9606 GN=VIM PE=1 SV=4	6	43	43	39	37	39	38	39	36	30	34	34	36	39	30	36	35	41	34	38	37	39	38	39	36	30	34	34	36	39	30	36	35	41	34	38	33	35	34	35	32	26
P08708	P08708	10	10	10	40S ribosomal protein S17	RPS17	sp|P08708|RS17_HUMAN 40S ribosomal protein S17 OS=Homo sapiens OX=9606 GN=RPS17 PE=1 SV=2	1	10	10	10	9	9	9	9	9	6	9	9	7	8	7	7	10	8	8	8	9	9	9	9	9	6	9	9	7	8	7	7	10	8	8	8	9	9	9	9	9	6
P08754	P08754	16	10	10	Guanine nucleotide-binding protein G(k) subunit alpha	GNAI3	sp|P08754|GNAI3_HUMAN Guanine nucleotide-binding protein G(i) subunit alpha-3 OS=Homo sapiens OX=9606 GN=GNAI3 PE=1 SV=3	1	16	10	10	13	11	12	12	13	10	9	11	13	15	14	13	15	13	15	15	8	6	8	7	8	6	6	6	7	10	9	8	10	9	9	9	8	6	8	7	8	6
P08758	P08758	13	13	13	Annexin A5	ANXA5	sp|P08758|ANXA5_HUMAN Annexin A5 OS=Homo sapiens OX=9606 GN=ANXA5 PE=1 SV=2	1	13	13	13	9	10	9	10	8	8	11	6	9	8	5	9	9	11	4	10	9	10	9	10	8	8	11	6	9	8	5	9	9	11	4	10	9	10	9	10	8	8
P08842	P08842	2	2	2	Steryl-sulfatase	STS	sp|P08842|STS_HUMAN Steryl-sulfatase OS=Homo sapiens OX=9606 GN=STS PE=1 SV=2	1	2	2	2	0	1	0	1	1	0	1	1	1	1	2	1	1	1	1	1	0	1	0	1	1	0	1	1	1	1	2	1	1	1	1	1	0	1	0	1	1	0
P08865	P08865	17	17	17	40S ribosomal protein SA	RPSA	sp|P08865|RSSA_HUMAN 40S ribosomal protein SA OS=Homo sapiens OX=9606 GN=RPSA PE=1 SV=4	1	17	17	17	17	17	17	15	17	13	17	16	13	15	13	16	15	13	15	15	17	17	17	15	17	13	17	16	13	15	13	16	15	13	15	15	17	17	17	15	17	13
P08962-3;P08962-2;P08962	P08962-3;P08962-2;P08962	3;3;3	3;3;3	3;3;3	CD63 antigen	CD63	sp|P08962-3|CD63_HUMAN Isoform 3 of CD63 antigen OS=Homo sapiens OX=9606 GN=CD63;sp|P08962-2|CD63_HUMAN Isoform 2 of CD63 antigen OS=Homo sapiens OX=9606 GN=CD63;sp|P08962|CD63_HUMAN CD63 antigen OS=Homo sapiens OX=9606 GN=CD63 PE=1 SV=2	3	3	3	3	3	3	3	2	3	0	3	3	2	2	2	2	1	2	3	2	3	3	3	2	3	0	3	3	2	2	2	2	1	2	3	2	3	3	3	2	3	0
P09001	P09001	15	15	15	39S ribosomal protein L3, mitochondrial	MRPL3	sp|P09001|RM03_HUMAN 39S ribosomal protein L3, mitochondrial OS=Homo sapiens OX=9606 GN=MRPL3 PE=1 SV=1	1	15	15	15	15	14	15	12	14	11	13	14	12	15	10	14	12	6	12	12	15	14	15	12	14	11	13	14	12	15	10	14	12	6	12	12	15	14	15	12	14	11
P09012	P09012	5	5	5	U1 small nuclear ribonucleoprotein A	SNRPA	sp|P09012|SNRPA_HUMAN U1 small nuclear ribonucleoprotein A OS=Homo sapiens OX=9606 GN=SNRPA PE=1 SV=3	1	5	5	5	4	2	3	1	3	1	2	2	3	1	1	1	2	1	1	1	4	2	3	1	3	1	2	2	3	1	1	1	2	1	1	1	4	2	3	1	3	1
Q5IS69;P09038-2;P09038-3;P09038-1;P09038	Q5IS69;P09038-2;P09038-3;P09038-1;P09038	2;2;2;2;2	2;2;2;2;2	2;2;2;2;2	Fibroblast growth factor 2	FGF2	sp|Q5IS69|FGF2_PANTR Fibroblast growth factor 2 OS=Pan troglodytes OX=9598 GN=FGF2 PE=2 SV=2;sp|P09038-2|FGF2_HUMAN Isoform 3 of Fibroblast growth factor 2 OS=Homo sapiens OX=9606 GN=FGF2;sp|P09038-3|FGF2_HUMAN Isoform 4 of Fibroblast growth factor 2 OS=Ho	5	2	2	2	2	1	1	2	2	1	1	1	0	1	1	2	2	2	2	2	2	1	1	2	2	1	1	1	0	1	1	2	2	2	2	2	2	1	1	2	2	1
P09104;P09104-2	P09104;P09104-2	6;5	2;2	2;2	Gamma-enolase	ENO2	sp|P09104|ENOG_HUMAN Gamma-enolase OS=Homo sapiens OX=9606 GN=ENO2 PE=1 SV=3;sp|P09104-2|ENOG_HUMAN Isoform 2 of Gamma-enolase OS=Homo sapiens OX=9606 GN=ENO2	2	6	2	2	4	4	4	5	5	3	5	4	5	3	2	4	2	4	3	3	1	1	1	2	1	1	1	2	2	1	0	1	0	1	0	0	1	1	1	2	1	1
P09110;P09110-2	P09110;P09110-2	12;8	12;8	12;8	3-ketoacyl-CoA thiolase, peroxisomal	ACAA1	sp|P09110|THIK_HUMAN 3-ketoacyl-CoA thiolase, peroxisomal OS=Homo sapiens OX=9606 GN=ACAA1 PE=1 SV=2;sp|P09110-2|THIK_HUMAN Isoform 2 of 3-ketoacyl-CoA thiolase, peroxisomal OS=Homo sapiens OX=9606 GN=ACAA1	2	12	12	12	3	4	3	5	5	3	4	4	7	5	2	5	4	9	5	7	3	4	3	5	5	3	4	4	7	5	2	5	4	9	5	7	3	4	3	5	5	3
P09132;P09132-2	P09132	10;3	10;3	10;3	Signal recognition particle 19 kDa protein	SRP19	sp|P09132|SRP19_HUMAN Signal recognition particle 19 kDa protein OS=Homo sapiens OX=9606 GN=SRP19 PE=1 SV=3	2	10	10	10	7	8	8	8	8	6	8	8	8	7	9	8	9	8	9	7	7	8	8	8	8	6	8	8	8	7	9	8	9	8	9	7	7	8	8	8	8	6
P09211	P09211	11	11	11	Glutathione S-transferase P	GSTP1	sp|P09211|GSTP1_HUMAN Glutathione S-transferase P OS=Homo sapiens OX=9606 GN=GSTP1 PE=1 SV=2	1	11	11	11	10	9	9	10	8	5	9	7	9	8	8	10	7	10	8	9	10	9	9	10	8	5	9	7	9	8	8	10	7	10	8	9	10	9	9	10	8	5
P09234	P09234	2	2	2	U1 small nuclear ribonucleoprotein C	SNRPC	sp|P09234|RU1C_HUMAN U1 small nuclear ribonucleoprotein C OS=Homo sapiens OX=9606 GN=SNRPC PE=1 SV=1	1	2	2	2	2	2	2	2	2	1	2	2	2	2	1	2	2	2	2	2	2	2	2	2	2	1	2	2	2	2	1	2	2	2	2	2	2	2	2	2	2	1
P09382	P09382	2	2	2	Galectin-1	LGALS1	sp|P09382|LEG1_HUMAN Galectin-1 OS=Homo sapiens OX=9606 GN=LGALS1 PE=1 SV=2	1	2	2	2	1	1	2	2	0	1	1	0	1	1	0	1	0	2	0	2	1	1	2	2	0	1	1	0	1	1	0	1	0	2	0	2	1	1	2	2	0	1
P09417;P09417-2	P09417;P09417-2	6;5	6;5	6;5	Dihydropteridine reductase	QDPR	sp|P09417|DHPR_HUMAN Dihydropteridine reductase OS=Homo sapiens OX=9606 GN=QDPR PE=1 SV=2;sp|P09417-2|DHPR_HUMAN Isoform 2 of Dihydropteridine reductase OS=Homo sapiens OX=9606 GN=QDPR	2	6	6	6	2	2	2	3	3	1	2	3	3	1	2	3	1	5	3	4	2	2	2	3	3	1	2	3	3	1	2	3	1	5	3	4	2	2	2	3	3	1
P09429;B2RPK0	P09429	15;6	15;6	13;5	High mobility group protein B1	HMGB1	sp|P09429|HMGB1_HUMAN High mobility group protein B1 OS=Homo sapiens OX=9606 GN=HMGB1 PE=1 SV=3	2	15	15	13	10	10	11	12	11	4	13	10	6	9	7	10	9	13	11	11	10	10	11	12	11	4	13	10	6	9	7	10	9	13	11	11	9	8	9	10	9	4
P09493-4;P09493;P09493-6	P09493-4;P09493;P09493-6	24;21;13	24;21;13	0;0;0	Tropomyosin alpha-1 chain	TPM1	sp|P09493-4|TPM1_HUMAN Isoform 4 of Tropomyosin alpha-1 chain OS=Homo sapiens OX=9606 GN=TPM1;sp|P09493|TPM1_HUMAN Tropomyosin alpha-1 chain OS=Homo sapiens OX=9606 GN=TPM1 PE=1 SV=2;sp|P09493-6|TPM1_HUMAN Isoform 6 of Tropomyosin alpha-1 chain OS=Homo sap	3	24	24	0	18	19	21	20	20	13	18	19	13	9	14	15	9	14	7	13	18	19	21	20	20	13	18	19	13	9	14	15	9	14	7	13	0	0	0	0	0	0
P09493-5	P09493-5	12	1	1	Tropomyosin alpha-1 chain	TPM1	sp|P09493-5|TPM1_HUMAN Isoform 5 of Tropomyosin alpha-1 chain OS=Homo sapiens OX=9606 GN=TPM1	1	12	1	1	7	10	10	10	10	7	11	11	9	6	5	7	6	10	5	6	0	0	0	0	0	0	1	1	1	1	1	1	1	1	1	1	0	0	0	0	0	0
P09496-2;P09496-4;P09496-3;P09496;P09496-5	P09496-2;P09496-4;P09496-3;P09496	7;6;6;6;3	7;6;6;6;3	7;6;6;6;3	Clathrin light chain A	CLTA	sp|P09496-2|CLCA_HUMAN Isoform Non-brain of Clathrin light chain A OS=Homo sapiens OX=9606 GN=CLTA;sp|P09496-4|CLCA_HUMAN Isoform 4 of Clathrin light chain A OS=Homo sapiens OX=9606 GN=CLTA;sp|P09496-3|CLCA_HUMAN Isoform 3 of Clathrin light chain A OS=Homo	5	7	7	7	5	4	6	6	6	5	6	4	6	4	6	6	5	4	5	6	5	4	6	6	6	5	6	4	6	4	6	6	5	4	5	6	5	4	6	6	6	5
P09497-2;P09497	P09497-2;P09497	11;9	11;9	11;9	Clathrin light chain B	CLTB	sp|P09497-2|CLCB_HUMAN Isoform Non-brain of Clathrin light chain B OS=Homo sapiens OX=9606 GN=CLTB;sp|P09497|CLCB_HUMAN Clathrin light chain B OS=Homo sapiens OX=9606 GN=CLTB PE=1 SV=1	2	11	11	11	6	6	5	6	7	7	8	7	7	6	7	8	10	6	7	10	6	6	5	6	7	7	8	7	7	6	7	8	10	6	7	10	6	6	5	6	7	7
P09525;P09525-2	P09525;P09525-2	14;11	14;11	14;11	Annexin A4	ANXA4	sp|P09525|ANXA4_HUMAN Annexin A4 OS=Homo sapiens OX=9606 GN=ANXA4 PE=1 SV=4;sp|P09525-2|ANXA4_HUMAN Isoform 2 of Annexin A4 OS=Homo sapiens OX=9606 GN=ANXA4	2	14	14	14	10	13	11	10	12	10	11	9	9	5	5	5	4	5	4	5	10	13	11	10	12	10	11	9	9	5	5	5	4	5	4	5	10	13	11	10	12	10
P09543-2;P09543	P09543-2;P09543	14;14	14;14	14;14	2,3-cyclic-nucleotide 3-phosphodiesterase	CNP	sp|P09543-2|CN37_HUMAN Isoform CNPI of 2,3-cyclic-nucleotide 3-phosphodiesterase OS=Homo sapiens OX=9606 GN=CNP;sp|P09543|CN37_HUMAN 2,3-cyclic-nucleotide 3-phosphodiesterase OS=Homo sapiens OX=9606 GN=CNP PE=1 SV=2	2	14	14	14	6	6	9	7	5	4	8	7	12	7	9	8	8	12	7	13	6	6	9	7	5	4	8	7	12	7	9	8	8	12	7	13	6	6	9	7	5	4
P09601	P09601	14	14	14	Heme oxygenase 1	HMOX1	sp|P09601|HMOX1_HUMAN Heme oxygenase 1 OS=Homo sapiens OX=9606 GN=HMOX1 PE=1 SV=1	1	14	14	14	6	10	9	9	11	9	11	11	13	12	11	11	10	10	12	13	6	10	9	9	11	9	11	11	13	12	11	11	10	10	12	13	6	10	9	9	11	9
P09622;P09622-2;P09622-3	P09622;P09622-2;P09622-3	16;14;14	16;14;14	16;14;14	Dihydrolipoyl dehydrogenase, mitochondrial	DLD	sp|P09622|DLDH_HUMAN Dihydrolipoyl dehydrogenase, mitochondrial OS=Homo sapiens OX=9606 GN=DLD PE=1 SV=2;sp|P09622-2|DLDH_HUMAN Isoform 2 of Dihydrolipoyl dehydrogenase, mitochondrial OS=Homo sapiens OX=9606 GN=DLD;sp|P09622-3|DLDH_HUMAN Isoform 3 of Dihyd	3	16	16	16	14	13	11	11	10	5	11	11	13	12	12	11	10	11	11	11	14	13	11	11	10	5	11	11	13	12	12	11	10	11	11	11	14	13	11	11	10	5
P09651-3;P09651-2;P09651;Q32P51	P09651-3;P09651-2;P09651;Q32P51	18;18;18;12	18;18;18;12	18;18;18;12	Heterogeneous nuclear ribonucleoprotein A1;Heterogeneous nuclear ribonucleoprotein A1, N-terminally processed;Heterogeneous nuclear ribonucleoprotein A1-like 2	HNRNPA1;HNRNPA1L2	sp|P09651-3|ROA1_HUMAN Isoform 2 of Heterogeneous nuclear ribonucleoprotein A1 OS=Homo sapiens OX=9606 GN=HNRNPA1;sp|P09651-2|ROA1_HUMAN Isoform A1-A of Heterogeneous nuclear ribonucleoprotein A1 OS=Homo sapiens OX=9606 GN=HNRNPA1;sp|P09651|ROA1_HUMAN Hete	4	18	18	18	18	14	16	16	18	15	17	15	15	14	13	16	17	17	16	17	18	14	16	16	18	15	17	15	15	14	13	16	17	17	16	17	18	14	16	16	18	15
P09661	P09661	11	11	11	U2 small nuclear ribonucleoprotein A	SNRPA1	sp|P09661|RU2A_HUMAN U2 small nuclear ribonucleoprotein A OS=Homo sapiens OX=9606 GN=SNRPA1 PE=1 SV=2	1	11	11	11	9	8	8	8	8	9	9	7	5	8	9	6	9	7	6	8	9	8	8	8	8	9	9	7	5	8	9	6	9	7	6	8	9	8	8	8	8	9
P09669	P09669	6	6	6	Cytochrome c oxidase subunit 6C	COX6C	sp|P09669|COX6C_HUMAN Cytochrome c oxidase subunit 6C OS=Homo sapiens OX=9606 GN=COX6C PE=1 SV=2	1	6	6	6	1	1	1	2	2	0	2	1	4	6	6	6	5	5	5	6	1	1	1	2	2	0	2	1	4	6	6	6	5	5	5	6	1	1	1	2	2	0
P09874	P09874	44	44	44	Poly [ADP-ribose] polymerase 1	PARP1	sp|P09874|PARP1_HUMAN Poly [ADP-ribose] polymerase 1 OS=Homo sapiens OX=9606 GN=PARP1 PE=1 SV=4	1	44	44	44	23	25	30	34	27	16	31	33	29	26	31	33	28	37	33	33	23	25	30	34	27	16	31	33	29	26	31	33	28	37	33	33	23	25	30	34	27	16
P09884	P09884	31	31	31	DNA polymerase alpha catalytic subunit	POLA1	sp|P09884|DPOLA_HUMAN DNA polymerase alpha catalytic subunit OS=Homo sapiens OX=9606 GN=POLA1 PE=1 SV=2	1	31	31	31	12	16	17	21	21	9	20	18	15	21	19	15	14	21	14	17	12	16	17	21	21	9	20	18	15	21	19	15	14	21	14	17	12	16	17	21	21	9
P09936	P09936	12	12	12	Ubiquitin carboxyl-terminal hydrolase isozyme L1	UCHL1	sp|P09936|UCHL1_HUMAN Ubiquitin carboxyl-terminal hydrolase isozyme L1 OS=Homo sapiens OX=9606 GN=UCHL1 PE=1 SV=2	1	12	12	12	9	10	10	10	10	6	11	11	12	9	10	8	10	11	8	11	9	10	10	10	10	6	11	11	12	9	10	8	10	11	8	11	9	10	10	10	10	6
P09958	P09958	8	8	8	Furin	FURIN	sp|P09958|FURIN_HUMAN Furin OS=Homo sapiens OX=9606 GN=FURIN PE=1 SV=2	1	8	8	8	3	2	5	3	2	2	4	5	4	7	4	5	5	2	4	2	3	2	5	3	2	2	4	5	4	7	4	5	5	2	4	2	3	2	5	3	2	2
P09960;P09960-2;P09960-4;P09960-3	P09960;P09960-2;P09960-4;P09960-3	18;15;15;12	18;15;15;12	18;15;15;12	Leukotriene A-4 hydrolase	LTA4H	sp|P09960|LKHA4_HUMAN Leukotriene A-4 hydrolase OS=Homo sapiens OX=9606 GN=LTA4H PE=1 SV=2;sp|P09960-2|LKHA4_HUMAN Isoform 2 of Leukotriene A-4 hydrolase OS=Homo sapiens OX=9606 GN=LTA4H;sp|P09960-4|LKHA4_HUMAN Isoform 4 of Leukotriene A-4 hydrolase OS=Hom	4	18	18	18	7	9	7	7	10	5	15	12	12	9	8	11	8	12	3	7	7	9	7	7	10	5	15	12	12	9	8	11	8	12	3	7	7	9	7	7	10	5
P09972	P09972	5	3	3	Fructose-bisphosphate aldolase C	ALDOC	sp|P09972|ALDOC_HUMAN Fructose-bisphosphate aldolase C OS=Homo sapiens OX=9606 GN=ALDOC PE=1 SV=2	1	5	3	3	4	4	4	3	4	2	3	3	4	4	2	2	1	4	3	4	2	2	2	1	2	1	2	1	2	2	1	1	0	2	1	2	2	2	2	1	2	1
Q71UI9-3;Q71UI9-4;Q71UI9;P0C0S5;Q71UI9-2	Q71UI9-3;Q71UI9-4;Q71UI9;P0C0S5;Q71UI9-2	3;3;3;3;2	3;3;3;3;2	3;3;3;3;2	Histone H2A.V;Histone H2A.Z	H2AFV;H2AFZ	sp|Q71UI9-3|H2AV_HUMAN Isoform 3 of Histone H2A.V OS=Homo sapiens OX=9606 GN=H2AZ2;sp|Q71UI9-4|H2AV_HUMAN Isoform 4 of Histone H2A.V OS=Homo sapiens OX=9606 GN=H2AZ2;sp|Q71UI9|H2AV_HUMAN Histone H2A.V OS=Homo sapiens OX=9606 GN=H2AZ2 PE=1 SV=3;sp|P0C0S5|H2	5	3	3	3	1	1	1	3	2	1	1	1	2	0	1	0	1	2	1	1	1	1	1	3	2	1	1	1	2	0	1	0	1	2	1	1	1	1	1	3	2	1
Q99878;Q96KK5;Q9BTM1;Q16777;Q6FI13;P20671;P0C0S8;Q93077;Q7L7L0;P04908;Q9BTM1-2	Q99878;Q96KK5;Q9BTM1;Q16777;Q6FI13;P20671;P0C0S8;Q93077;Q7L7L0;P04908;Q9BTM1-2	2;2;2;2;2;2;2;1;1;1;1	2;2;2;2;2;2;2;1;1;1;1	2;2;2;2;2;2;2;1;1;1;1	Histone H2A type 1-J;Histone H2A type 1-H;Histone H2A.J;Histone H2A type 2-C;Histone H2A type 2-A;Histone H2A type 1-D;Histone H2A type 1;Histone H2A type 1-C;Histone H2A type 3;Histone H2A type 1-B/E	HIST1H2AJ;HIST1H2AH;H2AFJ;HIST2H2AC;HIST2H2AA3;HIST1H2AD;HIST1H2AG;HIST1H2AC;HIST3H2A;HIST1H2AB	sp|Q99878|H2A1J_HUMAN Histone H2A type 1-J OS=Homo sapiens OX=9606 GN=H2AC14 PE=1 SV=3;sp|Q96KK5|H2A1H_HUMAN Histone H2A type 1-H OS=Homo sapiens OX=9606 GN=H2AC12 PE=1 SV=3;sp|Q9BTM1|H2AJ_HUMAN Histone H2A.J OS=Homo sapiens OX=9606 GN=H2AJ PE=1 SV=1;sp|Q1	11	2	2	2	1	2	1	2	1	1	2	1	1	1	1	1	2	1	2	2	1	2	1	2	1	1	2	1	1	1	1	1	2	1	2	2	1	2	1	2	1	1
P0C2W1	P0C2W1	4	4	4	F-box/SPRY domain-containing protein 1	FBXO45	sp|P0C2W1|FBSP1_HUMAN F-box/SPRY domain-containing protein 1 OS=Homo sapiens OX=9606 GN=FBXO45 PE=1 SV=1	1	4	4	4	3	3	3	0	4	2	3	3	1	1	1	0	2	0	1	1	3	3	3	0	4	2	3	3	1	1	1	0	2	0	1	1	3	3	3	0	4	2
P0C6X5	P0C6X5	2	2	2			sp|P0C6X5|R1AB_CVHNL Replicase polyprotein 1ab OS=Human coronavirus NL63 OX=277944 GN=rep PE=1 SV=1	1	2	2	2	1	1	1	1	1	1	1	1	2	1	1	1	0	0	1	1	1	1	1	1	1	1	1	1	2	1	1	1	0	0	1	1	1	1	1	1	1	1
P0C6X6;P0C6U7	P0C6X6	3;1	3;1	3;1			sp|P0C6X6|R1AB_CVHOC Replicase polyprotein 1ab OS=Human coronavirus OC43 OX=31631 GN=rep PE=1 SV=1	2	3	3	3	1	2	1	0	1	1	1	1	1	1	1	1	1	1	1	2	1	2	1	0	1	1	1	1	1	1	1	1	1	1	1	2	1	2	1	0	1	1
P0C7P0	P0C7P0	2	2	2	CDGSH iron-sulfur domain-containing protein 3, mitochondrial	CISD3	sp|P0C7P0|CISD3_HUMAN CDGSH iron-sulfur domain-containing protein 3, mitochondrial OS=Homo sapiens OX=9606 GN=CISD3 PE=1 SV=1	1	2	2	2	0	1	0	0	0	1	0	0	1	1	2	0	0	1	2	2	0	1	0	0	0	1	0	0	1	1	2	0	0	1	2	2	0	1	0	0	0	1
P0C7U0	P0C7U0	3	3	3	Protein ELFN1	ELFN1	sp|P0C7U0|ELFN1_HUMAN Protein ELFN1 OS=Homo sapiens OX=9606 GN=ELFN1 PE=1 SV=2	1	3	3	3	0	1	0	1	2	1	3	1	1	1	1	1	2	1	1	3	0	1	0	1	2	1	3	1	1	1	1	1	2	1	1	3	0	1	0	1	2	1
P0CAP2-3;P0CAP2;P0CAP2-2;P0CAP1-11	P0CAP2-3;P0CAP2;P0CAP2-2	7;7;4;1	7;7;4;1	7;7;4;1	DNA-directed RNA polymerase II subunit GRINL1A	POLR2M	sp|P0CAP2-3|GRL1A_HUMAN Isoform 3 of DNA-directed RNA polymerase II subunit GRINL1A OS=Homo sapiens OX=9606 GN=POLR2M;sp|P0CAP2|GRL1A_HUMAN DNA-directed RNA polymerase II subunit GRINL1A OS=Homo sapiens OX=9606 GN=POLR2M PE=1 SV=1;sp|P0CAP2-2|GRL1A_HUMAN I	4	7	7	7	3	3	4	5	3	3	4	6	4	3	3	2	1	2	1	2	3	3	4	5	3	3	4	6	4	3	3	2	1	2	1	2	3	3	4	5	3	3
P0CG35;P0CG34	P0CG35;P0CG34	1;1	1;1	1;1	Thymosin beta-15B;Thymosin beta-15A	TMSB15B;TMSB15A	sp|P0CG35|TB15B_HUMAN Thymosin beta-15B OS=Homo sapiens OX=9606 GN=TMSB15B PE=1 SV=1;sp|P0CG34|TB15A_HUMAN Thymosin beta-15A OS=Homo sapiens OX=9606 GN=TMSB15A PE=1 SV=1	2	1	1	1	0	0	0	0	0	0	0	0	0	0	0	1	1	1	0	0	0	0	0	0	0	0	0	0	0	0	0	1	1	1	0	0	0	0	0	0	0	0
P0DI82;P0DI81;P0DI81-3	P0DI82;P0DI81;P0DI81-3	2;2;2	2;2;2	2;2;2	Trafficking protein particle complex subunit 2B;Trafficking protein particle complex subunit 2	TRAPPC2B;TRAPPC2	sp|P0DI82|TPC2B_HUMAN Trafficking protein particle complex subunit 2B OS=Homo sapiens OX=9606 GN=TRAPPC2B PE=1 SV=1;sp|P0DI81|TPC2A_HUMAN Trafficking protein particle complex subunit 2 OS=Homo sapiens OX=9606 GN=TRAPPC2 PE=1 SV=1;sp|P0DI81-3|TPC2A_HUMAN Is	3	2	2	2	1	1	0	2	1	0	2	1	1	1	2	2	1	1	0	1	1	1	0	2	1	0	2	1	1	1	2	2	1	1	0	1	1	1	0	2	1	0
P0DJ07	P0DJ07	1	1	1	Protein PET100 homolog, mitochondrial	PET100	sp|P0DJ07|PT100_HUMAN Protein PET100 homolog, mitochondrial OS=Homo sapiens OX=9606 GN=PET100 PE=1 SV=1	1	1	1	1	0	1	0	0	1	1	0	0	1	0	1	0	0	1	0	1	0	1	0	0	1	1	0	0	1	0	1	0	0	1	0	1	0	1	0	0	1	1
P0DJD0;P0DJD1	P0DJD0;P0DJD1	30;30	1;1	1;1	RANBP2-like and GRIP domain-containing protein 1;RANBP2-like and GRIP domain-containing protein 2	RGPD1;RGPD2	sp|P0DJD0|RGPD1_HUMAN RANBP2-like and GRIP domain-containing protein 1 OS=Homo sapiens OX=9606 GN=RGPD1 PE=2 SV=1;sp|P0DJD1|RGPD2_HUMAN RANBP2-like and GRIP domain-containing protein 2 OS=Homo sapiens OX=9606 GN=RGPD2 PE=2 SV=1	2	30	1	1	21	22	20	25	25	17	24	24	23	23	19	20	18	19	18	19	0	1	1	1	1	1	1	0	1	1	1	1	1	1	0	1	0	1	1	1	1	1
Q8NHU0;Q5HYN5;Q5DJT8;P0DMV2;P0DMV1;P0DMV0;P0DMU9;P0DMU8;P0DMU7	Q8NHU0;Q5HYN5;Q5DJT8;P0DMV2;P0DMV1;P0DMV0;P0DMU9;P0DMU8;P0DMU7	2;2;2;2;2;1;1;1;1	2;2;2;2;2;1;1;1;1	2;2;2;2;2;1;1;1;1	Cancer/testis antigen family 45 member A3;Cancer/testis antigen family 45 member A1;Cancer/testis antigen family 45 member A2;Cancer/testis antigen family 45 member A9;Cancer/testis antigen family 45 member A8;Cancer/testis antigen family 45 member A7;Cancer/testis antigen family 45 member A10;Cancer/testis antigen family 45 member A5;Cancer/testis antigen family 45 member A6	CT45A3;CT45A1;CT45A2;CT45A9;CT45A8;CT45A7;CT45A10;CT45A5;CT45A6	sp|Q8NHU0|CT453_HUMAN Cancer/testis antigen family 45 member A3 OS=Homo sapiens OX=9606 GN=CT45A3 PE=1 SV=1;sp|Q5HYN5|CT451_HUMAN Cancer/testis antigen family 45 member A1 OS=Homo sapiens OX=9606 GN=CT45A1 PE=1 SV=1;sp|Q5DJT8|CT452_HUMAN Cancer/testis anti	9	2	2	2	0	0	0	1	1	0	0	0	2	2	1	2	0	0	0	0	0	0	0	1	1	0	0	0	2	2	1	2	0	0	0	0	0	0	0	1	1	0
P0DMV8;P0DMV9;P0DMV8-2	P0DMV8;P0DMV9;P0DMV8-2	44;44;38	41;41;35	29;29;24	Heat shock 70 kDa protein 1A;Heat shock 70 kDa protein 1B	HSPA1A;HSPA1B	sp|P0DMV8|HS71A_HUMAN Heat shock 70 kDa protein 1A OS=Homo sapiens OX=9606 GN=HSPA1A PE=1 SV=1;sp|P0DMV9|HS71B_HUMAN Heat shock 70 kDa protein 1B OS=Homo sapiens OX=9606 GN=HSPA1B PE=1 SV=1;sp|P0DMV8-2|HS71A_HUMAN Isoform 2 of Heat shock 70 kDa protein 1A	3	44	41	29	35	37	37	40	37	30	39	37	37	37	39	42	39	37	38	37	32	34	34	37	34	28	36	34	35	35	37	39	37	35	35	35	21	23	23	27	23	19
P0DMW3	P0DMW3	1	1	1			sp|P0DMW3|SIML1_HUMAN Small integral membrane protein 10-like protein 1 OS=Homo sapiens OX=9606 GN=SMIM10L1 PE=4 SV=2	1	1	1	1	0	0	0	0	0	0	0	0	0	1	1	0	1	0	1	0	0	0	0	0	0	0	0	0	0	1	1	0	1	0	1	0	0	0	0	0	0	0
P0DOX7;P01834	P0DOX7;P01834	4;3	4;3	4;3	Ig kappa chain C region	IGKC	sp|P0DOX7|IGK_HUMAN Immunoglobulin kappa light chain OS=Homo sapiens OX=9606 PE=1 SV=1;sp|P01834|IGKC_HUMAN Immunoglobulin kappa constant OS=Homo sapiens OX=9606 GN=IGKC PE=1 SV=2	2	4	4	4	1	3	2	2	2	2	1	1	0	2	2	1	0	1	0	1	1	3	2	2	2	2	1	1	0	2	2	1	0	1	0	1	1	3	2	2	2	2
P0DP25;P0DP24;P0DP23	P0DP25;P0DP24;P0DP23	10;10;10	10;10;10	10;10;10			sp|P0DP25|CALM3_HUMAN Calmodulin-3 OS=Homo sapiens OX=9606 GN=CALM3 PE=1 SV=1;sp|P0DP24|CALM2_HUMAN Calmodulin-2 OS=Homo sapiens OX=9606 GN=CALM2 PE=1 SV=1;sp|P0DP23|CALM1_HUMAN Calmodulin-1 OS=Homo sapiens OX=9606 GN=CALM1 PE=1 SV=1	3	10	10	10	7	8	9	7	8	6	8	9	6	7	7	8	7	5	7	7	7	8	9	7	8	6	8	9	6	7	7	8	7	5	7	7	7	8	9	7	8	6
P0DPA2	P0DPA2	4	4	4			sp|P0DPA2|VSIG8_HUMAN V-set and immunoglobulin domain-containing protein 8 OS=Homo sapiens OX=9606 GN=VSIG8 PE=2 SV=1	1	4	4	4	0	0	1	1	0	0	0	0	0	0	1	0	4	1	0	1	0	0	1	1	0	0	0	0	0	0	1	0	4	1	0	1	0	0	1	1	0	0
P0DPB6;P0DPB5	P0DPB6	9;2	9;2	9;2			sp|P0DPB6|RPAC2_HUMAN DNA-directed RNA polymerases I and III subunit RPAC2 OS=Homo sapiens OX=9606 GN=POLR1D PE=1 SV=1	2	9	9	9	9	8	6	6	9	4	6	9	6	8	8	6	8	6	7	6	9	8	6	6	9	4	6	9	6	8	8	6	8	6	7	6	9	8	6	6	9	4
Q5IS56;P10071	Q5IS56;P10071	1;1	1;1	1;1	Transcriptional activator GLI3;Transcriptional repressor GLI3R	GLI3	sp|Q5IS56|GLI3_PANTR Transcriptional activator GLI3 OS=Pan troglodytes OX=9598 GN=GLI3 PE=2 SV=1;sp|P10071|GLI3_HUMAN Transcriptional activator GLI3 OS=Homo sapiens OX=9606 GN=GLI3 PE=1 SV=6	2	1	1	1	0	0	0	1	0	0	1	1	0	0	0	0	0	1	0	0	0	0	0	1	0	0	1	1	0	0	0	0	0	1	0	0	0	0	0	1	0	0
P10109	P10109	2	2	2	Adrenodoxin, mitochondrial	FDX1	sp|P10109|ADX_HUMAN Adrenodoxin, mitochondrial OS=Homo sapiens OX=9606 GN=FDX1 PE=1 SV=1	1	2	2	2	0	1	1	1	0	0	1	1	1	0	1	1	1	2	2	2	0	1	1	1	0	0	1	1	1	0	1	1	1	2	2	2	0	1	1	1	0	0
P10114	P10114	7	4	4	Ras-related protein Rap-2a	RAP2A	sp|P10114|RAP2A_HUMAN Ras-related protein Rap-2a OS=Homo sapiens OX=9606 GN=RAP2A PE=1 SV=1	1	7	4	4	2	4	4	4	2	1	3	4	3	5	7	6	5	3	6	6	1	2	3	3	0	0	2	2	2	3	4	3	3	2	4	4	1	2	3	3	0	0
P10155;P10155-3;P10155-5;P10155-4;P10155-2	P10155;P10155-3;P10155-5;P10155-4	13;12;12;12;5	13;12;12;12;5	13;12;12;12;5	60 kDa SS-A/Ro ribonucleoprotein	TROVE2	sp|P10155|RO60_HUMAN 60 kDa SS-A/Ro ribonucleoprotein OS=Homo sapiens OX=9606 GN=RO60 PE=1 SV=2;sp|P10155-3|RO60_HUMAN Isoform 3 of 60 kDa SS-A/Ro ribonucleoprotein OS=Homo sapiens OX=9606 GN=RO60;sp|P10155-5|RO60_HUMAN Isoform 5 of 60 kDa SS-A/Ro ribonucl	5	13	13	13	9	10	7	9	9	4	9	10	8	9	9	7	5	10	10	7	9	10	7	9	9	4	9	10	8	9	9	7	5	10	10	7	9	10	7	9	9	4
P10253	P10253	9	9	9	Lysosomal alpha-glucosidase;76 kDa lysosomal alpha-glucosidase;70 kDa lysosomal alpha-glucosidase	GAA	sp|P10253|LYAG_HUMAN Lysosomal alpha-glucosidase OS=Homo sapiens OX=9606 GN=GAA PE=1 SV=4	1	9	9	9	4	4	2	5	1	4	3	5	5	7	5	5	7	3	4	4	4	4	2	5	1	4	3	5	5	7	5	5	7	3	4	4	4	4	2	5	1	4
P10301	P10301	3	2	2	Ras-related protein R-Ras	RRAS	sp|P10301|RRAS_HUMAN Ras-related protein R-Ras OS=Homo sapiens OX=9606 GN=RRAS PE=1 SV=1	1	3	2	2	3	3	3	2	3	1	3	2	2	2	1	3	3	2	2	2	2	2	2	2	2	1	2	2	2	1	1	2	2	1	1	1	2	2	2	2	2	1
P10321;P10321-2;P30511-2	P10321;P10321-2	15;13;1	12;10;0	10;9;0	HLA class I histocompatibility antigen, Cw-7 alpha chain	HLA-C	sp|P10321|HLAC_HUMAN HLA class I histocompatibility antigen, C alpha chain OS=Homo sapiens OX=9606 GN=HLA-C PE=1 SV=3;sp|P10321-2|HLAC_HUMAN Isoform 2 of HLA class I histocompatibility antigen, C alpha chain OS=Homo sapiens OX=9606 GN=HLA-C	3	15	12	10	11	9	12	9	9	10	11	9	11	12	14	12	11	10	12	14	9	7	9	7	7	8	9	7	9	10	11	11	9	8	10	11	7	5	7	6	5	6
P10398;P10398-2	P10398	6;1	4;1	4;1	Serine/threonine-protein kinase A-Raf	ARAF	sp|P10398|ARAF_HUMAN Serine/threonine-protein kinase A-Raf OS=Homo sapiens OX=9606 GN=ARAF PE=1 SV=2	2	6	4	4	1	3	3	1	3	0	4	4	3	4	3	3	3	1	4	3	1	2	2	1	3	0	3	3	2	3	1	2	2	0	3	2	1	2	2	1	3	0
P10415-2;P10415	P10415-2;P10415	2;2	2;2	2;2	Apoptosis regulator Bcl-2	BCL2	sp|P10415-2|BCL2_HUMAN Isoform Beta of Apoptosis regulator Bcl-2 OS=Homo sapiens OX=9606 GN=BCL2;sp|P10415|BCL2_HUMAN Apoptosis regulator Bcl-2 OS=Homo sapiens OX=9606 GN=BCL2 PE=1 SV=2	2	2	2	2	0	0	1	0	0	0	1	1	0	1	1	2	1	0	2	1	0	0	1	0	0	0	1	1	0	1	1	2	1	0	2	1	0	0	1	0	0	0
P10515	P10515	33	33	33	Dihydrolipoyllysine-residue acetyltransferase component of pyruvate dehydrogenase complex, mitochondrial	DLAT	sp|P10515|ODP2_HUMAN Dihydrolipoyllysine-residue acetyltransferase component of pyruvate dehydrogenase complex, mitochondrial OS=Homo sapiens OX=9606 GN=DLAT PE=1 SV=3	1	33	33	33	28	26	26	26	28	21	23	25	23	24	21	24	22	19	22	24	28	26	26	26	28	21	23	25	23	24	21	24	22	19	22	24	28	26	26	26	28	21
P10586-2;P10586	P10586-2;P10586	61;61	61;61	53;53	Receptor-type tyrosine-protein phosphatase F	PTPRF	sp|P10586-2|PTPRF_HUMAN Isoform 2 of Receptor-type tyrosine-protein phosphatase F OS=Homo sapiens OX=9606 GN=PTPRF;sp|P10586|PTPRF_HUMAN Receptor-type tyrosine-protein phosphatase F OS=Homo sapiens OX=9606 GN=PTPRF PE=1 SV=2	2	61	61	53	35	40	39	33	43	21	42	36	33	38	45	35	46	39	54	34	35	40	39	33	43	21	42	36	33	38	45	35	46	39	54	34	29	35	34	28	38	17
P24468;P10589	P24468;P10589	1;1	1;1	1;1	COUP transcription factor 2;COUP transcription factor 1	NR2F2;NR2F1	sp|P24468|COT2_HUMAN COUP transcription factor 2 OS=Homo sapiens OX=9606 GN=NR2F2 PE=1 SV=1;sp|P10589|COT1_HUMAN COUP transcription factor 1 OS=Homo sapiens OX=9606 GN=NR2F1 PE=1 SV=1	2	1	1	1	0	1	0	0	1	0	1	1	1	1	1	1	1	1	1	1	0	1	0	0	1	0	1	1	1	1	1	1	1	1	1	1	0	1	0	0	1	0
P10599;P10599-2	P10599;P10599-2	8;6	8;6	8;6	Thioredoxin	TXN	sp|P10599|THIO_HUMAN Thioredoxin OS=Homo sapiens OX=9606 GN=TXN PE=1 SV=3;sp|P10599-2|THIO_HUMAN Isoform 2 of Thioredoxin OS=Homo sapiens OX=9606 GN=TXN	2	8	8	8	8	6	6	6	6	3	7	7	6	5	2	5	4	8	4	6	8	6	6	6	6	3	7	7	6	5	2	5	4	8	4	6	8	6	6	6	6	3
P10606	P10606	10	10	10	Cytochrome c oxidase subunit 5B, mitochondrial	COX5B	sp|P10606|COX5B_HUMAN Cytochrome c oxidase subunit 5B, mitochondrial OS=Homo sapiens OX=9606 GN=COX5B PE=1 SV=2	1	10	10	10	2	3	2	3	3	2	3	2	7	8	8	7	9	8	10	10	2	3	2	3	3	2	3	2	7	8	8	7	9	8	10	10	2	3	2	3	3	2
P10619-2;P10619	P10619-2;P10619	6;6	6;6	6;6	Lysosomal protective protein;Lysosomal protective protein 32 kDa chain;Lysosomal protective protein 20 kDa chain	CTSA	sp|P10619-2|PPGB_HUMAN Isoform 2 of Lysosomal protective protein OS=Homo sapiens OX=9606 GN=CTSA;sp|P10619|PPGB_HUMAN Lysosomal protective protein OS=Homo sapiens OX=9606 GN=CTSA PE=1 SV=2	2	6	6	6	5	4	4	6	5	4	4	5	3	4	4	3	5	2	4	5	5	4	4	6	5	4	4	5	3	4	4	3	5	2	4	5	5	4	4	6	5	4
P10644;P10644-2	P10644;P10644-2	21;16	21;16	18;13	cAMP-dependent protein kinase type I-alpha regulatory subunit;cAMP-dependent protein kinase type I-alpha regulatory subunit, N-terminally processed	PRKAR1A	sp|P10644|KAP0_HUMAN cAMP-dependent protein kinase type I-alpha regulatory subunit OS=Homo sapiens OX=9606 GN=PRKAR1A PE=1 SV=1;sp|P10644-2|KAP0_HUMAN Isoform 2 of cAMP-dependent protein kinase type I-alpha regulatory subunit OS=Homo sapiens OX=9606 GN=PRK	2	21	21	18	19	19	15	18	15	12	17	17	16	16	15	15	14	14	15	16	19	19	15	18	15	12	17	17	16	16	15	15	14	14	15	16	16	18	13	15	13	11
P10768	P10768	10	10	10	S-formylglutathione hydrolase	ESD	sp|P10768|ESTD_HUMAN S-formylglutathione hydrolase OS=Homo sapiens OX=9606 GN=ESD PE=1 SV=2	1	10	10	10	5	7	7	10	6	5	10	9	8	5	6	4	7	9	5	10	5	7	7	10	6	5	10	9	8	5	6	4	7	9	5	10	5	7	7	10	6	5
P10809;P10809-2	P10809	43;4	43;4	43;4	60 kDa heat shock protein, mitochondrial	HSPD1	sp|P10809|CH60_HUMAN 60 kDa heat shock protein, mitochondrial OS=Homo sapiens OX=9606 GN=HSPD1 PE=1 SV=2	2	43	43	43	34	35	34	39	37	25	40	39	33	33	33	33	37	37	36	40	34	35	34	39	37	25	40	39	33	33	33	33	37	37	36	40	34	35	34	39	37	25
P10909-3;P10909-4;P10909-6;P10909;P10909-5;P10909-2	P10909-3;P10909-4;P10909-6;P10909;P10909-5;P10909-2	3;3;3;3;3;3	3;3;3;3;3;3	3;3;3;3;3;3	Clusterin;Clusterin beta chain;Clusterin alpha chain	CLU	sp|P10909-3|CLUS_HUMAN Isoform 3 of Clusterin OS=Homo sapiens OX=9606 GN=CLU;sp|P10909-4|CLUS_HUMAN Isoform 4 of Clusterin OS=Homo sapiens OX=9606 GN=CLU;sp|P10909-6|CLUS_HUMAN Isoform 6 of Clusterin OS=Homo sapiens OX=9606 GN=CLU;sp|P10909|CLUS_HUMAN Clus	6	3	3	3	1	1	1	2	2	0	0	3	0	2	1	2	1	1	2	2	1	1	1	2	2	0	0	3	0	2	1	2	1	1	2	2	1	1	1	2	2	0
P11021	P11021	41	40	40	78 kDa glucose-regulated protein	HSPA5	sp|P11021|BIP_HUMAN Endoplasmic reticulum chaperone BiP OS=Homo sapiens OX=9606 GN=HSPA5 PE=1 SV=2	1	41	40	40	38	38	38	38	37	39	39	37	36	38	36	37	35	35	34	37	37	37	37	37	36	38	38	36	35	37	35	36	34	34	33	36	37	37	37	37	36	38
P11047;Q9Y6N6	P11047	37;1	37;1	37;1	Laminin subunit gamma-1	LAMC1	sp|P11047|LAMC1_HUMAN Laminin subunit gamma-1 OS=Homo sapiens OX=9606 GN=LAMC1 PE=1 SV=3	2	37	37	37	19	26	31	25	30	25	25	28	25	27	20	24	27	26	28	32	19	26	31	25	30	25	25	28	25	27	20	24	27	26	28	32	19	26	31	25	30	25
P11117;P11117-2	P11117	7;3	7;3	7;3	Lysosomal acid phosphatase	ACP2	sp|P11117|PPAL_HUMAN Lysosomal acid phosphatase OS=Homo sapiens OX=9606 GN=ACP2 PE=1 SV=3	2	7	7	7	5	6	6	6	7	4	5	5	6	6	5	6	6	3	5	5	5	6	6	6	7	4	5	5	6	6	5	6	6	3	5	5	5	6	6	6	7	4
P11137-3;P11137;P11137-2;P11137-4	P11137-3;P11137;P11137-2;P11137-4	4;4;3;3	4;4;3;3	4;4;3;3	Microtubule-associated protein 2	MAP2	sp|P11137-3|MTAP2_HUMAN Isoform 3 of Microtubule-associated protein 2 OS=Homo sapiens OX=9606 GN=MAP2;sp|P11137|MTAP2_HUMAN Microtubule-associated protein 2 OS=Homo sapiens OX=9606 GN=MAP2 PE=1 SV=4;sp|P11137-2|MTAP2_HUMAN Isoform 2 of Microtubule-associat	4	4	4	4	1	3	2	2	2	0	2	2	3	2	3	3	3	2	3	3	1	3	2	2	2	0	2	2	3	2	3	3	3	2	3	3	1	3	2	2	2	0
P11142;P11142-2;P54652	P11142;P11142-2	48;33;12	48;33;12	42;29;7	Heat shock cognate 71 kDa protein	HSPA8	sp|P11142|HSP7C_HUMAN Heat shock cognate 71 kDa protein OS=Homo sapiens OX=9606 GN=HSPA8 PE=1 SV=1;sp|P11142-2|HSP7C_HUMAN Isoform 2 of Heat shock cognate 71 kDa protein OS=Homo sapiens OX=9606 GN=HSPA8	3	48	48	42	38	44	43	42	41	35	44	43	39	41	41	42	41	42	43	40	38	44	43	42	41	35	44	43	39	41	41	42	41	42	43	40	33	38	37	36	35	31
P11166	P11166	8	8	8	Solute carrier family 2, facilitated glucose transporter member 1	SLC2A1	sp|P11166|GTR1_HUMAN Solute carrier family 2, facilitated glucose transporter member 1 OS=Homo sapiens OX=9606 GN=SLC2A1 PE=1 SV=2	1	8	8	8	5	6	5	7	6	6	6	6	5	7	8	6	8	6	6	7	5	6	5	7	6	6	6	6	5	7	8	6	8	6	6	7	5	6	5	7	6	6
P11169;Q8TDB8-4;Q8TDB8-2;Q8TDB8;Q8TDB8-5;Q8TDB8-3	P11169;Q8TDB8-4;Q8TDB8-2;Q8TDB8;Q8TDB8-5	7;4;4;4;4;1	7;4;4;4;4;1	7;4;4;4;4;1	Solute carrier family 2, facilitated glucose transporter member 3;Solute carrier family 2, facilitated glucose transporter member 14	SLC2A3;SLC2A14	sp|P11169|GTR3_HUMAN Solute carrier family 2, facilitated glucose transporter member 3 OS=Homo sapiens OX=9606 GN=SLC2A3 PE=1 SV=1;sp|Q8TDB8-4|GTR14_HUMAN Isoform 4 of Solute carrier family 2, facilitated glucose transporter member 14 OS=Homo sapiens OX=96	6	7	7	7	6	5	7	5	7	2	7	6	2	4	3	4	2	3	3	3	6	5	7	5	7	2	7	6	2	4	3	4	2	3	3	3	6	5	7	5	7	2
P11171-2;P11171;P11171-4;P11171-3;P11171-5;P11171-6;P11171-7	P11171-2;P11171;P11171-4;P11171-3;P11171-5;P11171-6;P11171-7	24;24;23;23;20;19;18	21;21;20;20;17;16;16	21;21;20;20;17;16;16	Protein 4.1	EPB41	sp|P11171-2|EPB41_HUMAN Isoform 2 of Protein 4.1 OS=Homo sapiens OX=9606 GN=EPB41;sp|P11171|EPB41_HUMAN Protein 4.1 OS=Homo sapiens OX=9606 GN=EPB41 PE=1 SV=4;sp|P11171-4|EPB41_HUMAN Isoform 4 of Protein 4.1 OS=Homo sapiens OX=9606 GN=EPB41;sp|P11171-3|EPB	7	24	21	21	12	16	15	14	14	8	16	14	18	16	17	20	16	17	21	17	9	13	13	12	11	7	15	12	15	13	14	18	13	14	18	14	9	13	13	12	11	7
P11172;P11172-3;P11172-2;P11172-4	P11172;P11172-3;P11172-2	12;10;9;5	12;10;9;5	12;10;9;5	Uridine 5-monophosphate synthase;Orotate phosphoribosyltransferase;Orotidine 5-phosphate decarboxylase	UMPS	sp|P11172|UMPS_HUMAN Uridine 5-monophosphate synthase OS=Homo sapiens OX=9606 GN=UMPS PE=1 SV=1;sp|P11172-3|UMPS_HUMAN Isoform 3 of Uridine 5-monophosphate synthase OS=Homo sapiens OX=9606 GN=UMPS;sp|P11172-2|UMPS_HUMAN Isoform 2 of Uridine 5-monophosph	4	12	12	12	6	8	9	7	7	2	10	8	5	6	8	7	7	8	7	7	6	8	9	7	7	2	10	8	5	6	8	7	7	8	7	7	6	8	9	7	7	2
[truncated: 5,037 more rows]
[truncated: 117 more columns]

## Sheet: Perseus_all
LFQ intensity S33_SSU_1_Slot2-23_1_813	LFQ intensity S33_SSU_2_Slot2-24_1_814	LFQ intensity S33_SSU_3_Slot2-25_1_815	LFQ intensity S33_SSU_4_Slot2-26_1_816	LFQ intensity S34_SSU_1_Slot2-19_1_809	LFQ intensity S34_SSU_2_Slot2-20_1_810	LFQ intensity S34_SSU_3_Slot2-21_1_811	LFQ intensity S34_SSU_4_Slot2-22_1_812	LFQ intensity S37_SSU_1_Slot2-27_1_819	LFQ intensity S37_SSU_2_Slot2-28_1_822	LFQ intensity S37_SSU_3_Slot2-29_1_823	LFQ intensity S37_SSU_4_Slot2-30_1_824	LFQ intensity WT_SSU_1_Slot2-31_1_825	LFQ intensity WT_SSU_2_Slot2-32_1_826	LFQ intensity WT_SSU_3_Slot2-33_1_827	LFQ intensity WT_SSU_4_Slot2-34_1_828	Only identified by site	Reverse	Potential contaminant	Student's T-test Significant S33_SSU_WT_SSU	Student's T-test Significant S34_SSU_WT_SSU	Student's T-test Significant S37_SSU_WT_SSU	Peptides	Razor + unique peptides	Unique peptides	Sequence coverage [%]	Unique + razor sequence coverage [%]	Unique sequence coverage [%]	Mol. weight [kDa]	Q-value	Score	Intensity	MS/MS count	Student's T-test p-value S33_SSU_WT_SSU	Student's T-test Difference S33_SSU_WT_SSU	Student's T-test Test statistic S33_SSU_WT_SSU	Student's T-test p-value S34_SSU_WT_SSU	Student's T-test Difference S34_SSU_WT_SSU	Student's T-test Test statistic S34_SSU_WT_SSU	Student's T-test p-value S37_SSU_WT_SSU	Student's T-test Difference S37_SSU_WT_SSU	Student's T-test Test statistic S37_SSU_WT_SSU	Protein IDs	Majority protein IDs	Protein names	Gene names	id
[truncated: 4,503 more rows]
